# Supplementary material for: Overexpression of human BAG3P209L in mice causes restrictive cardiomyopathy
Source: Nat Commun. 2021 Jun 11;12:3575. doi: 10.1038/s41467-021-23858-7 (PMC8196106; doi:10.1038/s41467-021-23858-7)
Supplement: Supplementary file 4 — Dataset 1 [file 41467_2021_23858_MOESM4_ESM.xlsx]

## Sheet: marker-116-25-homo-br-vs-26-73-
Gene	p_val	avg_logFC	pct.1	pct.2	p_val_adj
BAG-eGFP	1.87191e-16	1.1726	0.975	0.03	1.03694e-11		p_val : p_val (unadjusted)
Gm13394	4.616e-14	0.822505	0.912	0.212	2.55703e-09		avg_logFC : log fold-chage of the average expression between the two groups. Positive values indicate that the gene is more highly expressed in the first group.
Eef1a1	1.42279e-12	0.995176	1	0.879	7.88155e-08		pct.1 : The percentage of cells where the gene is detected in the first group
Lbh	1.84745e-12	0.834965	0.95	0.848	1.0234e-07		pct.2 : The percentage of cells where the gene is detected in the second group
hBAG	1.87375e-12	0.927219	0.912	0.212	1.03796e-07		p_val_adj : Adjusted p-value, based on bonferroni correction using all genes in the dataset.
Tnni1	6.21015e-12	1.37108	0.912	0.333	3.44011e-07
Atf3	2.86851e-10	0.768787	0.912	0.364	1.58901e-05
Gm8730	6.02787e-10	0.262892	0.912	0.818	3.33914e-05
Btg2	1.19838e-09	0.979935	0.912	0.667	6.63844e-05
Rpl26	7.04485e-09	0.498829	0.925	0.848	0.000390249
Ankrd1	1.68001e-08	1.46398	1	0.879	0.000930639
Hadh	2.49096e-08	0.586066	0.95	0.848	0.00137987
Angptl4	2.77679e-08	0.497998	0.762	0.212	0.0015382
Irs2	5.39217e-08	0.281076	0.912	0.545	0.00298699
Otud1	5.98343e-08	0.520867	0.862	0.545	0.00331452
Rbm3	6.41848e-08	0.44151	0.888	0.636	0.00355552
Nr4a1	6.85769e-08	0.678353	0.912	0.606	0.00379882
Actr3	6.91077e-08	0.562391	0.938	0.758	0.00382822
Idh2	1.46506e-07	0.386047	1	0.879	0.0081157
Rpl34	2.00812e-07	0.326261	0.938	0.848	0.011124
Rpl3	2.15925e-07	0.472848	0.962	0.848	0.0119612
Dusp8	2.37933e-07	0.329676	0.762	0.303	0.0131803
Fos	3.18516e-07	0.609719	0.825	0.394	0.0176442
Myh7	3.55801e-07	0.531014	0.938	0.848	0.0197096
Pttg1	3.68593e-07	0.321976	0.788	0.333	0.0204182
Slc38a2	3.89461e-07	0.584003	0.975	0.879	0.0215742
Phldb2	4.60489e-07	0.293064	0.838	0.394	0.0255088
Eif4ebp1	5.9358e-07	0.481732	0.925	0.879	0.0328814
Bex3	6.32993e-07	0.395319	0.738	0.273	0.0350647
Adamts1	1.06556e-06	0.524345	0.725	0.212	0.059027
Grn	1.08019e-06	0.436617	0.938	0.848	0.0598373
Synpo2l	2.17683e-06	0.531945	0.938	0.758	0.120586
Acadvl	2.2028e-06	0.546337	0.962	0.818	0.122024
Slmap	2.80897e-06	0.489167	0.95	0.788	0.155603
Nrep	4.46228e-06	0.690264	0.975	0.788	0.247188
Ube2e3	4.46508e-06	0.324608	0.825	0.545	0.247343
CT010467.1	1.06108e-05	0.329072	1	1	0.587787
Dpysl3	1.0744e-05	0.61631	0.85	0.697	0.595164
Dhrs7	1.28034e-05	0.422966	0.912	0.818	0.709244
Setd5	1.45206e-05	0.31874	0.8	0.364	0.804369
Cyfip2	1.58314e-05	0.427517	0.775	0.455	0.876982
Gm43605	1.84227e-05	0.250215	0.538	0.121	1
Lclat1	2.35947e-05	0.357832	0.975	0.879	1
Rpl29	2.88117e-05	0.27894	0.938	0.788	1
Gja1	3.7778e-05	0.508674	0.95	0.909	1
Cd81	4.2199e-05	0.359189	0.975	0.909	1
Ubb	4.9598e-05	0.399143	0.95	0.909	1
Ctnnb1	5.00915e-05	0.437907	0.875	0.606	1
Dstn	6.22627e-05	0.429951	0.962	0.848	1
Copa	7.27996e-05	0.489233	0.912	0.758	1
Serpinb6b	7.69317e-05	0.321637	0.788	0.545	1
Sorbs2	7.81006e-05	0.479495	0.95	0.909	1
Frem2	9.61864e-05	0.31913	0.675	0.333	1
Slc38a4	0.000112355	0.376025	0.762	0.515	1
Ppia	0.000119658	0.309256	0.938	0.848	1
Acadl	0.000125033	0.269054	1	0.939	1
Gm45223	0.000125969	0.333414	0.512	0.121	1
Tnfrsf12a	0.000126847	0.503749	0.875	0.727	1
Psma2	0.000134081	0.430887	0.938	0.818	1
Tuba1a	0.000152879	0.38475	0.812	0.545	1
Hnrnpk	0.000156241	0.370361	0.938	0.818	1
Tcp1	0.000171054	0.443254	0.912	0.758	1
Cct7	0.000172882	0.407552	0.938	0.818	1
Tubb5	0.000206509	0.694004	0.825	0.667	1
Esd	0.000209534	0.414937	0.962	0.848	1
Fam126a	0.000228233	0.306291	0.838	0.636	1
H3f3b	0.000244717	0.43603	0.925	0.818	1
Tln1	0.000280365	0.349134	0.9	0.758	1
Cct6a	0.000280365	0.321988	0.9	0.758	1
Scd4	0.0002995	0.258863	0.6	0.212	1
Fbn2	0.000308338	0.278406	0.462	0.121	1
Cbx5	0.000328174	0.358484	0.9	0.667	1
Trim55	0.000360797	0.313236	0.912	0.818	1
Cd63	0.000362272	0.405824	0.938	0.818	1
Nfib	0.000363956	0.28151	0.95	0.909	1
Eef2	0.000368581	0.403435	0.988	0.848	1
Maged2	0.000371779	0.3572	0.775	0.455	1
Rpl4	0.000409596	0.358252	0.95	0.848	1
Ssr2	0.000409703	0.380463	0.9	0.697	1
Cdh2	0.000438752	0.339825	0.925	0.848	1
COX1	0.000462876	0.309389	1	1	1
Pkp2	0.000522979	0.376929	0.912	0.848	1
Pcyox1	0.000528317	0.260684	0.738	0.455	1
Acot1	0.000537663	0.312739	0.812	0.545	1
Arf4	0.000562312	0.512724	0.825	0.606	1
Psmd6	0.000566538	0.356689	0.95	0.727	1
Cnpy2	0.000618893	0.250485	0.812	0.515	1
Nppb	0.000624268	0.732193	0.925	0.848	1
Ppp1r14c	0.000624268	0.346481	0.925	0.848	1
Actg1	0.000660382	0.304693	0.912	0.848	1
Msn	0.000684609	0.455763	0.888	0.788	1
Mef2c	0.000767883	0.305069	0.862	0.758	1
Celf2	0.000783161	0.31063	0.925	0.788	1
Cct5	0.000796151	0.374149	0.938	0.848	1
Ywhae	0.000806931	0.261523	0.95	0.879	1
Nrap	0.000824782	0.394434	0.95	0.848	1
Fosl2	0.000827548	0.295275	0.675	0.424	1
Azin1	0.000874347	0.26902	0.888	0.727	1
Fkbp10	0.000911179	0.297453	0.638	0.303	1
2019-09-07	0.000912408	0.318107	0.938	0.848	1
Gnb1	0.00093325	0.319643	0.938	0.848	1
Strip2	0.000964042	0.398835	0.925	0.848	1
Calcoco1	0.00106823	0.29532	0.875	0.667	1
Psmc3	0.00109408	0.394637	0.962	0.848	1
Arpc5	0.00118399	0.297988	0.775	0.515	1
Klhl30	0.00122937	0.366118	0.75	0.515	1
Purb	0.00124968	0.298088	0.888	0.818	1
Rpl23	0.00127772	0.277703	0.962	0.848	1
H2afz	0.0013716	0.329762	0.725	0.455	1
Gfm1	0.00149619	0.338489	0.925	0.788	1
Sacs	0.00155128	0.288932	0.825	0.667	1
Kpnb1	0.00155669	0.318504	0.812	0.667	1
Selenop	0.00157233	0.321355	0.712	0.455	1
Lrpprc	0.00158252	0.365858	0.938	0.788	1
Srsf7	0.00158597	0.275041	0.8	0.576	1
BC005537	0.00158685	0.352573	0.938	0.848	1
Prdx1	0.00167907	0.311499	0.962	0.879	1
Bckdk	0.00168717	0.317001	0.85	0.697	1
Psmd11	0.00181948	0.375658	0.838	0.727	1
Copb1	0.00193911	0.271067	0.775	0.485	1
Sec13	0.00194972	0.360959	0.8	0.545	1
Actr1a	0.00200187	0.334748	0.812	0.727	1
Tmem109	0.0020826	0.35173	0.875	0.758	1
Plpp3	0.00210126	0.29758	0.875	0.667	1
Prxl2b	0.00210988	0.296229	0.9	0.848	1
Herc3	0.00215965	0.277259	0.762	0.515	1
Pdlim1	0.00218146	0.320683	0.85	0.697	1
Eif4a3	0.00221307	0.342164	0.788	0.636	1
Grb10	0.00229054	0.26266	0.888	0.727	1
Clasp1	0.00230277	0.302268	0.925	0.848	1
Tnni3k	0.00253885	0.252437	0.9	0.788	1
Ccdc141	0.00261357	0.315188	0.925	0.879	1
Ahnak	0.0026343	0.250916	0.938	0.788	1
Anxa6	0.00290125	0.259686	0.95	0.848	1
Tbl1x	0.00293515	0.250488	0.85	0.606	1
Gata4	0.00308606	0.272938	0.888	0.697	1
Slc25a5	0.0030931	0.292815	1	0.939	1
Psmd7	0.00327443	0.356592	0.962	0.758	1
Srp9	0.00332293	0.272422	0.862	0.697	1
Pomgnt1	0.00343908	0.26048	0.762	0.576	1
Mapre2	0.00344085	0.296774	0.912	0.848	1
Pdha1	0.00349404	0.287812	0.988	0.879	1
Gdi2	0.00360826	0.315703	0.862	0.788	1
Rbm39	0.00361961	0.25688	0.925	0.818	1
Ctbp1	0.00365579	0.259784	0.875	0.788	1
Sec24d	0.00367971	0.31906	0.688	0.485	1
Drg1	0.00372788	0.316695	0.788	0.606	1
Eno1	0.00391743	0.299309	0.925	0.788	1
Myo1c	0.00400199	0.283563	0.775	0.636	1
Puf60	0.00400992	0.306362	0.838	0.727	1
Cct8	0.00416598	0.466999	0.925	0.818	1
Hmgn2	0.00428016	0.318489	0.9	0.697	1
Taldo1	0.00429247	0.277564	0.862	0.818	1
Tmem14c	0.00441583	0.284563	0.912	0.818	1
Kcne1	0.00443371	0.385342	0.888	0.788	1
Wbp2	0.0045208	0.335511	0.825	0.697	1
Nebl	0.00453307	0.287014	0.988	0.879	1
Pdia3	0.00469596	0.352618	0.812	0.667	1
Rock1	0.00473923	0.304724	0.912	0.848	1
Tmem30a	0.0048056	0.277287	0.862	0.758	1
Tsc22d1	0.00499637	0.376964	0.95	0.879	1
Zfp207	0.0051654	0.298415	0.8	0.636	1
Vldlr	0.00566298	0.285889	0.938	0.848	1
Arhgef10l	0.00570981	0.288076	0.7	0.424	1
Sspn	0.00572624	0.333524	0.95	0.879	1
Mdp1	0.00591492	0.264691	0.838	0.758	1
Arf1	0.00598823	0.32359	0.938	0.788	1
Scpep1	0.0060133	0.27755	0.525	0.273	1
Apoe	0.00613666	0.318554	0.688	0.515	1
Flot1	0.00614977	0.358701	0.862	0.788	1
Maf1	0.00615252	0.299031	0.8	0.727	1
Pirt	0.00630058	0.290326	0.612	0.364	1
Prox1	0.00636622	0.27398	0.838	0.667	1
Rgs2	0.00643323	0.331522	0.875	0.727	1
Hsp90b1	0.00666163	0.307246	0.938	0.818	1
Trim35	0.00672125	0.286659	0.875	0.788	1
G3bp1	0.00701232	0.259535	0.888	0.818	1
Heg1	0.00716421	0.306141	0.838	0.758	1
Casq1	0.00723828	0.333327	0.425	0.182	1
Cdc42	0.00727222	0.348638	0.962	0.848	1
Snrpb	0.00745588	0.301479	0.925	0.818	1
Usp3	0.00750173	0.315683	0.612	0.394	1
Sgcb	0.00758781	0.395379	0.925	0.788	1
Mef2a	0.0076185	0.259772	0.938	0.879	1
Eif3e	0.00773182	0.262266	0.912	0.818	1
Ctps	0.00801293	0.328122	0.675	0.576	1
Pde3a	0.00849993	0.281785	0.925	0.818	1
Cd164	0.00868239	0.260379	0.95	0.848	1
Eif3h	0.00881034	0.28441	0.925	0.788	1
Msra	0.00923904	0.272295	0.688	0.545	1
Jpt1	0.00933352	0.28213	0.925	0.848	1
Pdia6	0.00933937	0.339607	0.725	0.667	1
Calr	0.00970765	0.259384	0.95	0.909	1
Acta2	0.0100725	0.49235	0.975	0.879	1
Dnajb4	0.0103673	0.341669	0.838	0.667	1
Rpl7a	0.0104166	0.317958	0.925	0.848	1
Hsdl2	0.0112086	0.264138	0.925	0.879	1
Psmd2	0.011403	0.342825	0.925	0.848	1
Lamtor3	0.0114182	0.269532	0.85	0.758	1
Ccnd2	0.0115156	0.341772	0.938	0.848	1
Zkscan17	0.0117087	0.253496	0.388	0.182	1
Tcp11l2	0.0117591	0.277546	0.825	0.758	1
Top2b	0.0119437	0.255892	0.838	0.788	1
Gsk3b	0.012034	0.286619	0.925	0.848	1
Hmgn1	0.0122774	0.266071	0.912	0.727	1
Angptl2	0.0122894	0.279995	0.588	0.394	1
Itgb1	0.0123709	0.290189	0.938	0.848	1
Prkg1	0.0128933	0.306	0.425	0.242	1
Selenos	0.0130545	0.355788	0.662	0.455	1
Saraf	0.0135188	0.262592	0.938	0.848	1
Wdr1	0.0139012	0.302147	0.888	0.788	1
Stmn1	0.0145533	0.270202	0.4	0.182	1
Trap1	0.0149119	0.290922	0.862	0.848	1
Psmd14	0.0149635	0.279397	0.8	0.758	1
Cope	0.0150198	0.273596	0.938	0.848	1
Tmbim4	0.015898	0.281642	0.925	0.758	1
Stk25	0.0159041	0.264336	0.538	0.394	1
Polr1e	0.016039	0.276353	0.762	0.606	1
Ank3	0.0163423	0.253833	0.875	0.758	1
Prrc2b	0.0185863	0.345589	0.862	0.788	1
Dnajc3	0.0193252	0.25403	0.675	0.545	1
Calu	0.0194007	0.283636	0.912	0.848	1
Fopnl	0.0198781	0.277659	0.9	0.848	1
Cers4	0.0204892	0.258709	0.712	0.606	1
Picalm	0.0207519	0.26636	0.912	0.848	1
Sparc	0.0214048	0.334134	0.9	0.667	1
Tmod1	0.0219541	0.262693	0.925	0.758	1
Uba1	0.0225506	0.259034	0.875	0.758	1
Lamp2	0.0225937	0.25066	0.875	0.788	1
Rc3h2	0.0261725	0.284344	0.738	0.697	1
Map2k1	0.0266168	0.26629	0.612	0.455	1
Fancl	0.026913	0.373113	0.312	0.121	1
Mat2b	0.027103	0.255489	0.875	0.818	1
Hmgcs2	0.0271038	0.274481	0.762	0.606	1
Surf4	0.0279486	0.258218	0.862	0.818	1
Atrx	0.0295646	0.276655	0.95	0.848	1
Cdc37	0.0309261	0.2544	0.9	0.848	1
Entpd5	0.0317624	0.285262	0.762	0.788	1
Hipk3	0.0318523	0.257538	0.875	0.848	1
Atxn7l3b	0.0321335	0.255581	0.85	0.606	1
Scaf11	0.0334431	0.257634	0.788	0.697	1
Por	0.0351179	0.269136	0.725	0.667	1
Gorasp1	0.0371176	0.255084	0.312	0.152	1
Psmb6	0.0374216	0.254772	0.938	0.879	1
Psma5	0.0380199	0.279596	0.85	0.727	1
Gpam	0.0396945	0.272751	0.9	0.848	1
Fech	0.0427499	0.255993	0.888	0.818	1
Crot	0.0479312	0.262094	0.625	0.515	1
Srsf6	0.0571699	0.352817	0.875	0.727	1
Commd6	0.057755	0.288041	0.625	0.485	1
Plaa	0.0590987	0.255592	0.775	0.576	1
Tmem245	0.0607347	0.252212	0.862	0.818	1
Mir6236	0.063232	0.382152	0.912	0.848	1
Tubb4b	0.063232	0.316894	0.912	0.848	1
Wnk1	0.0723875	0.268197	0.962	0.879	1
Fsd2	0.073767	0.282255	0.912	0.848	1
Zyx	0.0775251	0.269878	0.738	0.545	1
Cavin2	0.0848653	0.272469	0.875	0.818	1
Sparcl1	0.0917491	0.287848	0.488	0.364	1
Atpaf2	0.0937025	0.299099	0.625	0.576	1
Sec11a	0.105205	0.287494	0.588	0.455	1
Sae1	0.106453	0.27935	0.612	0.606	1
Selenoh	0.106478	0.259705	0.65	0.545	1
Pafah1b2	0.109261	0.263508	0.675	0.545	1
Rexo2	0.113067	0.296866	0.7	0.606	1
Ptgfrn	0.126134	0.253694	0.6	0.455	1
Rcan1	0.139567	0.326833	0.85	0.818	1
Nmt2	0.144766	0.254378	0.325	0.212	1
Rab28	0.156489	0.261448	0.775	0.667	1
Sqstm1	0.170466	0.267763	0.938	0.848	1
Xirp1	0.175089	0.356569	0.888	0.818	1
Atg4b	0.177932	0.253576	0.638	0.515	1
Egr1	0.189743	0.257585	0.338	0.212	1
Smc4	0.195	0.256064	0.638	0.576	1
Txndc5	0.198998	0.261924	0.375	0.273	1
Ltbp3	0.205229	0.362328	0.288	0.182	1
Nppa	0.218334	1.54673	0.638	0.576	1
Gpx3	0.21859	0.282116	0.638	0.545	1
Junb	0.266963	0.298803	0.425	0.303	1
Col3a1	0.274872	0.68815	0.262	0.152	1
Acta1	0.463978	0.298528	0.6	0.636	1
Sirt5	0.486989	0.410947	0.575	0.545	1
Cyb5r3	0.519676	0.549816	0.625	0.667	1
Adal	0.700827	0.322367	0.225	0.273	1
Xirp2	0.764216	0.673391	0.962	0.939	1
Rps2-ps13	2.90412e-20	-0.312747	0.9	0	1.60874e-15
Xist	6.56477e-18	-1.18133	0.888	0.208	3.63655e-13
COX1	2.12372e-16	-0.662069	1	1	1.17644e-11
Gm8730	2.15651e-16	-0.317335	0.912	0.774	1.1946e-11
Gm3375	3.02e-16	-0.278011	0.862	0.302	1.67293e-11
CYTB	9.66398e-16	-0.474463	1	1	5.35336e-11
Hmgn2	3.83741e-14	-0.619965	0.9	0.642	2.12573e-09
Rpl26	4.93545e-14	-0.548772	0.925	0.868	2.73399e-09
ND1	9.5202e-14	-0.359811	1	1	5.27371e-09
Myh7	1.22805e-13	-0.815989	0.938	0.943	6.80278e-09
Tnni1	1.77189e-11	-0.998556	0.912	0.377	9.81537e-07
Sdhd	4.73727e-11	-0.536452	0.95	0.981	2.62421e-06
Eef1a1	5.04479e-11	-0.613653	1	0.981	2.79456e-06
Gstp1	6.65071e-11	-0.555735	0.912	0.906	3.68416e-06
Pttg1	8.48706e-11	-0.325669	0.788	0.208	4.70141e-06
Gm13394	9.89389e-11	-0.421587	0.912	0.906	5.48072e-06
Fabp3	1.02034e-10	-0.352456	1	0.981	5.65219e-06
Slc25a5	1.51198e-10	-0.521166	1	1	8.37562e-06
Atp5a1	4.28405e-10	-0.314703	1	1	2.37315e-05
Atf3	7.33e-10	-0.808601	0.912	0.623	4.06045e-05
Angptl4	1.16402e-09	-0.45062	0.762	0.264	6.44808e-05
Hacd1	2.02507e-09	-0.487934	0.95	0.925	0.000112179
Rps3a1	2.05391e-09	-0.429877	0.962	0.906	0.000113776
Ybx1	3.01184e-09	-0.509933	0.962	0.962	0.000166841
Mdh1	3.37123e-09	-0.299022	1	1	0.000186749
Atp5c1	4.57678e-09	-0.285454	1	0.962	0.000253531
Ubb	4.81914e-09	-0.55693	0.95	0.925	0.000266956
Idh3a	6.10454e-09	-0.53383	0.962	0.943	0.000338161
Fth1	1.25686e-08	-0.326932	1	0.962	0.000696235
Adprhl1	5.6388e-08	-0.484488	0.988	0.962	0.00312361
Ndufa9	7.10442e-08	-0.336431	0.975	1	0.00393549
Idh2	1.12192e-07	-0.324251	1	1	0.00621489
Oaz1	1.44089e-07	-0.351838	0.988	0.925	0.00798183
Btg2	1.6669e-07	-0.634755	0.912	0.811	0.00923378
Adamts1	4.55522e-07	-0.481994	0.725	0.34	0.0252337
Esd	4.88423e-07	-0.414121	0.962	0.887	0.0270562
Cd81	5.01944e-07	-0.54432	0.975	0.943	0.0278052
Hadhb	5.66011e-07	-0.36972	1	0.962	0.0313542
Rpl29	7.54361e-07	-0.288086	0.938	0.868	0.0417878
Zfp706	8.01878e-07	-0.417832	0.925	0.906	0.04442
Aldoa	8.46483e-07	-0.26973	1	1	0.0468909
Acaa2	8.87181e-07	-0.320216	1	0.981	0.0491454
Glo1	1.14913e-06	-0.370401	0.9	0.849	0.0636561
Rpl4	1.37795e-06	-0.400477	0.95	0.943	0.0763315
Rbm3	1.39363e-06	-0.334867	0.888	0.717	0.0772001
Nipsnap2	1.54853e-06	-0.290525	0.988	0.962	0.0857808
Ndufv2	1.6401e-06	-0.269546	0.988	0.981	0.0908533
Acot2	1.73233e-06	-0.279319	0.95	0.925	0.0959627
Tmem258	2.01984e-06	-0.277643	0.95	0.849	0.111889
Uqcrc1	2.08404e-06	-0.250926	1	1	0.115445
Ube2d3	3.11496e-06	-0.342468	0.938	0.925	0.172553
Mpc1	3.28945e-06	-0.310824	0.938	0.906	0.182219
Eno1	3.77935e-06	-0.405587	0.925	0.868	0.209357
Etfa	4.50511e-06	-0.317487	0.962	0.981	0.249561
Tceal8	4.59154e-06	-0.26652	0.825	0.509	0.254349
Nppb	4.63375e-06	-0.79653	0.925	0.774	0.256686
Cfl2	4.74976e-06	-0.401305	0.95	0.925	0.263113
Timm23	5.6677e-06	-0.272658	0.888	0.849	0.313962
0610012G03Rik	5.72419e-06	-0.341039	0.9	0.887	0.317092
Ier5	5.83348e-06	-0.269551	0.75	0.377	0.323146
Alyref	6.0853e-06	-0.254572	0.688	0.34	0.337095
Eif5a	7.34827e-06	-0.338464	0.95	0.962	0.407057
Rpl3	7.50403e-06	-0.371875	0.962	0.925	0.415686
Actn2	7.51528e-06	-0.279504	1	0.981	0.416309
Prkar1a	7.75447e-06	-0.370802	0.962	0.943	0.429559
Gpi1	8.63219e-06	-0.354183	0.962	0.943	0.47818
Hspa8	8.72501e-06	-0.285047	0.975	0.925	0.483322
Comt	1.00802e-05	-0.322012	0.925	0.906	0.558393
Prdx1	1.01233e-05	-0.348064	0.962	0.925	0.560783
Acat1	1.07986e-05	-0.329466	0.975	0.943	0.598188
Fos	1.10135e-05	-0.367052	0.825	0.509	0.610094
Gatad1	1.13121e-05	-0.309268	0.925	0.811	0.626633
Tnfrsf12a	1.24088e-05	-0.46613	0.875	0.66	0.687387
Lamp1	1.37831e-05	-0.393256	0.95	0.83	0.763512
Pmpca	1.40834e-05	-0.338532	0.8	0.623	0.780149
Gnb1	1.44902e-05	-0.409456	0.938	0.83	0.802687
Mlf2	1.47292e-05	-0.420512	0.938	0.887	0.815926
Saraf	1.74674e-05	-0.335334	0.938	0.962	0.967608
Frmd5	1.95303e-05	-0.484548	0.912	0.849	1
Tpi1	2.26199e-05	-0.278294	0.988	0.943	1
Ssr2	2.39052e-05	-0.364663	0.9	0.755	1
Vdac3	2.52789e-05	-0.334088	0.975	0.906	1
Mif	2.65282e-05	-0.27729	0.938	0.906	1
Cnbp	2.71555e-05	-0.358809	0.962	0.943	1
C1qbp	2.89254e-05	-0.333579	0.925	0.868	1
BAG-eGFP	3.11278e-05	-0.364772	0.975	0.736	1
Ppia	3.52478e-05	-0.269114	0.938	0.943	1
Nop10	3.75608e-05	-0.312055	0.938	0.849	1
Atpif1	3.82232e-05	-0.284123	0.962	0.943	1
Immt	4.10039e-05	-0.291285	1	0.925	1
Snx3	4.32747e-05	-0.432667	0.888	0.811	1
Ndufs1	4.48293e-05	-0.25766	0.988	0.943	1
Vapa	4.56137e-05	-0.302398	0.912	0.849	1
Paics	6.21885e-05	-0.390412	0.938	0.868	1
Psma2	6.44174e-05	-0.399326	0.938	0.83	1
Otud1	6.60105e-05	-0.287383	0.862	0.717	1
Rbbp7	7.2297e-05	-0.350522	0.95	0.962	1
Psmd6	7.30502e-05	-0.275827	0.95	0.811	1
Ssr3	7.5751e-05	-0.343412	0.925	0.83	1
Fbxl22	8.4369e-05	-0.675403	0.888	0.906	1
Gsk3b	8.51797e-05	-0.33618	0.925	0.849	1
Smyd2	8.75005e-05	-0.275089	0.762	0.528	1
Tsc22d1	9.0744e-05	-0.421582	0.95	0.887	1
Ppp1ca	9.08961e-05	-0.284724	0.95	0.925	1
Prxl2b	9.12513e-05	-0.323934	0.9	0.83	1
Tecrl	9.21014e-05	-0.31791	0.85	0.642	1
Hif1a	9.59631e-05	-0.312536	0.938	0.887	1
Rac1	9.7224e-05	-0.358246	0.862	0.698	1
H3f3b	0.000111311	-0.481066	0.925	0.868	1
Chchd3	0.000113112	-0.321739	0.962	0.943	1
Ankrd1	0.000116426	-0.702755	1	0.962	1
Hspb6	0.000127807	-0.361475	0.962	0.962	1
Uqcrc2	0.000170347	-0.319835	0.988	0.943	1
Impa2	0.000174126	-0.277084	0.838	0.717	1
Prdx3	0.000176193	-0.302102	0.912	0.943	1
Acadvl	0.000179896	-0.250473	0.962	0.943	1
Ldha	0.000212084	-0.288185	0.988	0.981	1
Hadh	0.000225602	-0.301802	0.95	0.925	1
Arf4	0.000227082	-0.435978	0.825	0.623	1
Hibadh	0.000236524	-0.318211	0.925	0.849	1
Slc25a39	0.000246249	-0.300465	0.938	0.887	1
Lbh	0.000260335	-0.270541	0.95	0.906	1
Rap1b	0.000262235	-0.261903	0.775	0.453	1
2-Mar	0.000290178	-0.316205	0.862	0.774	1
Got1	0.000295395	-0.260828	0.95	0.962	1
Grpel1	0.000333835	-0.290413	0.938	0.925	1
Ehd4	0.000334333	-0.253244	0.975	0.925	1
Etfdh	0.000352602	-0.315333	0.975	0.962	1
Txnip	0.000384133	-0.386143	0.95	0.906	1
Hsdl2	0.000390896	-0.336079	0.925	0.943	1
Hsbp1	0.000415136	-0.263081	0.938	0.906	1
Atp6v1d	0.000447893	-0.35522	0.925	0.887	1
Lamtor3	0.000455324	-0.253816	0.85	0.623	1
Hspa9	0.000461212	-0.31393	0.938	0.943	1
Sar1b	0.000463957	-0.297436	0.875	0.736	1
Tubb5	0.000471417	-0.406799	0.825	0.66	1
Capza2	0.000473088	-0.32904	0.875	0.83	1
Pirt	0.000496459	-0.280738	0.612	0.34	1
Pcmt1	0.000528428	-0.268073	0.962	0.868	1
Cd63	0.000529513	-0.309379	0.938	0.811	1
Psma6	0.000562134	-0.290892	0.975	0.925	1
Dstn	0.000566938	-0.352307	0.962	0.943	1
Maged1	0.000577109	-0.274335	0.862	0.736	1
Mapre2	0.000596565	-0.291597	0.912	0.849	1
Cops6	0.000620509	-0.271919	0.912	0.925	1
Tmem59	0.0006252	-0.319225	0.888	0.792	1
Bag1	0.000639556	-0.309656	0.862	0.868	1
Cat	0.000658838	-0.352526	0.938	0.906	1
Anxa6	0.000664407	-0.251992	0.95	0.887	1
Tmem160	0.000668725	-0.270492	0.862	0.887	1
Kcne1	0.000698926	-0.439742	0.888	0.868	1
Copa	0.000710745	-0.367173	0.912	0.83	1
Pon2	0.000717769	-0.300011	0.688	0.453	1
Copb1	0.000740995	-0.273225	0.775	0.547	1
Cct8	0.000782969	-0.443418	0.925	0.868	1
Apoe	0.000802541	-0.368956	0.688	0.509	1
Dync1li1	0.000825789	-0.283727	0.912	0.83	1
Perp	0.000855295	-0.285229	0.975	0.962	1
Cops7a	0.000863589	-0.35767	0.9	0.755	1
Slc25a20	0.000897183	-0.297266	0.938	0.925	1
Psmc3	0.000935342	-0.344079	0.962	0.906	1
Ndfip1	0.000945521	-0.284095	0.888	0.906	1
Rps27a	0.000950815	-0.282718	0.962	0.906	1
Dnaja3	0.000953372	-0.258555	0.862	0.811	1
Ciao2a	0.00101676	-0.261175	0.825	0.642	1
Cdkn1a	0.00103241	-0.308397	0.788	0.491	1
Sri	0.00111219	-0.292304	0.725	0.491	1
Lrrc2	0.00114536	-0.252966	0.888	0.679	1
Gfm1	0.00123927	-0.251858	0.925	0.887	1
Arf1	0.00126235	-0.259542	0.938	0.925	1
Tsfm	0.00127728	-0.257494	0.812	0.642	1
Mars	0.00129748	-0.255005	0.638	0.415	1
Tuba1a	0.00135155	-0.284602	0.812	0.547	1
Psmc2	0.00136756	-0.29401	0.912	0.83	1
Tubb4b	0.00137586	-0.358093	0.912	0.811	1
Tfg	0.00138078	-0.303478	0.812	0.717	1
Nrep	0.00139165	-0.374215	0.975	0.962	1
Eif3m	0.00175023	-0.264738	0.912	0.849	1
Mir6236	0.00200519	-0.465934	0.912	0.906	1
Spin1	0.00204948	-0.25994	0.688	0.453	1
Copz1	0.00218794	-0.251199	0.812	0.642	1
Me3	0.00225194	-0.283032	0.838	0.774	1
Mtus1	0.00231838	-0.293107	0.925	0.868	1
Pdia3	0.00247499	-0.320603	0.812	0.642	1
Sgcb	0.00253007	-0.318708	0.925	0.811	1
Acta2	0.00267022	-0.445017	0.975	0.962	1
Glrx5	0.00283218	-0.253951	0.938	0.925	1
Rack1	0.00303107	-0.26762	0.962	0.906	1
Cpe	0.00333065	-0.285058	0.9	0.925	1
Gm45223	0.0034429	-0.328167	0.512	0.358	1
Wbp2	0.00354747	-0.292645	0.825	0.736	1
Il10rb	0.0035529	-0.267494	0.825	0.642	1
Dnpep	0.00367042	-0.26201	0.85	0.717	1
Capzb	0.00369579	-0.280394	0.938	0.887	1
Hmbs	0.00388876	-0.288051	0.725	0.604	1
Grn	0.00389267	-0.277106	0.938	0.906	1
Maged2	0.00415052	-0.370448	0.775	0.698	1
Fuca2	0.00447052	-0.274446	0.925	0.943	1
Ccnd2	0.00469901	-0.256268	0.938	0.906	1
Sgta	0.00498243	-0.277569	0.888	0.792	1
Sumo1	0.00500187	-0.251186	0.8	0.698	1
Rab28	0.00509363	-0.32332	0.775	0.566	1
Anxa5	0.00517611	-0.286319	0.812	0.698	1
Fech	0.00539965	-0.275043	0.888	0.811	1
Synpo2l	0.00561063	-0.260663	0.938	0.887	1
Eci1	0.0057441	-0.25598	0.988	0.981	1
Trim35	0.00586515	-0.294693	0.875	0.811	1
Psma1	0.00730541	-0.268443	0.95	0.849	1
Lclat1	0.00850484	-0.28154	0.975	0.887	1
Zfr	0.00858911	-0.298873	0.9	0.887	1
Wdr1	0.00888406	-0.296625	0.888	0.811	1
Dazap2	0.0103187	-0.265561	0.938	0.906	1
Azin1	0.0125913	-0.253882	0.888	0.792	1
Gmpr	0.0137993	-0.279371	0.9	0.887	1
Rcan1	0.0147591	-0.356051	0.85	0.83	1
Gja1	0.0161293	-0.297186	0.95	0.962	1
Acta1	0.0164381	-1.15447	0.6	0.415	1
Sqstm1	0.0166256	-0.463407	0.938	0.906	1
Lgmn	0.0206667	-0.250423	0.775	0.66	1
Gyg	0.0224396	-0.251562	0.912	0.887	1
Nppa	0.023383	-1.86022	0.638	0.472	1
Fancl	0.0261256	-0.364527	0.312	0.151	1
Scpep1	0.0349715	-0.258377	0.525	0.377	1
Rexo2	0.039389	-0.283042	0.7	0.604	1
Psmd7	0.0426688	-0.255056	0.962	0.906	1
Dpysl3	0.0459147	-0.295627	0.85	0.83	1
Ctsl	0.0502055	-0.468957	0.825	0.774	1
9530068E07Rik	0.056349	-0.275383	0.8	0.792	1
Dnajb4	0.065825	-0.281613	0.838	0.849	1
Mfge8	0.0686517	-0.255707	0.85	0.849	1
Vim	0.0723856	-0.288062	0.4	0.245	1
Ccng1	0.0726315	-0.277271	0.912	0.925	1
Gypc	0.0863256	-0.252978	0.612	0.528	1
Derl1	0.0979529	-0.296533	0.75	0.698	1
Msn	0.103569	-0.292655	0.888	0.774	1
Commd6	0.116963	-0.251331	0.625	0.547	1
Sirt5	0.121969	-0.439647	0.575	0.528	1
Clu	0.220864	-0.298572	0.812	0.811	1
Fhl1	0.271632	-0.290118	0.825	0.811	1
Ltbp3	0.306678	-0.287746	0.288	0.208	1
Calr	0.500726	-0.259356	0.95	0.925	1
Gpx3	0.525367	-0.293518	0.638	0.566	1
Col3a1	0.621689	-0.473533	0.262	0.208	1
Cyb5r3	0.69981	-0.391215	0.625	0.604	1
Xirp2	0.745921	-0.79668	0.962	0.925	1
Junb	0.818953	-0.308876	0.425	0.396	1
