# Supplementary material for: Overexpression of human BAG3P209L in mice causes restrictive cardiomyopathy
Source: Nat Commun. 2021 Jun 11;12:3575. doi: 10.1038/s41467-021-23858-7 (PMC8196106; doi:10.1038/s41467-021-23858-7)
Supplement: Supplementary file 5 — Dataset 2 [file 41467_2021_23858_MOESM5_ESM.xlsx]

## Sheet: ClueGO Results
	Under-represented terms in CAG-hBAG3P209L CMs
GOID	GOTerm	Ontology Source	Term PValue	Term PValue Corrected with Bonferroni step down	Group PValue	Group PValue Corrected with Bonferroni step down	GOLevels	GOGroups	% Associated Genes	Nr. Genes	Associated Genes Found
KEGG:00062	Fatty acid elongation	KEGG_04.09.2018	2.07512e-05	2.07512e-05	2.07512e-05	2.07512e-05	[-1]	Group0	9.375	3	[Acaa2, Hacd1, Hadhb]
KEGG:00190	Oxidative phosphorylation	KEGG_04.09.2018	2.28391e-09	1.82713e-08	1.39246e-11	4.17737e-11	[-1]	Group1	5.22388	7	[Atp5a1, Atp5c1, COX1, CYTB, ND1, Ndufa9, Sdhd]
KEGG:05012	Parkinson disease	KEGG_04.09.2018	1.75938e-12	1.58344e-11	1.39246e-11	4.17737e-11	[-1]	Group1	6.25	9	[Atp5a1, Atp5c1, COX1, CYTB, ND1, Ndufa9, Sdhd, Slc25a5, Ubb]
KEGG:00020	Citrate cycle (TCA cycle)	KEGG_04.09.2018	2.31602e-07	1.38961e-06	8.83331e-06	1.76666e-05	[-1]	Group2	12.5	4	[Idh2, Idh3a, Mdh1, Sdhd]
GO:0051287	NAD binding	GO_MolecularFunction-EBI-UniProt-GOA_04.09.2018_00h00	6.3166e-06	1.89498e-05	8.83331e-06	1.76666e-05	[4, 5]	Group2	5.55556	4	[Hadhb, Idh2, Idh3a, Mdh1]
GO:0009060	aerobic respiration	GO_BiologicalProcess-EBI-UniProt-GOA_04.09.2018_00h00	1.60414e-05	3.20828e-05	8.83331e-06	1.76666e-05	[5, 6]	Group2	4.3956	4	[Idh2, Idh3a, Mdh1, Sdhd]
GO:0006099	tricarboxylic acid cycle	GO_BiologicalProcess-EBI-UniProt-GOA_04.09.2018_00h00	2.02894e-07	1.42026e-06	8.83331e-06	1.76666e-05	[3, 6, 7, 8]	Group2	12.9032	4	[Idh2, Idh3a, Mdh1, Sdhd]
GO:0006101	citrate metabolic process	GO_BiologicalProcess-EBI-UniProt-GOA_04.09.2018_00h00	4.2283e-07	2.11415e-06	8.83331e-06	1.76666e-05	[5, 7]	Group2	10.8108	4	[Idh2, Idh3a, Mdh1, Sdhd]
GO:0072350	tricarboxylic acid metabolic process	GO_BiologicalProcess-EBI-UniProt-GOA_04.09.2018_00h00	7.84443e-07	3.13777e-06	8.83331e-06	1.76666e-05	[6]	Group2	9.30233	4	[Idh2, Idh3a, Mdh1, Sdhd]
	Overr-represented terms in CAG-hBAG3P209L CMs
GOID	GOTerm	Ontology Source	Term PValue	Term PValue Corrected with Bonferroni step down	Group PValue	Group PValue Corrected with Bonferroni step down	GOLevels	GOGroups	% Associated Genes	Nr. Genes	Associated Genes Found
GO:0035914	skeletal muscle cell differentiation	GO_BiologicalProcess-EBI-UniProt-GOA_04.09.2018_00h00	3.32016e-08	6.64031e-08	3.32016e-08	6.64031e-08	[4, 7, 8, 9]	Group0	6.0241	5	[Ankrd1, Atf3, Btg2, Fos, Nr4a1]
GO:1990928	response to amino acid starvation	GO_BiologicalProcess-EBI-UniProt-GOA_04.09.2018_00h00	2.72837e-05	2.72837e-05	2.72837e-05	2.72837e-05	[4, 6]	Group1	5.76923	3	[Atf3, Eif4ebp1, Slc38a2]
