# Supplementary material for: Overexpression of human BAG3P209L in mice causes restrictive cardiomyopathy
Source: Nat Commun. 2021 Jun 11;12:3575. doi: 10.1038/s41467-021-23858-7 (PMC8196106; doi:10.1038/s41467-021-23858-7)
Supplement: Supplementary file 6 — Dataset 3 [file 41467_2021_23858_MOESM6_ESM.xlsx]

## Sheet: Galaxy431-(Filter_on_data_429)
SYMBOL	GENENAME	GeneID	Base mean	log2(FC)	StdErr	Wald-Stats	P-value	P-adj
Muc15	mucin 15	269328	90.8251	6.22392	0.417081	14.9226	2.3505e-50	7.37541e-47
Lgals3	lectin, galactose binding, soluble 3	16854	750.699	6.14483	0.362576	16.9477	2.00081e-64	1.04636e-60
4833412C05Rik	RIKEN cDNA 4833412C05 gene	73904	64.5033	5.05096	0.417498	12.0982	1.08017e-33	7.06113e-31
Serpinb9b	serine (or cysteine) peptidase inhibitor, clade B, member 9b	20706	121.328	4.78864	0.481678	9.94157	2.74465e-23	7.17681e-21
Serinc2	serine incorporator 2	230779	26.8494	4.68993	0.437117	10.7292	7.41965e-27	3.23353e-24
Star	steroidogenic acute regulatory protein	20845	358.691	4.59522	0.323119	14.2215	6.74367e-46	1.32252e-42
Serpinb1c	serine (or cysteine) peptidase inhibitor, clade B, member 1c	380839	100.85	4.59161	0.369832	12.4154	2.15642e-35	1.69161e-32
Krt18	keratin 18	16668	76.5135	4.51103	0.384185	11.7418	7.78061e-32	4.069e-29
Ildr2	immunoglobulin-like domain containing receptor 2	100039795	354.143	4.42554	0.284344	15.564	1.27767e-54	5.01134e-51
Uchl1	ubiquitin carboxy-terminal hydrolase L1	22223	246.809	4.40544	0.351497	12.5334	4.90365e-36	4.27407e-33
Spp1	secreted phosphoprotein 1	20750	51.8832	4.35324	0.415357	10.4807	1.05953e-25	3.77796e-23
Nppa	natriuretic peptide type A	230899	20524.7	4.32086	0.244932	17.6411	1.19161e-69	1.86951e-65
Clca3a2	chloride channel accessory 3A2	80797	18.1424	4.04688	0.462084	8.75789	1.9894e-18	3.25121e-16
Adamts20	a disintegrin-like and metallopeptidase (reprolysin type) with thrombospondin type 1 motif, 20	223838	42.9416	4.01233	0.390834	10.2661	1.00196e-24	3.27496e-22
Thbs4	thrombospondin 4	21828	280.072	3.87393	0.32048	12.0879	1.22345e-33	7.67789e-31
Krt80	keratin 80	74127	48.8404	3.85144	0.381035	10.1078	5.09997e-24	1.50969e-21
Dhrs9	dehydrogenase/reductase (SDR family) member 9	241452	15.8131	3.7766	0.471281	8.01348	1.11504e-15	1.23196e-13
Nrip3	nuclear receptor interacting protein 3	78593	31.7209	3.7601	0.440965	8.52699	1.502e-17	2.20233e-15
Nmrk2	nicotinamide riboside kinase 2	69564	805.217	3.73693	0.35273	10.5943	3.16675e-26	1.21178e-23
Ankrd45	ankyrin repeat domain 45	73844	50.5849	3.72152	0.28552	13.0342	7.82326e-39	8.76708e-36
Map1a	microtubule-associated protein 1 A	17754	383.872	3.69907	0.301564	12.2663	1.37401e-34	9.79855e-32
Syndig1	synapse differentiation inducing 1	433485	11.5615	3.63716	0.445135	8.17091	3.06077e-16	3.7516e-14
Ctgf	connective tissue growth factor	14219	3209.39	3.60741	0.207289	17.4028	7.85396e-68	6.16104e-64
Pak3	p21 (RAC1) activated kinase 3	18481	76.5598	3.56683	0.337681	10.5627	4.43618e-26	1.61859e-23
Sprr1a	small proline-rich protein 1A	20753	131.528	3.55517	0.510573	6.96311	3.32847e-12	1.91283e-10
Gdf15	growth differentiation factor 15	23886	22.0921	3.54946	0.435822	8.14427	3.8157e-16	4.60496e-14
Kif1a	kinesin family member 1A	16560	41.7679	3.53209	0.358869	9.84229	7.40101e-23	1.87281e-20
Slc1a2	solute carrier family 1 (glial high affinity glutamate transporter), member 2	20511	30.1107	3.48714	0.3729	9.35142	8.64797e-21	1.8586e-18
Chodl	chondrolectin	246048	14.359	3.48693	0.483341	7.21424	5.42368e-13	3.5753e-11
Panx1	pannexin 1	55991	69.429	3.42122	0.262093	13.0534	6.07492e-39	7.33149e-36
P3h2	prolyl 3-hydroxylase 2	210530	135.936	3.40585	0.293596	11.6005	4.09729e-31	2.07363e-28
Plcxd2	phosphatidylinositol-specific phospholipase C, X domain containing 2	433022	23.3652	3.39145	0.41721	8.12889	4.33252e-16	5.18877e-14
Nppb	natriuretic peptide type B	18158	2893.91	3.34948	0.33428	10.02	1.24529e-23	3.48882e-21
Tgfb2	transforming growth factor, beta 2	21808	766.076	3.32631	0.275296	12.0827	1.30397e-33	7.86847e-31
Kcnj6	potassium inwardly-rectifying channel, subfamily J, member 6	16522	15.5151	3.30905	0.422581	7.83056	4.85686e-15	4.70366e-13
Frem1	Fras1 related extracellular matrix protein 1	329872	24.0324	3.2904	0.399828	8.22954	1.87935e-16	2.43678e-14
Lrp8	low density lipoprotein receptor-related protein 8, apolipoprotein e receptor	16975	51.6427	3.25658	0.331521	9.82314	8.95076e-23	2.22902e-20
Ereg	epiregulin	13874	7.41078	3.25463	0.492831	6.60394	4.00373e-11	1.92683e-09
Ptprz1	protein tyrosine phosphatase, receptor type Z, polypeptide 1	19283	86.7326	3.24777	0.400397	8.11138	5.00472e-16	5.90369e-14
Myh7	myosin, heavy polypeptide 7, cardiac muscle, beta	140781	3439.33	3.23169	0.480622	6.72398	1.76827e-11	9.09585e-10
Serpine1	serine (or cysteine) peptidase inhibitor, clade E, member 1	18787	247.059	3.17989	0.249447	12.7478	3.207e-37	2.95969e-34
Shisa3	shisa family member 3	330096	95.9267	3.17215	0.226022	14.0347	9.55639e-45	1.4993e-41
Grip1	glutamate receptor interacting protein 1	74053	11.5425	3.15436	0.469463	6.71908	1.82877e-11	9.35912e-10
3300005D01Rik	RIKEN cDNA 3300005D01 gene	78512	9.99469	3.14549	0.50376	6.24403	4.2645e-10	1.66847e-08
Prg4	proteoglycan 4 (megakaryocyte stimulating factor, articular superficial zone protein)	96875	100.865	3.09134	0.348168	8.87887	6.75421e-19	1.16447e-16
Cpne4	copine IV	74020	12.8464	3.08682	0.459425	6.71887	1.83138e-11	9.35912e-10
Rab15	RAB15, member RAS oncogene family	104886	8.37256	3.0506	0.47334	6.44484	1.15725e-10	5.10003e-09
2200002D01Rik	RIKEN cDNA 2200002D01 gene	72275	18.5707	3.04117	0.425833	7.14171	9.21771e-13	5.92691e-11
Mettl27	methyltransferase like 27	79565	54.4515	3.03919	0.342286	8.8791	6.74026e-19	1.16447e-16
Fhad1	forkhead-associated (FHA) phosphopeptide binding domain 1	329977	6.67803	3.02954	0.501159	6.04507	1.49342e-09	5.25343e-08
Apod	apolipoprotein D	11815	127.451	3.02793	0.472297	6.41106	1.44508e-10	6.2457e-09
Arhgdig	Rho GDP dissociation inhibitor (GDI) gamma	14570	4.98111	2.97407	0.496425	5.99098	2.08579e-09	7.06782e-08
Arnt2	aryl hydrocarbon receptor nuclear translocator 2	11864	15.7371	2.96342	0.439189	6.74749	1.50421e-11	7.76303e-10
Ccdc136	coiled-coil domain containing 136	232664	23.7936	2.9632	0.359918	8.23299	1.82595e-16	2.38728e-14
Eno2	enolase 2, gamma neuronal	13807	21.7025	2.94613	0.449033	6.56107	5.34239e-11	2.50199e-09
Ltbp2	latent transforming growth factor beta binding protein 2	16997	34.195	2.93835	0.3751	7.83352	4.74379e-15	4.6227e-13
Shisa4	shisa family member 4	77552	30.4769	2.92653	0.330833	8.84595	9.07543e-19	1.54766e-16
Slc24a2	solute carrier family 24 (sodium/potassium/calcium exchanger), member 2	76376	86.0256	2.92172	0.302686	9.65264	4.79062e-22	1.13879e-19
Gm4524	predicted gene 4524	100043571	136.488	2.90804	0.244743	11.882	1.46807e-32	8.53055e-30
Stk32b	serine/threonine kinase 32B	64293	6.8818	2.89699	0.475855	6.08798	1.14343e-09	4.15261e-08
Serpina3n	serine (or cysteine) peptidase inhibitor, clade A, member 3N	20716	98.7571	2.89451	0.39696	7.29168	3.06104e-13	2.13491e-11
Erc2	ELKS/RAB6-interacting/CAST family member 2	238988	17.0969	2.85493	0.391534	7.29165	3.06172e-13	2.13491e-11
Gnao1	guanine nucleotide binding protein, alpha O	14681	273.877	2.84029	0.26546	10.6995	1.0234e-26	4.33947e-24
Gpnmb	glycoprotein (transmembrane) nmb	93695	40.1134	2.83208	0.381051	7.43228	1.06742e-13	8.32573e-12
Clu	clusterin	12759	2749.8	2.82004	0.197939	14.247	4.6814e-46	1.04924e-42
Dok5	docking protein 5	76829	16.0294	2.78966	0.37064	7.5266	5.20784e-14	4.27779e-12
Ttll7	tubulin tyrosine ligase-like family, member 7	70892	178.11	2.76786	0.201316	13.7489	5.17365e-43	7.37903e-40
Cd44	CD44 antigen	12505	477.123	2.76165	0.269087	10.263	1.03419e-24	3.31129e-22
Enkur	enkurin, TRPC channel interacting protein	71233	25.8586	2.76095	0.402172	6.86509	6.64509e-12	3.54608e-10
Ano3	anoctamin 3	228432	12.2843	2.75689	0.385956	7.14302	9.12991e-13	5.89462e-11
NA	NA	100861925	167.792	2.75539	0.282787	9.7437	1.96276e-22	4.81152e-20
Gm13889	predicted gene 13889	620695	49.8851	2.75338	0.263014	10.4686	1.20445e-25	4.19926e-23
Tnni1	troponin I, skeletal, slow 1	21952	8.43604	2.70234	0.463556	5.82957	5.55694e-09	1.67338e-07
Mlana	melan-A	77836	6.92367	2.67287	0.492481	5.42736	5.71925e-08	1.36116e-06
Mmp12	matrix metallopeptidase 12	17381	7.79319	2.664	0.483595	5.50873	3.61422e-08	9.05807e-07
2410006H16Rik	RIKEN cDNA 2410006H16 gene	69221	250.502	2.66126	0.330247	8.05838	7.73117e-16	8.9187e-14
Rtn4	reticulon 4	68585	3861.26	2.64652	0.261622	10.1158	4.69976e-24	1.41797e-21
Tmem202	transmembrane protein 202	73893	16.8684	2.64616	0.452729	5.84491	5.06851e-09	1.55009e-07
Cxcr6	chemokine (C-X-C motif) receptor 6	80901	25.8502	2.63431	0.335877	7.84308	4.39644e-15	4.31099e-13
Gpx3	glutathione peroxidase 3	14778	1563.82	2.62675	0.252736	10.3933	2.66036e-25	9.07356e-23
Tnfrsf12a	tumor necrosis factor receptor superfamily, member 12a	27279	403.185	2.61374	0.252743	10.3415	4.57347e-25	1.52666e-22
Cadps	Ca2+-dependent secretion activator	27062	4.15116	2.60171	0.508741	5.11402	3.15374e-07	6.23948e-06
Slc39a6	solute carrier family 39 (metal ion transporter), member 6	106957	140.241	2.59324	0.237753	10.9073	1.06418e-27	4.91055e-25
Fstl3	follistatin-like 3	83554	13.3717	2.58734	0.407802	6.34462	2.22979e-10	9.37886e-09
Nt5e	5' nucleotidase, ecto	23959	455.322	2.58009	0.241241	10.6951	1.07329e-26	4.43129e-24
Mthfd2	methylenetetrahydrofolate dehydrogenase (NAD+ dependent), methenyltetrahydrofolate cyclohydrolase	17768	48.6541	2.57911	0.266128	9.69124	3.28528e-22	7.92967e-20
Cda	cytidine deaminase	72269	25.4128	2.55893	0.392049	6.52707	6.707e-11	3.08581e-09
Inhba	inhibin beta-A	16323	65.3727	2.55397	0.370632	6.89085	5.54582e-12	3.03165e-10
Klhl29	kelch-like 29	208439	8.51602	2.54601	0.442345	5.75572	8.62745e-09	2.5206e-07
Lypd6	LY6/PLAUR domain containing 6	320343	9.75376	2.54423	0.411672	6.18024	6.40023e-10	2.42544e-08
Pou3f1	POU domain, class 3, transcription factor 1	18991	3.28827	2.53714	0.505644	5.01764	5.2311e-07	9.82883e-06
Slc26a7	solute carrier family 26, member 7	208890	11.4554	2.52923	0.42154	5.99999	1.97336e-09	6.75982e-08
Jaml	junction adhesion molecule like	270152	9.8404	2.50803	0.481581	5.2079	1.90988e-07	4.01125e-06
Dpysl3	dihydropyrimidinase-like 3	22240	292.566	2.5056	0.271275	9.23637	2.55001e-20	5.33428e-18
Il22ra1	interleukin 22 receptor, alpha 1	230828	7.28375	2.49094	0.504262	4.93978	7.82104e-07	1.41202e-05
AW551984	expressed sequence AW551984	244810	20.553	2.4805	0.339939	7.2969	2.94475e-13	2.08109e-11
Slc7a3	solute carrier family 7 (cationic amino acid transporter, y+ system), member 3	11989	3.57848	2.48044	0.510069	4.86296	1.15646e-06	1.98076e-05
Map6	microtubule-associated protein 6	17760	43.722	2.47504	0.347897	7.11429	1.12491e-12	6.97581e-11
Rcan1	regulator of calcineurin 1	54720	1200.77	2.46711	0.208601	11.8269	2.8339e-32	1.53314e-29
Lamc2	laminin, gamma 2	16782	127.349	2.46685	0.202746	12.1672	4.6464e-34	3.16945e-31
Tent5b	terminal nucleotidyltransferase 5B	100342	54.4096	2.46527	0.35733	6.89916	5.231e-12	2.88976e-10
Prss46	protease, serine 46	74306	3.08371	2.44513	0.507443	4.81853	1.44623e-06	2.41382e-05
Synpo2l	synaptopodin 2-like	68760	649.882	2.44158	0.173777	14.0501	7.69296e-45	1.34105e-41
Zfp37	zinc finger protein 37	22696	143.541	2.44129	0.320617	7.61435	2.65018e-14	2.29716e-12
Timp1	tissue inhibitor of metalloproteinase 1	21857	54.1921	2.43788	0.314904	7.74166	9.81306e-15	8.95099e-13
Gm12295	predicted gene 12295	327946	195.476	2.43597	0.296513	8.21541	2.11439e-16	2.71067e-14
Cilp	cartilage intermediate layer protein, nucleotide pyrophosphohydrolase	214425	116.719	2.42592	0.296415	8.1842	2.74126e-16	3.41331e-14
Snhg12	small nucleolar RNA host gene 12	100039864	100.745	2.41848	0.326923	7.39771	1.38551e-13	1.04006e-11
Asns	asparagine synthetase	27053	79.7839	2.41356	0.273407	8.82772	1.06827e-18	1.78299e-16
Krt8	keratin 8	16691	5.43178	2.41163	0.49562	4.86589	1.13943e-06	1.96015e-05
Sypl2	synaptophysin-like 2	17306	5.35944	2.4094	0.47757	5.04512	4.53233e-07	8.66111e-06
Cxcl10	chemokine (C-X-C motif) ligand 10	15945	22.0919	2.4059	0.38729	6.21215	5.22638e-10	2.02461e-08
Thbs1	thrombospondin 1	21825	244.442	2.40196	0.266072	9.02747	1.75692e-19	3.37181e-17
Cthrc1	collagen triple helix repeat containing 1	68588	8.09716	2.39518	0.483724	4.95154	7.36298e-07	1.34479e-05
Ncam1	neural cell adhesion molecule 1	17967	113.783	2.39102	0.309437	7.727	1.10115e-14	9.87196e-13
Rab33a	RAB33A, member RAS oncogene family	19337	3.41739	2.38933	0.51173	4.66911	3.025e-06	4.61e-05
Ahnak2	AHNAK nucleoprotein 2	100041194	55.6963	2.38232	0.339247	7.02238	2.18127e-12	1.31118e-10
Nlrc3	NLR family, CARD domain containing 3	268857	25.0992	2.38067	0.414524	5.74314	9.29343e-09	2.69509e-07
Gsdma	gasdermin A	57911	3.12221	2.37134	0.510491	4.64521	3.39728e-06	5.09073e-05
Xirp2	xin actin-binding repeat containing 2	241431	25047.7	2.36506	0.184896	12.7913	1.83455e-37	1.7989e-34
Itga5	integrin alpha 5 (fibronectin receptor alpha)	16402	464.313	2.35993	0.274635	8.59295	8.47619e-18	1.27868e-15
Id4	inhibitor of DNA binding 4	15904	7.12314	2.35676	0.500526	4.70856	2.49467e-06	3.88283e-05
Grin2c	glutamate receptor, ionotropic, NMDA2C (epsilon 3)	14813	5.11624	2.35418	0.515615	4.56577	4.97666e-06	7.06596e-05
Dio2	deiodinase, iodothyronine, type II	13371	141.023	2.34898	0.437715	5.36646	8.02952e-08	1.83637e-06
Diras2	DIRAS family, GTP-binding RAS-like 2	68203	9.72812	2.34838	0.469095	5.00619	5.55166e-07	1.03938e-05
Eppk1	epiplakin 1	223650	4.23726	2.34798	0.493883	4.75412	1.99313e-06	3.18434e-05
Mgp	matrix Gla protein	17313	3539.77	2.34688	0.234612	10.0033	1.47465e-23	4.05891e-21
Postn	periostin, osteoblast specific factor	50706	2047.9	2.34112	0.288108	8.12585	4.44236e-16	5.28001e-14
Mgat5b	mannoside acetylglucosaminyltransferase 5, isoenzyme B	268510	3.63272	2.33812	0.500717	4.66955	3.01859e-06	4.60688e-05
Lss	lanosterol synthase	16987	23.584	2.33408	0.424912	5.49308	3.94982e-08	9.82072e-07
Mpzl3	myelin protein zero-like 3	319742	7.33552	2.32607	0.442441	5.25735	1.46142e-07	3.15816e-06
Rasl11b	RAS-like, family 11, member B	68939	299.651	2.32493	0.23141	10.0468	9.49128e-24	2.75757e-21
Agpat4	1-acylglycerol-3-phosphate O-acyltransferase 4 (lysophosphatidic acid acyltransferase, delta)	68262	89.5761	2.32136	0.296957	7.81716	5.40274e-15	5.20022e-13
Gdap1	ganglioside-induced differentiation-associated-protein 1	14545	2.73972	2.31925	0.510298	4.5449	5.49626e-06	7.67861e-05
Ankrd1	ankyrin repeat domain 1 (cardiac muscle)	107765	15474.2	2.31889	0.186697	12.4206	2.01965e-35	1.6677e-32
Map1b	microtubule-associated protein 1B	17755	1007.28	2.31823	0.242067	9.57683	1.00069e-21	2.27534e-19
Prkab2	protein kinase, AMP-activated, beta 2 non-catalytic subunit	108097	463.844	2.31508	0.208837	11.0856	1.47386e-28	7.00708e-26
1500009L16Rik	RIKEN cDNA 1500009L16 gene	69784	56.8894	2.31086	0.311047	7.42931	1.09167e-13	8.38837e-12
Rhou	ras homolog family member U	69581	118.101	2.30994	0.262807	8.78952	1.50206e-18	2.48061e-16
Myc	myelocytomatosis oncogene	17869	49.9661	2.30987	0.280253	8.2421	1.69211e-16	2.23088e-14
Efhd2	EF hand domain containing 2	27984	32.1518	2.29867	0.366411	6.27346	3.53111e-10	1.41687e-08
Tnfrsf23	tumor necrosis factor receptor superfamily, member 23	79201	32.4906	2.29603	0.350053	6.55908	5.41404e-11	2.528e-09
Lyst	lysosomal trafficking regulator	17101	251.703	2.29432	0.174423	13.1538	1.61795e-39	2.11533e-36
Pmm1	phosphomannomutase 1	29858	137.607	2.29181	0.285983	8.0138	1.11216e-15	1.23196e-13
Clba1	clathrin binding box of aftiphilin containing 1	217887	23.0078	2.28301	0.382575	5.96748	2.40948e-09	7.99203e-08
Cldn1	claudin 1	12737	3.82913	2.27584	0.508085	4.47926	7.49036e-06	0.000100355
Scx	scleraxis	20289	42.4872	2.27307	0.387034	5.87304	4.27882e-09	1.33726e-07
Slitrk4	SLIT and NTRK-like family, member 4	245446	194.623	2.265	0.290908	7.78596	6.91836e-15	6.46084e-13
Actn1	actinin, alpha 1	109711	206.986	2.25952	0.225014	10.0417	9.99867e-24	2.85217e-21
Gm3650	predicted gene 3650	100042074	11.0657	2.25589	0.422875	5.33464	9.57325e-08	2.15179e-06
Stk38l	serine/threonine kinase 38 like	232533	449.719	2.25552	0.199034	11.3323	9.07817e-30	4.45086e-27
Tbx15	T-box 15	21384	8.47635	2.25306	0.483227	4.66252	3.12358e-06	4.72964e-05
Tubb3	tubulin, beta 3 class III	22152	4.36968	2.24992	0.512561	4.38956	1.1358e-05	0.000143908
Cdsn	corneodesmosin	386463	7.69202	2.24587	0.438437	5.12246	3.01574e-07	6.0043e-06
Cnn1	calponin 1	12797	63.8754	2.22356	0.304116	7.31157	2.64032e-13	1.88291e-11
Htatip2	HIV-1 Tat interactive protein 2	53415	63.2585	2.21905	0.230514	9.62653	6.17795e-22	1.44665e-19
Abra	actin-binding Rho activating protein	223513	457.506	2.21638	0.237576	9.32915	1.06725e-20	2.26271e-18
Otulin	OTU deubiquitinase with linear linkage specificity	432940	213.767	2.20813	0.171787	12.8539	8.18218e-38	8.55801e-35
NA	NA	100047183	40.119	2.2074	0.37379	5.90545	3.51685e-09	1.12604e-07
Gcnt4	glucosaminyl (N-acetyl) transferase 4, core 2 (beta-1,6-N-acetylglucosaminyltransferase)	218476	6.80232	2.20625	0.423518	5.20936	1.89497e-07	3.99063e-06
Synm	synemin, intermediate filament protein	233335	151.522	2.20281	0.272108	8.09537	5.70909e-16	6.68432e-14
Ptk2b	PTK2 protein tyrosine kinase 2 beta	19229	27.5964	2.20228	0.340712	6.46375	1.02141e-10	4.53963e-09
Pdlim3	PDZ and LIM domain 3	53318	256.869	2.19658	0.31332	7.01067	2.37187e-12	1.40424e-10
Stxbp5l	syntaxin binding protein 5-like	207227	2.76158	2.1928	0.513586	4.26959	1.95835e-05	0.000231534
Col11a1	collagen, type XI, alpha 1	12814	9.46697	2.1855	0.48298	4.52503	6.03868e-06	8.3252e-05
Ccl5	chemokine (C-C motif) ligand 5	20304	20.0055	2.17941	0.449625	4.84718	1.25228e-06	2.12171e-05
Dkk3	dickkopf WNT signaling pathway inhibitor 3	50781	164.459	2.17761	0.27998	7.77773	7.38363e-15	6.81422e-13
Adam9	a disintegrin and metallopeptidase domain 9 (meltrin gamma)	11502	762.831	2.17687	0.201723	10.7914	3.78112e-27	1.69491e-24
Fetub	fetuin beta	59083	8.39424	2.17551	0.483617	4.49842	6.84596e-06	9.3073e-05
1110038B12Rik	RIKEN cDNA 1110038B12 gene	68763	60.9849	2.17095	0.315893	6.87242	6.31198e-12	3.37982e-10
Ckmt1	creatine kinase, mitochondrial 1, ubiquitous	12716	5.33337	2.17013	0.4998	4.34199	1.41195e-05	0.000173606
Sv2b	synaptic vesicle glycoprotein 2 b	64176	13.2637	2.16614	0.405527	5.34154	9.21599e-08	2.07744e-06
Pamr1	peptidase domain containing associated with muscle regeneration 1	210622	41.7765	2.16467	0.273058	7.92752	2.23564e-15	2.30756e-13
Dusp4	dual specificity phosphatase 4	319520	16.0528	2.15919	0.439422	4.9137	8.93723e-07	1.58258e-05
Mapk4	mitogen-activated protein kinase 4	225724	57.0727	2.15493	0.288491	7.46964	8.04126e-14	6.37168e-12
Masp1	mannan-binding lectin serine peptidase 1	17174	119.872	2.14884	0.27231	7.89117	2.99367e-15	2.97264e-13
Cpeb1	cytoplasmic polyadenylation element binding protein 1	12877	69.5799	2.14645	0.29064	7.38524	1.52184e-13	1.12623e-11
Tnnt3	troponin T3, skeletal, fast	21957	5.90953	2.13618	0.49733	4.29529	1.74469e-05	0.00020959
Slc7a5	solute carrier family 7 (cationic amino acid transporter, y+ system), member 5	20539	25.5531	2.1314	0.363417	5.86487	4.49472e-09	1.38814e-07
Lman1l	lectin, mannose-binding 1 like	235416	7.7455	2.12724	0.461201	4.61239	3.98072e-06	5.83677e-05
Gabrb3	gamma-aminobutyric acid (GABA) A receptor, subunit beta 3	14402	19.9737	2.10756	0.418313	5.03822	4.69874e-07	8.94641e-06
Pcbd1	pterin 4 alpha carbinolamine dehydratase/dimerization cofactor of hepatocyte nuclear factor 1 alpha (TCF1) 1	13180	24.1467	2.10401	0.315551	6.66773	2.59791e-11	1.28983e-09
Hspb1	heat shock protein 1	15507	731.027	2.10323	0.145519	14.4533	2.3888e-47	6.24631e-44
Dusp26	dual specificity phosphatase 26 (putative)	66959	4.20021	2.10302	0.506913	4.14867	3.34415e-05	0.000371049
Crlf1	cytokine receptor-like factor 1	12931	3.15637	2.09232	0.511489	4.09066	4.30156e-05	0.00046383
Fam167a	family with sequence similarity 167, member A	219148	11.7802	2.09086	0.41744	5.00876	5.47811e-07	1.02683e-05
Angptl7	angiopoietin-like 7	654812	33.851	2.08131	0.414561	5.02053	5.153e-07	9.69369e-06
Comp	cartilage oligomeric matrix protein	12845	15.5192	2.08075	0.392842	5.29666	1.17939e-07	2.61347e-06
St8sia1	ST8 alpha-N-acetyl-neuraminide alpha-2,8-sialyltransferase 1	20449	12.0481	2.08021	0.433033	4.80381	1.55678e-06	2.57098e-05
Ifi27l2b	interferon, alpha-inducible protein 27 like 2B	217845	3.04719	2.0786	0.510719	4.06994	4.70247e-05	0.000498157
Spock2	sparc/osteonectin, cwcv and kazal-like domains proteoglycan 2	94214	21.6894	2.07825	0.464567	4.47353	7.69395e-06	0.000102558
Serpinb1b	serine (or cysteine) peptidase inhibitor, clade B, member 1b	282663	3.62563	2.07667	0.516105	4.02374	5.72809e-05	0.000593188
Frzb	frizzled-related protein	20378	83.7018	2.07224	0.217272	9.53756	1.46228e-21	3.23123e-19
Prrx2	paired related homeobox 2	20204	6.05757	2.06765	0.45227	4.57172	4.83737e-06	6.90569e-05
Clca3a1	chloride channel accessory 3A1	12722	22.6951	2.06651	0.328549	6.28982	3.17839e-10	1.2852e-08
Spink5	serine peptidase inhibitor, Kazal type 5	72432	2.73647	2.06417	0.507451	4.06772	4.74762e-05	0.000500574
Tpbg	trophoblast glycoprotein	21983	6.93866	2.06056	0.430022	4.79175	1.65335e-06	2.70201e-05
Akap2	A kinase (PRKA) anchor protein 2	11641	2937.9	2.05981	0.218354	9.43339	3.97048e-21	8.65178e-19
Cnksr1	connector enhancer of kinase suppressor of Ras 1	194231	21.3999	2.05545	0.382755	5.37015	7.867e-08	1.80711e-06
Calhm5	calcium homeostasis modulator family member 5	103511	47.0428	2.05183	0.303643	6.75738	1.40511e-11	7.29649e-10
Gm20568	predicted gene, 20568	100047282	83.7586	2.04365	0.456152	4.4802	7.45738e-06	0.000100085
Slc22a4	solute carrier family 22 (organic cation transporter), member 4	30805	39.003	2.04084	0.24672	8.27186	1.31882e-16	1.75347e-14
Rnd1	Rho family GTPase 1	223881	5.88478	2.02905	0.444158	4.5683	4.91685e-06	7.00004e-05
Mllt11	myeloid/lymphoid or mixed-lineage leukemia; translocated to, 11	56772	105.844	2.02548	0.238092	8.50716	1.7824e-17	2.58927e-15
Rin1	Ras and Rab interactor 1	225870	8.51132	2.0212	0.402125	5.0263	5.00026e-07	9.45169e-06
Mmel1	membrane metallo-endopeptidase-like 1	27390	2.51768	2.01861	0.507239	3.9796	6.9031e-05	0.000691147
Col12a1	collagen, type XII, alpha 1	12816	50.3034	2.01255	0.395515	5.08842	3.61058e-07	7.04557e-06
Snhg5	small nucleolar RNA host gene 5	72655	84.3725	2.00928	0.332315	6.0463	1.48213e-09	5.23719e-08
Zfas1	zinc finger, NFX1-type containing 1, antisense RNA 1	68949	118.677	2.00821	0.352938	5.68996	1.2707e-08	3.59207e-07
Il17ra	interleukin 17 receptor A	16172	66.6141	2.00603	0.276308	7.26011	3.86772e-13	2.64981e-11
Gprc5d	G protein-coupled receptor, family C, group 5, member D	93746	2.73165	2.00538	0.516056	3.88598	0.000101919	0.000966168
Egr2	early growth response 2	13654	13.0316	2.00469	0.374406	5.35433	8.58747e-08	1.95543e-06
Maoa	monoamine oxidase A	17161	111.212	1.99957	0.266645	7.49899	6.43097e-14	5.17413e-12
Wdr62	WD repeat domain 62	233064	6.38573	1.99778	0.431753	4.62715	3.70729e-06	5.49231e-05
Src	Rous sarcoma oncogene	20779	11.1571	1.99768	0.408768	4.88708	1.02343e-06	1.78804e-05
Ces5a	carboxylesterase 5A	67935	2.53922	1.98541	0.508393	3.90526	9.41235e-05	0.000905398
Atf3	activating transcription factor 3	11910	90.038	1.98424	0.223164	8.89138	6.03573e-19	1.06398e-16
Bend4	BEN domain containing 4	666938	81.1655	1.98403	0.248914	7.97074	1.57728e-15	1.67203e-13
Atxn10	ataxin 10	54138	1042.92	1.98099	0.26347	7.51885	5.52604e-14	4.46897e-12
Olfm1	olfactomedin 1	56177	45.1716	1.98091	0.289242	6.84862	7.45667e-12	3.96569e-10
Akr1b8	aldo-keto reductase family 1, member B8	14187	48.9941	1.97726	0.306247	6.45642	1.07212e-10	4.73818e-09
Slc2a1	solute carrier family 2 (facilitated glucose transporter), member 1	20525	52.2283	1.97075	0.275068	7.16459	7.80182e-13	5.07895e-11
Tgm2	transglutaminase 2, C polypeptide	21817	1198.53	1.97041	0.218818	9.00477	2.16109e-19	4.08498e-17
1700101I11Rik	RIKEN cDNA 1700101I11 gene	100504641	8.52447	1.96816	0.445322	4.41964	9.88667e-06	0.000127769
Qsox1	quiescin Q6 sulfhydryl oxidase 1	104009	51.4845	1.96616	0.276088	7.1215	1.06758e-12	6.64654e-11
Zfp697	zinc finger protein 697	242109	56.0933	1.96477	0.329004	5.97188	2.34535e-09	7.82899e-08
Mvp	major vault protein	78388	181.147	1.96267	0.28169	6.96751	3.22603e-12	1.86765e-10
Megf10	multiple EGF-like-domains 10	70417	11.4001	1.95797	0.408199	4.79661	1.61375e-06	2.64834e-05
Rab27b	RAB27B, member RAS oncogene family	80718	57.3022	1.95634	0.268293	7.29177	3.05902e-13	2.13491e-11
Fstl4	follistatin-like 4	320027	20.0611	1.95443	0.329408	5.93314	2.97195e-09	9.68038e-08
Zfp365	zinc finger protein 365	216049	16.1417	1.95136	0.346746	5.62763	1.82706e-08	4.97503e-07
Cfap52	cilia and flagella associated protein 52	71860	6.80043	1.94904	0.459095	4.2454	2.18203e-05	0.000254906
Mybl1	myeloblastosis oncogene-like 1	17864	36.318	1.94869	0.308712	6.31234	2.74855e-10	1.13181e-08
Ppp1r15a	protein phosphatase 1, regulatory subunit 15A	17872	79.0154	1.94802	0.271278	7.18089	6.92584e-13	4.52748e-11
Shroom1	shroom family member 1	71774	5.98543	1.94369	0.459262	4.23222	2.31399e-05	0.00026872
Arfgef3	ARFGEF family member 3	215821	7.16932	1.94341	0.47028	4.13246	3.58902e-05	0.000393763
Fbxl2	F-box and leucine-rich repeat protein 2	72179	14.2813	1.94211	0.384788	5.04722	4.4828e-07	8.5769e-06
Trim47	tripartite motif-containing 47	217333	127.856	1.93912	0.231087	8.39128	4.80868e-17	6.85849e-15
Thsd7a	thrombospondin, type I, domain containing 7A	330267	173.749	1.93187	0.279249	6.91811	4.57715e-12	2.54649e-10
Mical1	microtubule associated monooxygenase, calponin and LIM domain containing 1	171580	38.2506	1.93054	0.370523	5.21031	1.88522e-07	3.97544e-06
Kif5c	kinesin family member 5C	16574	16.0472	1.9287	0.317892	6.06715	1.30199e-09	4.66369e-08
Aldoc	aldolase C, fructose-bisphosphate	11676	3.37088	1.9265	0.505379	3.81198	0.000137856	0.00124157
Fbxl21	F-box and leucine-rich repeat protein 21	213311	5.84934	1.92535	0.459857	4.18684	2.82871e-05	0.0003202
Sphk1	sphingosine kinase 1	20698	13.0295	1.9248	0.410527	4.68861	2.75064e-06	4.24752e-05
Ryr3	ryanodine receptor 3	20192	49.5765	1.91933	0.347083	5.52988	3.20455e-08	8.20166e-07
Gm20186	predicted gene, 20186	100504344	63.017	1.91806	0.350037	5.47958	4.26334e-08	1.05335e-06
Cstb	cystatin B	13014	369.662	1.91342	0.319339	5.99182	2.07501e-09	7.04651e-08
Cela1	chymotrypsin-like elastase family, member 1	109901	5.47242	1.9117	0.485623	3.93659	8.26478e-05	0.000804879
Aspscr1	alveolar soft part sarcoma chromosome region, candidate 1 (human)	68938	81.2126	1.90968	0.26314	7.25727	3.94969e-13	2.6942e-11
Lox	lysyl oxidase	16948	182.348	1.90678	0.244868	7.78697	6.86338e-15	6.44788e-13
Hephl1	hephaestin-like 1	244698	2.33381	1.90648	0.516128	3.69382	0.000220913	0.0018574
Dhcr24	24-dehydrocholesterol reductase	74754	48.4233	1.90601	0.350077	5.44454	5.19405e-08	1.24984e-06
Crispld1	cysteine-rich secretory protein LCCL domain containing 1	83691	50.1186	1.90587	0.263202	7.24112	4.45002e-13	3.00933e-11
Fhl1	four and a half LIM domains 1	14199	2923.91	1.90561	0.154313	12.349	4.93111e-35	3.68401e-32
Chil1	chitinase-like 1	12654	6.03237	1.89044	0.4726	4.00009	6.33188e-05	0.000645716
E030011O05Rik	RIKEN cDNA E030011O05 gene	319859	11.9864	1.88744	0.341574	5.52571	3.28158e-08	8.31123e-07
Cubn	cubilin (intrinsic factor-cobalamin receptor)	65969	16.6986	1.88423	0.342005	5.50936	3.60148e-08	9.04058e-07
Faxc	failed axon connections homolog	76132	21.8032	1.87652	0.365317	5.1367	2.7961e-07	5.60255e-06
Hspa1l	heat shock protein 1-like	15482	55.0674	1.87565	0.239971	7.81616	5.44581e-15	5.20971e-13
Myrf	myelin regulatory factor	225908	11.354	1.87496	0.433641	4.32377	1.53384e-05	0.000187127
Sorbs3	sorbin and SH3 domain containing 3	20410	333.227	1.8725	0.236838	7.90624	2.65276e-15	2.68511e-13
Wisp1	WNT1 inducible signaling pathway protein 1	22402	57.2524	1.86417	0.225201	8.27779	1.25482e-16	1.68264e-14
Dlg2	discs large MAGUK scaffold protein 2	23859	51.4019	1.8595	0.316839	5.86893	4.38617e-09	1.36267e-07
Fkbp5	FK506 binding protein 5	14229	115.151	1.85634	0.294928	6.29421	3.08977e-10	1.25584e-08
C4b	complement component 4B (Chido blood group)	12268	25.8562	1.85335	0.31883	5.81297	6.13753e-09	1.83413e-07
Cpne2	copine II	234577	58.1577	1.851	0.277157	6.67851	2.41382e-11	1.20607e-09
Mmp24	matrix metallopeptidase 24	17391	2.8754	1.85074	0.506063	3.65714	0.00025505	0.00210161
Nkain2	Na+/K+ transporting ATPase interacting 2	432450	3.65166	1.84854	0.504494	3.66415	0.000248163	0.00205893
Ptgs2	prostaglandin-endoperoxide synthase 2	19225	19.1502	1.84763	0.311819	5.92532	3.11682e-09	1.00617e-07
Tfcp2l1	transcription factor CP2-like 1	81879	8.83494	1.84706	0.437669	4.22022	2.44062e-05	0.000281758
Bco1	beta-carotene oxygenase 1	63857	1.76014	1.84325	0.515632	3.57473	0.000350586	0.00275983
Eif3j2	eukaryotic translation initiation factor 3, subunit J2	100042807	80.5531	1.84256	0.388657	4.74084	2.12839e-06	3.37978e-05
Ptprn	protein tyrosine phosphatase, receptor type, N	19275	71.1576	1.84012	0.281372	6.5398	6.16013e-11	2.84254e-09
Cxcl13	chemokine (C-X-C motif) ligand 13	55985	3.86412	1.8388	0.512219	3.58987	0.000330842	0.00262667
Mt2	metallothionein 2	17750	152.131	1.83874	0.330681	5.56046	2.69058e-08	7.05895e-07
Zfp941	zinc finger protein 941	407812	5.22065	1.83533	0.455878	4.02592	5.67533e-05	0.000588113
Anxa8	annexin A8	11752	3.34152	1.83309	0.489161	3.74743	0.000178656	0.00154858
Col8a2	collagen, type VIII, alpha 2	329941	4.24706	1.83156	0.488343	3.75056	0.00017644	0.00153191
Slc41a2	solute carrier family 41, member 2	338365	31.0961	1.8309	0.285118	6.42156	1.34886e-10	5.86213e-09
Loxl4	lysyl oxidase-like 4	67573	33.5673	1.82973	0.320555	5.708	1.14313e-08	3.24902e-07
Neurl1a	neuralized E3 ubiquitin protein ligase 1A	18011	6.5857	1.82364	0.408624	4.46289	8.08611e-06	0.000107148
Gstm3	glutathione S-transferase, mu 3	14864	1.88853	1.82042	0.516129	3.52707	0.000420189	0.00321421
Ppm1e	protein phosphatase 1E (PP2C domain containing)	320472	347.911	1.81761	0.171712	10.5852	3.48876e-26	1.30322e-23
Clec4d	C-type lectin domain family 4, member d	17474	4.53809	1.81703	0.49469	3.67307	0.000239652	0.00199962
Pgbd5	piggyBac transposable element derived 5	209966	4.31058	1.81468	0.463386	3.91613	8.99811e-05	0.000869817
Slc16a3	solute carrier family 16 (monocarboxylic acid transporters), member 3	80879	10.4054	1.81303	0.399161	4.5421	5.56961e-06	7.76725e-05
Gm3776	predicted gene 3776	100042295	6.68184	1.80893	0.514662	3.5148	0.000440093	0.00333879
Gm15179	predicted gene 15179	100503248	15.2874	1.80585	0.394203	4.58103	4.62702e-06	6.64774e-05
Vash2	vasohibin 2	226841	10.0099	1.80279	0.391285	4.60737	4.07797e-06	5.96822e-05
Rasgef1a	RasGEF domain family, member 1A	70727	4.48879	1.80257	0.470998	3.82714	0.000129643	0.00117865
Tspan17	tetraspanin 17	74257	43.4902	1.80043	0.25258	7.12815	1.01729e-12	6.43557e-11
Des	desmin	13346	7662.2	1.79172	0.18161	9.86575	5.85953e-23	1.50705e-20
Lta	lymphotoxin A	16992	1.87687	1.79161	0.516112	3.47136	0.000517829	0.00382137
Galns	galactosamine (N-acetyl)-6-sulfate sulfatase	50917	31.4111	1.78509	0.284763	6.26868	3.64117e-10	1.4536e-08
Adgra1	adhesion G protein-coupled receptor A1	52389	1.78449	1.78435	0.516123	3.45722	0.000545781	0.00399421
Enah	ENAH actin regulator	13800	1191.95	1.7821	0.167079	10.6662	1.4644e-26	5.74374e-24
Pvt1	Pvt1 oncogene	19296	16.7445	1.77651	0.391513	4.53753	5.69157e-06	7.90222e-05
Tspo	translocator protein	12257	238.523	1.77514	0.241495	7.35062	1.97286e-13	1.42637e-11
Wnk3	WNK lysine deficient protein kinase 3	279561	10.6829	1.77292	0.36699	4.83096	1.35877e-06	2.28182e-05
Zscan18	zinc finger and SCAN domain containing 18	232875	7.41606	1.77188	0.403962	4.38626	1.15317e-05	0.000145435
Pdk3	pyruvate dehydrogenase kinase, isoenzyme 3	236900	48.2581	1.76769	0.207227	8.53022	1.46068e-17	2.18253e-15
Epb41l4aos	erythrocyte membrane protein band 4.1 like 4a, opposite strand	69749	15.7276	1.76563	0.3971	4.44631	8.73562e-06	0.000115074
Ccdc68	coiled-coil domain containing 68	381175	39.4571	1.75639	0.241218	7.28137	3.3044e-13	2.28382e-11
Nkd2	naked cuticle 2	72293	22.3531	1.7516	0.321605	5.44642	5.13948e-08	1.23861e-06
Ces1a	carboxylesterase 1A	244595	1.66577	1.74871	0.516109	3.38825	0.000703403	0.00490518
Baiap2	brain-specific angiogenesis inhibitor 1-associated protein 2	108100	27.8639	1.74734	0.286057	6.10837	1.00652e-09	3.67238e-08
Ngef	neuronal guanine nucleotide exchange factor	53972	2.01018	1.74166	0.513879	3.38925	0.000700837	0.00489339
Mdrl	mitochondrial dynamic related lncRNA	69591	3.33232	1.74142	0.504548	3.45144	0.000557599	0.00406508
Cacnb1	calcium channel, voltage-dependent, beta 1 subunit	12295	20.8642	1.7382	0.305583	5.68813	1.28441e-08	3.62429e-07
Dthd1	death domain containing 1	100322896	2.21219	1.73738	0.514801	3.37486	0.000738524	0.00509978
Ctsk	cathepsin K	13038	41.1233	1.7327	0.310399	5.58217	2.37535e-08	6.31642e-07
Cldn4	claudin 4	12740	1.66069	1.73264	0.516107	3.35714	0.00078752	0.00537659
Azin2	antizyme inhibitor 2	242669	4.03175	1.7314	0.493625	3.50752	0.000452304	0.0034182
Pir	pirin	69656	50.8538	1.7295	0.265631	6.5109	7.4701e-11	3.40693e-09
Tent5a	terminal nucleotidyltransferase 5A	212943	458.17	1.72497	0.1453	11.8718	1.65837e-32	9.29217e-30
Tmem63c	transmembrane protein 63c	217733	2.01057	1.72261	0.513167	3.35682	0.00078845	0.00538034
Plet1	placenta expressed transcript 1	76509	5.59571	1.71957	0.431556	3.98457	6.76026e-05	0.000679448
Fibin	fin bud initiation factor homolog (zebrafish)	67606	127.754	1.7146	0.266078	6.44398	1.16379e-10	5.11074e-09
4930438A08Rik	RIKEN cDNA 4930438A08 gene	73988	1.9813	1.71329	0.515251	3.32516	0.000883663	0.0059247
Gabrb2	gamma-aminobutyric acid (GABA) A receptor, subunit beta 2	14401	1.68798	1.7112	0.516109	3.31558	0.000914535	0.00609004
Slc6a17	solute carrier family 6 (neurotransmitter transporter), member 17	229706	11.9571	1.70948	0.418278	4.08695	4.3709e-05	0.000469692
Kcne1	potassium voltage-gated channel, Isk-related subfamily, member 1	16509	113.932	1.70939	0.375429	4.55316	5.28469e-06	7.41605e-05
Svep1	sushi, von Willebrand factor type A, EGF and pentraxin domain containing 1	64817	89.1878	1.70452	0.275995	6.17593	6.57758e-10	2.47139e-08
Sfn	stratifin	55948	5.16689	1.70015	0.515885	3.2956	0.000982113	0.00648227
Crct1	cysteine-rich C-terminal 1	74175	18.2418	1.69939	0.501272	3.39015	0.000698542	0.00487953
Slc6a6	solute carrier family 6 (neurotransmitter transporter, taurine), member 6	21366	1074.55	1.69812	0.269358	6.30434	2.8942e-10	1.18557e-08
Crym	crystallin, mu	12971	2.06673	1.69799	0.513923	3.30398	0.000953218	0.00631814
Serpinb1a	serine (or cysteine) peptidase inhibitor, clade B, member 1a	66222	54.8024	1.69689	0.314335	5.39835	6.7258e-08	1.57025e-06
Shc4	SHC (Src homology 2 domain containing) family, member 4	271849	11.7514	1.69106	0.39741	4.2552	2.08861e-05	0.000245039
Procr	protein C receptor, endothelial	19124	66.9517	1.69062	0.326462	5.17862	2.23536e-07	4.63283e-06
Srxn1	sulfiredoxin 1 homolog (S. cerevisiae)	76650	100.267	1.69058	0.262363	6.44367	1.1662e-10	5.11074e-09
Gas5	growth arrest specific 5	14455	574.26	1.69056	0.303832	5.56412	2.63479e-08	6.93577e-07
Fbxo17	F-box protein 17	50760	17.7662	1.69051	0.385601	4.38409	1.16469e-05	0.000146652
Vmn2r3	vomeronasal 2, receptor 3	637004	2.4103	1.68984	0.515497	3.27808	0.00104514	0.00684071
Polr3g	polymerase (RNA) III (DNA directed) polypeptide G	67486	45.4937	1.68665	0.236736	7.12459	1.04391e-12	6.55116e-11
Slc13a4	solute carrier family 13 (sodium/sulfate symporters), member 4	243755	2.25148	1.68313	0.509129	3.3059	0.000946711	0.00628297
Ankrd2	ankyrin repeat domain 2 (stretch responsive muscle)	56642	2.82011	1.68165	0.516098	3.25839	0.00112047	0.00724608
Nwd1	NACHT and WD repeat domain containing 1	319555	1.57058	1.67869	0.515963	3.25352	0.00113987	0.00734731
Spire1	spire type actin nucleation factor 1	68166	100.836	1.67702	0.188095	8.91583	4.84191e-19	8.73157e-17
Fmod	fibromodulin	14264	25.1203	1.67541	0.336873	4.9734	6.57883e-07	1.21145e-05
Mlph	melanophilin	171531	3.5101	1.67173	0.500761	3.33838	0.000842695	0.0056694
Lcn2	lipocalin 2	16819	18.0095	1.67148	0.375254	4.45425	8.41851e-06	0.00011127
Slc10a6	solute carrier family 10 (sodium/bile acid cotransporter family), member 6	75750	31.9771	1.66874	0.319722	5.21934	1.79561e-07	3.81208e-06
Map3k6	mitogen-activated protein kinase kinase kinase 6	53608	29.1404	1.66724	0.334968	4.97732	6.44718e-07	1.1928e-05
Igf2bp2	insulin-like growth factor 2 mRNA binding protein 2	319765	59.2441	1.66555	0.23294	7.15013	8.66973e-13	5.62064e-11
Tdrkh	tudor and KH domain containing protein	72634	35.6508	1.6633	0.321216	5.17813	2.24121e-07	4.63883e-06
Npr3	natriuretic peptide receptor 3	18162	255.226	1.6629	0.209199	7.94888	1.88204e-15	1.96849e-13
P4ha3	procollagen-proline, 2-oxoglutarate 4-dioxygenase (proline 4-hydroxylase), alpha polypeptide III	320452	2.28881	1.66236	0.516125	3.22085	0.00127813	0.00805325
Ppfia4	protein tyrosine phosphatase, receptor type, f polypeptide (PTPRF), interacting protein (liprin), alpha 4	68507	11.14	1.65991	0.362529	4.57871	4.67851e-06	6.71557e-05
Cspg4	chondroitin sulfate proteoglycan 4	121021	64.0051	1.65963	0.360883	4.5988	4.24934e-06	6.17296e-05
Hyi	hydroxypyruvate isomerase (putative)	68180	16.5391	1.65754	0.365753	4.53185	5.84701e-06	8.1036e-05
Pappa2	pappalysin 2	23850	2.17142	1.65539	0.516081	3.20761	0.00133842	0.00835929
Chgb	chromogranin B	12653	5.36766	1.65311	0.502469	3.28997	0.00100197	0.0065939
Tox3	TOX high mobility group box family member 3	244579	95.5275	1.65134	0.259781	6.35667	2.06178e-10	8.7425e-09
Panx2	pannexin 2	406218	2.33641	1.64911	0.510207	3.23224	0.00122825	0.00778904
Tigit	T cell immunoreceptor with Ig and ITIM domains	100043314	2.25124	1.64769	0.515138	3.19854	0.00138127	0.00857909
Ccl8	chemokine (C-C motif) ligand 8	20307	30.0875	1.64732	0.499922	3.29515	0.000983702	0.00649003
Uap1l1	UDP-N-acteylglucosamine pyrophosphorylase 1-like 1	227620	44.6667	1.64476	0.333947	4.92521	8.42711e-07	1.49901e-05
Trib3	tribbles pseudokinase 3	228775	12.8715	1.64424	0.376331	4.36913	1.24744e-05	0.000155697
Ccdc180	coiled-coil domain containing 180	381522	1.73178	1.64266	0.514958	3.1899	0.00142323	0.00879896
Cdkn1a	cyclin-dependent kinase inhibitor 1A (P21)	12575	541.219	1.64092	0.296932	5.52624	3.27158e-08	8.31123e-07
Ltbp3	latent transforming growth factor beta binding protein 3	16998	102.2	1.62995	0.246662	6.60806	3.89398e-11	1.87977e-09
Prkar1b	protein kinase, cAMP dependent regulatory, type I beta	19085	4.24893	1.62773	0.459069	3.54571	0.000391553	0.0030202
Pacrg	PARK2 co-regulated	69310	6.83817	1.62673	0.430513	3.77857	0.000157729	0.00139258
Tmbim1	transmembrane BAX inhibitor motif containing 1	69660	673.546	1.62354	0.233261	6.96021	3.39761e-12	1.93837e-10
Mafk	v-maf musculoaponeurotic fibrosarcoma oncogene family, protein K (avian)	17135	216.475	1.62277	0.219346	7.3982	1.38047e-13	1.04006e-11
Mael	maelstrom spermatogenic transposon silencer	98558	2.03556	1.62023	0.513131	3.15754	0.00159108	0.00965663
Alkbh2	alkB homolog 2, alpha-ketoglutarate-dependent dioxygenase	231642	5.07307	1.61692	0.442113	3.65725	0.000254939	0.00210161
Atp6v0d2	ATPase, H+ transporting, lysosomal V0 subunit D2	242341	6.31876	1.61542	0.461844	3.49777	0.000469166	0.00352189
Aff2	AF4/FMR2 family, member 2	14266	50.9053	1.61287	0.295921	5.45034	5.02732e-08	1.21531e-06
Msn	moesin	17698	2966.84	1.61014	0.24848	6.47994	9.17606e-11	4.08986e-09
6430548M08Rik	RIKEN cDNA 6430548M08 gene	234797	64.06	1.60704	0.273422	5.87752	4.16465e-09	1.30678e-07
Fam180a	family with sequence similarity 180, member A	208164	8.20996	1.60633	0.428689	3.74709	0.000178897	0.00154982
Snx10	sorting nexin 10	71982	180.981	1.60278	0.263341	6.08633	1.15526e-09	4.18306e-08
2310043O21Rik	RIKEN cDNA 2310043O21 gene	69679	1.74249	1.60211	0.514572	3.11348	0.00184894	0.0109299
Plcg2	phospholipase C, gamma 2	234779	60.1127	1.60139	0.278294	5.75433	8.69871e-09	2.53669e-07
Gm19316	predicted gene, 19316	100502673	34.5667	1.60117	0.516031	3.10286	0.00191659	0.0112637
Fam83g	family with sequence similarity 83, member G	69640	1.42776	1.59841	0.51558	3.10023	0.00193372	0.0113371
1500015O10Rik	RIKEN cDNA 1500015O10 gene	78896	18.6467	1.59366	0.472492	3.37289	0.000743843	0.00513199
Anxa3	annexin A3	11745	584.874	1.5921	0.275099	5.78738	7.14917e-09	2.11629e-07
Gpr19	G protein-coupled receptor 19	14760	19.0685	1.59057	0.413919	3.84271	0.000121685	0.00111924
Paxx	non-homologous end joining factor	227622	53.8589	1.58481	0.311029	5.09538	3.48045e-07	6.8256e-06
Tnfsf18	tumor necrosis factor (ligand) superfamily, member 18	240873	6.20255	1.58223	0.504326	3.13732	0.00170499	0.0102293
Apobr	apolipoprotein B receptor	171504	4.09439	1.58219	0.467782	3.38233	0.000718737	0.00499613
Hectd2	HECT domain E3 ubiquitin protein ligase 2	226098	54.6786	1.58115	0.242755	6.51337	7.34815e-11	3.36108e-09
Tex11	testis expressed gene 11	83558	3.94667	1.57802	0.516098	3.05761	0.00223113	0.0127566
Gpr173	G-protein coupled receptor 173	70771	3.59997	1.57675	0.492645	3.20057	0.00137156	0.00852892
Stx11	syntaxin 11	74732	25.2234	1.57583	0.319067	4.93886	7.8579e-07	1.41704e-05
Olr1	oxidized low density lipoprotein (lectin-like) receptor 1	108078	2.9304	1.57443	0.486611	3.23551	0.00121426	0.00770768
Nmt2	N-myristoyltransferase 2	18108	116.286	1.57285	0.196665	7.99762	1.26852e-15	1.36585e-13
Fyb	FYN binding protein	23880	58.4084	1.57087	0.244346	6.42889	1.2854e-10	5.60185e-09
Sqstm1	sequestosome 1	18412	937.303	1.56886	0.200803	7.81292	5.58763e-15	5.31299e-13
Tgfa	transforming growth factor alpha	21802	10.4137	1.56629	0.406425	3.85383	0.000116285	0.00107761
5830418P13Rik	RIKEN cDNA 5830418P13 gene	100529079	1.48393	1.56627	0.515327	3.03937	0.00237071	0.0133936
Cd3e	CD3 antigen, epsilon polypeptide	12501	1.53537	1.56529	0.51479	3.04063	0.00236083	0.0133474
Otud1	OTU domain containing 1	71198	308.539	1.565	0.200561	7.80311	6.04001e-15	5.70854e-13
Mical2	microtubule associated monooxygenase, calponin and LIM domain containing 2	320878	706.472	1.56298	0.200847	7.78194	7.14194e-15	6.63017e-13
Rab11fip1	RAB11 family interacting protein 1 (class I)	75767	5.3026	1.56049	0.465691	3.3509	0.000805483	0.0054612
2003-09-01	septin 3	24050	4.66266	1.55708	0.498819	3.12153	0.00179913	0.0107081
Mum1l1	melanoma associated antigen (mutated) 1-like 1	245631	71.6754	1.55559	0.205738	7.56103	3.99877e-14	3.33706e-12
Abat	4-aminobutyrate aminotransferase	268860	63.0595	1.55254	0.25935	5.98627	2.14712e-09	7.24433e-08
S100a6	S100 calcium binding protein A6 (calcyclin)	20200	769.191	1.55252	0.329672	4.70928	2.48593e-06	3.87307e-05
Fat1	FAT atypical cadherin 1	14107	334.87	1.54746	0.260499	5.94036	2.84396e-09	9.31501e-08
Morn4	MORN repeat containing 4	226123	13.2639	1.5451	0.336596	4.59037	4.42466e-06	6.40393e-05
Gjb4	gap junction protein, beta 4	14621	11.3445	1.54504	0.429433	3.59785	0.00032086	0.00255921
Psca	prostate stem cell antigen	72373	1.76001	1.54421	0.512152	3.01515	0.00256856	0.0142195
Itga3	integrin alpha 3	16400	38.4457	1.54301	0.254732	6.05738	1.38354e-09	4.93325e-08
Krt17	keratin 17	16667	1.40438	1.54249	0.514822	2.99616	0.00273399	0.0149351
Gpr39	G protein-coupled receptor 39	71111	2.23245	1.54156	0.50919	3.02748	0.00246599	0.0137879
3300002I08Rik	RIKEN cDNA 3300002I08 gene	69277	2.79842	1.54112	0.501124	3.07533	0.00210272	0.0121553
Stk36	serine/threonine kinase 36	269209	2.5262	1.53699	0.506771	3.0329	0.00242216	0.0136108
Shkbp1	Sh3kbp1 binding protein 1	192192	8.81545	1.53455	0.387777	3.95731	7.57999e-05	0.000748411
Vmn1r53	vomeronasal 1 receptor 53	113853	2.02748	1.53327	0.510221	3.00511	0.00265484	0.0145797
Carmil1	capping protein regulator and myosin 1 linker 1	68732	34.801	1.53105	0.287097	5.33288	9.66675e-08	2.16659e-06
Myof	myoferlin	226101	107.485	1.5308	0.266925	5.73494	9.75483e-09	2.8133e-07
Mmp8	matrix metallopeptidase 8	17394	1.51466	1.5289	0.513832	2.97548	0.00292527	0.015793
Gsta1	glutathione S-transferase, alpha 1 (Ya)	14857	8.769	1.52196	0.501114	3.03715	0.00238826	0.0134734
Neil2	nei like 2 (E. coli)	382913	4.08779	1.51988	0.472917	3.21384	0.00130972	0.00821602
Rab39b	RAB39B, member RAS oncogene family	67790	11.6076	1.51619	0.384513	3.94314	8.04201e-05	0.000784646
Tiam2	T cell lymphoma invasion and metastasis 2	24001	36.2166	1.51455	0.257463	5.88259	4.03895e-09	1.27243e-07
NA	NA	100041797	7.25287	1.51285	0.416556	3.6318	0.000281451	0.00229387
Cyb5r3	cytochrome b5 reductase 3	109754	790.413	1.5093	0.2689	5.61288	1.98992e-08	5.36423e-07
Atp6v1h	ATPase, H+ transporting, lysosomal V1 subunit H	108664	282.334	1.50887	0.203072	7.43021	1.08423e-13	8.37953e-12
Ggt7	gamma-glutamyltransferase 7	207182	2.89219	1.50798	0.512625	2.94168	0.00326432	0.0172322
Stk32a	serine/threonine kinase 32A	269019	5.36183	1.50795	0.447461	3.37002	0.000751641	0.00517215
Xirp1	xin actin-binding repeat containing 1	22437	712.161	1.50436	0.272441	5.52179	3.35566e-08	8.46413e-07
4933424G06Rik	RIKEN cDNA 4933424G06 gene	71166	1.27628	1.50433	0.514937	2.92138	0.00348487	0.0181823
Rrp12	ribosomal RNA processing 12 homolog (S. cerevisiae)	107094	51.7075	1.50382	0.291722	5.15498	2.53654e-07	5.14823e-06
Spcs3	signal peptidase complex subunit 3 homolog (S. cerevisiae)	76687	1227.31	1.50258	0.190105	7.90393	2.70252e-15	2.71794e-13
Cdkn2b	cyclin dependent kinase inhibitor 2B	12579	7.96859	1.49974	0.430259	3.48566	0.000490916	0.00366412
Atp6v0a4	ATPase, H+ transporting, lysosomal V0 subunit A4	140494	5.5892	1.49919	0.502179	2.98537	0.0028324	0.015387
Gm19510	predicted gene, 19510	100503021	1.74184	1.49754	0.511147	2.92977	0.00339211	0.0178109
Ifrd1	interferon-related developmental regulator 1	15982	406.964	1.49564	0.202658	7.38014	1.58121e-13	1.15384e-11
1500011B03Rik	RIKEN cDNA 1500011B03 gene	66236	12.1439	1.49062	0.401878	3.70914	0.000207967	0.0017723
Arid5a	AT rich interactive domain 5A (MRF1-like)	214855	39.1187	1.48919	0.266695	5.58387	2.35225e-08	6.2763e-07
Doc2b	double C2, beta	13447	2.66373	1.48872	0.516111	2.8845	0.00392033	0.0200085
Arhgap22	Rho GTPase activating protein 22	239027	2.59869	1.48856	0.505897	2.94241	0.00325667	0.0171975
Pdlim7	PDZ and LIM domain 7	67399	151.598	1.48815	0.224961	6.61513	3.71226e-11	1.80314e-09
Fgfr3	fibroblast growth factor receptor 3	14184	34.8755	1.4876	0.235435	6.31851	2.641e-10	1.09616e-08
Cttnbp2nl	CTTNBP2 N-terminal like	80281	553.307	1.48442	0.170598	8.70128	3.28148e-18	5.25337e-16
Arfgap3	ADP-ribosylation factor GTPase activating protein 3	66251	77.9336	1.48149	0.234635	6.31403	2.71869e-10	1.12246e-08
Elovl7	ELOVL family member 7, elongation of long chain fatty acids (yeast)	74559	9.89086	1.47935	0.382777	3.86478	0.000111188	0.00103972
Snhg1	small nucleolar RNA host gene 1	83673	156.1	1.47903	0.357534	4.13676	3.52251e-05	0.00038755
Pdzrn3	PDZ domain containing RING finger 3	55983	270.934	1.479	0.233089	6.34524	2.22073e-10	9.36586e-09
Fmn1	formin 1	14260	208.074	1.47749	0.515731	2.86484	0.00417217	0.0210541
Wdfy1	WD repeat and FYVE domain containing 1	69368	246.329	1.47733	0.265593	5.56235	2.66159e-08	6.99458e-07
Ptgds	prostaglandin D2 synthase (brain)	19215	1032.74	1.47665	0.285605	5.17026	2.33764e-07	4.79414e-06
Gm20204	predicted gene, 20204	100504395	7.33989	1.47521	0.383532	3.84637	0.000119881	0.00110535
Gm20257	caspase 8 pseudogene	100504501	9.63994	1.47374	0.412053	3.57657	0.00034813	0.00274325
Pycr1	pyrroline-5-carboxylate reductase 1	209027	5.43945	1.47349	0.455169	3.23725	0.0012069	0.0076753
Phgdh	3-phosphoglycerate dehydrogenase	236539	8.15868	1.47152	0.406942	3.61605	0.000299136	0.0024229
Snhg10	small nucleolar RNA host gene 10	69434	5.73806	1.47141	0.481399	3.05653	0.00223917	0.0127886
Per2	period circadian clock 2	18627	62.067	1.47104	0.259166	5.67605	1.3784e-08	3.86172e-07
Cgref1	cell growth regulator with EF hand domain 1	68567	6.91064	1.47041	0.438413	3.35393	0.000796719	0.00542287
Hspa1a	heat shock protein 1A	193740	22.5646	1.46862	0.310364	4.73191	2.22412e-06	3.49992e-05
Arsg	arylsulfatase G	74008	18.792	1.46833	0.317539	4.6241	3.76227e-06	5.55803e-05
Rnf19b	ring finger protein 19B	75234	152.385	1.46798	0.270535	5.42623	5.75559e-08	1.3661e-06
Inhbb	inhibin beta-B	16324	4.48028	1.46762	0.457731	3.20629	0.00134458	0.00839107
Trnp1	TMF1-regulated nuclear protein 1	69539	32.1785	1.46743	0.400082	3.66782	0.000244624	0.00203171
Rbp4	retinol binding protein 4, plasma	19662	13.3345	1.46708	0.389841	3.76329	0.000167694	0.00146816
Prune2	prune homolog 2	353211	883.409	1.46542	0.247671	5.91679	3.2829e-09	1.05544e-07
Flnc	filamin C, gamma	68794	579.125	1.46494	0.273846	5.3495	8.81967e-08	1.99959e-06
Cdo1	cysteine dioxygenase 1, cytosolic	12583	6.96032	1.4649	0.471577	3.10638	0.00189394	0.0111539
Bean1	brain expressed, associated with Nedd4, 1	65115	18.9041	1.46394	0.372495	3.93011	8.49084e-05	0.000822809
Tpd52	tumor protein D52	21985	170.55	1.46342	0.244488	5.98567	2.15502e-09	7.2554e-08
Adamts8	a disintegrin-like and metallopeptidase (reprolysin type) with thrombospondin type 1 motif, 8	30806	9.65069	1.46248	0.443272	3.29929	0.000969283	0.00641108
Clca3b	chloride channel accessory 3B	229927	1.33962	1.45964	0.513925	2.84018	0.0045088	0.022414
Gm4419	predicted gene 4419	100043407	1.93995	1.45737	0.511475	2.84935	0.00438093	0.0218824
Ccl17	chemokine (C-C motif) ligand 17	20295	1.68371	1.45638	0.515181	2.82693	0.00469962	0.0232009
Cst6	cystatin E/M	73720	26.049	1.45473	0.321014	4.53166	5.85211e-06	8.1036e-05
Glipr1	GLI pathogenesis-related 1 (glioma)	73690	6.92206	1.45439	0.514355	2.8276	0.00468984	0.0231599
Slc45a3	solute carrier family 45, member 3	212980	13.9666	1.45228	0.322237	4.50687	6.57901e-06	8.9833e-05
Gm5481	ribosomal protein L30 pseudogene	433003	12.8484	1.45209	0.434273	3.34373	0.000826594	0.00558502
Loxl3	lysyl oxidase-like 3	16950	28.8767	1.44643	0.267263	5.412	6.23262e-08	1.47264e-06
Gpr176	G protein-coupled receptor 176	381413	3.78362	1.44491	0.49446	2.92219	0.00347576	0.0181589
Sbno2	strawberry notch 2	216161	21.5922	1.44463	0.280236	5.15506	2.53544e-07	5.14823e-06
Vat1	vesicle amine transport 1	26949	119.299	1.44252	0.245517	5.87545	4.21709e-09	1.3206e-07
Kctd16	potassium channel tetramerisation domain containing 16	383348	1.68972	1.43344	0.515698	2.77961	0.0054425	0.0261124
Rasgef1b	RasGEF domain family, member 1B	320292	90.66	1.43056	0.219869	6.5064	7.69722e-11	3.49022e-09
Chpf2	chondroitin polymerizing factor 2	100910	27.8776	1.43033	0.35512	4.02773	5.63173e-05	0.000584367
Hsp90aa1	heat shock protein 90, alpha (cytosolic), class A member 1	15519	1621.11	1.42795	0.161606	8.83601	9.9194e-19	1.67339e-16
Gsdme	gasdermin E	54722	6.88532	1.42585	0.395414	3.60597	0.000310993	0.00249574
Col9a2	collagen, type IX, alpha 2	12840	2.00626	1.42498	0.515691	2.76324	0.00572307	0.0271924
Igha	immunoglobulin heavy constant alpha	238447	3.07219	1.42364	0.513196	2.77407	0.00553595	0.0265288
Kcnq5	potassium voltage-gated channel, subfamily Q, member 5	226922	17.2585	1.42326	0.384055	3.70588	0.000210662	0.00179234
Chsy3	chondroitin sulfate synthase 3	78923	4.49762	1.40849	0.478083	2.94612	0.00321791	0.0170424
Acox2	acyl-Coenzyme A oxidase 2, branched chain	93732	2.24896	1.40632	0.510768	2.75335	0.00589881	0.027867
Ddit3	DNA-damage inducible transcript 3	13198	44.3767	1.40601	0.344335	4.08327	4.44071e-05	0.000474916
Gm20939	predicted gene, 20939	100044193	10.1037	1.4057	0.43035	3.26641	0.00108922	0.00708195
Anxa4	annexin A4	11746	376.709	1.40221	0.188754	7.42878	1.09607e-13	8.38837e-12
Ass1	argininosuccinate synthetase 1	11898	18.4797	1.40214	0.302268	4.63874	3.50542e-06	5.22781e-05
Hist1h1c	histone cluster 1, H1c	50708	374.475	1.40175	0.263187	5.32607	1.00358e-07	2.2429e-06
Gadd45g	growth arrest and DNA-damage-inducible 45 gamma	23882	45.8803	1.40145	0.32936	4.25508	2.08976e-05	0.000245039
Slc38a1	solute carrier family 38, member 1	105727	243.295	1.40116	0.246672	5.68027	1.34478e-08	3.7743e-07
Gck	glucokinase	103988	17.8805	1.40106	0.368493	3.80213	0.000143458	0.00128392
Otub2	OTU domain, ubiquitin aldehyde binding 2	68149	48.733	1.40007	0.251554	5.56568	2.61136e-08	6.88566e-07
Ldlr	low density lipoprotein receptor	16835	66.7415	1.39976	0.335271	4.17501	2.97968e-05	0.000335353
Gm20036	predicted gene, 20036	100504056	6.21434	1.39877	0.447464	3.12599	0.00177209	0.0105712
Cyp1b1	cytochrome P450, family 1, subfamily b, polypeptide 1	13078	127.351	1.3969	0.308652	4.52583	6.01597e-06	8.3085e-05
Kcnn3	potassium intermediate/small conductance calcium-activated channel, subfamily N, member 3	140493	34.3831	1.3959	0.364387	3.83081	0.000127721	0.00116568
Runx2	runt related transcription factor 2	12393	9.43311	1.39467	0.400842	3.47936	0.00050261	0.00372835
H19	H19, imprinted maternally expressed transcript	14955	66.0258	1.39385	0.410688	3.39395	0.000688931	0.00482313
Rims2	regulating synaptic membrane exocytosis 2	116838	2.76241	1.39072	0.494264	2.81372	0.00489719	0.02401
Grk5	G protein-coupled receptor kinase 5	14773	508.181	1.38815	0.194701	7.12969	1.00597e-12	6.38974e-11
Cp	ceruloplasmin	12870	933.239	1.3874	0.160575	8.6402	5.61144e-18	8.71663e-16
Ecm1	extracellular matrix protein 1	13601	151.14	1.38402	0.250372	5.52787	3.24143e-08	8.28253e-07
Igf1r	insulin-like growth factor I receptor	16001	307.636	1.38295	0.269247	5.13634	2.80137e-07	5.60596e-06
Gm4983	predicted gene 4983	245297	3.04711	1.38004	0.510436	2.70366	0.00685812	0.031519
Nxnl2	nucleoredoxin-like 2	75124	1.46813	1.37961	0.516126	2.67301	0.0075175	0.0338622
Syt12	synaptotagmin XII	171180	7.26911	1.37894	0.403838	3.41459	0.000638785	0.00453069
Fam198b	family with sequence similarity 198, member B	68659	1430.99	1.37842	0.197176	6.99081	2.733e-12	1.60316e-10
Sqle	squalene epoxidase	20775	49.5117	1.37569	0.276328	4.97848	6.40849e-07	1.18705e-05
Plpp2	phospholipid phosphatase 2	50784	13.8392	1.37364	0.346239	3.96732	7.26863e-05	0.000722213
Kcnj4	potassium inwardly-rectifying channel, subfamily J, member 4	16520	1.8114	1.3721	0.5113	2.68356	0.00728423	0.0330323
Bcat1	branched chain aminotransferase 1, cytosolic	12035	15.4768	1.37083	0.336711	4.07123	4.67649e-05	0.000495739
Ankrd23	ankyrin repeat domain 23	78321	1424.35	1.37062	0.153584	8.92422	4.48858e-19	8.20279e-17
Mpzl2	myelin protein zero-like 2	14012	6.79684	1.37048	0.4855	2.82283	0.00476023	0.0234337
Plekho1	pleckstrin homology domain containing, family O member 1	67220	198.235	1.36941	0.226852	6.0366	1.57399e-09	5.48764e-08
Igfbp3	insulin-like growth factor binding protein 3	16009	245.358	1.36782	0.35378	3.8663	0.000110498	0.00103455
Shb	src homology 2 domain-containing transforming protein B	230126	79.8052	1.36778	0.184636	7.40798	1.28235e-13	9.71923e-12
Clic5	chloride intracellular channel 5	224796	4256.44	1.36601	0.143013	9.55167	1.27623e-21	2.8604e-19
Dnm3os	dynamin 3, opposite strand	474332	46.706	1.36511	0.232659	5.86745	4.42557e-09	1.36948e-07
Neat1	nuclear paraspeckle assembly transcript 1 (non-protein coding)	66961	287.532	1.36194	0.267965	5.08254	3.72423e-07	7.24032e-06
Plk2	polo like kinase 2	20620	316.537	1.36086	0.223757	6.08184	1.18813e-09	4.28518e-08
Slc27a6	solute carrier family 27 (fatty acid transporter), member 6	225579	1.8533	1.35289	0.513647	2.63389	0.00844118	0.0372114
Nrap	nebulin-related anchoring protein	18175	3620.59	1.35239	0.233603	5.78925	7.06999e-09	2.09681e-07
Osbpl10	oxysterol binding protein-like 10	74486	3.2193	1.35175	0.473667	2.85381	0.00431988	0.0216118
Sh3rf3	SH3 domain containing ring finger 3	237353	12.7793	1.35136	0.365184	3.70049	0.000215186	0.00182095
Scg3	secretogranin III	20255	4.55636	1.34916	0.455708	2.96057	0.00307072	0.0164089
Sdsl	serine dehydratase-like	257635	23.1272	1.34889	0.327129	4.12343	3.73278e-05	0.000406974
Glul	glutamate-ammonia ligase (glutamine synthetase)	14645	987.587	1.34859	0.228892	5.89181	3.81982e-09	1.21314e-07
Carhsp1	calcium regulated heat stable protein 1	52502	159.832	1.34707	0.147066	9.15964	5.20697e-20	1.0749e-17
Snhg8	small nucleolar RNA host gene 8	69895	47.411	1.34683	0.308215	4.36978	1.24372e-05	0.000155357
Rsph1	radial spoke head 1 homolog (Chlamydomonas)	22092	3.50384	1.34592	0.476175	2.82653	0.00470553	0.0232227
Ammecr1	Alport syndrome, mental retardation, midface hypoplasia and elliptocytosis chromosomal region gene 1	56068	268.137	1.34565	0.189301	7.10853	1.17286e-12	7.24449e-11
4930539E08Rik	RIKEN cDNA 4930539E08 gene	207819	1.16881	1.34477	0.511276	2.63022	0.00853297	0.0375522
Tnip1	TNFAIP3 interacting protein 1	57783	174.101	1.34446	0.173764	7.73729	1.01558e-14	9.21005e-13
B4galt5	UDP-Gal:betaGlcNAc beta 1,4-galactosyltransferase, polypeptide 5	56336	84.8514	1.34407	0.187017	7.18692	6.62713e-13	4.35034e-11
Atp9a	ATPase, class II, type 9A	11981	109.449	1.34395	0.209501	6.41502	1.40805e-10	6.10246e-09
Osgin1	oxidative stress induced growth inhibitor 1	71839	6.70227	1.34233	0.425904	3.15171	0.00162316	0.00980959
Gdf6	growth differentiation factor 6	242316	8.33374	1.34221	0.415811	3.22793	0.0012469	0.00789454
Nupr1	nuclear protein transcription regulator 1	56312	15.3555	1.34195	0.39611	3.38783	0.000704489	0.00491014
Zyx	zyxin	22793	334.544	1.34095	0.194294	6.90165	5.14005e-12	2.84955e-10
Itih4	inter alpha-trypsin inhibitor, heavy chain 4	16427	16.2108	1.34041	0.343759	3.89928	9.64773e-05	0.000924638
Rusc2	RUN and SH3 domain containing 2	100213	95.3116	1.33817	0.240936	5.55403	2.79153e-08	7.26306e-07
Igsf11	immunoglobulin superfamily, member 11	207683	12.3861	1.33728	0.334676	3.99574	6.44937e-05	0.00065449
Htra4	HtrA serine peptidase 4	330723	33.112	1.33725	0.303633	4.40418	1.06187e-05	0.000135863
LOC100503212	uncharacterized LOC100503212	100503212	1.49846	1.33578	0.516129	2.58807	0.00965147	0.0414287
Fbxo36	F-box protein 36	66153	6.94789	1.33529	0.407997	3.27279	0.0010649	0.00694686
Sgms2	sphingomyelin synthase 2	74442	32.4081	1.33315	0.299418	4.45246	8.48928e-06	0.000112111
Ptchd1	patched domain containing 1	211612	3.95155	1.3324	0.494435	2.69478	0.00704341	0.0321368
Stfa2l1	stefin A2 like 1	268885	2.6018	1.33077	0.51582	2.57991	0.00988265	0.0421658
Cebpd	CCAAT/enhancer binding protein (C/EBP), delta	12609	135.801	1.32915	0.221037	6.01323	1.81861e-09	6.2985e-08
Csf2rb2	colony stimulating factor 2 receptor, beta 2, low-affinity (granulocyte-macrophage)	12984	14.7396	1.32906	0.320588	4.14568	3.38805e-05	0.00037539
Fam219aos	family with sequence similarity 219, member A, opposite strand	76992	7.4919	1.32879	0.403845	3.29034	0.00100066	0.00658808
Adam32	a disintegrin and metallopeptidase domain 32	353188	20.5525	1.32808	0.441242	3.00987	0.00261359	0.0144281
Hbegf	heparin-binding EGF-like growth factor	15200	200.559	1.32626	0.16213	8.18021	2.8336e-16	3.5005e-14
Sap30	sin3 associated polypeptide	60406	85.0916	1.32537	0.308226	4.3	1.70798e-05	0.000205494
Ssc5d	scavenger receptor cysteine rich family, 5 domains	269855	57.2562	1.32499	0.317051	4.17909	2.92675e-05	0.000330344
Rnf165	ring finger protein 165	225743	6.10023	1.32446	0.4457	2.97164	0.00296211	0.0159535
Zdhhc12	zinc finger, DHHC domain containing 12	66220	8.11278	1.3243	0.380566	3.47981	0.000501763	0.00372382
Zfp628	zinc finger protein 628	232816	8.42388	1.32392	0.391966	3.37764	0.000731117	0.00506423
Sorbs2	sorbin and SH3 domain containing 2	234214	4954.71	1.32149	0.236613	5.58501	2.3369e-08	6.25659e-07
Cep170b	centrosomal protein 170B	217882	29.7528	1.32032	0.330165	3.99898	6.36158e-05	0.000647675
Kank1	KN motif and ankyrin repeat domains 1	107351	338.994	1.31853	0.188877	6.98088	2.93341e-12	1.70453e-10
Baalc	brain and acute leukemia, cytoplasmic	118452	44.4219	1.31809	0.352131	3.74318	0.000181707	0.00157201
Crnde	colorectal neoplasia differentially expressed (non-protein coding)	71296	11.948	1.31611	0.401083	3.28139	0.00103296	0.00677513
Gipc2	GIPC PDZ domain containing family, member 2	54120	18.7218	1.316	0.340042	3.87012	0.000108782	0.00102196
S100a11	S100 calcium binding protein A11	20195	388.361	1.31597	0.220736	5.96172	2.49596e-09	8.20946e-08
Prnp	prion protein	19122	766.966	1.31185	0.146012	8.98452	2.59859e-19	4.85348e-17
Hsd3b3	hydroxy-delta-5-steroid dehydrogenase, 3 beta- and steroid delta-isomerase 3	15494	3.89484	1.31141	0.464224	2.82495	0.00472879	0.0233009
Ier3	immediate early response 3	15937	118.969	1.31137	0.185915	7.0536	1.74352e-12	1.06852e-10
Clec4e	C-type lectin domain family 4, member e	56619	2.5128	1.31055	0.500653	2.61767	0.0088532	0.0386579
Gm19691	predicted gene, 19691	100503437	1.11556	1.30903	0.509967	2.5669	0.0102613	0.0434521
D7Ertd443e	DNA segment, Chr 7, ERATO Doi 443, expressed	71007	4.40263	1.3081	0.458979	2.85003	0.00437152	0.0218423
Pam	peptidylglycine alpha-amidating monooxygenase	18484	3604.6	1.30682	0.14385	9.08458	1.041e-19	2.06738e-17
Nrn1l	neuritin 1-like	234700	1.86385	1.30438	0.515314	2.53124	0.0113661	0.0471877
Kcnh1	potassium voltage-gated channel, subfamily H (eag-related), member 1	16510	1.03688	1.30404	0.512483	2.54455	0.0109419	0.0457415
Tgfbr1	transforming growth factor, beta receptor I	21812	348.348	1.30365	0.128482	10.1465	3.43356e-24	1.05626e-21
Gm19689	predicted gene, 19689	100503434	1.46012	1.30346	0.515779	2.52716	0.0114988	0.0475973
Anxa1	annexin A1	16952	511.376	1.30234	0.270336	4.81748	1.45382e-06	2.42391e-05
Grhl1	grainyhead like transcription factor 1	195733	2.1164	1.3018	0.510506	2.55001	0.0107719	0.045222
Mroh1	maestro heat-like repeat family member 1	223658	58.8626	1.3017	0.274635	4.73973	2.14004e-06	3.39486e-05
Nes	nestin	18008	659.023	1.30116	0.326364	3.98685	6.69565e-05	0.000675074
Hectd2os	Hectd2, opposite strand	668215	98.5054	1.30045	0.277256	4.69042	2.72643e-06	4.21428e-05
Eif5a2	eukaryotic translation initiation factor 5A2	208691	42.5317	1.2986	0.243426	5.33468	9.57129e-08	2.15179e-06
Adam8	a disintegrin and metallopeptidase domain 8	11501	4.05991	1.29841	0.464338	2.79626	0.00516983	0.0251113
Irs2	insulin receptor substrate 2	384783	29.432	1.29756	0.378102	3.43176	0.000599675	0.00430192
Loxl2	lysyl oxidase-like 2	94352	351.32	1.29618	0.225878	5.73842	9.55647e-09	2.76117e-07
Jazf1	JAZF zinc finger 1	231986	82.7737	1.29509	0.220608	5.87053	4.34406e-09	1.35226e-07
Hdac6	histone deacetylase 6	15185	34.8477	1.2946	0.267801	4.83419	1.33688e-06	2.25046e-05
Gm5144	predicted gene 5144	381002	1.48669	1.29425	0.515673	2.50983	0.0120791	0.0494155
NA	NA	100502935	1.36637	1.29249	0.51589	2.50537	0.0122325	0.049926
Serpinb6b	serine (or cysteine) peptidase inhibitor, clade B, member 6b	20708	668.523	1.29096	0.270283	4.77633	1.78527e-06	2.89949e-05
Slc6a12	solute carrier family 6 (neurotransmitter transporter, betaine/GABA), member 12	14411	1.48209	1.29083	0.515354	2.50474	0.012254	0.0499749
Piezo1	piezo-type mechanosensitive ion channel component 1	234839	72.1312	1.28993	0.34855	3.70086	0.000214872	0.00181928
Ephx1	epoxide hydrolase 1, microsomal	13849	125.176	1.28883	0.18371	7.0156	2.28965e-12	1.36069e-10
Lypd6b	LY6/PLAUR domain containing 6B	71897	3.18073	1.28778	0.493864	2.60755	0.00911924	0.0396168
Myo3b	myosin IIIB	329421	1.81384	1.28567	0.512875	2.50679	0.0121832	0.0497509
Gss	glutathione synthetase	14854	115.22	1.28548	0.22427	5.73186	9.93371e-09	2.8544e-07
Ropn1l	ropporin 1-like	252967	1.10303	1.28411	0.510396	2.5159	0.0118729	0.0487627
Pon2	paraoxonase 2	330260	809.787	1.2821	0.204916	6.25668	3.93252e-10	1.55018e-08
Gba	glucosidase, beta, acid	14466	64.423	1.28145	0.198953	6.44096	1.18722e-10	5.18839e-09
Xrra1	X-ray radiation resistance associated 1	446101	1.19065	1.28121	0.507004	2.52703	0.0115032	0.0475973
2900005J15Rik	RIKEN cDNA 2900005J15 gene	67261	1.45262	1.27982	0.501893	2.54998	0.0107729	0.045222
Nfil3	nuclear factor, interleukin 3, regulated	18030	77.5773	1.27864	0.298383	4.28523	1.8255e-05	0.000218295
Col8a1	collagen, type VIII, alpha 1	12837	675.148	1.27759	0.266523	4.79355	1.63853e-06	2.6862e-05
Edem2	ER degradation enhancer, mannosidase alpha-like 2	108687	18.9852	1.27586	0.297825	4.28393	1.83617e-05	0.000219403
Snx24	sorting nexing 24	69226	141.898	1.27373	0.234343	5.43533	5.46963e-08	1.31012e-06
Piezo2	piezo-type mechanosensitive ion channel component 2	667742	16.6089	1.27293	0.356503	3.57061	0.000356149	0.00279303
Proser2	proline and serine rich 2	227545	19.9144	1.27251	0.285514	4.45691	8.31488e-06	0.000109993
4930513N10Rik	RIKEN cDNA 4930513N10 gene	319960	237.075	1.27134	0.339758	3.74191	0.00018263	0.00157693
Htr1b	5-hydroxytryptamine (serotonin) receptor 1B	15551	1.13524	1.27036	0.507154	2.50487	0.0122495	0.0499694
Nrg1	neuregulin 1	211323	13.5609	1.27003	0.376808	3.37048	0.000750361	0.00516787
Dok1	docking protein 1	13448	8.50711	1.26878	0.374468	3.38823	0.000703464	0.00490518
Pfkp	phosphofructokinase, platelet	56421	299.154	1.26833	0.264786	4.79	1.6678e-06	2.71997e-05
Fam20c	family with sequence similarity 20, member C	80752	74.0538	1.26695	0.226663	5.58958	2.27624e-08	6.1046e-07
Osmr	oncostatin M receptor	18414	271.205	1.2663	0.183677	6.89416	5.4183e-12	2.98023e-10
Edn3	endothelin 3	13616	13.0759	1.26598	0.477188	2.653	0.00797809	0.0355188
Popdc3	popeye domain containing 3	78977	299.601	1.26341	0.186685	6.7676	1.30932e-11	6.8473e-10
Scn1b	sodium channel, voltage-gated, type I, beta	20266	24.5819	1.26295	0.281738	4.48273	7.36958e-06	9.89909e-05
Tmem252	transmembrane protein 252	226040	11.2032	1.2624	0.447185	2.82298	0.00475789	0.0234295
Cttn	cortactin	13043	131.383	1.2621	0.199645	6.32171	2.58685e-10	1.07939e-08
Sergef	secretion regulating guanine nucleotide exchange factor	27414	14.7042	1.26051	0.340254	3.70462	0.000211705	0.00179926
Chac1	ChaC, cation transport regulator 1	69065	19.0531	1.25939	0.353372	3.56391	0.000365368	0.00285045
Sema3e	sema domain, immunoglobulin domain (Ig), short basic domain, secreted, (semaphorin) 3E	20349	4.25058	1.25904	0.47337	2.65974	0.00782001	0.0349738
Uck2	uridine-cytidine kinase 2	80914	139.361	1.25696	0.181603	6.92148	4.46947e-12	2.49543e-10
Arhgef37	Rho guanine nucleotide exchange factor (GEF) 37	328967	6.48781	1.25582	0.439763	2.85566	0.0042947	0.0215064
Tmem138	transmembrane protein 138	72982	6.2491	1.25444	0.396913	3.16048	0.00157511	0.00957829
Fam214b	family with sequence similarity 214, member B	230088	127.373	1.25415	0.210833	5.94857	2.70489e-09	8.87802e-08
Tyw5	tRNA-yW synthesizing protein 5	68736	48.2927	1.2528	0.287623	4.35569	1.32647e-05	0.000164254
Etv5	ets variant 5	104156	78.035	1.25218	0.247124	5.06703	4.04081e-07	7.79782e-06
Slc9a7	solute carrier family 9 (sodium/hydrogen exchanger), member 7	236727	37.8644	1.25141	0.272483	4.59262	4.37721e-06	6.3411e-05
Abcc10	ATP-binding cassette, sub-family C (CFTR/MRP), member 10	224814	3.47805	1.25054	0.48169	2.59615	0.00942758	0.0406456
LOC100862287	uncharacterized LOC100862287	100862287	9.43597	1.24982	0.423623	2.9503	0.00317462	0.0168436
Csf2rb	colony stimulating factor 2 receptor, beta, low-affinity (granulocyte-macrophage)	12983	17.3592	1.24934	0.290458	4.30128	1.69818e-05	0.000204801
Nudt18	nudix (nucleoside diphosphate linked moiety X)-type motif 18	213484	54.4575	1.24578	0.244222	5.10101	3.37854e-07	6.65067e-06
Tcp11l1	t-complex 11 like 1	320554	29.4399	1.2438	0.289478	4.29671	1.73353e-05	0.000208409
Crlf2	cytokine receptor-like factor 2	57914	8.12471	1.24162	0.385186	3.22343	0.00126664	0.00799051
Esd	esterase D/formylglutathione hydrolase	13885	1409.68	1.23914	0.24434	5.07138	3.9494e-07	7.64022e-06
Atg13	autophagy related 13	51897	118.132	1.23876	0.171696	7.21483	5.40003e-13	3.57473e-11
Taldo1	transaldolase 1	21351	378.527	1.23835	0.186955	6.62378	3.50132e-11	1.71129e-09
Arhgap44	Rho GTPase activating protein 44	216831	340.882	1.23771	0.222904	5.55266	2.81354e-08	7.30821e-07
A330102I10Rik	RIKEN cDNA A330102I10 gene	77920	5.28737	1.23744	0.491514	2.51761	0.0118155	0.0485779
Mmp2	matrix metallopeptidase 2	17390	515.321	1.2366	0.29034	4.25915	2.05208e-05	0.000241523
Phlda3	pleckstrin homology like domain, family A, member 3	27280	27.4203	1.2342	0.259944	4.74793	2.05512e-06	3.27005e-05
Rad18	RAD18 E3 ubiquitin protein ligase	58186	34.9083	1.23308	0.304482	4.04976	5.12711e-05	0.000538415
Zfp593	zinc finger protein 593	68040	10.8282	1.23307	0.402769	3.06149	0.00220239	0.0126245
Sema3d	sema domain, immunoglobulin domain (Ig), short basic domain, secreted, (semaphorin) 3D	108151	89.6802	1.23211	0.319008	3.86232	0.000112317	0.00104889
Tgfb1i1	transforming growth factor beta 1 induced transcript 1	21804	117.366	1.22786	0.250532	4.901	9.53514e-07	1.67334e-05
Tubb2b	tubulin, beta 2B class IIB	73710	5.71905	1.22718	0.421133	2.91399	0.00356837	0.0185501
Zbtb16	zinc finger and BTB domain containing 16	235320	142.419	1.22613	0.283853	4.31959	1.56319e-05	0.000189968
E230013L22Rik	RIKEN cDNA E230013L22 gene	102132	42.9593	1.22397	0.285524	4.28675	1.8131e-05	0.000216977
Rbm3	RNA binding motif (RNP1, RRM) protein 3	19652	566.775	1.22384	0.286334	4.27417	1.91852e-05	0.000227682
Klf5	Kruppel-like factor 5	12224	2.92098	1.2227	0.48092	2.54243	0.0110086	0.045971
Ipo4	importin 4	75751	115.638	1.22146	0.19408	6.29361	3.10172e-10	1.25744e-08
Fbln7	fibulin 7	70370	11.5965	1.22027	0.368936	3.30753	0.000941239	0.00625195
Blk	B lymphoid kinase	12143	13.5808	1.2176	0.36073	3.37537	0.000737172	0.00509437
Arrdc2	arrestin domain containing 2	70807	10.5738	1.21753	0.388465	3.1342	0.00172321	0.0103228
2010111I01Rik	RIKEN cDNA 2010111I01 gene	72061	160.134	1.21686	0.21282	5.71777	1.07929e-08	3.08996e-07
Prkg1	protein kinase, cGMP-dependent, type I	19091	291.403	1.21467	0.258807	4.69335	2.68768e-06	4.1667e-05
Lonrf3	LON peptidase N-terminal domain and ring finger 3	74365	19.2731	1.21428	0.324597	3.7409	0.000183361	0.00158237
Lpar3	lysophosphatidic acid receptor 3	65086	11.511	1.21061	0.362474	3.33986	0.000838213	0.00564535
Astn2	astrotactin 2	56079	12.5213	1.20838	0.400708	3.01562	0.00256452	0.0142122
Cfap36	cilia and flagella associated protein 36	216618	262.271	1.20768	0.230759	5.2335	1.66334e-07	3.56018e-06
Gpr137b	G protein-coupled receptor 137B	83924	41.0494	1.20735	0.310277	3.89121	9.97467e-05	0.000951323
Tle6	transducin-like enhancer of split 6	114606	9.1864	1.20167	0.355902	3.3764	0.000734404	0.00508027
Bok	BCL2-related ovarian killer	51800	44.2826	1.19314	0.332463	3.58878	0.000332231	0.00263517
Fam124a	family with sequence similarity 124, member A	629059	72.3765	1.19022	0.242315	4.91186	9.02154e-07	1.59391e-05
Ptpn23	protein tyrosine phosphatase, non-receptor type 23	104831	47.1643	1.1895	0.287387	4.13901	3.48802e-05	0.000384295
Tmem43	transmembrane protein 43	74122	193.611	1.18903	0.224841	5.28832	1.23444e-07	2.72394e-06
Fmo2	flavin containing monooxygenase 2	55990	269.3	1.1884	0.344797	3.44668	0.000567527	0.00411457
Fzd2	frizzled class receptor 2	57265	32.1676	1.18822	0.334503	3.55219	0.000382039	0.00296369
Dok7	docking protein 7	231134	14.4222	1.18684	0.310348	3.82422	0.000131185	0.0011893
Map3k14	mitogen-activated protein kinase kinase kinase 14	53859	16.0007	1.18558	0.30741	3.85669	0.000114934	0.00106825
S100a4	S100 calcium binding protein A4	20198	168.295	1.18543	0.34801	3.4063	0.000658501	0.00464533
Bend6	BEN domain containing 6	320705	16.9955	1.18459	0.369657	3.20458	0.00135261	0.00843782
Fbn2	fibrillin 2	14119	22.491	1.18395	0.329542	3.5927	0.000327268	0.00260239
Creb5	cAMP responsive element binding protein 5	231991	62.4187	1.18262	0.243453	4.8577	1.18757e-06	2.02519e-05
Plp2	proteolipid protein 2	18824	133.293	1.18135	0.267695	4.41306	1.01921e-05	0.000131069
Mpv17l	Mpv17 transgene, kidney disease mutant-like	93734	18.0444	1.18119	0.310105	3.80899	0.000139536	0.00125527
Wfs1	wolframin ER transmembrane glycoprotein	22393	677.94	1.17972	0.268303	4.39698	1.09766e-05	0.000139782
Pthlh	parathyroid hormone-like peptide	19227	5.64989	1.17791	0.42488	2.77234	0.00556546	0.0266209
Comt	catechol-O-methyltransferase	12846	543.663	1.17754	0.210259	5.60042	2.13836e-08	5.75449e-07
Myh14	myosin, heavy polypeptide 14	71960	86.8297	1.17719	0.273413	4.30554	1.66582e-05	0.000201816
Slc37a1	solute carrier family 37 (glycerol-3-phosphate transporter), member 1	224674	42.3458	1.17655	0.271489	4.33369	1.46629e-05	0.000179723
Ptpn13	protein tyrosine phosphatase, non-receptor type 13	19249	30.2813	1.17621	0.252279	4.66235	3.12616e-06	4.72964e-05
Fbxo47	F-box protein 47	72973	3.95831	1.1761	0.455024	2.5847	0.00974626	0.0417214
Wee1	WEE 1 homolog 1 (S. pombe)	22390	154.552	1.17499	0.219707	5.34799	8.89346e-08	2.01341e-06
Sema3b	sema domain, immunoglobulin domain (Ig), short basic domain, secreted, (semaphorin) 3B	20347	78.821	1.17452	0.287596	4.08391	4.42836e-05	0.000474243
Hist2h3c1	histone cluster 2, H3c1	15077	39.7225	1.17442	0.333966	3.51658	0.000437153	0.00331809
Mmp14	matrix metallopeptidase 14 (membrane-inserted)	17387	109.906	1.17427	0.303295	3.8717	0.000108078	0.00101656
Fam168a	family with sequence similarity 168, member A	319604	333.403	1.17349	0.168082	6.98164	2.91754e-12	1.70161e-10
NA	NA	100861711	8.68292	1.17337	0.37632	3.11802	0.00182072	0.0108161
Zdhhc2	zinc finger, DHHC domain containing 2	70546	67.5681	1.17326	0.187792	6.24768	4.16582e-10	1.63394e-08
Tnc	tenascin C	21923	24.7336	1.17292	0.417647	2.80841	0.00497865	0.0243333
Mdk	midkine	17242	9.30343	1.17097	0.370689	3.1589	0.00158366	0.00962278
Srpx	sushi-repeat-containing protein	51795	30.3382	1.17024	0.271071	4.31709	1.58098e-05	0.000191833
Hist2h3c2	histone cluster 2, H3c2	97114	21.2798	1.16971	0.30504	3.83461	0.000125761	0.00114981
Podn	podocan	242608	76.4611	1.16826	0.225433	5.18229	2.19182e-07	4.55463e-06
Clip1	CAP-GLY domain containing linker protein 1	56430	1406.87	1.16779	0.21021	5.55534	2.77079e-08	7.227e-07
Trmt61a	tRNA methyltransferase 61A	328162	38.7187	1.16761	0.290539	4.01875	5.85068e-05	0.000603799
Klrg2	killer cell lectin-like receptor subfamily G, member 2	74253	6.02393	1.16623	0.462584	2.52112	0.0116983	0.0482093
Reln	reelin	19699	35.4945	1.1654	0.395102	2.94962	0.0031816	0.016875
Cfh	complement component factor h	12628	2103.68	1.16456	0.225642	5.16108	2.45532e-07	4.99631e-06
Haus8	4HAUS augmin-like complex, subunit 8	76478	25.3295	1.16328	0.291062	3.99668	6.42381e-05	0.000652318
Itgb5	integrin beta 5	16419	298.245	1.16049	0.205953	5.63471	1.75356e-08	4.79193e-07
Rasd1	RAS, dexamethasone-induced 1	19416	10.1429	1.15497	0.38104	3.03111	0.00243655	0.0136575
Agfg2	ArfGAP with FG repeats 2	231801	29.9114	1.15426	0.251876	4.58263	4.5916e-06	6.6029e-05
Ccdc112	coiled-coil domain containing 112	240261	17.2604	1.15312	0.363127	3.17554	0.0014956	0.00919183
Gyg	glycogenin	27357	2470.4	1.1517	0.14042	8.2018	2.36819e-16	2.99634e-14
Amot	angiomotin	27494	71.5544	1.15169	0.161641	7.12499	1.04088e-12	6.55116e-11
Tro	trophinin	56191	7.0792	1.15068	0.419413	2.74356	0.00607777	0.028532
Poli	polymerase (DNA directed), iota	26447	19.0814	1.15061	0.321331	3.58076	0.000342598	0.00270778
Creb3l2	cAMP responsive element binding protein 3-like 2	208647	137.596	1.15051	0.241398	4.76605	1.87871e-06	3.01999e-05
Zfp459	zinc finger protein 459	328274	5.03915	1.15017	0.443287	2.59464	0.00946896	0.0408016
Slc30a4	solute carrier family 30 (zinc transporter), member 4	22785	373.756	1.14907	0.163206	7.04065	1.91344e-12	1.15907e-10
Bcl2a1b	B cell leukemia/lymphoma 2 related protein A1b	12045	17.2161	1.14663	0.424968	2.69817	0.00697225	0.0319473
Camkk1	calcium/calmodulin-dependent protein kinase kinase 1, alpha	55984	6.33997	1.14615	0.42364	2.70548	0.00682053	0.0313713
Tmem144	transmembrane protein 144	70652	373.779	1.14517	0.148069	7.73405	1.0418e-14	9.39352e-13
Rbp1	retinol binding protein 1, cellular	19659	206.271	1.1439	0.284842	4.0159	5.92184e-05	0.000609231
Trim16	tripartite motif-containing 16	94092	72.3036	1.1381	0.315798	3.6039	0.000313481	0.00250928
Bola2	bolA-like 2 (E. coli)	66162	74.1758	1.13744	0.322561	3.52627	0.000421463	0.00322204
Map3k7cl	Map3k7 C-terminal like	224419	41.439	1.13383	0.33624	3.3721	0.000745983	0.00514224
Cd63	CD63 antigen	12512	789.529	1.13215	0.188725	5.99894	1.98604e-09	6.78844e-08
Tlr4	toll-like receptor 4	21898	445.06	1.13172	0.171128	6.61333	3.75761e-11	1.81954e-09
Ccnd2	cyclin D2	12444	1003.11	1.1317	0.156245	7.24311	4.38515e-13	2.97829e-11
Oscp1	organic solute carrier partner 1	230751	4.16055	1.12763	0.444091	2.53918	0.0111114	0.0462772
Lrrc75b	leucine rich repeat containing 75B	192734	7.66397	1.12617	0.4372	2.57587	0.00999896	0.042574
Il33	interleukin 33	77125	60.4742	1.126	0.255779	4.40223	1.07144e-05	0.000136888
Cyr61	cysteine rich protein 61	16007	275.099	1.1253	0.135916	8.2794	1.238e-16	1.67439e-14
Wdr47	WD repeat domain 47	99512	50.1593	1.1239	0.235704	4.76827	1.85817e-06	2.99618e-05
Sdc4	syndecan 4	20971	211.664	1.12371	0.223809	5.02086	5.14405e-07	9.68847e-06
Gadd45b	growth arrest and DNA-damage-inducible 45 beta	17873	15.1801	1.12332	0.368459	3.0487	0.00229833	0.0130742
Pyroxd2	pyridine nucleotide-disulphide oxidoreductase domain 2	74580	11.8134	1.12331	0.379582	2.95934	0.00308303	0.0164629
Slc3a2	solute carrier family 3 (activators of dibasic and neutral amino acid transport), member 2	17254	116.478	1.12286	0.20594	5.45236	4.97052e-08	1.20343e-06
Nr4a3	nuclear receptor subfamily 4, group A, member 3	18124	11.9085	1.12268	0.378541	2.9658	0.00301899	0.0161931
Mfge8	milk fat globule-EGF factor 8 protein	17304	392.116	1.12203	0.138751	8.08669	6.13098e-16	7.12511e-14
Iah1	isoamyl acetate-hydrolyzing esterase 1 homolog	67732	110.418	1.11915	0.236826	4.72561	2.29422e-06	3.5958e-05
Cd276	CD276 antigen	102657	78.0075	1.11826	0.255284	4.38048	1.18418e-05	0.000148723
Resf1	retroelement silencing factor 1	67246	627.579	1.11796	0.301797	3.70435	0.000211937	0.00179957
Capg	capping protein (actin filament), gelsolin-like	12332	58.1248	1.11527	0.239229	4.66192	3.13268e-06	4.73493e-05
Myom2	myomesin 2	17930	2516.58	1.11474	0.279851	3.98332	6.79582e-05	0.000682147
Abca7	ATP-binding cassette, sub-family A (ABC1), member 7	27403	21.9223	1.11429	0.349826	3.18528	0.00144616	0.00893263
Nuak1	NUAK family, SNF1-like kinase, 1	77976	156.983	1.11331	0.177534	6.27099	3.58761e-10	1.43587e-08
Cyb5r1	cytochrome b5 reductase 1	72017	148.978	1.11302	0.199772	5.57144	2.52643e-08	6.68418e-07
Napb	N-ethylmaleimide sensitive fusion protein attachment protein beta	17957	22.6499	1.1121	0.286439	3.88251	0.000103384	0.000976519
Gm5105	predicted gene 5105	329763	52.1967	1.11171	0.223432	4.97563	6.5036e-07	1.20041e-05
Sorl1	sortilin-related receptor, LDLR class A repeats-containing	20660	56.0282	1.11111	0.303213	3.66446	0.000247861	0.00205751
1600002K03Rik	RIKEN cDNA 1600002K03 gene	69770	15.1033	1.10941	0.373988	2.96644	0.00301272	0.0161761
Adora1	adenosine A1 receptor	11539	84.2662	1.10544	0.187707	5.88916	3.88167e-09	1.22781e-07
Cyld	CYLD lysine 63 deubiquitinase	74256	406.402	1.10509	0.131785	8.38558	5.04753e-17	7.13429e-15
Ttll12	tubulin tyrosine ligase-like family, member 12	223723	37.6191	1.10215	0.259752	4.24307	2.20479e-05	0.000257373
NA	NA	100861633	92.5639	1.10119	0.187533	5.87197	4.30653e-09	1.34324e-07
Gnai1	guanine nucleotide binding protein (G protein), alpha inhibiting 1	14677	153.965	1.10104	0.239446	4.59826	4.26025e-06	6.18307e-05
Mctp1	multiple C2 domains, transmembrane 1	78771	51.1081	1.09927	0.368377	2.9841	0.00284415	0.0154455
Gab2	growth factor receptor bound protein 2-associated protein 2	14389	283.462	1.09854	0.143463	7.65733	1.89843e-14	1.66394e-12
Lmna	lamin A	16905	345.186	1.09848	0.205254	5.35183	8.70704e-08	1.97691e-06
Snhg18	small nucleolar RNA host gene 18	100616095	105.221	1.09737	0.263391	4.16632	3.09555e-05	0.000347141
Clcn6	chloride channel, voltage-sensitive 6	26372	21.874	1.09678	0.35063	3.12804	0.00175976	0.0105057
P2rx5	purinergic receptor P2X, ligand-gated ion channel, 5	94045	56.7439	1.09584	0.200379	5.46881	4.53063e-08	1.10718e-06
Tyro3	TYRO3 protein tyrosine kinase 3	22174	5.92696	1.09514	0.40526	2.70232	0.00688581	0.0316285
Tomt	transmembrane O-methyltransferase	791260	4.94929	1.09486	0.433056	2.52821	0.0114647	0.0475092
Fam107a	family with sequence similarity 107, member A	268709	30.9893	1.09406	0.23929	4.5721	4.82862e-06	6.89947e-05
Atp6v0e2	ATPase, H+ transporting, lysosomal V0 subunit E2	76252	63.7174	1.09368	0.283212	3.86171	0.000112597	0.00105088
9330188P03Rik	RIKEN cDNA 9330188P03 gene	380930	10.9137	1.09277	0.3506	3.11685	0.00182791	0.0108342
Zbtb38	zinc finger and BTB domain containing 38	245007	329.127	1.09271	0.186511	5.85869	4.66542e-09	1.43521e-07
Chmp1b	charged multivesicular body protein 1B	67064	377.324	1.09149	0.186813	5.84268	5.13669e-09	1.56485e-07
Synpo	synaptopodin	104027	229.956	1.0912	0.160133	6.81434	9.46978e-12	5.0193e-10
Cars	cysteinyl-tRNA synthetase	27267	47.12	1.08935	0.201559	5.40462	6.49476e-08	1.52311e-06
Rnh1	ribonuclease/angiogenin inhibitor 1	107702	345.948	1.08813	0.212248	5.12671	2.94856e-07	5.87801e-06
Chst3	carbohydrate sulfotransferase 3	53374	14.62	1.08724	0.34733	3.13028	0.00174643	0.0104412
Nbl1	neuroblastoma, suppression of tumorigenicity 1	17965	36.9426	1.0862	0.215486	5.0407	4.63831e-07	8.85284e-06
Eva1c	eva-1 homolog C (C. elegans)	70967	6.461	1.0839	0.415686	2.60749	0.00912077	0.0396168
Pik3r5	phosphoinositide-3-kinase regulatory subunit 5	320207	10.77	1.08354	0.346575	3.12641	0.00176953	0.0105599
Mmp23	matrix metallopeptidase 23	26561	41.8959	1.08351	0.258366	4.1937	2.74446e-05	0.000312466
Rnf115	ring finger protein 115	67845	201.155	1.0813	0.131628	8.2148	2.12514e-16	2.71067e-14
Emb	embigin	13723	12.3242	1.07881	0.348403	3.09644	0.00195859	0.0114487
Maff	v-maf musculoaponeurotic fibrosarcoma oncogene family, protein F (avian)	17133	59.1853	1.07472	0.290537	3.69909	0.000216378	0.0018271
Zfpl1	zinc finger like protein 1	81909	21.6056	1.07115	0.296868	3.60816	0.000308372	0.00248233
Gm19410	predicted gene, 19410	100502846	7.75383	1.07107	0.404082	2.65062	0.00803434	0.0357287
Gabbr1	gamma-aminobutyric acid (GABA) B receptor, 1	54393	15.8516	1.06947	0.32344	3.30654	0.000944566	0.00627139
Ace	angiotensin I converting enzyme (peptidyl-dipeptidase A) 1	11421	269.54	1.0686	0.282767	3.77907	0.000157414	0.00139058
Azin1	antizyme inhibitor 1	54375	781.672	1.06792	0.117818	9.0642	1.25524e-19	2.46168e-17
Akip1	A kinase (PRKA) interacting protein 1	57373	82.7246	1.06701	0.258312	4.13069	3.61679e-05	0.000396255
Prkag2	protein kinase, AMP-activated, gamma 2 non-catalytic subunit	108099	114.428	1.06616	0.240203	4.43858	9.05528e-06	0.000118588
Nol3	nucleolar protein 3 (apoptosis repressor with CARD domain)	78688	124.688	1.06527	0.192274	5.54035	3.01863e-08	7.77658e-07
Asl	argininosuccinate lyase	109900	33.5977	1.06467	0.244597	4.35273	1.34452e-05	0.000165853
Dync1h1	dynein cytoplasmic 1 heavy chain 1	13424	1128.61	1.06425	0.273603	3.88977	0.000100338	0.000954063
Msmo1	methylsterol monoxygenase 1	66234	63.6367	1.06173	0.206895	5.13176	2.87049e-07	5.72967e-06
Trove2	TROVE domain family, member 2	20822	428.772	1.06142	0.183461	5.78553	7.2282e-09	2.13164e-07
Ptpn14	protein tyrosine phosphatase, non-receptor type 14	19250	202.983	1.0608	0.175634	6.03982	1.54286e-09	5.39106e-08
Fxyd5	FXYD domain-containing ion transport regulator 5	18301	120.407	1.06047	0.227952	4.65214	3.28513e-06	4.95582e-05
Mthfd1l	methylenetetrahydrofolate dehydrogenase (NADP+ dependent) 1-like	270685	17.4247	1.05837	0.33125	3.19508	0.0013979	0.0086618
5530601H04Rik	RIKEN cDNA 5530601H04 gene	71445	37.7789	1.05804	0.335942	3.14947	0.00163566	0.00986613
Sorbs2os	sorbin and SH3 domain containing 2, opposite strand	319940	76.999	1.05677	0.305414	3.46013	0.000539922	0.00396389
Itprip	inositol 1,4,5-triphosphate receptor interacting protein	414801	58.4662	1.0567	0.326048	3.24095	0.00119132	0.00759165
Strn	striatin, calmodulin binding protein	268980	252.056	1.05612	0.254318	4.15276	3.28494e-05	0.000365514
Tbc1d9	TBC1 domain family, member 9	71310	21.4732	1.05494	0.299465	3.52276	0.000427083	0.00325825
Slc20a1	solute carrier family 20, member 1	20515	74.5178	1.05481	0.177667	5.93702	2.90251e-09	9.48696e-08
Gan	giant axonal neuropathy	209239	17.0535	1.05331	0.318791	3.30408	0.000952874	0.00631814
Sh3bp2	SH3-domain binding protein 2	24055	23.2494	1.05315	0.316065	3.33206	0.000862052	0.0057897
Zfand2a	zinc finger, AN1-type domain 2A	100494	226.839	1.05148	0.248147	4.23735	2.26178e-05	0.000263047
Ces2g	carboxylesterase 2G	72361	21.6652	1.05004	0.29829	3.52018	0.00043125	0.00327671
Acer2	alkaline ceramidase 2	230379	135.745	1.04944	0.160354	6.54456	5.96715e-11	2.76161e-09
Ubxn4	UBX domain protein 4	67812	814.008	1.04939	0.172765	6.07412	1.24668e-09	4.48605e-08
Izumo4	IZUMO family member 4	71564	8.24461	1.04816	0.411541	2.54691	0.010868	0.0455297
Rorb	RAR-related orphan receptor beta	225998	29.959	1.04718	0.29225	3.58314	0.000339483	0.00268861
Relt	RELT tumor necrosis factor receptor	320100	7.41371	1.04712	0.393042	2.66414	0.00771843	0.0345885
Serpine2	serine (or cysteine) peptidase inhibitor, clade E, member 2	20720	100.545	1.04597	0.300876	3.47641	0.00050817	0.00375715
Fbxl16	F-box and leucine-rich repeat protein 16	214931	8.56723	1.04538	0.387895	2.695	0.00703877	0.0321368
Ankrd10	ankyrin repeat domain 10	102334	194.384	1.04512	0.172776	6.04898	1.45764e-09	5.17395e-08
Gsg1l	GSG1-like	269994	83.6963	1.04474	0.315062	3.31598	0.00091323	0.00608652
Uso1	USO1 vesicle docking factor	56041	654.937	1.04385	0.169189	6.16973	6.84078e-10	2.56145e-08
Ust	uronyl-2-sulfotransferase	338362	16.1684	1.04279	0.312137	3.34081	0.000835357	0.0056346
Aldh1a3	aldehyde dehydrogenase family 1, subfamily A3	56847	10.0986	1.04191	0.388904	2.67908	0.00738239	0.0333878
Ms4a6d	membrane-spanning 4-domains, subfamily A, member 6D	68774	30.6177	1.0404	0.341461	3.0469	0.00231217	0.0131386
Map4	microtubule-associated protein 4	17758	3063.96	1.03916	0.19069	5.44948	5.05166e-08	1.21932e-06
Zmat3	zinc finger matrin type 3	22401	171.825	1.03819	0.187826	5.5274	3.25014e-08	8.29088e-07
Evc2	EvC ciliary complex subunit 2	68525	16.5117	1.03658	0.286753	3.61487	0.000300496	0.00242889
Serpinb6a	serine (or cysteine) peptidase inhibitor, clade B, member 6a	20719	955.234	1.03648	0.249817	4.14897	3.33969e-05	0.000370817
Slc6a8	solute carrier family 6 (neurotransmitter transporter, creatine), member 8	102857	1097.15	1.03627	0.246171	4.20954	2.55896e-05	0.000293476
Dap	death-associated protein	223453	192.848	1.0356	0.17158	6.03568	1.58299e-09	5.50678e-08
Pbxip1	pre B cell leukemia transcription factor interacting protein 1	229534	425.264	1.03526	0.233938	4.42536	9.62812e-06	0.000124943
Marveld2	MARVEL (membrane-associating) domain containing 2	218518	10.542	1.03447	0.398258	2.59748	0.00939112	0.0405553
Kif5b	kinesin family member 5B	16573	3293.66	1.03349	0.10356	9.97963	1.8717e-23	4.97713e-21
Dpp3	dipeptidylpeptidase 3	75221	79.3512	1.03137	0.230877	4.46718	7.92581e-06	0.000105197
Brpf3	bromodomain and PHD finger containing, 3	268936	44.1558	1.03102	0.289889	3.5566	0.000375691	0.00292227
Filip1	filamin A interacting protein 1	70598	573.469	1.0308	0.199707	5.16158	2.44875e-07	4.9894e-06
Ptpn21	protein tyrosine phosphatase, non-receptor type 21	24000	218.745	1.03053	0.172821	5.96301	2.47635e-09	8.17927e-08
Lrp1	low density lipoprotein receptor-related protein 1	16971	243.948	1.02994	0.268929	3.82978	0.00012826	0.00116857
Ccr1	chemokine (C-C motif) receptor 1	12768	14.6685	1.02966	0.372461	2.76447	0.00570153	0.0271227
Aebp1	AE binding protein 1	11568	60.8769	1.02853	0.229274	4.48602	7.25643e-06	9.7722e-05
Creb3	cAMP responsive element binding protein 3	12913	119.025	1.02703	0.18628	5.51334	3.52096e-08	8.85263e-07
Hipk2	homeodomain interacting protein kinase 2	15258	542.332	1.02483	0.178543	5.73995	9.47031e-09	2.74132e-07
Itgav	integrin alpha V	16410	441.047	1.02476	0.252349	4.06088	4.88875e-05	0.000514072
Snhg6	small nucleolar RNA host gene 6	73824	50.9112	1.0234	0.352431	2.90383	0.00368631	0.0190496
Lhfpl2	lipoma HMGIC fusion partner-like 2	218454	74.9364	1.02303	0.26833	3.81257	0.000137529	0.00123934
Slco2a1	solute carrier organic anion transporter family, member 2a1	24059	47.8296	1.02247	0.30299	3.37459	0.000739261	0.00510263
Med15	mediator complex subunit 15	94112	114.381	1.01977	0.247782	4.11561	3.86155e-05	0.000420429
Ehd4	EH-domain containing 4	98878	3446.94	1.01943	0.17457	5.83964	5.23122e-09	1.58748e-07
Mrgpre	MAS-related GPR, member E	244238	22.9926	1.01599	0.290837	3.49333	0.000477039	0.00357244
Bbc3	BCL2 binding component 3	170770	6.24239	1.01512	0.386268	2.62803	0.00858819	0.0377635
Gm17586	predicted gene, 17586	100504040	6.92949	1.0136	0.384012	2.63951	0.00830259	0.0367701
Sesn3	sestrin 3	75747	119.529	1.01312	0.143778	7.04646	1.83529e-12	1.12038e-10
Amdhd2	amidohydrolase domain containing 2	245847	9.91119	1.01278	0.363849	2.78351	0.00537747	0.0259033
Tbc1d20	TBC1 domain family, member 20	67231	93.6269	1.01266	0.22459	4.50894	6.51521e-06	8.90393e-05
Hspa1b	heat shock protein 1B	15511	13.3553	1.01245	0.324869	3.11648	0.00183024	0.0108398
Maged2	melanoma antigen, family D, 2	80884	156.728	1.01192	0.204693	4.94361	7.66897e-07	1.39039e-05
Gas2l3	growth arrest-specific 2 like 3	237436	58.736	1.01128	0.217222	4.65552	3.23167e-06	4.87985e-05
Bcl2	B cell leukemia/lymphoma 2	12043	141.976	1.01102	0.212523	4.75724	1.96259e-06	3.14442e-05
Ppfia1	protein tyrosine phosphatase, receptor type, f polypeptide (PTPRF), interacting protein (liprin), alpha 1	233977	396.505	1.01069	0.219381	4.60698	4.08567e-06	5.97391e-05
Sec16b	SEC16 homolog B (S. cerevisiae)	89867	12.6809	1.01065	0.347936	2.90469	0.0036762	0.0190161
Prkcd	protein kinase C, delta	18753	51.9833	1.01063	0.232061	4.35503	1.33046e-05	0.000164618
Psmd8	proteasome (prosome, macropain) 26S subunit, non-ATPase, 8	57296	756.257	1.01047	0.195596	5.16614	2.38973e-07	4.88821e-06
Pmepa1	prostate transmembrane protein, androgen induced 1	65112	305.253	1.00996	0.194966	5.18018	2.21667e-07	4.60018e-06
Serpinf1	serine (or cysteine) peptidase inhibitor, clade F, member 1	20317	284.645	1.00955	0.155123	6.50805	7.61309e-11	3.46208e-09
Snap91	synaptosomal-associated protein 91	20616	107.54	1.00946	0.271933	3.71215	0.000205507	0.00175324
Adcy7	adenylate cyclase 7	11513	77.5801	1.00939	0.262687	3.84256	0.000121756	0.00111924
Gm16907	predicted gene, 16907	100504114	31.0697	1.00919	0.266442	3.78764	0.000152087	0.00134884
Tmeff1	transmembrane protein with EGF-like and two follistatin-like domains 1	230157	23.8524	1.00894	0.297221	3.39459	0.000687309	0.00481393
Myl9	myosin, light polypeptide 9, regulatory	98932	368.938	1.00867	0.30021	3.35989	0.000779726	0.00534198
Tmem62	transmembrane protein 62	96957	31.6301	1.00661	0.23673	4.25215	2.11724e-05	0.000247891
Sulf2	sulfatase 2	72043	543.934	1.00504	0.227734	4.41324	1.01836e-05	0.000131067
Arhgef2	rho/rac guanine nucleotide exchange factor (GEF) 2	16800	154.003	1.00458	0.183415	5.47708	4.32403e-08	1.06499e-06
Fads3	fatty acid desaturase 3	60527	255.374	1.00427	0.154764	6.48903	8.63936e-11	3.89491e-09
Plvap	plasmalemma vesicle associated protein	84094	23.0052	1.00238	0.327759	3.05829	0.00222603	0.0127367
Negr1	neuronal growth regulator 1	320840	25.2997	1.0014	0.329	3.04378	0.00233624	0.0132418
Adamtsl5	ADAMTS-like 5	66548	163.672	1.00005	0.161236	6.2024	5.56075e-10	2.14355e-08
Col27a1	collagen, type XXVII, alpha 1	373864	15.666	0.999701	0.297994	3.35476	0.000794326	0.00541128
Nudt16	nudix (nucleoside diphosphate linked moiety X)-type motif 16	75686	36.6471	0.999462	0.290423	3.4414	0.000578714	0.00417869
Taf1d	TATA-box binding protein associated factor, RNA polymerase I, D	75316	67.6901	0.999461	0.300441	3.32665	0.000878965	0.00589572
Lbp	lipopolysaccharide binding protein	16803	74.2495	0.997699	0.208944	4.77495	1.79751e-06	2.91334e-05
Slc2a13	solute carrier family 2 (facilitated glucose transporter), member 13	239606	13.1665	0.997596	0.321707	3.10095	0.00192901	0.0113222
Ptprf	protein tyrosine phosphatase, receptor type, F	19268	35.8934	0.992341	0.273422	3.62934	0.000284151	0.00231346
Parm1	prostate androgen-regulated mucin-like protein 1	231440	310.99	0.991253	0.23521	4.21433	2.50521e-05	0.000288155
Haus7	HAUS augmin-like complex, subunit 7	73738	44.5885	0.990702	0.274804	3.60513	0.000311997	0.00250123
Rpl3	ribosomal protein L3	27367	1042.96	0.99035	0.21189	4.67389	2.95544e-06	4.52369e-05
Fgfr1	fibroblast growth factor receptor 1	14182	118.848	0.988988	0.248045	3.98714	6.68755e-05	0.000674733
Mtpn	myotrophin	14489	1278.13	0.988873	0.152034	6.50428	7.8066e-11	3.52962e-09
Gabarapl1	gamma-aminobutyric acid (GABA) A receptor-associated protein-like 1	57436	80.3176	0.986001	0.161587	6.10199	1.04756e-09	3.81328e-08
Enpp1	ectonucleotide pyrophosphatase/phosphodiesterase 1	18605	88.7912	0.984827	0.264577	3.72227	0.000197442	0.00169179
Per1	period circadian clock 1	18626	101.548	0.980538	0.302272	3.2439	0.00117905	0.00754711
Abhd2	abhydrolase domain containing 2	54608	202.479	0.979343	0.212794	4.60231	4.17824e-06	6.08093e-05
Ddr1	discoidin domain receptor family, member 1	12305	47.9223	0.977406	0.260014	3.75905	0.000170561	0.00148911
Itgbl1	integrin, beta-like 1	223272	114.054	0.975955	0.228109	4.27846	1.88187e-05	0.000224392
Cds1	CDP-diacylglycerol synthase 1	74596	15.3201	0.974676	0.313929	3.10477	0.0019043	0.0111981
Dnah7b	dynein, axonemal, heavy chain 7B	227058	10.2411	0.974549	0.378719	2.57328	0.010074	0.0427975
Tln1	talin 1	21894	392.963	0.973156	0.279717	3.47907	0.000503149	0.00373058
Gbe1	glucan (1,4-alpha-), branching enzyme 1	74185	785.475	0.972845	0.175692	5.53723	3.07285e-08	7.90328e-07
Pqlc3	PQ loop repeat containing	217430	73.587	0.971893	0.214891	4.52272	6.10488e-06	8.39434e-05
Serpina3h	serine (or cysteine) peptidase inhibitor, clade A, member 3H	546546	68.7488	0.971741	0.319244	3.04388	0.00233545	0.0132418
Stambp	STAM binding protein	70527	55.3813	0.971725	0.234622	4.14167	3.4479e-05	0.000380409
Adamts2	a disintegrin-like and metallopeptidase (reprolysin type) with thrombospondin type 1 motif, 2	216725	88.6697	0.969043	0.252624	3.83591	0.000125102	0.00114645
St3gal2	ST3 beta-galactoside alpha-2,3-sialyltransferase 2	20444	152.682	0.968661	0.246426	3.93084	8.46482e-05	0.000821811
Ppfibp1	PTPRF interacting protein, binding protein 1 (liprin beta 1)	67533	783.77	0.967865	0.139122	6.95697	3.4766e-12	1.97625e-10
Slc39a13	solute carrier family 39 (metal ion transporter), member 13	68427	134.134	0.967839	0.154802	6.25212	4.04909e-10	1.59214e-08
Samd4	sterile alpha motif domain containing 4	74480	736.711	0.966313	0.130642	7.39665	1.39663e-13	1.04342e-11
Shroom3	shroom family member 3	27428	246.752	0.965546	0.251022	3.84646	0.000119835	0.00110535
Mocos	molybdenum cofactor sulfurase	68591	14.3735	0.964947	0.303769	3.17658	0.00149021	0.00917578
Olfr1372-ps1	olfactory receptor 1372, pseudogene 1	257871	12.105	0.96452	0.370221	2.60526	0.00918054	0.0398213
Picalm	phosphatidylinositol binding clathrin assembly protein	233489	1152.04	0.964138	0.132571	7.27262	3.52588e-13	2.42621e-11
Wdr34	WD repeat domain 34	71820	20.1043	0.964138	0.30048	3.20866	0.00133353	0.0083387
Zfp469	zinc finger protein 469	195209	22.8242	0.963431	0.291037	3.31034	0.000931844	0.00619741
Mfap5	microfibrillar associated protein 5	50530	483.604	0.963226	0.219399	4.39029	1.132e-05	0.000143718
Pi4k2b	phosphatidylinositol 4-kinase type 2 beta	67073	29.7041	0.963101	0.269051	3.57963	0.000344085	0.00271547
Srgap3	SLIT-ROBO Rho GTPase activating protein 3	259302	23.4222	0.961533	0.251567	3.82217	0.000132282	0.00119687
Tuba1c	tubulin, alpha 1C	22146	14.6161	0.961519	0.318225	3.0215	0.00251523	0.0140076
Tuba1a	tubulin, alpha 1A	22142	56.0327	0.961425	0.229955	4.18093	2.90316e-05	0.000328153
Lnx2	ligand of numb-protein X 2	140887	129.643	0.960762	0.184139	5.21758	1.81273e-07	3.84151e-06
Sbds	SBDS ribosome maturation factor	66711	292.736	0.960065	0.216202	4.44058	8.97149e-06	0.000117589
Uhrf1bp1l	UHRF1 (ICBP90) binding protein 1-like	75089	458.46	0.959198	0.167871	5.71392	1.10406e-08	3.15512e-07
Kif3b	kinesin family member 3B	16569	136.23	0.959081	0.19401	4.94346	7.67466e-07	1.39039e-05
Ptn	pleiotrophin	19242	30.132	0.956217	0.321101	2.97793	0.00290202	0.0157108
Fbxw9	F-box and WD-40 domain protein 9	68628	27.6847	0.955986	0.276588	3.45635	0.000547546	0.00400487
4931428F04Rik	RIKEN cDNA 4931428F04 gene	74356	21.2413	0.955943	0.301606	3.16951	0.00152696	0.00932519
Sorbs1	sorbin and SH3 domain containing 1	20411	3056.34	0.955568	0.194817	4.90494	9.34551e-07	1.64374e-05
Nacad	NAC alpha domain containing	192950	8.03411	0.954938	0.370285	2.57893	0.00991071	0.042264
Ift74	intraflagellar transport 74	67694	84.2659	0.954354	0.294792	3.23738	0.00120633	0.00767485
Ddx27	DEAD (Asp-Glu-Ala-Asp) box polypeptide 27	228889	44.3671	0.95286	0.269981	3.52936	0.000416559	0.00319267
Meis3	Meis homeobox 3	17537	12.8947	0.952472	0.299871	3.17627	0.00149181	0.00918201
Steap2	six transmembrane epithelial antigen of prostate 2	74051	11.6319	0.951244	0.357793	2.65864	0.00784557	0.0350638
Sumf1	sulfatase modifying factor 1	58911	282.085	0.949016	0.197067	4.8157	1.46688e-06	2.44049e-05
Tlr5	toll-like receptor 5	53791	11.944	0.948759	0.335848	2.82497	0.00472857	0.0233009
Bcr	breakpoint cluster region	110279	41.4493	0.946618	0.275306	3.43841	0.000585131	0.00422075
A130040M12Rik	RIKEN cDNA A130040M12 gene	319269	164.772	0.945926	0.251808	3.75654	0.000172276	0.00150241
Dlgap4	DLG associated protein 4	228836	147.692	0.944775	0.195547	4.83144	1.35549e-06	2.27934e-05
Trim41	tripartite motif-containing 41	211007	46.2123	0.944406	0.250615	3.76835	0.000164333	0.00144115
Kif3c	kinesin family member 3C	16570	34.0521	0.944249	0.287825	3.28064	0.00103573	0.00678764
Grina	glutamate receptor, ionotropic, N-methyl D-aspartate-associated protein 1 (glutamate binding)	66168	180.2	0.943646	0.215639	4.37605	1.20848e-05	0.000151316
Plat	plasminogen activator, tissue	18791	145.53	0.940786	0.2551	3.68792	0.000226098	0.00189389
Dync1li1	dynein cytoplasmic 1 light intermediate chain 1	235661	501.76	0.940132	0.178775	5.25875	1.45037e-07	3.14294e-06
Cnnm2	cyclin M2	94219	22.5241	0.938026	0.257219	3.6468	0.000265532	0.00218111
Atp6ap2	ATPase, H+ transporting, lysosomal accessory protein 2	70495	165.619	0.937798	0.172688	5.43061	5.61632e-08	1.34116e-06
Cpxm1	carboxypeptidase X 1 (M14 family)	56264	43.0382	0.936914	0.196061	4.7787	1.76436e-06	2.87148e-05
Slc15a4	solute carrier family 15, member 4	100561	53.3637	0.934536	0.249669	3.74311	0.000181759	0.00157201
Dlg5	discs large MAGUK scaffold protein 5	71228	68.0786	0.93336	0.198018	4.71351	2.43485e-06	3.80481e-05
Nkx2-5	NK2 homeobox 5	18091	47.3406	0.932202	0.202058	4.61353	3.95882e-06	5.81554e-05
Znrf2	zinc and ring finger 2	387524	213.192	0.932056	0.138858	6.7123	1.91575e-11	9.75853e-10
Syngap1	synaptic Ras GTPase activating protein 1 homolog (rat)	240057	9.69429	0.931625	0.364885	2.5532	0.0106739	0.044896
Ppp1r12c	protein phosphatase 1, regulatory subunit 12C	232807	128.055	0.930778	0.268703	3.46396	0.000532277	0.00391509
Gsta3	glutathione S-transferase, alpha 3	14859	48.5533	0.929211	0.323306	2.87409	0.00405194	0.0205731
Tubb2a	tubulin, beta 2A class IIA	22151	134.159	0.928697	0.17652	5.26115	1.43159e-07	3.11516e-06
Wdr46	WD repeat domain 46	57315	36.7314	0.928328	0.270795	3.42816	0.000607695	0.00434951
Gclc	glutamate-cysteine ligase, catalytic subunit	14629	113.466	0.927436	0.206011	4.50188	6.73561e-06	9.17317e-05
Tbcd	tubulin-specific chaperone d	108903	57.1974	0.925822	0.240692	3.8465	0.000119816	0.00110535
Rhoc	ras homolog family member C	11853	210.659	0.924697	0.179694	5.14597	2.66147e-07	5.37398e-06
Slc25a23	solute carrier family 25 (mitochondrial carrier; phosphate carrier), member 23	66972	233.07	0.922599	0.168443	5.47721	4.32082e-08	1.06499e-06
Thbs2	thrombospondin 2	21826	133.044	0.922427	0.331447	2.78303	0.00538534	0.0259174
Sema3c	sema domain, immunoglobulin domain (Ig), short basic domain, secreted, (semaphorin) 3C	20348	321.223	0.922328	0.163167	5.65265	1.57993e-08	4.37941e-07
Zfp704	zinc finger protein 704	170753	260.107	0.921239	0.190949	4.82452	1.40344e-06	2.3499e-05
Micall1	microtubule associated monooxygenase, calponin and LIM domain containing -like 1	27008	232.137	0.921024	0.219119	4.20331	2.63036e-05	0.000300348
2310057M21Rik	RIKEN cDNA 2310057M21 gene	68277	81.394	0.919288	0.166545	5.51975	3.39492e-08	8.54942e-07
Csrp1	cysteine and glycine-rich protein 1	13007	354.156	0.919285	0.255007	3.60493	0.000312234	0.00250186
Nfkb2	nuclear factor of kappa light polypeptide gene enhancer in B cells 2, p49/p100	18034	35.0035	0.918376	0.255682	3.59186	0.000328323	0.00260813
Smad7	SMAD family member 7	17131	94.8296	0.918357	0.232213	3.95481	7.65961e-05	0.000755797
Evi5	ecotropic viral integration site 5	14020	310.641	0.917748	0.176533	5.19873	2.00656e-07	4.18072e-06
Wwp2	WW domain containing E3 ubiquitin protein ligase 2	66894	69.0353	0.916331	0.209784	4.36797	1.25406e-05	0.000156398
Eda2r	ectodysplasin A2 receptor	245527	59.9873	0.915001	0.224108	4.08285	4.44863e-05	0.00047544
Washc2	WASH complex subunit 2`	28006	166.817	0.914725	0.215647	4.24177	2.21765e-05	0.000258489
Prkci	protein kinase C, iota	18759	163.565	0.913873	0.184743	4.94674	7.54685e-07	1.37199e-05
Pxdc1	PX domain containing 1	66895	98.5272	0.912976	0.2623	3.48066	0.000500178	0.00371558
Adck5	aarF domain containing kinase 5	268822	11.3553	0.912133	0.341434	2.67148	0.00755183	0.0339876
Sulf1	sulfatase 1	240725	204.589	0.910552	0.229013	3.97599	7.00878e-05	0.000699578
Mocs1	molybdenum cofactor synthesis 1	56738	53.4257	0.91045	0.237838	3.82803	0.000129174	0.00117553
Thsd4	thrombospondin, type I, domain containing 4	207596	49.9969	0.907197	0.303071	2.99334	0.00275939	0.0150476
Prrg2	proline-rich Gla (G-carboxyglutamic acid) polypeptide 2	65116	14.9174	0.90715	0.351434	2.58128	0.00984345	0.0420457
Thbs3	thrombospondin 3	21827	17.9868	0.906438	0.278205	3.25816	0.00112136	0.00724885
Prmt2	protein arginine N-methyltransferase 2	15468	60.42	0.905475	0.200601	4.5138	6.36767e-06	8.74036e-05
Slc38a2	solute carrier family 38, member 2	67760	2516.57	0.905279	0.216853	4.17463	2.98476e-05	0.000335684
Bbs4	Bardet-Biedl syndrome 4 (human)	102774	33.6966	0.904849	0.262547	3.44643	0.00056804	0.00411537
Gm8210	60S ribosomal protein L29	666642	36.1434	0.904589	0.263859	3.4283	0.000607371	0.00434918
Traf3	TNF receptor-associated factor 3	22031	189.885	0.90342	0.177669	5.08485	3.67918e-07	7.16162e-06
Katnb1	katanin p80 (WD40-containing) subunit B 1	74187	17.4426	0.903351	0.275283	3.28154	0.00103243	0.00677448
Klc1	kinesin light chain 1	16593	187.074	0.902052	0.197871	4.55879	5.14503e-06	7.27211e-05
Dhx32	DEAH (Asp-Glu-Ala-His) box polypeptide 32	101437	246.212	0.90158	0.126377	7.13405	9.7457e-13	6.21546e-11
St6galnac4	ST6 (alpha-N-acetyl-neuraminyl-2,3-beta-galactosyl-1,3)-N-acetylgalactosaminide alpha-2,6-sialyltransferase 4	20448	81.2692	0.900589	0.176018	5.11645	3.11333e-07	6.18292e-06
Commd4	COMM domain containing 4	66199	98.4808	0.899682	0.237708	3.78482	0.000153823	0.00136115
Pld3	phospholipase D family, member 3	18807	73.6757	0.899468	0.231904	3.87862	0.000105053	0.000989893
Abca5	ATP-binding cassette, sub-family A (ABC1), member 5	217265	74.2563	0.898398	0.247942	3.62342	0.000290733	0.00235971
Nop14	NOP14 nucleolar protein	75416	187.505	0.896686	0.206935	4.33319	1.46967e-05	0.000179997
Dhx37	DEAH (Asp-Glu-Ala-His) box polypeptide 37	208144	26.2218	0.896405	0.260021	3.44743	0.000565947	0.00410881
Mafg	v-maf musculoaponeurotic fibrosarcoma oncogene family, protein G (avian)	17134	63.174	0.896238	0.223643	4.00744	6.13795e-05	0.000628169
Naglu	alpha-N-acetylglucosaminidase (Sanfilippo disease IIIB)	27419	17.5762	0.895281	0.325557	2.75	0.00595949	0.0281029
Fam171b	family with sequence similarity 171, member B	241520	27.6771	0.894807	0.292786	3.05618	0.00224174	0.0127987
Skiv2l	superkiller viralicidic activity 2-like (S. cerevisiae)	108077	76.4419	0.891161	0.263793	3.37826	0.000729452	0.00505717
Txnrd1	thioredoxin reductase 1	50493	270.787	0.890723	0.185143	4.811	1.50175e-06	2.48796e-05
App	amyloid beta (A4) precursor protein	11820	996.463	0.890717	0.208333	4.27546	1.90745e-05	0.00022654
Nphp3	nephronophthisis 3 (adolescent)	74025	25.9155	0.89071	0.270668	3.29079	0.000999067	0.00658033
Pemt	phosphatidylethanolamine N-methyltransferase	18618	10.9049	0.890428	0.351551	2.53286	0.0113136	0.0469947
Vwa3a	von Willebrand factor A domain containing 3A	233813	22.5961	0.889487	0.265445	3.35092	0.000805423	0.0054612
Eprs	glutamyl-prolyl-tRNA synthetase	107508	1030.88	0.889485	0.209737	4.24095	2.22578e-05	0.000259245
Pip5k1a	phosphatidylinositol-4-phosphate 5-kinase, type 1 alpha	18720	40.9239	0.888994	0.20586	4.31845	1.57129e-05	0.000190804
Snrnp35	small nuclear ribonucleoprotein 35 (U11/U12)	76167	33.3193	0.888173	0.249753	3.5562	0.000376252	0.00292518
Arhgap1	Rho GTPase activating protein 1	228359	135.884	0.887715	0.234538	3.78496	0.000153736	0.00136115
Lpin3	lipin 3	64899	8.31745	0.886874	0.34667	2.55827	0.0105195	0.0443297
Axin2	axin 2	12006	13.0314	0.886529	0.303166	2.92424	0.003453	0.018064
Ttc39c	tetratricopeptide repeat domain 39C	72747	21.6101	0.885321	0.313814	2.82116	0.004785	0.0235187
Aff1	AF4/FMR2 family, member 1	17355	347.696	0.884929	0.179186	4.9386	7.86837e-07	1.4173e-05
Dzip3	DAZ interacting protein 3, zinc finger	224170	95.8312	0.884647	0.223986	3.94957	7.82915e-05	0.000769139
Eif6	eukaryotic translation initiation factor 6	16418	147.621	0.884641	0.184564	4.79315	1.64185e-06	2.68883e-05
Bicd1	BICD cargo adaptor 1	12121	87.3599	0.884636	0.225028	3.93122	8.45145e-05	0.00082102
Foxk1	forkhead box K1	17425	99.4623	0.884138	0.245888	3.5957	0.000323526	0.00257655
Lrrcc1	leucine rich repeat and coiled-coil domain containing 1	71710	160.843	0.883943	0.180058	4.90921	9.14452e-07	1.61136e-05
Zfp772	zinc finger protein 772	232855	26.1978	0.883809	0.256595	3.44438	0.000572375	0.00414397
Cyp2d22	cytochrome P450, family 2, subfamily d, polypeptide 22	56448	71.8052	0.883737	0.283483	3.11742	0.00182442	0.0108283
Xpr1	xenotropic and polytropic retrovirus receptor 1	19775	927.125	0.883126	0.181416	4.86796	1.12756e-06	1.94186e-05
Ttc39b	tetratricopeptide repeat domain 39B	69863	284.827	0.882501	0.227953	3.87142	0.000108205	0.00101715
B930095G15Rik	RIKEN cDNA B930095G15 gene	320268	33.5575	0.881583	0.287268	3.06885	0.00214886	0.012381
Nubp1	nucleotide binding protein 1	26425	31.2719	0.881099	0.272279	3.23601	0.00121212	0.00770227
Grk4	G protein-coupled receptor kinase 4	14772	31.8585	0.881083	0.27308	3.22647	0.00125329	0.00792539
Cdc42bpg	CDC42 binding protein kinase gamma (DMPK-like)	240505	43.4452	0.880057	0.265965	3.30893	0.000936545	0.0062234
Csrnp1	cysteine-serine-rich nuclear protein 1	215418	34.5958	0.878167	0.281481	3.11981	0.00180969	0.0107668
Ppp1r12a	protein phosphatase 1, regulatory subunit 12A	17931	535.958	0.876484	0.218013	4.02033	5.81155e-05	0.000601038
Ormdl3	ORM1-like 3 (S. cerevisiae)	66612	167.545	0.874735	0.184969	4.72908	2.25538e-06	3.54201e-05
Itih2	inter-alpha trypsin inhibitor, heavy chain 2	16425	15.0918	0.87464	0.289904	3.017	0.00255292	0.0141579
Filip1l	filamin A interacting protein 1-like	78749	917.356	0.874475	0.179104	4.88249	1.04752e-06	1.82311e-05
Entpd7	ectonucleoside triphosphate diphosphohydrolase 7	93685	24.2838	0.873928	0.251778	3.47102	0.00051848	0.00382437
Peg3	paternally expressed 3	18616	127.561	0.873099	0.227281	3.8415	0.000122285	0.00112272
Mir703	microRNA 703	735265	20.5125	0.872671	0.317257	2.75068	0.00594717	0.0280533
Man2b1	mannosidase 2, alpha B1	17159	137.72	0.870958	0.254552	3.42153	0.000622708	0.00443471
Snx32	sorting nexin 32	225861	14.0087	0.869855	0.340286	2.55625	0.0105808	0.0445522
Hgs	HGF-regulated tyrosine kinase substrate	15239	63.045	0.869717	0.282545	3.07815	0.00208288	0.0120673
Gem	GTP binding protein (gene overexpressed in skeletal muscle)	14579	63.2746	0.868708	0.210674	4.12347	3.732e-05	0.000406974
Myh10	myosin, heavy polypeptide 10, non-muscle	77579	345.257	0.868651	0.216595	4.01049	6.05925e-05	0.000620925
Best3	bestrophin 3	382427	23.931	0.868501	0.307754	2.82206	0.00477158	0.0234748
Golga4	golgi autoantigen, golgin subfamily a, 4	54214	2445.46	0.866979	0.212151	4.08662	4.37703e-05	0.000469708
Idi1	isopentenyl-diphosphate delta isomerase	319554	25.6757	0.864985	0.310883	2.78234	0.00539679	0.0259565
Dph6	diphthamine biosynthesis 6	66632	126.675	0.864701	0.207062	4.17605	2.96618e-05	0.000334073
Cyp51	cytochrome P450, family 51	13121	155.458	0.864687	0.144696	5.97591	2.28814e-09	7.68708e-08
Boc	biregional cell adhesion molecule-related/down-regulated by oncogenes (Cdon) binding protein	117606	20.3858	0.863714	0.267903	3.22398	0.00126423	0.00797849
Pusl1	pseudouridylate synthase-like 1	433813	13.3904	0.863436	0.301987	2.85918	0.00424732	0.0213372
A730020M07Rik	RIKEN cDNA A730020M07 gene	100503044	17.3177	0.863084	0.324162	2.66251	0.00775608	0.0347275
Ttc12	tetratricopeptide repeat domain 12	235330	153.297	0.862614	0.247207	3.48944	0.000484042	0.00362316
Tctn2	tectonic family member 2	67978	14.3476	0.862574	0.295466	2.91937	0.00350742	0.0182878
Sgpl1	sphingosine phosphate lyase 1	20397	111.059	0.861348	0.237151	3.63207	0.000281159	0.00229387
Flywch1	FLYWCH-type zinc finger 1	224613	17.4928	0.861158	0.299009	2.88004	0.0039763	0.0202612
Map3k20	mitogen-activated protein kinase kinase kinase 20	65964	6029.42	0.860972	0.116414	7.39575	1.40608e-13	1.0455e-11
Sema5a	sema domain, seven thrombospondin repeats (type 1 and type 1-like), transmembrane domain (TM) and short cytoplasmic domain, (semaphorin) 5A	20356	150.276	0.860768	0.286314	3.00637	0.00264385	0.0145286
Col1a1	collagen, type I, alpha 1	12842	501.854	0.860032	0.314968	2.73054	0.00632308	0.0294545
Mtss1l	metastasis suppressor 1-like	244654	97.0705	0.859139	0.172103	4.99201	5.97551e-07	1.11192e-05
Perp	PERP, TP53 apoptosis effector	64058	2688.59	0.857162	0.224144	3.82416	0.000131218	0.0011893
Zfp408	zinc finger protein 408	381410	33.5151	0.857131	0.289078	2.96505	0.00302636	0.0162161
Gpr153	G protein-coupled receptor 153	100129	38.6851	0.855992	0.301265	2.84133	0.00449262	0.0223406
Plekhm3	pleckstrin homology domain containing, family M, member 3	241075	56.4836	0.855669	0.246073	3.4773	0.000506481	0.00375081
NA	NA	100861722	302.747	0.854812	0.282097	3.03021	0.00244385	0.0136885
Hecw2	HECT, C2 and WW domain containing E3 ubiquitin protein ligase 2	329152	142.316	0.854368	0.159621	5.35248	8.67561e-08	1.97263e-06
Pdgfrl	platelet-derived growth factor receptor-like	68797	36.7569	0.853292	0.295046	2.89207	0.00382716	0.0196673
Rras	related RAS viral (r-ras) oncogene	20130	175.989	0.852401	0.169625	5.02519	5.02924e-07	9.49503e-06
Cited2	Cbp/p300-interacting transactivator, with Glu/Asp-rich carboxy-terminal domain, 2	17684	211.62	0.852295	0.16482	5.17106	2.32769e-07	4.77999e-06
Ninl	ninein-like	78177	11.4914	0.851191	0.309297	2.75202	0.00592289	0.0279556
Ccdc34	coiled-coil domain containing 34	68201	90.0827	0.850889	0.308397	2.75907	0.00579666	0.0274506
Gnptg	N-acetylglucosamine-1-phosphotransferase, gamma subunit	214505	65.6561	0.850723	0.246452	3.45188	0.000556693	0.00406231
Rab3gap2	RAB3 GTPase activating protein subunit 2	98732	227.306	0.850556	0.188538	4.51132	6.44262e-06	8.83551e-05
Arid5b	AT rich interactive domain 5B (MRF1-like)	71371	221.876	0.849297	0.236423	3.59227	0.000327809	0.00260537
Inf2	inverted formin, FH2 and WH2 domain containing	70435	42.3689	0.848951	0.2801	3.03088	0.00243838	0.0136628
Gna13	guanine nucleotide binding protein, alpha 13	14674	423.367	0.848795	0.220678	3.84631	0.000119912	0.00110535
Cers6	ceramide synthase 6	241447	89.4323	0.847066	0.20098	4.21469	2.50124e-05	0.000287909
Casc4	cancer susceptibility candidate 4	319996	274.585	0.84655	0.23333	3.62812	0.000285498	0.00232322
Rhod	ras homolog family member D	11854	35.2919	0.844277	0.308145	2.73987	0.00614636	0.0287851
Il17rc	interleukin 17 receptor C	171095	12.8315	0.843842	0.304602	2.77031	0.00560027	0.0267486
Uvssa	UV stimulated scaffold protein A	71101	77.5673	0.843581	0.276229	3.05392	0.00225872	0.0128768
Hk1	hexokinase 1	15275	337.339	0.842657	0.274795	3.06649	0.00216589	0.0124562
Eif1a	eukaryotic translation initiation factor 1A	13664	363.163	0.841858	0.184864	4.55394	5.26513e-06	7.40185e-05
Dusp27	dual specificity phosphatase 27 (putative)	240892	113.891	0.839584	0.276278	3.03891	0.00237437	0.0134046
Atp13a3	ATPase type 13A3	224088	717.981	0.839206	0.154601	5.42819	5.69286e-08	1.35737e-06
Zfp462	zinc finger protein 462	242466	105.992	0.839151	0.216879	3.86922	0.000109186	0.00102514
9430015G10Rik	RIKEN cDNA 9430015G10 gene	230996	11.3008	0.838844	0.334361	2.5088	0.0121142	0.0495334
Inpp5j	inositol polyphosphate 5-phosphatase J	170835	48.1797	0.837934	0.269432	3.11	0.00187089	0.0110315
Mob1b	MOB kinase activator 1B	68473	255.3	0.83761	0.154957	5.40544	6.46483e-08	1.51836e-06
Bnip3	BCL2/adenovirus E1B interacting protein 3	12176	1523.11	0.836887	0.28325	2.95459	0.00313087	0.0166477
Scaf1	SR-related CTD-associated factor 1	233208	18.9436	0.836779	0.32697	2.5592	0.0104914	0.0442355
Atp8a2	ATPase, aminophospholipid transporter-like, class I, type 8A, member 2	50769	38.6398	0.836486	0.296027	2.82571	0.00471763	0.0232649
Eif3a	eukaryotic translation initiation factor 3, subunit A	13669	2228.79	0.83439	0.206575	4.03916	5.36421e-05	0.000559568
Manbal	mannosidase, beta A, lysosomal-like	69161	45.9544	0.83418	0.203943	4.09027	4.30877e-05	0.000463969
F2r	coagulation factor II (thrombin) receptor	14062	564.268	0.833998	0.199437	4.18177	2.89252e-05	0.000327187
Hmgn3	high mobility group nucleosomal binding domain 3	94353	31.164	0.833379	0.23115	3.60536	0.000311726	0.00250034
Lysmd2	LysM, putative peptidoglycan-binding, domain containing 2	70082	63.6449	0.833159	0.207537	4.01451	5.95698e-05	0.000612044
Plin4	perilipin 4	57435	298.136	0.833095	0.241408	3.45098	0.000558555	0.00406644
Vcan	versican	13003	482.907	0.832742	0.272512	3.0558	0.00224461	0.0128104
Tmem176a	transmembrane protein 176A	66058	60.4021	0.832343	0.180038	4.62315	3.7795e-06	5.57822e-05
Foxp4	forkhead box P4	74123	14.5437	0.830659	0.297042	2.79644	0.00516692	0.0251113
Jpt1	Jupiter microtubule associated homolog 1	15374	493.623	0.829989	0.164131	5.05686	4.26226e-07	8.17489e-06
Ccdc171	coiled-coil domain containing 171	320226	16.8079	0.829442	0.281865	2.94269	0.00325371	0.0171877
Gpatch4	G patch domain containing 4	66614	36.7493	0.828496	0.238534	3.47329	0.000514129	0.00379584
Dtx3	deltex 3, E3 ubiquitin ligase	80904	12.8231	0.827789	0.312133	2.65204	0.00800066	0.0355991
Acot9	acyl-CoA thioesterase 9	56360	250.836	0.827718	0.171923	4.81448	1.47581e-06	2.45275e-05
Runx1	runt related transcription factor 1	12394	39.6266	0.827609	0.23752	3.48438	0.000493275	0.00367648
Ddb1	damage specific DNA binding protein 1	13194	902.595	0.827499	0.205809	4.02072	5.80203e-05	0.000600448
Nlrp10	NLR family, pyrin domain containing 10	244202	282.36	0.826393	0.193984	4.26011	2.04331e-05	0.000240852
Dock7	dedicator of cytokinesis 7	67299	176.014	0.825501	0.224573	3.67587	0.000237037	0.00197918
Zfp568	zinc finger protein 568	243905	239.719	0.824847	0.191632	4.30433	1.67489e-05	0.000202445
Nln	neurolysin (metallopeptidase M3 family)	75805	115.612	0.824821	0.257679	3.20097	0.00136967	0.00852706
Ppip5k1	diphosphoinositol pentakisphosphate kinase 1	327655	153.759	0.824667	0.185575	4.44384	8.83677e-06	0.000116211
LOC100503822	uncharacterized LOC100503822	100503822	12.9079	0.824227	0.318327	2.58924	0.00961871	0.041322
Fndc3b	fibronectin type III domain containing 3B	72007	532.522	0.8232	0.184114	4.47115	7.78019e-06	0.000103444
Nars	asparaginyl-tRNA synthetase	70223	637.61	0.822582	0.18717	4.39484	1.10855e-05	0.000140941
Catsper2	cation channel, sperm associated 2	212670	32.9777	0.821511	0.253022	3.2468	0.00116712	0.00748304
Rrbp1	ribosome binding protein 1	81910	370.528	0.821463	0.239653	3.42772	0.000608682	0.00435459
Rnf144b	ring finger protein 144B	218215	152.521	0.821289	0.225321	3.64498	0.000267415	0.00219199
Fdps	farnesyl diphosphate synthetase	110196	103.09	0.820619	0.203467	4.03318	5.50275e-05	0.000571361
Numbl	numb-like	18223	12.8627	0.820481	0.302236	2.7147	0.00663355	0.0306731
Zfp414	zinc finger protein 414	328801	16.9191	0.819456	0.295812	2.77019	0.0056024	0.0267486
Slc16a6	solute carrier family 16 (monocarboxylic acid transporters), member 6	104681	36.7228	0.819112	0.276643	2.9609	0.00306743	0.0164023
Hspb7	heat shock protein family, member 7 (cardiovascular)	29818	13087.7	0.818482	0.15152	5.4018	6.59755e-08	1.54491e-06
Tlr2	toll-like receptor 2	24088	37.5924	0.817819	0.231147	3.53809	0.000403035	0.00309962
Cuedc1	CUE domain containing 1	103841	90.849	0.817802	0.192747	4.24288	2.20674e-05	0.000257409
Tspan9	tetraspanin 9	109246	332.761	0.816167	0.241104	3.38513	0.000711446	0.00495423
Arhgef5	Rho guanine nucleotide exchange factor (GEF) 5	54324	188.549	0.816062	0.21279	3.83506	0.000125532	0.00114905
Ctsl	cathepsin L	13039	1844.78	0.815793	0.214609	3.80131	0.000143933	0.00128744
Cx3cl1	chemokine (C-X3-C motif) ligand 1	20312	18.4756	0.814572	0.312998	2.60248	0.00925517	0.0400895
Tmem184c	transmembrane protein 184C	234463	168.826	0.814472	0.185987	4.37918	1.19125e-05	0.000149396
1700025G04Rik	RIKEN cDNA 1700025G04 gene	69399	531.528	0.813678	0.163143	4.98751	6.11612e-07	1.13557e-05
Ndrg4	N-myc downstream regulated gene 4	234593	1663.35	0.813578	0.197116	4.12741	3.66878e-05	0.000401111
Trim44	tripartite motif-containing 44	80985	854.748	0.81337	0.162129	5.01682	5.25338e-07	9.85888e-06
Hexa	hexosaminidase A	15211	187.417	0.810976	0.19324	4.19673	2.70794e-05	0.000308532
Fam199x	family with sequence similarity 199, X-linked	245622	71.4654	0.810436	0.203306	3.98629	6.71138e-05	0.000675834
Vwa5a	von Willebrand factor A domain containing 5A	67776	465.935	0.810402	0.16433	4.93155	8.15816e-07	1.45778e-05
Vps37c	vacuolar protein sorting 37C	107305	73.9573	0.809774	0.214746	3.77085	0.000162694	0.00142838
Ehd3	EH-domain containing 3	57440	21.4872	0.809658	0.289132	2.80031	0.00510543	0.0248446
Cdkl2	cyclin-dependent kinase-like 2 (CDC2-related kinase)	53886	87.3827	0.808962	0.188119	4.30027	1.70592e-05	0.000205404
Klhl41	kelch-like 41	228003	931.127	0.808605	0.156262	5.17466	2.28322e-07	4.70097e-06
Usp6nl	USP6 N-terminal like	98910	78.5953	0.808253	0.216489	3.73346	0.000188868	0.00162543
Lrrc58	leucine rich repeat containing 58	320184	1591.03	0.808078	0.21269	3.79932	0.000145096	0.00129563
Pgm3	phosphoglucomutase 3	109785	48.6378	0.808047	0.225672	3.58063	0.000342766	0.00270778
Kremen1	kringle containing transmembrane protein 1	84035	291.361	0.80734	0.153935	5.2447	1.56538e-07	3.36428e-06
Mical3	microtubule associated monooxygenase, calponin and LIM domain containing 3	194401	138.201	0.806227	0.184288	4.37482	1.21531e-05	0.00015205
Bicc1	BicC family RNA binding protein 1	83675	139.438	0.805232	0.251562	3.20093	0.00136987	0.00852706
Col1a2	collagen, type I, alpha 2	12843	691.878	0.805029	0.281865	2.85608	0.00428901	0.0214848
Vwf	Von Willebrand factor	22371	120	0.804071	0.305576	2.63133	0.00850517	0.0374509
Coq8b	coenzyme Q8B	76889	12.3953	0.803995	0.3204	2.50934	0.0120955	0.04947
Myo1c	myosin IC	17913	498.591	0.80229	0.20885	3.84147	0.000122297	0.00112272
Rnf103	ring finger protein 103	22644	333.743	0.801197	0.183768	4.35983	1.30162e-05	0.000161559
Erich1	glutamate rich 1	234086	38.5938	0.800275	0.298533	2.68069	0.00734709	0.0332683
Ntsr2	neurotensin receptor 2	18217	14.9302	0.800212	0.298292	2.68265	0.00730412	0.0331102
Aaas	achalasia, adrenocortical insufficiency, alacrimia	223921	19.5117	0.799225	0.288687	2.76848	0.00563183	0.0268646
Actn4	actinin alpha 4	60595	453.233	0.798516	0.208455	3.83063	0.000127814	0.00116585
Mapre1	microtubule-associated protein, RP/EB family, member 1	13589	730.734	0.798137	0.116053	6.87737	6.09677e-12	3.30185e-10
Agap1	ArfGAP with GTPase domain, ankyrin repeat and PH domain 1	347722	253.787	0.797384	0.211493	3.77027	0.000163073	0.0014309
Arl8a	ADP-ribosylation factor-like 8A	68724	64.3379	0.796212	0.305032	2.61026	0.00904746	0.0393637
Ahi1	Abelson helper integration site 1	52906	23.9875	0.7937	0.272559	2.91203	0.00359087	0.0186362
Lta4h	leukotriene A4 hydrolase	16993	116.515	0.79264	0.220324	3.5976	0.000321162	0.00256032
Jund	jun D proto-oncogene	16478	30.1813	0.792349	0.276565	2.86496	0.0041706	0.0210529
C1ra	complement component 1, r subcomponent A	50909	36.6238	0.792203	0.208819	3.79373	0.000148402	0.00132214
Itgb3	integrin beta 3	16416	27.734	0.791456	0.267466	2.95909	0.0030855	0.0164629
Atxn1l	ataxin 1-like	52335	110.358	0.791217	0.212101	3.73039	0.000191187	0.00164425
Snx4	sorting nexin 4	69150	364.129	0.790888	0.178361	4.4342	9.24135e-06	0.000120522
Urm1	ubiquitin related modifier 1	68205	19.95	0.79002	0.300802	2.62638	0.00862989	0.0379174
Gmfb	glia maturation factor, beta	63985	538.857	0.78988	0.163793	4.82243	1.41822e-06	2.36959e-05
Mob3a	MOB kinase activator 3A	208228	23.1456	0.789869	0.241145	3.27549	0.0010548	0.00688736
Myo9b	myosin IXb	17925	132.665	0.789585	0.164747	4.79272	1.64537e-06	2.69178e-05
Plxnb2	plexin B2	140570	375.097	0.789461	0.227022	3.47747	0.000506162	0.00375081
Capza1	capping protein (actin filament) muscle Z-line, alpha 1	12340	263.43	0.789227	0.260178	3.03341	0.00241808	0.0135976
Usp16	ubiquitin specific peptidase 16	74112	631.131	0.787911	0.177898	4.42899	9.46737e-06	0.00012306
Col4a5	collagen, type IV, alpha 5	12830	388.12	0.78775	0.179465	4.38943	1.13648e-05	0.000143908
Smarcc1	SWI/SNF related, matrix associated, actin dependent regulator of chromatin, subfamily c, member 1	20588	439.422	0.787278	0.204217	3.85511	0.000115679	0.0010739
Cd109	CD109 antigen	235505	87.6658	0.787109	0.304641	2.58373	0.00977391	0.041817
Pgd	phosphogluconate dehydrogenase	110208	123.17	0.78597	0.224112	3.50704	0.000453115	0.00341939
S100a13	S100 calcium binding protein A13	20196	190.187	0.785657	0.270274	2.90689	0.00365044	0.0189266
Clip3	CAP-GLY domain containing linker protein 3	76686	42.6196	0.784899	0.283687	2.76678	0.00566132	0.026982
Psmd4	proteasome (prosome, macropain) 26S subunit, non-ATPase, 4	19185	303.77	0.784772	0.239874	3.2716	0.00106939	0.00697036
Bach2	BTB and CNC homology, basic leucine zipper transcription factor 2	12014	55.8464	0.784645	0.2605	3.01207	0.0025947	0.014344
Arfip2	ADP-ribosylation factor interacting protein 2	76932	55.8212	0.784636	0.201714	3.88984	0.000100312	0.000954063
Pla2g4a	phospholipase A2, group IVA (cytosolic, calcium-dependent)	18783	51.6316	0.784469	0.212583	3.69017	0.000224103	0.00188019
Rapgef1	Rap guanine nucleotide exchange factor (GEF) 1	107746	662.898	0.78425	0.194078	4.04091	5.32439e-05	0.000556154
Nup93	nucleoporin 93	71805	98.8458	0.783486	0.202526	3.86858	0.000109471	0.00102659
Eea1	early endosome antigen 1	216238	664.291	0.783186	0.203813	3.84268	0.0001217	0.00111924
Ccdc9b	coiled-coil domain containing 9B	214239	194.986	0.782693	0.229576	3.4093	0.000651291	0.00460457
Adgrg1	adhesion G protein-coupled receptor G1	14766	139.964	0.782577	0.260602	3.00296	0.0026737	0.0146773
Bgn	biglycan	12111	2014.73	0.782059	0.176404	4.43334	9.27837e-06	0.000120904
Adamtsl2	ADAMTS-like 2	77794	33.0768	0.781777	0.288206	2.71256	0.00667648	0.0308338
Cemip2	cell migration inducing hyaluronidase 2	83921	92.4654	0.780848	0.206094	3.7888	0.000151375	0.00134453
Mustn1	musculoskeletal, embryonic nuclear protein 1	66175	39.0678	0.780659	0.282825	2.76022	0.00577621	0.0273821
Kdm3a	lysine (K)-specific demethylase 3A	104263	246.033	0.780392	0.184999	4.21836	2.46087e-05	0.000283887
Slk	STE20-like kinase	20874	1840.31	0.779562	0.188629	4.13279	3.58391e-05	0.000393478
Pcnx3	pecanex homolog 3	104401	49.1563	0.779341	0.30302	2.57192	0.0101137	0.042943
Serf1	small EDRK-rich factor 1	20365	27.7042	0.778161	0.291011	2.674	0.00749533	0.0337915
Pak6	p21 (RAC1) activated kinase 6	214230	49.9634	0.778056	0.278597	2.79277	0.0052259	0.0253018
Gars	glycyl-tRNA synthetase	353172	389.787	0.776284	0.129411	5.99859	1.9904e-09	6.78857e-08
Anxa2	annexin A2	12306	429.243	0.775773	0.172901	4.48681	7.22976e-06	9.75303e-05
Ten1	TEN1 telomerase capping complex subunit	69535	46.4005	0.775136	0.260589	2.97455	0.00293415	0.0158253
G6pdx	glucose-6-phosphate dehydrogenase X-linked	14381	50.2102	0.772654	0.185442	4.16655	3.0925e-05	0.000347054
Ilk	integrin linked kinase	16202	559.089	0.772285	0.158065	4.88586	1.0298e-06	1.79716e-05
Slmap	sarcolemma associated protein	83997	3334.39	0.772144	0.128789	5.99543	2.02951e-09	6.90693e-08
Nsrp1	nuclear speckle regulatory protein 1	237859	153.055	0.769923	0.232212	3.3156	0.00091447	0.00609004
Dsp	desmoplakin	109620	7010.71	0.769496	0.232477	3.30999	0.000933002	0.00620249
Mast4	microtubule associated serine/threonine kinase family member 4	328329	298.221	0.769108	0.232814	3.30353	0.000954742	0.00632557
Slc12a4	solute carrier family 12, member 4	20498	86.6896	0.768906	0.22223	3.45995	0.00054028	0.00396466
Retreg1	reticulophagy regulator 1	66270	1730.69	0.768406	0.281784	2.72693	0.00639259	0.0296868
Alpk3	alpha-kinase 3	116904	454.78	0.767775	0.122378	6.2738	3.52337e-10	1.41687e-08
Sfxn3	sideroflexin 3	94280	76.3718	0.765831	0.23437	3.26762	0.00108456	0.00705751
Lars	leucyl-tRNA synthetase	107045	406.252	0.765434	0.138487	5.52712	3.25526e-08	8.29088e-07
Golga3	golgi autoantigen, golgin subfamily a, 3	269682	492.931	0.765407	0.169919	4.50453	6.65202e-06	9.0751e-05
Ccdc88a	coiled coil domain containing 88A	108686	375.804	0.765335	0.159105	4.81024	1.50751e-06	2.49487e-05
Golim4	golgi integral membrane protein 4	73124	430.169	0.765126	0.129805	5.89441	3.76014e-09	1.19661e-07
Ikbkb	inhibitor of kappaB kinase beta	16150	84.9488	0.764812	0.170562	4.48408	7.32299e-06	9.84494e-05
Parp4	poly (ADP-ribose) polymerase family, member 4	328417	217.386	0.764008	0.19932	3.83308	0.000126549	0.00115633
Soat1	sterol O-acyltransferase 1	20652	47.3148	0.763746	0.232367	3.28681	0.00101331	0.00665738
Sprtn	SprT-like N-terminal domain	244666	23.0145	0.763262	0.264518	2.88548	0.00390816	0.0199659
Abcc1	ATP-binding cassette, sub-family C (CFTR/MRP), member 1	17250	214.554	0.763214	0.227333	3.35724	0.000787236	0.00537659
Rnmt	RNA (guanine-7-) methyltransferase	67897	153.393	0.762649	0.171674	4.44243	8.89472e-06	0.000116875
5730409E04Rik	RIKEN cDNA 5730409E04Rik gene	230757	99.2285	0.762405	0.263153	2.89719	0.0037652	0.0193997
Abcd4	ATP-binding cassette, sub-family D (ALD), member 4	19300	27.6604	0.762036	0.243027	3.13561	0.00171498	0.0102853
Acbd5	acyl-Coenzyme A binding domain containing 5	74159	516.924	0.760584	0.189262	4.01868	5.85258e-05	0.000603799
Zdhhc18	zinc finger, DHHC domain containing 18	503610	49.8754	0.759751	0.249504	3.04505	0.00232641	0.0131956
Id2	inhibitor of DNA binding 2	15902	78.5753	0.759633	0.274924	2.76307	0.00572611	0.0271986
Rab31	RAB31, member RAS oncogene family	106572	293.288	0.759174	0.172201	4.40864	1.0402e-05	0.00013344
Ncl	nucleolin	17975	2054.61	0.759101	0.2263	3.35441	0.000795357	0.00541595
Zbtb8os	zinc finger and BTB domain containing 8 opposite strand	67106	48.9595	0.758926	0.272024	2.78993	0.005272	0.0254813
Camta1	calmodulin binding transcription activator 1	100072	1113.48	0.758601	0.189436	4.00451	6.2145e-05	0.000635175
Bdh1	3-hydroxybutyrate dehydrogenase, type 1	71911	109	0.758364	0.298482	2.54074	0.011062	0.0461204
Slc1a4	solute carrier family 1 (glutamate/neutral amino acid transporter), member 4	55963	54.8178	0.756416	0.283357	2.66948	0.00759681	0.0341215
Il4ra	interleukin 4 receptor, alpha	16190	61.644	0.756393	0.207617	3.64321	0.000269259	0.00220596
Sytl2	synaptotagmin-like 2	83671	19.1897	0.755744	0.287808	2.62586	0.00864294	0.037951
Paqr8	progestin and adipoQ receptor family member VIII	74229	23.8398	0.755408	0.250097	3.02046	0.00252389	0.0140466
Maco1	macoilin 1	66146	222.24	0.755393	0.194244	3.88888	0.000100707	0.000956995
Fnip2	folliculin interacting protein 2	329679	115.483	0.754941	0.226	3.34045	0.000836432	0.00563936
Eef1a1	eukaryotic translation elongation factor 1 alpha 1	13627	5556.08	0.754228	0.243773	3.09397	0.00197497	0.011523
Ptbp2	polypyrimidine tract binding protein 2	56195	137.226	0.753879	0.155745	4.84048	1.29524e-06	2.18741e-05
AI506816	expressed sequence AI506816	433855	24.1844	0.753473	0.270956	2.78079	0.0054226	0.0260408
Snx8	sorting nexin 8	231834	33.5912	0.753236	0.247942	3.03795	0.0023819	0.0134423
Taok3	TAO kinase 3	330177	58.3063	0.753077	0.181286	4.15408	3.26594e-05	0.000363657
Arvcf	armadillo repeat gene deleted in velocardiofacial syndrome	11877	61.8737	0.752983	0.164892	4.56652	4.95899e-06	7.04725e-05
Scap	SREBF chaperone	235623	118.952	0.752956	0.196745	3.82707	0.000129679	0.00117865
Tns1	tensin 1	21961	2986.59	0.752886	0.281042	2.67891	0.00738628	0.0333958
Zfp821	zinc finger protein 821	75871	28.2409	0.752017	0.239235	3.14343	0.0016698	0.0100451
Rassf8	Ras association (RalGDS/AF-6) domain family (N-terminal) member 8	71323	43.6195	0.751858	0.237047	3.17177	0.00151511	0.00928177
Cdr2	cerebellar degeneration-related 2	12585	100.658	0.751611	0.221111	3.39925	0.000675717	0.00474332
Sh3pxd2b	SH3 and PX domains 2B	268396	51.0044	0.751396	0.244197	3.07701	0.0020909	0.0121004
C230062I16Rik	RIKEN cDNA C230062I16 gene	625421	17.7102	0.751385	0.290114	2.58996	0.00959864	0.0412697
Ppp2r5b	protein phosphatase 2, regulatory subunit B', beta	225849	45.718	0.751042	0.210169	3.57351	0.000352227	0.00276719
Igf2r	insulin-like growth factor 2 receptor	16004	596.127	0.75104	0.26808	2.80156	0.00508567	0.0247562
Vps11	VPS11, CORVET/HOPS core subunit	71732	70.8763	0.750842	0.270665	2.77407	0.00553606	0.0265288
Cyp4f16	cytochrome P450, family 4, subfamily f, polypeptide 16	70101	21.3248	0.749302	0.267328	2.80293	0.00506406	0.0246893
Ext1	exostoses (multiple) 1	14042	410.31	0.748826	0.137978	5.42715	5.7261e-08	1.36116e-06
Npdc1	neural proliferation, differentiation and control 1	18146	50.4806	0.748818	0.185019	4.04724	5.18253e-05	0.000543145
Daglb	diacylglycerol lipase, beta	231871	53.5385	0.748728	0.22171	3.37707	0.000732637	0.00507253
Znhit6	zinc finger, HIT type 6	229937	142.278	0.747757	0.213734	3.49854	0.000467812	0.0035134
Eif4ebp1	eukaryotic translation initiation factor 4E binding protein 1	13685	368.012	0.747738	0.179127	4.17435	2.98832e-05	0.000335844
Cat	catalase	12359	1971.12	0.747503	0.213157	3.50681	0.000453512	0.00342074
Mybpc2	myosin binding protein C, fast-type	233199	99.3374	0.745996	0.285001	2.61752	0.00885703	0.0386639
Rab34	RAB34, member RAS oncogene family	19376	34.5334	0.74589	0.219683	3.39529	0.000685553	0.00480592
Tnip2	TNFAIP3 interacting protein 2	231130	42.4179	0.745808	0.243952	3.0572	0.00223417	0.0127647
Emp1	epithelial membrane protein 1	13730	720.958	0.744593	0.191599	3.8862	0.000101824	0.000965852
Bop1	block of proliferation 1	12181	57.8739	0.744126	0.188604	3.94544	7.96522e-05	0.000779194
Gclm	glutamate-cysteine ligase, modifier subunit	14630	115.01	0.743902	0.220954	3.36677	0.000760553	0.00522659
Ero1l	ERO1-like (S. cerevisiae)	50527	161.543	0.743561	0.127741	5.82084	5.8554e-09	1.75316e-07
Myo1e	myosin IE	71602	107.695	0.743218	0.208527	3.56413	0.000365066	0.00284952
Pi15	peptidase inhibitor 15	94227	234.507	0.742727	0.155464	4.77749	1.77493e-06	2.88569e-05
Nox4	NADPH oxidase 4	50490	64.0097	0.741847	0.283543	2.61635	0.00888747	0.0387644
Adam19	a disintegrin and metallopeptidase domain 19 (meltrin beta)	11492	322.697	0.741566	0.239503	3.09627	0.00195969	0.0114509
A930005H10Rik	RIKEN cDNA A930005H10 gene	68161	49.5854	0.740825	0.235085	3.15131	0.00162538	0.00981569
Baiap2l1	BAI1-associated protein 2-like 1	66898	99.0357	0.740318	0.216881	3.41348	0.000641399	0.00454307
Tbce	tubulin-specific chaperone E	70430	126.635	0.740193	0.208373	3.55224	0.000381965	0.00296369
Adarb1	adenosine deaminase, RNA-specific, B1	110532	68.925	0.740095	0.220045	3.36338	0.000769957	0.00528427
Ispd	isoprenoid synthase domain containing	75847	32.1468	0.739107	0.234357	3.15376	0.00161183	0.00974487
Prickle3	prickle planar cell polarity protein 3	54630	56.428	0.738939	0.245603	3.00867	0.00262391	0.0144647
Avpi1	arginine vasopressin-induced 1	69534	76.9825	0.737844	0.27965	2.63846	0.00832837	0.0368482
Anxa7	annexin A7	11750	528.221	0.737656	0.139345	5.29374	1.19842e-07	2.64817e-06
Tbc1d15	TBC1 domain family, member 15	66687	371.563	0.737462	0.226722	3.25271	0.0011431	0.00736516
Ndnf	neuron-derived neurotrophic factor	68169	44.514	0.737188	0.261071	2.82371	0.0047471	0.0233838
Ncdn	neurochondrin	26562	28.5803	0.736756	0.255908	2.87899	0.00398946	0.0203216
Mtus2	microtubule associated tumor suppressor candidate 2	77521	1392.35	0.736246	0.197384	3.73002	0.000191463	0.00164505
Sars	seryl-aminoacyl-tRNA synthetase	20226	172.851	0.736067	0.133211	5.52556	3.28444e-08	8.31123e-07
Cc2d1a	coiled-coil and C2 domain containing 1A	212139	21.5228	0.735842	0.289901	2.53826	0.0111406	0.0463819
Tnks	tankyrase, TRF1-interacting ankyrin-related ADP-ribose polymerase	21951	329.092	0.734986	0.227185	3.23519	0.00121562	0.00771203
Cdk11b	cyclin-dependent kinase 11B	12537	211.028	0.734412	0.208148	3.52831	0.000418223	0.00320229
Cyth2	cytohesin 2	19158	73.6932	0.734299	0.24296	3.0223	0.00250864	0.0139865
Crispld2	cysteine-rich secretory protein LCCL domain containing 2	78892	138.974	0.733887	0.243507	3.01382	0.00257982	0.0142668
Igfbp7	insulin-like growth factor binding protein 7	29817	1471.98	0.733545	0.171087	4.28756	1.80648e-05	0.00021635
Plbd2	phospholipase B domain containing 2	71772	89.7445	0.733068	0.181167	4.04636	5.202e-05	0.000544821
Adgra3	adhesion G protein-coupled receptor A3	70693	132.267	0.732963	0.202535	3.61894	0.000295816	0.00239724
Nhp2	NHP2 ribonucleoprotein	52530	75.3786	0.732903	0.273927	2.67554	0.00746091	0.0336744
Dapk3	death-associated protein kinase 3	13144	23.1583	0.732893	0.237265	3.08893	0.0020088	0.0116986
Zfc3h1	zinc finger, C3H1-type containing	216345	222.282	0.73279	0.123953	5.91184	3.38313e-09	1.08544e-07
4930429F24Rik	RIKEN cDNA 4930429F24 gene	74633	62.9668	0.732657	0.226007	3.24174	0.00118803	0.00758301
Ubr4	ubiquitin protein ligase E3 component n-recognin 4	69116	356.106	0.730769	0.241024	3.03193	0.00242992	0.0136349
Fam8a1	family with sequence similarity 8, member A1	97863	49.2946	0.730609	0.243726	2.99767	0.00272055	0.0148859
Fam117b	family with sequence similarity 117, member B	72750	262.671	0.730487	0.185221	3.94386	8.01796e-05	0.000783256
Fgl2	fibrinogen-like protein 2	14190	966.334	0.73034	0.158973	4.59411	4.34597e-06	6.30165e-05
Zfp52	zinc finger protein 52	22710	119.319	0.729484	0.252105	2.89357	0.00380892	0.0195929
2310030G06Rik	RIKEN cDNA 2310030G06 gene	66952	26.6539	0.729361	0.262044	2.78335	0.00538004	0.0259078
Tjp2	tight junction protein 2	21873	122.556	0.729251	0.211296	3.45132	0.000557851	0.00406508
Bace2	beta-site APP-cleaving enzyme 2	56175	66.6092	0.728969	0.165329	4.4092	1.03755e-05	0.000133264
Rnf24	ring finger protein 24	51902	66.4776	0.728824	0.210814	3.45719	0.000545834	0.00399421
Atp13a1	ATPase type 13A1	170759	46.851	0.728556	0.244164	2.98388	0.00284616	0.015451
Eif3c	eukaryotic translation initiation factor 3, subunit C	56347	1035.73	0.727833	0.179066	4.06461	4.81127e-05	0.000506944
Rubcn	RUN domain and cysteine-rich domain containing, Beclin 1-interacting protein	100502698	106.564	0.727682	0.210549	3.45612	0.000548017	0.00400645
Bin1	bridging integrator 1	30948	31.1963	0.727654	0.241313	3.0154	0.00256642	0.0142148
Lrrfip1	leucine rich repeat (in FLII) interacting protein 1	16978	607.002	0.727284	0.152927	4.75575	1.97708e-06	3.16192e-05
Ctsd	cathepsin D	13033	3086.52	0.726308	0.150439	4.82792	1.37969e-06	2.3126e-05
Fbxo9	f-box protein 9	71538	196.924	0.725947	0.249988	2.90393	0.00368511	0.0190496
Cltb	clathrin, light polypeptide (Lcb)	74325	141.054	0.724938	0.171446	4.22838	2.35376e-05	0.000272533
Ackr2	atypical chemokine receptor 2	59289	20.8247	0.724794	0.285236	2.54103	0.0110525	0.0460933
Spg21	SPG21, maspardin	27965	85.257	0.723335	0.230814	3.13385	0.00172528	0.0103313
Ddhd1	DDHD domain containing 1	114874	132.769	0.723063	0.146931	4.9211	8.60613e-07	1.52912e-05
Ofd1	OFD1, centriole and centriolar satellite protein	237222	95.1448	0.722796	0.211963	3.41002	0.000649589	0.00459486
Ficd	FIC domain containing	231630	39.3762	0.722331	0.269675	2.67852	0.00739475	0.0334244
Nmt1	N-myristoyltransferase 1	18107	255.64	0.72132	0.129846	5.55519	2.77306e-08	7.227e-07
Klhl2	kelch-like 2, Mayven	77113	93.5122	0.720361	0.173565	4.15037	3.31931e-05	0.000369077
Pdcd6ip	programmed cell death 6 interacting protein	18571	782.684	0.719564	0.188239	3.82262	0.000132042	0.00119539
Rbmx2	RNA binding motif protein, X-linked 2	209003	34.2174	0.719503	0.284119	2.53239	0.0113286	0.0470447
Efl1	elongation factor like GPTase 1	101592	43.4641	0.717758	0.223077	3.21754	0.00129297	0.00813043
Rab11fip5	RAB11 family interacting protein 5 (class I)	52055	321.61	0.717035	0.225759	3.1761	0.00149268	0.00918227
Atf5	activating transcription factor 5	107503	235.728	0.715986	0.19891	3.59954	0.000318777	0.00254518
Tbc1d10a	TBC1 domain family, member 10a	103724	20.635	0.715042	0.2629	2.71982	0.00653175	0.0302737
Mib1	mindbomb E3 ubiquitin protein ligase 1	225164	170.511	0.714929	0.16137	4.43037	9.40732e-06	0.000122483
Kirrel	kirre like nephrin family adhesion molecule 1	170643	51.1806	0.714641	0.268811	2.65852	0.00784839	0.0350638
Lmcd1	LIM and cysteine-rich domains 1	30937	254.412	0.711841	0.161278	4.41376	1.01588e-05	0.000130855
Rras2	related RAS viral (r-ras) oncogene 2	66922	671.52	0.711684	0.147861	4.81318	1.48544e-06	2.46615e-05
Cdk5rap2	CDK5 regulatory subunit associated protein 2	214444	56.9335	0.71117	0.225273	3.15693	0.00159442	0.0096732
Thg1l	tRNA-histidine guanylyltransferase 1-like (S. cerevisiae)	66628	20.6219	0.71087	0.282066	2.52023	0.0117279	0.0482812
Dvl3	dishevelled segment polarity protein 3	13544	120.535	0.710185	0.273488	2.59677	0.00941063	0.0406045
Mxra8	matrix-remodelling associated 8	74761	78.947	0.71008	0.181129	3.9203	8.84402e-05	0.000855449
Ctsz	cathepsin Z	64138	88.6486	0.709703	0.179108	3.96243	7.41914e-05	0.000734378
Riok3	RIO kinase 3	66878	809.065	0.709557	0.199849	3.55048	0.000384535	0.00297484
Aars	alanyl-tRNA synthetase	234734	188.182	0.709296	0.223263	3.17695	0.00148832	0.00916774
Rab23	RAB23, member RAS oncogene family	19335	101.285	0.709026	0.174272	4.06849	4.73182e-05	0.000500253
Alpk2	alpha-kinase 2	225638	525.964	0.708127	0.183703	3.85473	0.000115857	0.00107492
Mapre3	microtubule-associated protein, RP/EB family, member 3	100732	78.0498	0.7081	0.199929	3.54176	0.000397464	0.00306278
Clic1	chloride intracellular channel 1	114584	366.807	0.707503	0.190398	3.71591	0.00020247	0.00173008
Slc7a6	solute carrier family 7 (cationic amino acid transporter, y+ system), member 6	330836	43.1782	0.706609	0.191557	3.68876	0.000225351	0.00188864
Dcun1d3	DCN1, defective in cullin neddylation 1, domain containing 3 (S. cerevisiae)	233805	118.818	0.706051	0.154552	4.56836	4.91549e-06	7.00004e-05
Dync2h1	dynein cytoplasmic 2 heavy chain 1	110350	67.3761	0.705947	0.203899	3.46223	0.000535713	0.00393852
Enpp5	ectonucleotide pyrophosphatase/phosphodiesterase 5	83965	99.3414	0.705273	0.154085	4.57716	4.7132e-06	6.75918e-05
Fads1	fatty acid desaturase 1	76267	124.2	0.705173	0.210006	3.35788	0.000785437	0.00536704
Phka2	phosphorylase kinase alpha 2	110094	118.925	0.704623	0.213933	3.29366	0.000988904	0.00651887
Impact	impact, RWD domain protein	16210	224.563	0.704482	0.141586	4.97564	6.50341e-07	1.20041e-05
Pgrmc2	progesterone receptor membrane component 2	70804	179.733	0.704239	0.196666	3.58088	0.00034244	0.00270778
Dnm1	dynamin 1	13429	29.3162	0.70387	0.247289	2.84635	0.0044224	0.0220614
Erbin	Erbb2 interacting protein	59079	1047.7	0.703782	0.159792	4.40437	1.0609e-05	0.000135863
Mir22hg	Mir22 host gene (non-protein coding)	100042498	76.8078	0.702712	0.278751	2.52093	0.0117044	0.0482094
Pdgfc	platelet-derived growth factor, C polypeptide	54635	38.9696	0.701244	0.233863	2.99852	0.00271297	0.0148617
Atg7	autophagy related 7	74244	49.8997	0.699915	0.217619	3.21624	0.00129881	0.00816385
Tbx20	T-box 20	57246	1379.23	0.699882	0.228178	3.06726	0.0021603	0.0124332
Slc10a3	solute carrier family 10 (sodium/bile acid cotransporter family), member 3	214601	31.1035	0.698686	0.248328	2.81356	0.00489967	0.0240147
Nin	ninein	18080	240.529	0.698123	0.177359	3.93622	8.27766e-05	0.000805634
Trp53inp1	transformation related protein 53 inducible nuclear protein 1	60599	111.054	0.697067	0.186264	3.74236	0.000182302	0.00157584
2006-09-01	septin 6	56526	42.7217	0.695942	0.230568	3.01838	0.00254127	0.0141033
Actn2	actinin alpha 2	11472	5585.53	0.695634	0.251525	2.76567	0.00568067	0.0270483
Bcar1	breast cancer anti-estrogen resistance 1	12927	58.5038	0.694328	0.201257	3.44996	0.000560675	0.00407809
Trio	triple functional domain (PTPRF interacting)	223435	485.153	0.693688	0.190648	3.63859	0.000274135	0.00224069
Mtdh	metadherin	67154	805.708	0.692178	0.213044	3.24899	0.00115814	0.00744066
Dnaja4	DnaJ heat shock protein family (Hsp40) member A4	58233	488.223	0.691765	0.120725	5.73009	1.00375e-08	2.87894e-07
Ltbp4	latent transforming growth factor beta binding protein 4	108075	433.804	0.691741	0.258825	2.67262	0.00752608	0.0338911
Prr13	proline rich 13	66151	97.4766	0.691455	0.169722	4.07404	4.6205e-05	0.000491798
Hivep1	human immunodeficiency virus type I enhancer binding protein 1	110521	359.656	0.69135	0.128943	5.36165	8.24637e-08	1.88048e-06
Mt1	metallothionein 1	17748	359.052	0.691111	0.190577	3.62641	0.000287394	0.00233502
Atf4	activating transcription factor 4	11911	109.873	0.688782	0.188425	3.65547	0.000256712	0.0021142
Ctnnd1	catenin (cadherin associated protein), delta 1	12388	724.441	0.688392	0.190433	3.61488	0.000300482	0.00242889
Wwc2	WW, C2 and coiled-coil domain containing 2	52357	179.113	0.686492	0.195535	3.51084	0.000446687	0.00338228
Bloc1s6	biogenesis of lysosomal organelles complex-1, subunit 6, pallidin	18457	198.169	0.686404	0.153661	4.46701	7.93222e-06	0.000105197
Lrrc10	leucine rich repeat containing 10	237560	578.206	0.686222	0.13747	4.99181	5.98162e-07	1.11192e-05
Capn2	calpain 2	12334	561.039	0.685236	0.182438	3.75599	0.00017266	0.00150493
Mfsd4b1	major facilitator superfamily domain containing 4B1	215929	34.9476	0.685161	0.256646	2.66968	0.00759239	0.0341114
Arih1	ariadne RBR E3 ubiquitin protein ligase 1	23806	1223.11	0.685126	0.0896111	7.64555	2.08054e-14	1.81342e-12
Psmd11	proteasome (prosome, macropain) 26S subunit, non-ATPase, 11	69077	370.874	0.684848	0.160108	4.27741	1.89077e-05	0.000225242
Cblb	Casitas B-lineage lymphoma b	208650	167.88	0.684197	0.204106	3.35216	0.000801842	0.00544829
Fuca1	fucosidase, alpha-L- 1, tissue	71665	178.311	0.68405	0.210914	3.24326	0.00118169	0.00755792
Mamld1	mastermind-like domain containing 1	333639	59.7485	0.683013	0.200042	3.41434	0.000639358	0.00453271
Mif	macrophage migration inhibitory factor (glycosylation-inhibiting factor)	17319	213.314	0.68182	0.172791	3.94593	7.94924e-05	0.000778986
Fam160a2	family with sequence similarity 160, member A2	74349	44.4857	0.68174	0.213098	3.19918	0.00137819	0.00856331
Chrnb1	cholinergic receptor, nicotinic, beta polypeptide 1 (muscle)	11443	32.773	0.681364	0.215325	3.16435	0.0015543	0.00947742
Golga2	golgi autoantigen, golgin subfamily a, 2	99412	186.413	0.679959	0.208932	3.25446	0.00113609	0.00732898
Camsap1	calmodulin regulated spectrin-associated protein 1	227634	206.896	0.678399	0.201942	3.35938	0.000781189	0.00534732
NA	NA	100505050	205.938	0.678348	0.214494	3.16254	0.00156397	0.00952528
Bmp2k	BMP2 inducible kinase	140780	110.609	0.678041	0.214971	3.1541	0.00160995	0.00973731
Armcx5	armadillo repeat containing, X-linked 5	494468	61.8376	0.677673	0.266242	2.54533	0.0109174	0.0456878
Rhobtb1	Rho-related BTB domain containing 1	69288	406.123	0.676612	0.218722	3.09349	0.0019782	0.0115376
Cbfa2t2	CBFA2/RUNX1 translocation partner 2	12396	133.054	0.676557	0.207343	3.26298	0.00110248	0.00715042
Slain2	SLAIN motif family, member 2	75991	1820.38	0.676241	0.114609	5.90043	3.62558e-09	1.15698e-07
Adnp2	ADNP homeobox 2	240442	87.6224	0.675512	0.245125	2.75578	0.0058552	0.0276777
Sp140	Sp140 nuclear body protein	434484	31.7116	0.67517	0.249361	2.7076	0.00677708	0.0312263
Cdc42se1	CDC42 small effector 1	57912	96.5247	0.674475	0.176097	3.83014	0.000128069	0.0011675
Dmxl2	Dmx-like 2	235380	282.777	0.674196	0.136322	4.9456	7.59104e-07	1.37842e-05
Man2b2	mannosidase 2, alpha B2	17160	39.7735	0.673676	0.2298	2.93158	0.00337247	0.0177374
Inpp5f	inositol polyphosphate-5-phosphatase F	101490	87.4906	0.673499	0.186648	3.6084	0.000308092	0.00248203
Tbc1d8b	TBC1 domain family, member 8B	245638	144.127	0.672847	0.163051	4.1266	3.68169e-05	0.000402242
Grn	granulin	14824	346.274	0.672794	0.218326	3.0816	0.0020589	0.0119617
Rexo2	RNA exonuclease 2	104444	361.036	0.672506	0.195083	3.44728	0.000566254	0.00410914
Atxn2l	ataxin 2-like	233871	107.245	0.672197	0.210202	3.19786	0.00138449	0.00859229
Wls	wntless WNT ligand secretion mediator	68151	330.023	0.672087	0.161347	4.16549	3.10691e-05	0.000347925
Exoc6b	exocyst complex component 6B	75914	202.326	0.669844	0.143295	4.67457	2.94567e-06	4.51314e-05
Ube2g2	ubiquitin-conjugating enzyme E2G 2	22213	351.861	0.669496	0.163107	4.10463	4.04962e-05	0.000438774
Golgb1	golgi autoantigen, golgin subfamily b, macrogolgin 1	224139	466.761	0.669351	0.168209	3.97927	6.91271e-05	0.000691668
Yipf1	Yip1 domain family, member 1	230584	69.4468	0.668787	0.213674	3.12994	0.0017484	0.0104458
Ranbp10	RAN binding protein 10	74334	83.6627	0.668511	0.220211	3.03578	0.00239914	0.0135202
Atmin	ATM interactor	234776	147.812	0.666851	0.237073	2.81285	0.00491044	0.0240374
Bcl2l2	BCL2-like 2	12050	146.296	0.666566	0.195011	3.4181	0.000630592	0.00448271
Gtf2f1	general transcription factor IIF, polypeptide 1	98053	78.6112	0.666085	0.210079	3.17063	0.00152107	0.00930736
Rbm34	RNA binding motif protein 34	52202	81.773	0.666017	0.230151	2.89382	0.0038058	0.0195832
Ckap4	cytoskeleton-associated protein 4	216197	188.429	0.664025	0.183866	3.61147	0.000304472	0.00245723
Osbpl5	oxysterol binding protein-like 5	79196	41.9077	0.663854	0.231393	2.86894	0.00411844	0.02085
Kctd6	potassium channel tetramerisation domain containing 6	71393	35.4277	0.663296	0.229281	2.89294	0.00381653	0.0196255
Sptan1	spectrin alpha, non-erythrocytic 1	20740	1240.42	0.66317	0.212586	3.11954	0.00181135	0.0107726
Aff4	AF4/FMR2 family, member 4	93736	888.8	0.662744	0.135243	4.90039	9.56466e-07	1.67665e-05
Trim35	tripartite motif-containing 35	66854	479.575	0.662676	0.176654	3.75126	0.00017595	0.00152935
Xdh	xanthine dehydrogenase	22436	98.4352	0.662365	0.211272	3.13513	0.00171777	0.0102981
Rnf19a	ring finger protein 19A	30945	250.263	0.662222	0.127345	5.20023	1.99045e-07	4.15821e-06
Rhbdd1	rhomboid domain containing 1	76867	112.171	0.662003	0.175349	3.77535	0.000159781	0.0014091
Slc35f5	solute carrier family 35, member F5	74150	1286.37	0.661742	0.13649	4.84829	1.24527e-06	2.11212e-05
Naga	N-acetyl galactosaminidase, alpha	17939	56.9913	0.661189	0.230084	2.87369	0.00405711	0.0205794
Serping1	serine (or cysteine) peptidase inhibitor, clade G, member 1	12258	818.767	0.660339	0.138412	4.77083	1.83465e-06	2.96435e-05
Sec61a1	Sec61 alpha 1 subunit (S. cerevisiae)	53421	196.594	0.659799	0.192185	3.43315	0.000596612	0.00428779
Col5a2	collagen, type V, alpha 2	12832	309.613	0.659463	0.226887	2.90657	0.0036541	0.0189393
Tcaf1	TRPM8 channel-associated factor 1	77574	66.6325	0.659317	0.162085	4.06772	4.74762e-05	0.000500574
Pin4	protein (peptidyl-prolyl cis/trans isomerase) NIMA-interacting, 4 (parvulin)	69713	65.6668	0.657198	0.252273	2.60511	0.00918457	0.0398277
Elovl1	elongation of very long chain fatty acids (FEN1/Elo2, SUR4/Elo3, yeast)-like 1	54325	80.3706	0.657012	0.196663	3.3408	0.000835367	0.0056346
Uba5	ubiquitin-like modifier activating enzyme 5	66663	266.465	0.656927	0.170332	3.85675	0.000114907	0.00106825
Met	met proto-oncogene	17295	31.8692	0.656445	0.220523	2.97676	0.0029131	0.0157544
Ap3b1	adaptor-related protein complex 3, beta 1 subunit	11774	228.859	0.656335	0.185094	3.54594	0.000391209	0.00301902
Tspyl5	testis-specific protein, Y-encoded-like 5	239364	46.2202	0.654919	0.235025	2.7866	0.00532644	0.0256891
Pole3	polymerase (DNA directed), epsilon 3 (p17 subunit)	59001	34.9923	0.654552	0.254949	2.56738	0.010247	0.0434222
Tprkb	Tp53rk binding protein	69786	119.571	0.654501	0.197125	3.32023	0.000899433	0.00600477
Hif1a	hypoxia inducible factor 1, alpha subunit	15251	791.01	0.654035	0.219418	2.98077	0.00287522	0.0155926
Atp11a	ATPase, class VI, type 11A	50770	517.421	0.653613	0.182259	3.58619	0.000335548	0.00266013
Entpd1	ectonucleoside triphosphate diphosphohydrolase 1	12495	248.432	0.65354	0.186005	3.51356	0.000442138	0.00334945
Pxylp1	2-phosphoxylose phosphatase 1	235534	50.3003	0.653468	0.232372	2.81216	0.00492095	0.0240739
Nelfe	negative elongation factor complex member E, Rdbp	27632	36.0601	0.653274	0.258142	2.53068	0.0113842	0.0472506
Cdk8	cyclin-dependent kinase 8	264064	160.219	0.65276	0.151638	4.30472	1.672e-05	0.000202252
Sox17	SRY (sex determining region Y)-box 17	20671	59.6765	0.650812	0.231323	2.81343	0.00490161	0.0240167
Atg2a	autophagy related 2A	329015	50.4195	0.65064	0.243642	2.67047	0.00757442	0.0340697
Rcc2	regulator of chromosome condensation 2	108911	55.7828	0.650485	0.219182	2.96778	0.00299959	0.0161221
Chn1	chimerin 1	108699	142.111	0.650357	0.14112	4.60854	4.05515e-06	5.94037e-05
Eif5	eukaryotic translation initiation factor 5	217869	1709.65	0.650242	0.138006	4.71171	2.4565e-06	3.83102e-05
Kidins220	kinase D-interacting substrate 220	77480	351.232	0.64961	0.207364	3.1327	0.00173207	0.010364
Timp3	tissue inhibitor of metalloproteinase 3	21859	2088.64	0.649344	0.234189	2.77273	0.00555886	0.0265987
Fam114a1	family with sequence similarity 114, member A1	68303	204.5	0.649258	0.197493	3.2875	0.00101081	0.00664373
Edn1	endothelin 1	13614	40.1071	0.649219	0.235108	2.76136	0.00575604	0.027316
Ier5	immediate early response 5	15939	260.847	0.649123	0.204561	3.17324	0.00150745	0.00924487
Usp47	ubiquitin specific peptidase 47	74996	1894.65	0.648809	0.190196	3.41127	0.000646613	0.00457794
Trpm7	transient receptor potential cation channel, subfamily M, member 7	58800	586.694	0.648317	0.119672	5.41747	6.04485e-08	1.43043e-06
Ctdp1	CTD (carboxy-terminal domain, RNA polymerase II, polypeptide A) phosphatase, subunit 1	67655	48.88	0.647991	0.242272	2.67465	0.00748081	0.0337454
Tgfbrap1	transforming growth factor, beta receptor associated protein 1	73122	82.3282	0.647915	0.197579	3.27926	0.00104078	0.00681789
Timp2	tissue inhibitor of metalloproteinase 2	21858	956.886	0.647897	0.151637	4.27267	1.93145e-05	0.000228526
Pgam1	phosphoglycerate mutase 1	18648	64.7956	0.647849	0.238608	2.71512	0.00662522	0.0306448
Acbd3	acyl-Coenzyme A binding domain containing 3	170760	283.847	0.6477	0.181407	3.57042	0.000356406	0.00279303
Snx7	sorting nexin 7	76561	119.059	0.647484	0.181582	3.56579	0.00036276	0.00283716
Magi1	membrane associated guanylate kinase, WW and PDZ domain containing 1	14924	103.698	0.646789	0.199015	3.24994	0.00115428	0.00742534
Gramd1a	GRAM domain containing 1A	52857	38.634	0.646418	0.220287	2.93444	0.00334152	0.01761
Dnajb4	DnaJ heat shock protein family (Hsp40) member B4	67035	1106.02	0.645386	0.0706265	9.13802	6.36074e-20	1.27941e-17
Ell2	elongation factor RNA polymerase II 2	192657	196.479	0.645094	0.179251	3.59882	0.000319662	0.00255096
Ptpdc1	protein tyrosine phosphatase domain containing 1	218232	35.4797	0.645062	0.224231	2.87678	0.0040176	0.0204451
Epg5	ectopic P-granules autophagy protein 5 homolog (C. elegans)	100502841	58.4006	0.645017	0.219876	2.93356	0.00335104	0.0176459
Colec12	collectin sub-family member 12	140792	181.847	0.644639	0.163023	3.95427	7.67684e-05	0.00075702
Hmox1	heme oxygenase 1	15368	53.1077	0.644026	0.244209	2.63719	0.00835951	0.0369651
Tmem71	transmembrane protein 71	213068	83.9387	0.644019	0.158111	4.07322	4.63673e-05	0.000492856
Furin	furin (paired basic amino acid cleaving enzyme)	18550	135.774	0.643851	0.179195	3.59301	0.000326884	0.00260065
Stx16	syntaxin 16	228960	163.419	0.642914	0.170161	3.77826	0.000157926	0.00139353
Nfe2l1	nuclear factor, erythroid derived 2,-like 1	18023	1254.49	0.642707	0.131795	4.87656	1.07952e-06	1.87145e-05
Zdhhc4	zinc finger, DHHC domain containing 4	72881	52.2035	0.642466	0.217112	2.95915	0.00308492	0.0164629
Cast	calpastatin	12380	907.831	0.642295	0.187248	3.43018	0.000603179	0.00432508
Tulp4	tubby like protein 4	68842	582.403	0.64202	0.106254	6.0423	1.51935e-09	5.32076e-08
Ipo5	importin 5	70572	1198.76	0.640394	0.177694	3.60392	0.000313458	0.00250928
Ehmt2	euchromatic histone lysine N-methyltransferase 2	110147	51.2029	0.64024	0.195868	3.26873	0.00108031	0.0070357
Inafm1	InaF motif containing 1	66300	39.3781	0.639887	0.241463	2.65004	0.00804815	0.0357597
Gpx8	glutathione peroxidase 8 (putative)	69590	320.071	0.639461	0.221595	2.88572	0.00390514	0.0199623
Stox2	storkhead box 2	71069	221.724	0.639306	0.168091	3.80333	0.000142762	0.00127915
Gsr	glutathione reductase	14782	171.665	0.637824	0.218814	2.91491	0.00355788	0.0185017
Bhlhe41	basic helix-loop-helix family, member e41	79362	34.6359	0.637609	0.248029	2.57071	0.0101492	0.0430701
Fam13b	family with sequence similarity 13, member B	225358	150.572	0.637068	0.183575	3.47033	0.000519812	0.00383032
Angptl2	angiopoietin-like 2	26360	513.875	0.636701	0.22028	2.89042	0.00384725	0.0197318
Clcn7	chloride channel, voltage-sensitive 7	26373	80.5563	0.635633	0.18969	3.35091	0.000805477	0.0054612
Dync1i2	dynein cytoplasmic 1 intermediate chain 2	13427	353.379	0.63552	0.150246	4.22986	2.33834e-05	0.000271348
Rbm17	RNA binding motif protein 17	76938	175.03	0.635359	0.181693	3.49689	0.000470713	0.00353012
Gm9938	predicted gene 9938	791290	96.2139	0.634511	0.174171	3.64303	0.000269449	0.00220636
Chpf	chondroitin polymerizing factor	74241	44.0291	0.634415	0.217732	2.91374	0.00357128	0.0185591
Tom1l1	target of myb1-like 1 (chicken)	71943	98.5043	0.634415	0.156125	4.0635	4.83421e-05	0.00050902
Ston1	stonin 1	77057	40.3245	0.6334	0.230402	2.74911	0.00597577	0.0281543
Med30	mediator complex subunit 30	69790	68.7309	0.63236	0.247753	2.55238	0.010699	0.0449898
Trmt6	tRNA methyltransferase 6	66926	60.2365	0.631608	0.250382	2.52257	0.0116499	0.0480231
Lrrc2	leucine rich repeat containing 2	74249	1845.87	0.631099	0.165891	3.80429	0.000142212	0.00127495
Arhgef40	Rho guanine nucleotide exchange factor (GEF) 40	268739	51.8641	0.630996	0.247456	2.54993	0.0107744	0.045222
Msantd3	Myb/SANT-like DNA-binding domain containing 3	66665	77.7098	0.63058	0.216077	2.91831	0.00351937	0.0183379
Mid2	midline 2	23947	307.322	0.629917	0.160124	3.93393	8.35676e-05	0.000812324
Zfp641	zinc finger protein 641	239652	43.6263	0.628893	0.209097	3.00767	0.00263263	0.0144975
Abi3bp	ABI gene family, member 3 (NESH) binding protein	320712	119.471	0.62882	0.235506	2.67008	0.0075833	0.0340979
Atoh8	atonal bHLH transcription factor 8	71093	25.3427	0.628358	0.245685	2.55757	0.0105405	0.0444066
Anapc4	anaphase promoting complex subunit 4	52206	320.396	0.628261	0.164896	3.81005	0.00013894	0.00125062
Tars	threonyl-tRNA synthetase	110960	187.945	0.627662	0.177529	3.53555	0.000406921	0.00312643
Nploc4	NPL4 homolog, ubiquitin recognition factor	217365	258.934	0.627338	0.185412	3.38349	0.00071572	0.00497737
Rab2b	RAB2B, member RAS oncogene family	76338	60.8413	0.626962	0.199987	3.13501	0.00171846	0.0102983
Dynll1	dynein light chain LC8-type 1	56455	606.187	0.625679	0.23363	2.67808	0.00740461	0.0334594
Wdr75	WD repeat domain 75	73674	148.274	0.623914	0.131792	4.73409	2.20036e-06	3.4695e-05
Slc25a36	solute carrier family 25, member 36	192287	304.483	0.623785	0.187427	3.32815	0.000874251	0.00586912
Copa	coatomer protein complex subunit alpha	12847	542.03	0.623587	0.200066	3.11691	0.00182754	0.0108342
Myo9a	myosin IXa	270163	406.181	0.623234	0.134155	4.64562	3.39063e-06	5.08562e-05
Spsb4	splA/ryanodine receptor domain and SOCS box containing 4	211949	47.7585	0.622696	0.185174	3.36276	0.000771667	0.00529139
Cipc	CLOCK interacting protein, circadian	217732	343.804	0.622377	0.146121	4.25933	2.05036e-05	0.000241502
Gabarap	gamma-aminobutyric acid receptor associated protein	56486	80.2224	0.622249	0.202948	3.06605	0.00216908	0.01247
Ubr5	ubiquitin protein ligase E3 component n-recognin 5	70790	1248.72	0.621624	0.200892	3.09432	0.00197267	0.0115181
Xpc	xeroderma pigmentosum, complementation group C	22591	51.9154	0.621184	0.22679	2.73903	0.00616205	0.0288156
Syk	spleen tyrosine kinase	20963	67.4655	0.620784	0.17965	3.45552	0.000549242	0.00401353
Rnf149	ring finger protein 149	67702	106.539	0.62062	0.229551	2.70363	0.00685868	0.031519
Srrm1	serine/arginine repetitive matrix 1	51796	318.44	0.620378	0.237128	2.61621	0.00889111	0.0387695
Utp18	UTP18 small subunit processome component	217109	54.1439	0.620007	0.21486	2.88564	0.0039062	0.0199623
Wdr70	WD repeat domain 70	545085	38.2055	0.617907	0.201177	3.07147	0.0021301	0.0122819
Cystm1	cysteine-rich transmembrane module containing 1	66060	46.3276	0.617903	0.198684	3.10997	0.00187105	0.0110315
Mindy3	MINDY lysine 48 deubiquitinase 3	66960	126.366	0.61739	0.199483	3.09496	0.0019684	0.0114975
Mcrip1	MAPK regulated corepressor interacting protein 1	192173	131.328	0.616929	0.207472	2.97355	0.00294379	0.0158712
Hip1	huntingtin interacting protein 1	215114	227.534	0.616861	0.186298	3.31115	0.000929141	0.00618206
Zbtb4	zinc finger and BTB domain containing 4	75580	200.404	0.6168	0.173874	3.54739	0.000389072	0.00300549
Ddx54	DEAD (Asp-Glu-Ala-Asp) box polypeptide 54	71990	73.2693	0.616577	0.210762	2.92546	0.00343944	0.0180107
Lrrc59	leucine rich repeat containing 59	98238	233.167	0.616516	0.165423	3.72691	0.000193841	0.00166275
Clec16a	C-type lectin domain family 16, member A	74374	222.2	0.616332	0.177606	3.47023	0.000520019	0.00383032
Dnajb11	DnaJ heat shock protein family (Hsp40) member B11	67838	448.566	0.61616	0.138706	4.4422	8.90446e-06	0.000116906
Ddx21	DEAD (Asp-Glu-Ala-Asp) box polypeptide 21	56200	279.392	0.61553	0.203837	3.01971	0.00253017	0.0140716
Mnat1	menage a trois 1	17420	138.984	0.615036	0.204517	3.00726	0.00263618	0.0145029
Akap8l	A kinase (PRKA) anchor protein 8-like	54194	64.7286	0.61449	0.233204	2.63498	0.00841415	0.0371335
Pnkp	polynucleotide kinase 3'- phosphatase	59047	35.1199	0.614184	0.223953	2.74247	0.00609789	0.0286052
Fam126b	family with sequence similarity 126, member B	213056	197.998	0.613675	0.15837	3.87493	0.000106655	0.00100379
Arl4c	ADP-ribosylation factor-like 4C	320982	86.9411	0.613167	0.151863	4.03763	5.39928e-05	0.000562106
Acvr1	activin A receptor, type 1	11477	111.108	0.613066	0.180934	3.38833	0.000703194	0.00490518
Maged1	melanoma antigen, family D, 1	94275	636.742	0.612961	0.199308	3.07544	0.00210194	0.0121553
Tmem176b	transmembrane protein 176B	65963	202.403	0.611549	0.154316	3.96298	7.40212e-05	0.000733855
Srpk2	serine/arginine-rich protein specific kinase 2	20817	499.95	0.611053	0.170683	3.58005	0.00034353	0.00271245
Psmd5	proteasome (prosome, macropain) 26S subunit, non-ATPase, 5	66998	133.033	0.610947	0.156474	3.90446	9.44351e-05	0.000907282
Fam50a	family with sequence similarity 50, member A	108160	71.0718	0.610829	0.208952	2.9233	0.00346344	0.0181066
Zfp318	zinc finger protein 318	57908	182.121	0.60992	0.202044	3.01876	0.00253814	0.0140926
Mpp5	membrane protein, palmitoylated 5 (MAGUK p55 subfamily member 5)	56217	611.69	0.609525	0.0985445	6.18528	6.19926e-10	2.36068e-08
Lgals1	lectin, galactose binding, soluble 1	16852	725.951	0.60946	0.199732	3.05139	0.00227785	0.0129718
Fmr1	fragile X mental retardation 1	14265	169.07	0.609277	0.147256	4.13755	3.51035e-05	0.000386484
Xrn1	5'-3' exoribonuclease 1	24127	241.731	0.609181	0.230628	2.6414	0.00825646	0.0366127
Pkd2	polycystic kidney disease 2	18764	314.936	0.609129	0.164416	3.7048	0.000211559	0.001799
Endod1	endonuclease domain containing 1	71946	69.1633	0.609054	0.213026	2.85906	0.00424902	0.0213389
Ednra	endothelin receptor type A	13617	288.753	0.608823	0.187732	3.24304	0.00118262	0.00756077
Aspn	asporin	66695	877.787	0.608522	0.211549	2.87651	0.00402101	0.0204491
Nisch	nischarin	64652	270.452	0.608486	0.231155	2.63237	0.00847913	0.0373467
Anxa5	annexin A5	11747	562.536	0.608355	0.142662	4.26431	2.00525e-05	0.0002369
Npm1	nucleophosmin 1	18148	1276.97	0.607534	0.168476	3.60606	0.000310877	0.00249574
Raph1	Ras association (RalGDS/AF-6) and pleckstrin homology domains 1	77300	1041.38	0.605872	0.159915	3.78871	0.000151429	0.00134453
Tbcc	tubulin-specific chaperone C	72726	46.2702	0.605577	0.205022	2.95372	0.00313971	0.0166809
Cpe	carboxypeptidase E	12876	1214.28	0.60536	0.212821	2.84446	0.00444864	0.0221641
Wdr73	WD repeat domain 73	71968	50.2569	0.604611	0.237433	2.54645	0.0108826	0.0455784
Dnajc2	DnaJ heat shock protein family (Hsp40) member C2	22791	285.325	0.604585	0.180197	3.35514	0.000793256	0.00540634
Syt11	synaptotagmin XI	229521	73.3572	0.604481	0.218679	2.76424	0.00570556	0.0271256
Eid1	EP300 interacting inhibitor of differentiation 1	58521	349.596	0.604163	0.170742	3.53847	0.000402458	0.0030967
Dazap2	DAZ associated protein 2	23994	1340.88	0.603434	0.176691	3.4152	0.000637345	0.00452253
Gmppa	GDP-mannose pyrophosphorylase A	69080	26.527	0.603322	0.229835	2.62502	0.00866441	0.0380134
Arhgap21	Rho GTPase activating protein 21	71435	838.672	0.602513	0.185393	3.24993	0.00115434	0.00742534
Sil1	endoplasmic reticulum chaperone SIL1 homolog (S. cerevisiae)	81500	40.7281	0.602134	0.220788	2.7272	0.0063874	0.0296748
Snd1	staphylococcal nuclease and tudor domain containing 1	56463	184.142	0.601975	0.205323	2.93185	0.00336951	0.0177278
Ankrd28	ankyrin repeat domain 28	105522	417.261	0.601857	0.130857	4.59935	4.23803e-06	6.16223e-05
Otud7b	OTU domain containing 7B	229603	458.73	0.600359	0.166232	3.61157	0.00030435	0.00245723
Senp2	SUMO/sentrin specific peptidase 2	75826	133.649	0.600218	0.161919	3.7069	0.000209813	0.00178705
Syne1	spectrin repeat containing, nuclear envelope 1	64009	533.827	0.599645	0.235764	2.54341	0.0109777	0.0458667
Svil	supervillin	225115	1412.26	0.599044	0.154249	3.8836	0.00010292	0.000973562
Rai14	retinoic acid induced 14	75646	100.541	0.59837	0.157961	3.78808	0.000151813	0.00134717
Glmp	glycosylated lysosomal membrane protein	56700	103.498	0.597215	0.185238	3.22405	0.00126391	0.00797849
Lmod2	leiomodin 2 (cardiac)	93677	4116.81	0.596238	0.187979	3.17184	0.00151477	0.00928177
Mapk12	mitogen-activated protein kinase 12	29857	67.3284	0.595762	0.209191	2.84793	0.00440047	0.0219659
Dmd	dystrophin, muscular dystrophy	13405	2968.08	0.59509	0.225195	2.64255	0.00822834	0.0364983
Rnf181	ring finger protein 181	66510	201.842	0.594423	0.156732	3.79259	0.000149082	0.00132719
Tanc2	tetratricopeptide repeat, ankyrin repeat and coiled-coil containing 2	77097	166.905	0.594069	0.200338	2.96534	0.00302349	0.0162117
Nsmf	NMDA receptor synaptonuclear signaling and neuronal migration factor	56876	29.2533	0.593985	0.226873	2.61813	0.0088412	0.0386268
Abcb4	ATP-binding cassette, sub-family B (MDR/TAP), member 4	18670	87.89	0.593377	0.176068	3.37016	0.000751254	0.00517175
Tor3a	torsin family 3, member A	30935	54.5027	0.593311	0.193717	3.06277	0.00219297	0.0125797
Tmem87a	transmembrane protein 87A	211499	141.561	0.592912	0.15017	3.94828	7.87141e-05	0.000772323
Tbcb	tubulin folding cofactor B	66411	269.702	0.592065	0.205198	2.88534	0.00390993	0.0199684
Ube2h	ubiquitin-conjugating enzyme E2H	22214	346.43	0.591253	0.167276	3.5346	0.00040839	0.00313619
Pcolce	procollagen C-endopeptidase enhancer protein	18542	252.043	0.591086	0.188095	3.14248	0.00167524	0.0100707
Atp6v1c1	ATPase, H+ transporting, lysosomal V1 subunit C1	66335	398.265	0.590828	0.153126	3.85844	0.000114112	0.0010625
Cep120	centrosomal protein 120	225523	158.984	0.590299	0.139249	4.23915	2.24372e-05	0.00026114
Prpf31	pre-mRNA processing factor 31	68988	64.674	0.590111	0.219257	2.69141	0.00711499	0.0324368
Arhgap35	Rho GTPase activating protein 35	232906	728.794	0.590025	0.197344	2.98983	0.00279134	0.0151955
Il1r1	interleukin 1 receptor, type I	16177	161.142	0.590019	0.141691	4.16412	3.1255e-05	0.000349757
Stambpl1	STAM binding protein like 1	76630	24.7759	0.589745	0.228052	2.58602	0.00970924	0.0415967
Mr1	major histocompatibility complex, class I-related	15064	127.832	0.588731	0.156451	3.76304	0.00016786	0.0014688
Klf13	Kruppel-like factor 13	50794	224.778	0.587988	0.190996	3.07853	0.00208023	0.0120564
Usp20	ubiquitin specific peptidase 20	74270	76.7278	0.587859	0.215199	2.73169	0.00630097	0.0293689
Pef1	penta-EF hand domain containing 1	67898	101.396	0.585672	0.163949	3.57229	0.000353873	0.00277874
Prkdc	protein kinase, DNA activated, catalytic polypeptide	19090	148.697	0.585552	0.166927	3.50783	0.000451784	0.00341592
Mfsd6	major facilitator superfamily domain containing 6	98682	268.916	0.585487	0.18299	3.19955	0.00137641	0.00855566
Pus7	pseudouridylate synthase 7	78697	55.3113	0.585479	0.232898	2.51389	0.0119408	0.0490159
Nt5c2	5'-nucleotidase, cytosolic II	76952	196.531	0.585421	0.182412	3.20934	0.00133042	0.00833253
Galk2	galactokinase 2	69976	61.1512	0.58506	0.196771	2.97331	0.00294603	0.0158778
Zzef1	zinc finger, ZZ-type with EF hand domain 1	195018	155.242	0.584761	0.174648	3.34823	0.000813305	0.00550472
Dcbld2	discoidin, CUB and LCCL domain containing 2	73379	214.137	0.584151	0.185085	3.15612	0.00159883	0.00969244
Cdh11	cadherin 11	12552	104.938	0.58409	0.207629	2.81315	0.00490594	0.0240304
Eef2	eukaryotic translation elongation factor 2	13629	1618.87	0.583963	0.167085	3.49501	0.000474042	0.00355339
Zkscan5	zinc finger with KRAB and SCAN domains 5	22757	70.011	0.58306	0.165553	3.5219	0.000428461	0.00326475
Me2	malic enzyme 2, NAD(+)-dependent, mitochondrial	107029	68.7339	0.582502	0.190494	3.05785	0.00222934	0.012751
Exoc1	exocyst complex component 1	69940	128.339	0.581941	0.168679	3.44999	0.000560602	0.00407809
Cdyl2	chromodomain protein, Y chromosome-like 2	75796	39.5762	0.581781	0.231704	2.51088	0.0120429	0.0493138
Enpp6	ectonucleotide pyrophosphatase/phosphodiesterase 6	320981	88.7108	0.580852	0.217501	2.67057	0.00757228	0.0340697
Odr4	odr4 GPCR localization factor homolog	226499	392.34	0.580154	0.197769	2.93349	0.00335169	0.0176459
Tm2d2	TM2 domain containing 2	69742	291.777	0.5801	0.223228	2.59869	0.00935795	0.0404454
Ambra1	autophagy/beclin 1 regulator 1	228361	63.0076	0.579888	0.195357	2.96835	0.00299401	0.0161032
Csnk1e	casein kinase 1, epsilon	27373	143.875	0.579433	0.198916	2.91295	0.00358035	0.0185939
Dnajb6	DnaJ heat shock protein family (Hsp40) member B6	23950	149.98	0.577716	0.171533	3.36795	0.00075729	0.00520645
Hacl1	2-hydroxyacyl-CoA lyase 1	56794	45.1789	0.577672	0.20684	2.79285	0.0052246	0.0253018
Sec31a	Sec31 homolog A (S. cerevisiae)	69162	695.519	0.57762	0.18731	3.08377	0.00204396	0.0118813
Setd7	SET domain containing (lysine methyltransferase) 7	73251	854.572	0.577113	0.155965	3.70028	0.000215361	0.00182145
2310022B05Rik	RIKEN cDNA 2310022B05 gene	69551	232.306	0.576704	0.177492	3.24918	0.00115739	0.0074389
Flii	flightless I actin binding protein	14248	359.45	0.576059	0.22709	2.53669	0.0111905	0.0465697
Arhgdia	Rho GDP dissociation inhibitor (GDI) alpha	192662	825.794	0.576029	0.181298	3.17725	0.0014868	0.00916196
Prkar1a	protein kinase, cAMP dependent regulatory, type I, alpha	19084	3395.99	0.575882	0.189065	3.04594	0.00231953	0.0131686
Pqlc1	PQ loop repeat containing 1	66943	96.1435	0.575842	0.181569	3.17148	0.00151663	0.00928742
Arrdc3	arrestin domain containing 3	105171	357.841	0.575233	0.139963	4.10988	3.95863e-05	0.000429212
Tgfb3	transforming growth factor, beta 3	21809	78.9879	0.57492	0.187059	3.07347	0.00211583	0.0122176
Vps33b	vacuolar protein sorting 33B	233405	43.8005	0.574448	0.218005	2.63502	0.00841314	0.0371335
Bhlhe40	basic helix-loop-helix family, member e40	20893	456.594	0.573929	0.224876	2.5522	0.0107044	0.0450004
Orc2	origin recognition complex, subunit 2	18393	125.794	0.573877	0.185274	3.09746	0.00195186	0.0114307
Ap2b1	adaptor-related protein complex 2, beta 1 subunit	71770	346.361	0.573851	0.150219	3.8201	0.0001334	0.00120559
Tbc1d23	TBC1 domain family, member 23	67581	136.291	0.573665	0.189648	3.0249	0.00248713	0.0138913
Tmem19	transmembrane protein 19	67226	57.8264	0.573454	0.175634	3.26505	0.00109446	0.00711011
Os9	amplified in osteosarcoma	216440	63.0329	0.572693	0.215491	2.65762	0.00786957	0.0351154
Glis2	GLIS family zinc finger 2	83396	43.2497	0.572157	0.209757	2.72772	0.0063774	0.0296459
Socs7	suppressor of cytokine signaling 7	192157	93.9352	0.571957	0.162204	3.52617	0.000421623	0.00322204
Utp3	UTP3 small subunit processome component	65961	281.075	0.571721	0.206754	2.76523	0.00568828	0.0270763
Vps53	VPS53 GARP complex subunit	68299	164.007	0.570934	0.206413	2.76599	0.0056751	0.02703
Dcn	decorin	13179	6387.71	0.570411	0.113239	5.03723	4.72329e-07	8.96331e-06
Cmklr1	chemokine-like receptor 1	14747	62.11	0.56754	0.188007	3.01872	0.00253844	0.0140926
Hsf2	heat shock factor 2	15500	167.274	0.56691	0.163188	3.47397	0.000512815	0.00378792
Wbp2	WW domain binding protein 2	22378	282.957	0.56631	0.211168	2.6818	0.00732268	0.0331751
Dnase1l1	deoxyribonuclease 1-like 1	69537	111.829	0.564008	0.224503	2.51225	0.0119965	0.0492059
Celf2	CUGBP, Elav-like family member 2	14007	709.878	0.561888	0.216548	2.59475	0.00946592	0.0407997
Rbm45	RNA binding motif protein 45	241490	71.1535	0.561132	0.203295	2.76018	0.00577697	0.0273821
Wtip	WT1-interacting protein	101543	36.393	0.561121	0.216091	2.59668	0.00941286	0.0406045
Parn	poly(A)-specific ribonuclease (deadenylation nuclease)	74108	110.283	0.560744	0.178212	3.1465	0.0016524	0.00995181
Supt5	suppressor of Ty 5	20924	139.529	0.560532	0.223262	2.51065	0.0120511	0.0493138
Ints3	integrator complex subunit 3	229543	137.806	0.559808	0.195366	2.86544	0.00416432	0.021028
Kctd10	potassium channel tetramerisation domain containing 10	330171	153.728	0.559554	0.197022	2.84006	0.00451056	0.0224156
Tnpo2	transportin 2 (importin 3, karyopherin beta 2b)	212999	66.1878	0.559492	0.213052	2.62609	0.00863726	0.0379367
Fcf1	FCF1 rRNA processing protein	73736	109.763	0.5585	0.219383	2.54578	0.0109035	0.0456415
Ric8a	RIC8 guanine nucleotide exchange factor A	101489	140.532	0.557504	0.173241	3.21808	0.00129053	0.00811831
Fancm	Fanconi anemia, complementation group M	104806	52.0292	0.556997	0.179658	3.10032	0.00193313	0.0113371
Pnrc1	proline-rich nuclear receptor coactivator 1	108767	627.684	0.556956	0.178975	3.11192	0.00185873	0.0109795
Tbcel	tubulin folding cofactor E-like	272589	123.452	0.556278	0.147063	3.78259	0.000155207	0.00137185
Lrch1	leucine-rich repeats and calponin homology (CH) domain containing 1	380916	141.859	0.555478	0.184708	3.00733	0.00263553	0.0145029
Prpf40a	pre-mRNA processing factor 40A	56194	536.169	0.55412	0.173482	3.19411	0.00140264	0.00868773
Rad50	RAD50 double strand break repair protein	19360	174.998	0.553314	0.205998	2.68602	0.00723083	0.0328498
Kbtbd11	kelch repeat and BTB (POZ) domain containing 11	74901	28.9137	0.552098	0.220207	2.50718	0.01217	0.0497097
Tep1	telomerase associated protein 1	21745	51.3315	0.551541	0.197774	2.78875	0.00529118	0.0255583
Serf2	small EDRK-rich factor 2	378702	579.635	0.55137	0.219575	2.51108	0.0120364	0.0493138
Hs2st1	heparan sulfate 2-O-sulfotransferase 1	23908	195.808	0.55118	0.149214	3.69388	0.000220857	0.0018574
Pgrmc1	progesterone receptor membrane component 1	53328	146.388	0.550397	0.197922	2.78088	0.0054212	0.0260408
Fosl2	fos-like antigen 2	14284	243.069	0.550335	0.188101	2.92573	0.00343644	0.0180074
Hs6st1	heparan sulfate 6-O-sulfotransferase 1	50785	92.0873	0.550249	0.195517	2.81432	0.00488805	0.0239802
Sh3bp4	SH3-domain binding protein 4	98402	51.6697	0.55012	0.213044	2.58219	0.0098175	0.0419692
D10Wsu102e	DNA segment, Chr 10, Wayne State University 102, expressed	28109	101.654	0.549656	0.183366	2.99759	0.00272119	0.0148859
Pum3	pumilio RNA-binding family member 3	52874	156.662	0.549505	0.140405	3.91371	9.08875e-05	0.000878039
Psmc1	protease (prosome, macropain) 26S subunit, ATPase 1	19179	456.903	0.548614	0.162415	3.37785	0.000730538	0.00506246
Dnal1	dynein, axonemal, light chain 1	105000	92.7731	0.548495	0.149742	3.66293	0.000249347	0.00206656
Tax1bp1	Tax1 (human T cell leukemia virus type I) binding protein 1	52440	1442.94	0.548402	0.169755	3.23055	0.00123553	0.00782568
Abi1	abl-interactor 1	11308	167.828	0.547838	0.159894	3.42625	0.000611971	0.00437413
Bcl2l1	BCL2-like 1	12048	88.3856	0.547571	0.178725	3.06377	0.00218567	0.0125461
Abcg2	ATP binding cassette subfamily G member 2 (Junior blood group)	26357	224.14	0.546446	0.154543	3.53587	0.000406432	0.00312421
Fam189a2	family with sequence similarity 189, member A2	381217	165.917	0.546422	0.168264	3.2474	0.00116463	0.00747316
Usp19	ubiquitin specific peptidase 19	71472	177.066	0.5464	0.198182	2.75707	0.00583227	0.0275859
Rab5b	RAB5B, member RAS oncogene family	19344	297.06	0.546034	0.187926	2.90557	0.0036658	0.0189811
Lin7c	lin-7 homolog C (C. elegans)	22343	747.115	0.545285	0.152136	3.5842	0.000338118	0.00267915
Tmem167b	transmembrane protein 167B	67495	226.766	0.544169	0.133635	4.07205	4.66016e-05	0.000494677
Kalrn	kalirin, RhoGEF kinase	545156	115.578	0.54371	0.189186	2.87394	0.00405387	0.0205763
Aak1	AP2 associated kinase 1	269774	428.022	0.543474	0.176886	3.07245	0.00212312	0.012247
Stx5a	syntaxin 5A	56389	127.418	0.543071	0.174763	3.10747	0.00188698	0.0111171
Rassf1	Ras association (RalGDS/AF-6) domain family member 1	56289	82.9256	0.5429	0.201006	2.70092	0.00691484	0.0317306
Xpot	exportin, tRNA (nuclear export receptor for tRNAs)	73192	245.021	0.542327	0.1366	3.97017	7.18205e-05	0.000714517
Copg1	coatomer protein complex, subunit gamma 1	54161	344.846	0.542152	0.178604	3.0355	0.00240139	0.0135279
Limd1	LIM domains containing 1	29806	355.39	0.541784	0.188499	2.8742	0.00405058	0.0205731
Xab2	XPA binding protein 2	67439	47.3194	0.541152	0.215994	2.50541	0.0122311	0.049926
Ccdc6	coiled-coil domain containing 6	76551	329.503	0.540831	0.210086	2.57434	0.0100432	0.0427012
Vrk1	vaccinia related kinase 1	22367	64.7541	0.540784	0.200387	2.6987	0.006961	0.0319051
Tmx4	thioredoxin-related transmembrane protein 4	52837	940.922	0.540349	0.13915	3.88322	0.000103081	0.000974239
Klf6	Kruppel-like factor 6	23849	1060.29	0.539978	0.15662	3.44769	0.000565404	0.00410677
Eif3b	eukaryotic translation initiation factor 3, subunit B	27979	175.728	0.539952	0.1926	2.80349	0.00505532	0.0246543
Ccz1	CCZ1 vacuolar protein trafficking and biogenesis associated	231874	257.3	0.539921	0.173292	3.11566	0.00183531	0.0108657
Galnt2	polypeptide N-acetylgalactosaminyltransferase 2	108148	154.367	0.539897	0.120634	4.47548	7.624e-06	0.000101798
Ick	intestinal cell kinase	56542	171.114	0.539598	0.174962	3.08408	0.00204182	0.0118733
Camk2n1	calcium/calmodulin-dependent protein kinase II inhibitor 1	66259	169.96	0.538012	0.18453	2.91558	0.00355026	0.0184682
Gm5532	predicted gene 5532	433367	477.558	0.537852	0.193903	2.77382	0.00554016	0.0265403
Zfyve27	zinc finger, FYVE domain containing 27	319740	45.01	0.537689	0.182202	2.95105	0.00316691	0.0168084
Nfx1	nuclear transcription factor, X-box binding 1	74164	117.589	0.536638	0.141035	3.80499	0.000141808	0.00127278
Dcaf5	DDB1 and CUL4 associated factor 5	320808	353.552	0.536587	0.167471	3.20406	0.00135506	0.00844971
Atr	ataxia telangiectasia and Rad3 related	245000	153.59	0.535875	0.166447	3.21949	0.0012842	0.00808503
Ctsa	cathepsin A	19025	397.826	0.535562	0.101855	5.2581	1.45548e-07	3.14966e-06
Ruvbl1	RuvB-like protein 1	56505	104.328	0.535036	0.159404	3.35648	0.000789402	0.00538241
Cep83	centrosomal protein 83	77048	315.672	0.534909	0.178838	2.99102	0.00278044	0.0151519
Mob3c	MOB kinase activator 3C	100465	92.8305	0.534378	0.188589	2.83356	0.00460325	0.0228401
Gnl3	guanine nucleotide binding protein-like 3 (nucleolar)	30877	168.69	0.534062	0.198131	2.6955	0.00702833	0.0321105
Psmf1	proteasome (prosome, macropain) inhibitor subunit 1	228769	99.2261	0.533873	0.196423	2.71797	0.00656837	0.0304255
Fez2	fasciculation and elongation protein zeta 2 (zygin II)	225020	552.545	0.532745	0.132606	4.01749	5.8822e-05	0.000605948
Rock2	Rho-associated coiled-coil containing protein kinase 2	19878	3494.8	0.532689	0.136696	3.89688	9.74414e-05	0.000932169
Ptgis	prostaglandin I2 (prostacyclin) synthase	19223	99.0934	0.5324	0.20943	2.54214	0.0110177	0.0459972
Fzd1	frizzled class receptor 1	14362	81.8376	0.532071	0.166178	3.2018	0.00136569	0.00851267
Gpm6b	glycoprotein m6b	14758	236.897	0.531424	0.183592	2.8946	0.0037964	0.0195412
Dnajb12	DnaJ heat shock protein family (Hsp40) member B12	56709	82.4513	0.531144	0.168278	3.15634	0.00159761	0.00968881
Nsmce2	NSE2/MMS21 homolog, SMC5-SMC6 complex SUMO ligase	68501	204.802	0.530871	0.196796	2.69758	0.00698463	0.0319851
Cers2	ceramide synthase 2	76893	287.148	0.530116	0.141299	3.75174	0.000175615	0.00152728
Gmeb1	glucocorticoid modulatory element binding protein 1	56809	82.5533	0.530036	0.206757	2.56357	0.0103602	0.043788
Ftsj3	FtsJ RNA methyltransferase homolog 3 (E. coli)	56095	81.8483	0.529909	0.182563	2.90262	0.0037006	0.0191171
Tsc22d3	TSC22 domain family, member 3	14605	424.895	0.528784	0.193413	2.73396	0.00625769	0.0291933
Pnisr	PNN interacting serine/arginine-rich	66625	186.138	0.528692	0.168901	3.13018	0.00174696	0.0104412
Smim14	small integral membrane protein 14	68552	395.581	0.528377	0.174318	3.03111	0.00243656	0.0136575
Utp14a	UTP14A small subunit processome component	72554	105.193	0.527885	0.202217	2.61049	0.00904119	0.0393474
Apc	adenomatosis polyposis coli	11789	1037.21	0.52713	0.146563	3.5966	0.000322408	0.00256895
Txlna	taxilin alpha	109658	47.8944	0.526464	0.200994	2.6193	0.00881106	0.038506
Nexn	nexilin	68810	3437.22	0.525592	0.205549	2.55702	0.0105573	0.0444655
Arfip1	ADP-ribosylation factor interacting protein 1	99889	268.552	0.524667	0.139278	3.76705	0.000165189	0.00144785
Wdr26	WD repeat domain 26	226757	1134.68	0.524039	0.20025	2.61693	0.00887245	0.0387204
Lrrk1	leucine-rich repeat kinase 1	233328	66.6627	0.523795	0.201015	2.60574	0.00916749	0.0397757
Fbxo40	F-box protein 40	207215	397.715	0.523468	0.149256	3.50718	0.000452883	0.00341929
Lims2	LIM and senescent cell antigen like domains 2	225341	284.583	0.52321	0.163817	3.19386	0.00140383	0.00869102
Stam2	signal transducing adaptor molecule (SH3 domain and ITAM motif) 2	56324	182.768	0.52313	0.147609	3.54402	0.000394073	0.00303814
Arrb1	arrestin, beta 1	109689	103.789	0.522141	0.206903	2.5236	0.0116159	0.0479296
Ercc6	excision repair cross-complementing rodent repair deficiency, complementation group 6	319955	44.9378	0.522125	0.181439	2.87768	0.00400607	0.020393
Pi4k2a	phosphatidylinositol 4-kinase type 2 alpha	84095	104.122	0.522086	0.157092	3.32345	0.000889116	0.00595617
Naca	nascent polypeptide-associated complex alpha polypeptide	17938	3105.73	0.52176	0.157114	3.32091	0.000897246	0.00599555
Usp39	ubiquitin specific peptidase 39	28035	98.4223	0.521347	0.148348	3.51435	0.000440826	0.00334112
Large1	LARGE xylosyl- and glucuronyltransferase 1	16795	297.597	0.520589	0.155625	3.34515	0.000822372	0.00556129
Alg2	asparagine-linked glycosylation 2 (alpha-1,3-mannosyltransferase)	56737	49.2125	0.520131	0.193544	2.68741	0.00720086	0.0327557
Rbms3	RNA binding motif, single stranded interacting protein	207181	206.833	0.520057	0.195511	2.66	0.00781416	0.0349576
Smc5	structural maintenance of chromosomes 5	226026	259.105	0.51991	0.180225	2.88479	0.00391674	0.0199967
Fam89b	family with sequence similarity 89, member B	17826	66.9327	0.519244	0.186587	2.78285	0.00538832	0.0259237
Gnl2	guanine nucleotide binding protein-like 2 (nucleolar)	230737	163.255	0.519124	0.179867	2.88615	0.00389988	0.019943
Map3k7	mitogen-activated protein kinase kinase kinase 7	26409	568.704	0.518718	0.126945	4.08617	4.38559e-05	0.000470304
Insig1	insulin induced gene 1	231070	120.409	0.518617	0.19226	2.69748	0.00698662	0.0319851
Itga9	integrin alpha 9	104099	894.303	0.518439	0.182985	2.83324	0.00460794	0.0228561
Ttc13	tetratricopeptide repeat domain 13	234875	80.5332	0.518338	0.189884	2.72976	0.00633804	0.0294989
Nsdhl	NAD(P) dependent steroid dehydrogenase-like	18194	48.7422	0.517094	0.188219	2.7473	0.00600887	0.0282847
Klhl13	kelch-like 13	67455	190.671	0.516607	0.14524	3.55692	0.000375233	0.00292015
Faim	Fas apoptotic inhibitory molecule	23873	55.0735	0.516473	0.184075	2.80578	0.00501948	0.02451
Eif4b	eukaryotic translation initiation factor 4B	75705	1085.44	0.516209	0.117294	4.40099	1.07756e-05	0.000137558
Cygb	cytoglobin	114886	212.553	0.51589	0.187935	2.74504	0.00605029	0.0284371
Mphosph8	M-phase phosphoprotein 8	75339	158.136	0.515395	0.196514	2.62268	0.00872405	0.0382003
Sntb2	syntrophin, basic 2	20650	173.961	0.515319	0.177409	2.90469	0.00367617	0.0190161
Myo18b	myosin XVIIIb	74376	676.356	0.513857	0.201695	2.5477	0.0108436	0.045488
Pacsin3	protein kinase C and casein kinase substrate in neurons 3	80708	373.272	0.513776	0.187995	2.73292	0.00627761	0.0292775
Ddx50	DEAD (Asp-Glu-Ala-Asp) box polypeptide 50	94213	378.805	0.513537	0.144572	3.55211	0.00038215	0.00296369
Zfp507	zinc finger protein 507	668501	64.1957	0.513434	0.179734	2.85663	0.00428168	0.0214618
Ascc3	activating signal cointegrator 1 complex subunit 3	77987	337.106	0.51296	0.147019	3.48906	0.00048472	0.0036265
Spns2	spinster homolog 2	216892	39.1928	0.511351	0.188768	2.70889	0.00675088	0.0311239
Axl	AXL receptor tyrosine kinase	26362	584.952	0.510162	0.191184	2.66843	0.00762068	0.0342091
Ino80c	INO80 complex subunit C	225280	268.289	0.509062	0.199311	2.5541	0.0106461	0.0447914
Camk1	calcium/calmodulin-dependent protein kinase I	52163	127.208	0.506409	0.200895	2.52076	0.0117101	0.0482206
Tmf1	TATA element modulatory factor 1	232286	620.363	0.506147	0.173735	2.91332	0.00357604	0.0185776
Dcaf10	DDB1 and CUL4 associated factor 10	242418	205.28	0.505717	0.129802	3.89607	9.77675e-05	0.000934719
Cct8	chaperonin containing Tcp1, subunit 8 (theta)	12469	1014.52	0.505351	0.109412	4.61878	3.86005e-06	5.69176e-05
Rab3gap1	RAB3 GTPase activating protein subunit 1	226407	183.403	0.50487	0.168392	2.99818	0.00271597	0.0148677
Pdcl3	phosducin-like 3	68833	465.087	0.504526	0.187653	2.68861	0.00717511	0.0326669
Ift57	intraflagellar transport 57	73916	95.8656	0.504078	0.176085	2.8627	0.00420047	0.0211561
Rnd3	Rho family GTPase 3	74194	275.633	0.503728	0.129361	3.89395	9.86235e-05	0.000942329
Fam53c	family with sequence similarity 53, member C	66306	83.3612	0.502967	0.180072	2.79314	0.00521985	0.0252994
Zmat2	zinc finger, matrin type 2	66492	231.365	0.502856	0.194235	2.58891	0.00962806	0.0413508
Cst3	cystatin C	13010	903.813	0.502698	0.175315	2.8674	0.00413854	0.0209315
Zcchc2	zinc finger, CCHC domain containing 2	227449	99.2341	0.502041	0.184497	2.72113	0.00650587	0.0301627
Ankrd12	ankyrin repeat domain 12	106585	298.863	0.501881	0.177192	2.83241	0.00461979	0.0228932
Rlf	rearranged L-myc fusion sequence	109263	238.781	0.499685	0.145123	3.44319	0.000574893	0.00415645
Epm2aip1	EPM2A (laforin) interacting protein 1	77781	294.074	0.498961	0.192131	2.59698	0.00940469	0.0406027
Kmt2a	lysine (K)-specific methyltransferase 2A	214162	331.011	0.498628	0.172999	2.88226	0.00394828	0.0201315
Calu	calumenin	12321	2745.77	0.498038	0.119544	4.16616	3.0977e-05	0.000347141
Prrc1	proline-rich coiled-coil 1	73137	155.947	0.497119	0.174692	2.8457	0.00443145	0.0220904
NA	NA	100503911	100.021	0.496312	0.163649	3.03279	0.00242308	0.013611
Polr3f	polymerase (RNA) III (DNA directed) polypeptide F	70408	129.237	0.496301	0.178043	2.78754	0.00531102	0.0256304
Ufm1	ubiquitin-fold modifier 1	67890	312.965	0.495523	0.192007	2.58076	0.00985833	0.0420749
Atp1b1	ATPase, Na+/K+ transporting, beta 1 polypeptide	11931	2524.85	0.493993	0.136705	3.61357	0.000302015	0.00243992
Srf	serum response factor	20807	178.292	0.493766	0.15227	3.24271	0.00118399	0.00756566
Jmy	junction-mediating and regulatory protein	57748	696.294	0.492955	0.18013	2.73665	0.00620674	0.0289814
Sdc2	syndecan 2	15529	444.85	0.492139	0.11698	4.20703	2.58753e-05	0.000296536
Tmem183a	transmembrane protein 183A	57439	116.379	0.492116	0.151191	3.25494	0.00113417	0.00731965
Vim	vimentin	22352	2390.19	0.491976	0.143129	3.43728	0.00058758	0.00423258
Phf3	PHD finger protein 3	213109	490.397	0.49102	0.14641	3.35372	0.00079732	0.00542461
Nfat5	nuclear factor of activated T cells 5	54446	474.868	0.490832	0.179656	2.73206	0.0062939	0.0293447
Tcf25	transcription factor 25 (basic helix-loop-helix)	66855	592.956	0.490727	0.0997328	4.92041	8.63621e-07	1.531e-05
Cfl2	cofilin 2, muscle	12632	2787.1	0.490259	0.146053	3.35671	0.000788756	0.00538034
Virma	vir like m6A methyltransferase associated	66185	280.384	0.490198	0.0962704	5.09189	3.54507e-07	6.92636e-06
Uri1	URI1, prefoldin-like chaperone	19777	228.241	0.48962	0.176364	2.77618	0.00550012	0.0263727
Mia3	melanoma inhibitory activity 3	338366	511.172	0.487817	0.168213	2.89999	0.00373169	0.0192524
Sec63	SEC63-like (S. cerevisiae)	140740	474.129	0.486953	0.162472	2.99715	0.0027252	0.0148993
Actr1a	ARP1 actin-related protein 1A, centractin alpha	54130	308.657	0.485415	0.135809	3.57426	0.000351223	0.0027621
Dync1li2	dynein, cytoplasmic 1 light intermediate chain 2	234663	631.798	0.485334	0.119204	4.07145	4.67221e-05	0.00049562
Xrn2	5'-3' exoribonuclease 2	24128	326.052	0.485226	0.15862	3.05904	0.00222045	0.0127141
Urgcp	upregulator of cell proliferation	72046	164.447	0.484519	0.113397	4.27277	1.9306e-05	0.000228526
Cdc27	cell division cycle 27	217232	498.687	0.484401	0.110931	4.36668	1.2615e-05	0.000157077
Crnkl1	crooked neck pre-mRNA splicing factor 1	66877	243.985	0.484201	0.145759	3.32192	0.000894013	0.00598017
Plcb4	phospholipase C, beta 4	18798	561.611	0.484188	0.176299	2.7464	0.0060254	0.0283456
Mak16	MAK16 homolog	67920	137.015	0.484103	0.179326	2.69958	0.00694277	0.0318308
Pcgf5	polycomb group ring finger 5	76073	349.754	0.483322	0.132284	3.65366	0.00025853	0.00212694
Ranbp9	RAN binding protein 9	56705	499.702	0.483282	0.172862	2.79577	0.00517763	0.0251336
Dsel	dermatan sulfate epimerase-like	319901	85.0327	0.483089	0.169398	2.85179	0.00434735	0.0217354
Vcpip1	valosin containing protein (p97)/p47 complex interacting protein 1	70675	285.742	0.482084	0.188301	2.56018	0.0104619	0.0441227
Pafah1b2	platelet-activating factor acetylhydrolase, isoform 1b, subunit 2	18475	359.659	0.480238	0.121671	3.94701	7.91344e-05	0.000775962
Atf1	activating transcription factor 1	11908	410.744	0.479797	0.143609	3.34099	0.000834816	0.0056346
Adssl1	adenylosuccinate synthetase like 1	11565	453.458	0.479739	0.174824	2.74413	0.00606723	0.0284911
Secisbp2l	SECIS binding protein 2-like	70354	305.565	0.478411	0.169077	2.82955	0.00466133	0.0230626
Atf6	activating transcription factor 6	226641	1039.93	0.478385	0.184115	2.5983	0.00936874	0.0404804
Pde8a	phosphodiesterase 8A	18584	116.744	0.477984	0.182956	2.61257	0.00898655	0.0391421
Hipk1	homeodomain interacting protein kinase 1	15257	860.559	0.477404	0.160621	2.97223	0.00295645	0.0159285
Nectin3	nectin cell adhesion molecule 3	58998	140.007	0.475701	0.146626	3.24432	0.00117731	0.00753908
Thoc5	THO complex 5	107829	61.5428	0.475125	0.172228	2.7587	0.00580324	0.0274734
Sdf4	stromal cell derived factor 4	20318	356.532	0.473837	0.145332	3.26038	0.00111262	0.00720425
Mtmr1	myotubularin related protein 1	53332	292.518	0.473802	0.140631	3.36912	0.000754095	0.00518676
Zeb2	zinc finger E-box binding homeobox 2	24136	979.985	0.473547	0.158001	2.99711	0.00272553	0.0148993
Prpf6	pre-mRNA splicing factor 6	68879	180.51	0.472842	0.169161	2.79522	0.00518643	0.0251685
Scn7a	sodium channel, voltage-gated, type VII, alpha	20272	360.29	0.472437	0.149589	3.15824	0.00158723	0.00964076
Pja2	praja ring finger ubiquitin ligase 2	224938	995.106	0.472039	0.161559	2.92178	0.00348035	0.0181647
Cmas	cytidine monophospho-N-acetylneuraminic acid synthetase	12764	134.215	0.471117	0.147953	3.18424	0.00145134	0.00895753
9530068E07Rik	RIKEN cDNA 9530068E07 gene	213673	1028.08	0.470643	0.133605	3.52265	0.000427248	0.00325825
Dusp11	dual specificity phosphatase 11 (RNA/RNP complex 1-interacting)	72102	324.242	0.470034	0.12696	3.70224	0.000213706	0.00181039
Pes1	pescadillo ribosomal biogenesis factor 1	64934	84.4216	0.469322	0.151553	3.09674	0.0019566	0.0114413
Sin3b	transcriptional regulator, SIN3B (yeast)	20467	207.842	0.468927	0.169611	2.76473	0.00569701	0.0271096
Psmd1	proteasome (prosome, macropain) 26S subunit, non-ATPase, 1	70247	1098.54	0.468458	0.13297	3.52303	0.000426647	0.00325726
Bicd2	BICD cargo adaptor 2	76895	478.381	0.468267	0.113822	4.11402	3.8882e-05	0.000422531
Dennd5a	DENN/MADD domain containing 5A	19347	594.149	0.467452	0.137115	3.4092	0.000651548	0.00460457
Arpc2	actin related protein 2/3 complex, subunit 2	76709	1117.5	0.465513	0.130434	3.56896	0.000358405	0.00280589
Actr3	ARP3 actin-related protein 3	74117	1299.92	0.46521	0.128984	3.60674	0.000310072	0.00249144
Nup98	nucleoporin 98	269966	105.269	0.464683	0.17569	2.6449	0.0081716	0.0362876
Noc3l	NOC3 like DNA replication regulator	57753	80.149	0.463633	0.1774	2.61349	0.00896231	0.0390582
Rars	arginyl-tRNA synthetase	104458	424.298	0.461909	0.118387	3.9017	9.5519e-05	0.000917135
Cope	coatomer protein complex, subunit epsilon	59042	241.241	0.461494	0.155868	2.9608	0.00306843	0.0164023
Ercc1	excision repair cross-complementing rodent repair deficiency, complementation group 1	13870	45.2834	0.461352	0.182742	2.52461	0.0115828	0.0478218
Acsl4	acyl-CoA synthetase long-chain family member 4	50790	317.143	0.460082	0.14371	3.20145	0.00136738	0.00851976
Txndc5	thioredoxin domain containing 5	105245	141.537	0.459775	0.177806	2.58582	0.00971483	0.0415983
Aebp2	AE binding protein 2	11569	409.089	0.457516	0.154628	2.95882	0.00308817	0.0164629
Pdlim5	PDZ and LIM domain 5	56376	8947.29	0.457172	0.171821	2.66074	0.00779696	0.0349006
Cdv3	carnitine deficiency-associated gene expressed in ventricle 3	321022	910.936	0.456827	0.125298	3.64591	0.000266447	0.00218634
Gtpbp4	GTP binding protein 4	69237	359.521	0.455106	0.164138	2.77271	0.00555913	0.0265987
Zbtb44	zinc finger and BTB domain containing 44	235132	538.474	0.454755	0.140288	3.24159	0.00118864	0.00758381
Ccndbp1	cyclin D-type binding-protein 1	17151	187.252	0.453286	0.158441	2.86091	0.00422432	0.0212502
Psmd13	proteasome (prosome, macropain) 26S subunit, non-ATPase, 13	23997	239.866	0.453238	0.154164	2.93997	0.00328241	0.0173218
Slc44a1	solute carrier family 44, member 1	100434	331.737	0.452864	0.0942892	4.80292	1.56365e-06	2.57962e-05
Gorasp2	golgi reassembly stacking protein 2	70231	309.267	0.452078	0.170081	2.65802	0.00786022	0.0350898
Suco	SUN domain containing ossification factor	226551	274.082	0.451916	0.168155	2.6875	0.00719901	0.0327557
Actr1b	ARP1 actin-related protein 1B, centractin beta	226977	533.037	0.450702	0.116886	3.85591	0.000115301	0.00107102
Pdpk1	3-phosphoinositide dependent protein kinase 1	18607	572.038	0.450541	0.133426	3.37671	0.000733582	0.00507683
Il6st	interleukin 6 signal transducer	16195	1261.09	0.450329	0.14838	3.03498	0.00240551	0.0135463
Psmd7	proteasome (prosome, macropain) 26S subunit, non-ATPase, 7	17463	722.968	0.449107	0.171	2.62636	0.00863044	0.0379174
Gfpt1	glutamine fructose-6-phosphate transaminase 1	14583	232.781	0.449058	0.153605	2.92345	0.00346171	0.0181036
Atrnl1	attractin like 1	226255	273.645	0.448187	0.150617	2.97567	0.0029235	0.0157889
Rabep1	rabaptin, RAB GTPase binding effector protein 1	54189	608.85	0.447633	0.148662	3.01108	0.00260319	0.0143757
Phf20	PHD finger protein 20	228829	196.443	0.44734	0.13646	3.27817	0.00104483	0.00684071
Slc35b1	solute carrier family 35, member B1	110172	166.913	0.447284	0.149168	2.99853	0.00271282	0.0148617
Dda1	DET1 and DDB1 associated 1	66498	103.315	0.447253	0.145927	3.06491	0.00217734	0.0125129
Snx6	sorting nexin 6	72183	331.241	0.446053	0.119106	3.74501	0.000180384	0.00156183
Mycbp2	MYC binding protein 2, E3 ubiquitin protein ligase	105689	561.702	0.444467	0.157774	2.81711	0.00484574	0.0237801
Brap	BRCA1 associated protein	72399	173.335	0.444292	0.148622	2.9894	0.00279522	0.0152061
Pitpnb	phosphatidylinositol transfer protein, beta	56305	344.519	0.44403	0.15675	2.83273	0.00461518	0.0228776
Pkp2	plakophilin 2	67451	1709.43	0.443535	0.127317	3.48372	0.000494501	0.0036825
Golga5	golgi autoantigen, golgin subfamily a, 5	27277	176.878	0.443209	0.164049	2.70169	0.00689872	0.0316659
Smyd2	SET and MYND domain containing 2	226830	448.047	0.442003	0.148953	2.96739	0.00300336	0.0161369
Tsr1	TSR1 20S rRNA accumulation	104662	99.0605	0.440961	0.167416	2.63393	0.00844029	0.0372114
Insig2	insulin induced gene 2	72999	522.123	0.440728	0.162859	2.7062	0.00680588	0.0313314
Mfsd1	major facilitator superfamily domain containing 1	66868	192.565	0.440511	0.12144	3.62739	0.000286299	0.00232733
Ywhag	tyrosine 3-monooxygenase/tryptophan 5-monooxygenase activation protein, gamma polypeptide	22628	669.785	0.440295	0.165618	2.65849	0.00784908	0.0350638
Ap3d1	adaptor-related protein complex 3, delta 1 subunit	11776	221.806	0.440293	0.172328	2.55497	0.0106197	0.0446922
Sestd1	SEC14 and spectrin domains 1	228071	276.866	0.440063	0.130743	3.36585	0.000763086	0.00524171
Dennd4a	DENN/MADD domain containing 4A	102442	155.228	0.440027	0.117813	3.73498	0.000187732	0.00161742
Psmc4	proteasome (prosome, macropain) 26S subunit, ATPase, 4	23996	301.363	0.438592	0.148456	2.95437	0.0031331	0.0166515
Ndrg1	N-myc downstream regulated gene 1	17988	139.955	0.43842	0.134893	3.25013	0.00115352	0.00742534
Ptpra	protein tyrosine phosphatase, receptor type, A	19262	228.034	0.437707	0.126578	3.458	0.000544197	0.00398595
Ncbp3	nuclear cap binding subunit 3	66874	99.0503	0.437543	0.166745	2.62403	0.00868961	0.0380808
Galc	galactosylceramidase	14420	87.8314	0.437173	0.160215	2.72866	0.00635922	0.0295702
Atp6ap1	ATPase, H+ transporting, lysosomal accessory protein 1	54411	633.115	0.435509	0.137146	3.17551	0.00149574	0.00919183
Leprot	leptin receptor overlapping transcript	230514	209.673	0.435469	0.144105	3.02188	0.00251206	0.0140006
Cald1	caldesmon 1	109624	723.641	0.432004	0.151058	2.85985	0.00423835	0.021299
Rictor	RPTOR independent companion of MTOR, complex 2	78757	185.037	0.431361	0.163413	2.6397	0.00829793	0.0367654
Stk38	serine/threonine kinase 38	106504	253.319	0.430926	0.113839	3.78541	0.000153453	0.00135941
Lrrfip2	leucine rich repeat (in FLII) interacting protein 2	71268	458.93	0.430159	0.167898	2.56203	0.0104063	0.0439472
Ccser2	coiled-coil serine rich 2	72972	2556.22	0.429505	0.0989735	4.3396	1.42743e-05	0.000175235
Vac14	Vac14 homolog (S. cerevisiae)	234729	127.464	0.429133	0.161116	2.66351	0.00773301	0.0346341
Ralbp1	ralA binding protein 1	19765	293.307	0.428184	0.14898	2.87411	0.00405173	0.0205731
Fsd1l	fibronectin type III and SPRY domain containing 1-like	319636	1268.29	0.427595	0.163844	2.60977	0.00906038	0.039409
Dctn2	dynactin 2	69654	285.604	0.427299	0.166648	2.56408	0.010345	0.0437358
Mtmr6	myotubularin related protein 6	219135	354.906	0.426895	0.134636	3.17072	0.0015206	0.00930736
Paf1	Paf1, RNA polymerase II complex component	54624	164.974	0.426282	0.158111	2.69609	0.00701586	0.0320748
Mbtps2	membrane-bound transcription factor peptidase, site 2	270669	120.369	0.4262	0.158894	2.68229	0.00731199	0.0331363
Ist1	increased sodium tolerance 1 homolog (yeast)	71955	161.882	0.42547	0.130616	3.25742	0.0011243	0.0072649
Dnajc1	DnaJ heat shock protein family (Hsp40) member C1	13418	231.229	0.425299	0.143192	2.97013	0.00297675	0.0160213
Pdlim1	PDZ and LIM domain 1 (elfin)	54132	346.332	0.424263	0.131086	3.23653	0.00120994	0.00769157
Csnk1d	casein kinase 1, delta	104318	263.015	0.42141	0.147017	2.86641	0.00415157	0.0209906
Upf2	UPF2 regulator of nonsense transcripts homolog (yeast)	326622	228.065	0.420979	0.143715	2.92925	0.00339778	0.0178287
Rbm27	RNA binding motif protein 27	225432	314.23	0.420893	0.137505	3.06093	0.0022065	0.0126434
Sec24d	Sec24 related gene family, member D (S. cerevisiae)	69608	235.041	0.420781	0.147287	2.85687	0.00427837	0.0214555
Rsu1	Ras suppressor protein 1	20163	314.01	0.419538	0.123321	3.40198	0.000668985	0.00470659
Ccpg1	cell cycle progression 1	72278	598.326	0.417947	0.15744	2.65464	0.00793921	0.0353758
Kctd3	potassium channel tetramerisation domain containing 3	226823	86.046	0.417139	0.150049	2.78001	0.00543567	0.0260875
Ddx19b	DEAD (Asp-Glu-Ala-Asp) box polypeptide 19b	234733	131.011	0.416657	0.150992	2.75946	0.00578966	0.027434
Mosmo	modulator of smoothened	233812	194.989	0.416541	0.161461	2.57983	0.00988501	0.0421658
Plaa	phospholipase A2, activating protein	18786	968.697	0.415336	0.10122	4.10332	4.0727e-05	0.000440667
Sgms1	sphingomyelin synthase 1	208449	478.775	0.413873	0.125674	3.29323	0.000990441	0.00652626
Lonp1	lon peptidase 1, mitochondrial	74142	394.275	0.412648	0.144169	2.86225	0.00420646	0.0211726
Babam2	BRISC and BRCA1 A complex member 2	107976	149.001	0.412311	0.159077	2.5919	0.00954485	0.0410834
Gas6	growth arrest specific 6	14456	479.089	0.41201	0.128254	3.21246	0.00131605	0.00825239
Setd3	SET domain containing 3	52690	373.793	0.411957	0.111797	3.68485	0.000228837	0.00191581
Ergic3	ERGIC and golgi 3	66366	186.474	0.410652	0.159096	2.58116	0.00984698	0.0420493
Hps3	HPS3, biogenesis of lysosomal organelles complex 2 subunit 1	12807	105.374	0.410415	0.142868	2.87268	0.00407008	0.0206318
Uvrag	UV radiation resistance associated gene	78610	183.072	0.409236	0.151258	2.70555	0.00681922	0.0313713
Cenpc1	centromere protein C1	12617	82.7222	0.408863	0.152563	2.67997	0.00736287	0.0333187
Desi1	desumoylating isopeptidase 1	28075	98.5082	0.408084	0.147991	2.75749	0.00582475	0.0275644
Lamp2	lysosomal-associated membrane protein 2	16784	2335.8	0.406552	0.0939113	4.3291	1.49719e-05	0.000183224
Gnai2	guanine nucleotide binding protein (G protein), alpha inhibiting 2	14678	665.337	0.405588	0.133057	3.04824	0.00230186	0.0130895
Degs1	delta(4)-desaturase, sphingolipid 1	13244	589.567	0.404392	0.150121	2.69378	0.00706469	0.0322203
Usp32	ubiquitin specific peptidase 32	237898	462.582	0.40384	0.0963315	4.19218	2.76282e-05	0.000313675
Kat2b	K(lysine) acetyltransferase 2B	18519	782.67	0.403684	0.14684	2.74914	0.00597517	0.0281543
Ptpn11	protein tyrosine phosphatase, non-receptor type 11	19247	1086.83	0.403639	0.121324	3.32694	0.000878041	0.00589204
Senp5	SUMO/sentrin specific peptidase 5	320213	158.698	0.403592	0.129737	3.11085	0.00186548	0.0110129
Cd99l2	CD99 antigen-like 2	171486	540.491	0.401158	0.0893391	4.49028	7.11283e-06	9.61182e-05
Setdb1	SET domain, bifurcated 1	84505	86.6112	0.400656	0.154655	2.59065	0.00957945	0.0412109
Dnajc18	DnaJ heat shock protein family (Hsp40) member C18	76594	253.629	0.400553	0.146785	2.72884	0.00635574	0.0295628
Ube2v1	ubiquitin-conjugating enzyme E2 variant 1	66589	95.5953	0.399046	0.151213	2.63896	0.00831602	0.036804
Ptpn2	protein tyrosine phosphatase, non-receptor type 2	19255	208.352	0.398868	0.155149	2.57087	0.0101444	0.0430614
Nucb1	nucleobindin 1	18220	194.577	0.396599	0.143933	2.75545	0.00586121	0.0276977
Atp6v1a	ATPase, H+ transporting, lysosomal V1 subunit A	11964	285.583	0.396334	0.151648	2.61352	0.00896147	0.0390582
Brd7	bromodomain containing 7	26992	503.538	0.39622	0.117747	3.36502	0.000765369	0.00525509
Riok1	RIO kinase 1	71340	94.9932	0.395992	0.146244	2.70774	0.00677423	0.0312223
Smad2	SMAD family member 2	17126	251.946	0.395798	0.15552	2.54499	0.010928	0.0456975
Lmbrd2	LMBR1 domain containing 2	320506	180.855	0.395595	0.141463	2.79646	0.00516653	0.0251113
Usp34	ubiquitin specific peptidase 34	17847	990.513	0.39545	0.127507	3.10139	0.00192612	0.0113095
Msrb3	methionine sulfoxide reductase B3	320183	1806.83	0.39536	0.122522	3.22685	0.00125159	0.00792101
Skil	SKI-like	20482	464.58	0.393577	0.137483	2.86274	0.00419996	0.0211561
Sec62	SEC62 homolog (S. cerevisiae)	69276	595.909	0.39312	0.119317	3.29474	0.000985117	0.00649664
Sirt2	sirtuin 2	64383	333.093	0.392369	0.114673	3.42164	0.000622455	0.00443471
Ubxn7	UBX domain protein 7	224111	292.903	0.392129	0.151442	2.5893	0.00961705	0.041322
Wdr1	WD repeat domain 1	22388	494.831	0.391629	0.155618	2.5166	0.0118494	0.048679
Ccdc50	coiled-coil domain containing 50	67501	655.061	0.391266	0.151918	2.57551	0.0100091	0.0425905
Mapk6	mitogen-activated protein kinase 6	50772	296.339	0.389286	0.127244	3.05938	0.00221795	0.0127044
Fam171a1	family with sequence similarity 171, member A1	269233	131.603	0.387372	0.153899	2.51706	0.0118339	0.0486407
Parp8	poly (ADP-ribose) polymerase family, member 8	52552	89.6268	0.387369	0.153818	2.51836	0.0117902	0.0484865
Fbxo30	F-box protein 30	71865	369.943	0.3871	0.136335	2.83932	0.00452091	0.02246
P4hb	prolyl 4-hydroxylase, beta polypeptide	18453	524.856	0.386817	0.124408	3.10926	0.00187555	0.0110539
Wwtr1	WW domain containing transcription regulator 1	97064	1156.2	0.386127	0.1138	3.39301	0.000691282	0.00483312
Nckap1	NCK-associated protein 1	50884	987.729	0.385907	0.10085	3.82654	0.000129958	0.00117993
Zc3h7a	zinc finger CCCH type containing 7 A	106205	178.434	0.385226	0.125011	3.08154	0.00205931	0.0119617
Nab1	Ngfi-A binding protein 1	17936	363.2	0.38364	0.146132	2.6253	0.00865728	0.0380034
Csnk1g3	casein kinase 1, gamma 3	70425	216.342	0.382116	0.129037	2.96129	0.00306355	0.0163873
Lgals8	lectin, galactose binding, soluble 8	56048	304.081	0.381893	0.132215	2.88843	0.00387171	0.0198248
Glce	glucuronyl C5-epimerase	93683	165.059	0.380012	0.146811	2.58844	0.0096412	0.0413959
Tbk1	TANK-binding kinase 1	56480	141.367	0.379485	0.122454	3.099	0.00194173	0.0113798
Rab3ip	RAB3A interacting protein	216363	433.048	0.378937	0.135672	2.79304	0.00522156	0.0252999
Mtmr10	myotubularin related protein 10	233315	111.082	0.37715	0.127544	2.95703	0.00310618	0.0165388
Anapc7	anaphase promoting complex subunit 7	56317	157.747	0.375246	0.129788	2.89123	0.00383741	0.0197071
Zfr	zinc finger RNA binding protein	22763	715.293	0.372315	0.105755	3.52054	0.000430671	0.00327671
Hspa4l	heat shock protein 4 like	18415	523.347	0.371461	0.144315	2.57397	0.010054	0.0427358
Hsd17b12	hydroxysteroid (17-beta) dehydrogenase 12	56348	141.844	0.371346	0.145125	2.55881	0.0105031	0.0442727
Ubap1	ubiquitin-associated protein 1	67123	178.466	0.369849	0.140123	2.63947	0.00830369	0.0367701
Nxf1	nuclear RNA export factor 1	53319	163.828	0.369132	0.142733	2.58618	0.00970472	0.041589
Morf4l2	mortality factor 4 like 2	56397	296.326	0.367678	0.141422	2.59986	0.00932623	0.0403395
Copb1	coatomer protein complex, subunit beta 1	70349	458.051	0.367664	0.129699	2.83475	0.0045862	0.0227627
Litaf	LPS-induced TN factor	56722	222.414	0.365923	0.140637	2.6019	0.00927099	0.040147
Arcn1	archain 1	213827	673.644	0.365616	0.109148	3.34972	0.000808941	0.00547754
Habp4	hyaluronic acid binding protein 4	56541	219.93	0.363626	0.145157	2.50506	0.012243	0.0499561
Pofut2	protein O-fucosyltransferase 2	80294	97.4473	0.362605	0.143441	2.5279	0.0114746	0.0475252
Edem1	ER degradation enhancer, mannosidase alpha-like 1	192193	108.526	0.362534	0.143281	2.53023	0.0113988	0.0472859
Taf1	TATA-box binding protein associated factor 1	270627	281.667	0.359633	0.138972	2.5878	0.00965897	0.0414496
Mars	methionine-tRNA synthetase	216443	164.769	0.359492	0.140285	2.56259	0.0103895	0.0439
Zmynd11	zinc finger, MYND domain containing 11	66505	755.296	0.358928	0.132467	2.70957	0.006737	0.0310782
Ifngr1	interferon gamma receptor 1	15979	346.468	0.356749	0.137223	2.59978	0.0093283	0.0403395
Fpgt	fucose-1-phosphate guanylyltransferase	75540	117.127	0.352835	0.131205	2.68918	0.00716282	0.0326299
Nus1	NUS1 dehydrodolichyl diphosphate synthase subunit	52014	482.418	0.352633	0.125486	2.81015	0.00495182	0.0242098
Zpr1	ZPR1 zinc finger	22687	98.5993	0.349992	0.136259	2.56857	0.0102119	0.0433244
Smg1	SMG1 homolog, phosphatidylinositol 3-kinase-related kinase (C. elegans)	233789	490.203	0.349878	0.129475	2.70228	0.00688654	0.0316285
Bsdc1	BSD domain containing 1	100383	156.155	0.34722	0.12454	2.78803	0.00530296	0.0255995
Arhgef12	Rho guanine nucleotide exchange factor (GEF) 12	69632	1884.63	0.347197	0.100194	3.46524	0.000529758	0.0038984
Arih2	ariadne RBR E3 ubiquitin protein ligase 2	23807	240.476	0.343078	0.133219	2.5753	0.0100154	0.0425946
Itgb1	integrin beta 1 (fibronectin receptor beta)	16412	3242.01	0.340956	0.114171	2.98638	0.00282303	0.015352
Cbx5	chromobox 5	12419	689.523	0.340863	0.127207	2.67959	0.00737113	0.0333465
Amfr	autocrine motility factor receptor	23802	309.419	0.340736	0.111816	3.04728	0.00230922	0.0131266
Lrpap1	low density lipoprotein receptor-related protein associated protein 1	16976	249.472	0.340444	0.129481	2.6293	0.00855605	0.0376327
Sptlc2	serine palmitoyltransferase, long chain base subunit 2	20773	221.097	0.338964	0.12116	2.79766	0.0051474	0.0250411
Nop58	NOP58 ribonucleoprotein	55989	242.727	0.338771	0.125045	2.70919	0.00674482	0.0311051
Celf1	CUGBP, Elav-like family member 1	13046	717.942	0.330918	0.124109	2.66635	0.00766801	0.0344019
Tsn	translin	22099	317.118	0.329487	0.130487	2.52506	0.0115677	0.0477846
Tmod1	tropomodulin 1	21916	673.811	0.328754	0.117574	2.79614	0.00517175	0.0251128
Dnajc10	DnaJ heat shock protein family (Hsp40) member C10	66861	510.684	0.328596	0.115587	2.84284	0.00447132	0.022263
Ttbk2	tau tubulin kinase 2	140810	200.772	0.321006	0.119889	2.67752	0.00741691	0.0334957
Ppp2cb	protein phosphatase 2 (formerly 2A), catalytic subunit, beta isoform	19053	261.784	0.320812	0.127779	2.51068	0.01205	0.0493138
Rnasek	ribonuclease, RNase K	52898	291.205	0.317413	0.126387	2.51143	0.0120242	0.0492808
Far1	fatty acyl CoA reductase 1	67420	221.518	0.316987	0.113553	2.79154	0.00524575	0.0253701
Psmd2	proteasome (prosome, macropain) 26S subunit, non-ATPase, 2	21762	557.388	0.309456	0.122482	2.52655	0.0115189	0.0476455
Tmed10	transmembrane p24 trafficking protein 10	68581	505.479	0.307416	0.119713	2.56795	0.0102303	0.0433792
Prrx1	paired related homeobox 1	18933	741.176	0.301402	0.0967503	3.11526	0.00183786	0.0108726
Kdm1a	lysine (K)-specific demethylase 1A	99982	281.585	0.297842	0.101805	2.92561	0.00343778	0.0180085
Ipo7	importin 7	233726	1064.31	0.278886	0.0892866	3.12349	0.00178722	0.0106494
Cct2	chaperonin containing Tcp1, subunit 2 (beta)	12461	499.486	0.278624	0.0808963	3.44421	0.000572727	0.00414461
Scfd1	Sec1 family domain containing 1	76983	265.707	0.270945	0.106677	2.53987	0.0110892	0.0462033
Zfx	zinc finger protein X-linked	22764	373.749	0.270603	0.106223	2.54749	0.0108501	0.0455032
Tm9sf3	transmembrane 9 superfamily member 3	107358	773.01	0.2385	0.0855731	2.78709	0.00531839	0.0256581
Stag2	stromal antigen 2	20843	616.178	0.221458	0.0864558	2.56151	0.0104217	0.0439888
Aldoa	aldolase A, fructose-bisphosphate	11674	5654.29	-0.213921	0.0806938	-2.65102	0.00802488	0.0356967
Ppp3cb	protein phosphatase 3, catalytic subunit, beta isoform	19056	674.372	-0.216037	0.0849395	-2.54343	0.0109771	0.0458667
Trp53inp2	transformation related protein 53 inducible nuclear protein 2	68728	3782.7	-0.24509	0.0754034	-3.25039	0.00115248	0.00742252
Xiap	X-linked inhibitor of apoptosis	11798	448.432	-0.24534	0.0837195	-2.9305	0.00338414	0.0177869
Slc25a5	solute carrier family 25 (mitochondrial carrier, adenine nucleotide translocator), member 5	11740	2440.81	-0.251259	0.0969157	-2.59255	0.0095267	0.0410166
Zfand5	zinc finger, AN1-type domain 5	22682	925.837	-0.252364	0.0834881	-3.02276	0.00250484	0.0139703
Orc3	origin recognition complex, subunit 3	50793	501.049	-0.270737	0.0880308	-3.07548	0.00210164	0.0121553
Timm29	translocase of inner mitochondrial membrane 29	69773	299.015	-0.272593	0.107872	-2.527	0.0115042	0.0475973
Rad21	RAD21 cohesin complex component	19357	902.319	-0.27777	0.0756485	-3.67185	0.0002408	0.00200498
Prdx6	peroxiredoxin 6	11758	691.453	-0.278765	0.10388	-2.68353	0.00728484	0.0330323
Cdc40	cell division cycle 40	71713	301.751	-0.280225	0.108023	-2.59411	0.00948354	0.0408532
Rab14	RAB14, member RAS oncogene family	68365	1110.65	-0.283198	0.103313	-2.74116	0.00612231	0.0286896
Rhot1	ras homolog family member T1	59040	536.429	-0.288121	0.104826	-2.74857	0.00598556	0.028192
Zscan26	zinc finger and SCAN domain containing 26	432731	302.43	-0.289086	0.102308	-2.82565	0.00471852	0.0232649
Ywhae	tyrosine 3-monooxygenase/tryptophan 5-monooxygenase activation protein, epsilon polypeptide	22627	2604.46	-0.290594	0.0867485	-3.34984	0.000808574	0.00547743
Zfp280d	zinc finger protein 280D	235469	251.474	-0.297036	0.115722	-2.56679	0.0102644	0.0434534
Ubxn2a	UBX domain protein 2A	217379	579.804	-0.299191	0.112063	-2.66985	0.00758857	0.034104
Paip1	polyadenylate binding protein-interacting protein 1	218693	360.062	-0.304187	0.115068	-2.64353	0.00820467	0.0364139
Ubr7	ubiquitin protein ligase E3 component n-recognin 7 (putative)	66622	213.256	-0.308855	0.116542	-2.65017	0.00804517	0.0357566
Acadsb	acyl-Coenzyme A dehydrogenase, short/branched chain	66885	941.055	-0.310328	0.0985165	-3.15001	0.00163263	0.00985169
Wdr33	WD repeat domain 33	74320	203.588	-0.310956	0.119745	-2.5968	0.00940955	0.0406045
[truncated: 1,848 more rows]
