# Supplementary material for: Overexpression of human BAG3P209L in mice causes restrictive cardiomyopathy
Source: Nat Commun. 2021 Jun 11;12:3575. doi: 10.1038/s41467-021-23858-7 (PMC8196106; doi:10.1038/s41467-021-23858-7)
Supplement: Supplementary file 7 — Dataset 4 [file 41467_2021_23858_MOESM7_ESM.xls]

## Sheet: Downregulated
GOID	GOTerm	Ontology Source	Term PValue	Term PValue Corrected with Bonferroni step down	Group PValue	Group PValue Corrected with Bonferroni step down	GOLevels	GOGroups	% Associated Genes	Nr. Genes	Associated Genes Found
KEGG:00020	Citrate cycle (TCA cycle)	KEGG_04.09.2018	2.52059e-17	5.19242e-15	2.52059e-17	2.52059e-16	[-1]	Group00	71.875	23	[Aco2, Cs, Dlat, Dld, Dlst, Fh1, Idh1, Idh2, Idh3a, Idh3b, Idh3g, Mdh1, Mdh2, Ogdhl, Pdha1, Pdhb, Sdha, Sdhb, Sdhc, Sdhd, Sucla2, Suclg1, Suclg2]
KEGG:00071	Fatty acid degradation	KEGG_04.09.2018	5.02229e-08	1.00948e-05	5.02229e-08	3.5156e-07	[-1]	Group01	38	19	[Acaa2, Acadl, Acadm, Acads, Acadsb, Acadvl, Acat1, Acsl1, Adh5, Aldh9a1, Cpt2, Echs1, Eci1, Eci2, Ehhadh, Gcdh, Hadh, Hadha, Hadhb]
KEGG:04110	Cell cycle	KEGG_04.09.2018	0.000237103	0.046235	0.000237103	0.000237103	[-1]	Group02	20.3252	25	[Bub1, Bub1b, Ccna2, Ccnb1, Ccnb2, Ccnd1, Ccnh, Cdc20, Cdc25c, Cdk1, Cdk2, Cdkn1c, Cdkn2c, Chek2, Dbf4, E2f1, Hdac2, Mcm2, Mcm5, Orc3, Pcna, Plk1, Rad21, Rbl1, Ywhae]
KEGG:04146	Peroxisome	KEGG_04.09.2018	4.12995e-11	8.3838e-09	4.12995e-11	3.30396e-10	[-1]	Group03	35.7143	30	[Abcd2, Abcd3, Acsl1, Amacr, Crat, Ddo, Dhrs4, Ech1, Eci2, Ehhadh, Ephx2, Gnpat, Gstk1, Idh1, Idh2, Mlycd, Nos2, Nudt19, Nudt7, Pex10, Pex19, Pex2, Pex6, Phyh, Prdx1, Prdx5, Pxmp2, Pxmp4, Scp2, Sod2]
KEGG:04260	Cardiac muscle contraction	KEGG_04.09.2018	8.63159e-05	0.0171769	8.63159e-05	0.000431579	[-1]	Group04	24.359	19	[Atp1a2, Atp2a2, Cacna1s, Cox4i1, Cox5a, Cox5b, Cox6a2, Cox7a1, Cox8b, Cyc1, Myl2, Myl3, Tnni3, Tpm1, Uqcr11, Uqcrb, Uqcrc1, Uqcrc2, Uqcrfs1]
KEGG:00130	Ubiquinone and other terpenoid-quinone biosynthesis	KEGG_04.09.2018	0.000213928	0.0419299	0.000213928	0.000427856	[-1]	Group05	54.5455	6	[Coq2, Coq3, Coq5, Coq6, Coq7, Ggcx]
KEGG:00620	Pyruvate metabolism	KEGG_04.09.2018	0.000125595	0.0247422	0.000125595	0.000376785	[-1]	Group06	31.5789	12	[Acat1, Aldh9a1, Dlat, Dld, Fh1, Ldhb, Ldhd, Mdh1, Mdh2, Me3, Pdha1, Pdhb]
KEGG:00630	Glyoxylate and dicarboxylate metabolism	KEGG_04.09.2018	7.26255e-05	0.0145251	7.26255e-05	0.000435753	[-1]	Group07	35.4839	11	[Acat1, Aco2, Afmid, Cs, Dld, Mcee, Mdh1, Mdh2, Mut, Pcca, Pccb]
KEGG:00650	Butanoate metabolism	KEGG_04.09.2018	0.000102233	0.020242	0.000102233	0.00040893	[-1]	Group08	37.037	10	[Acads, Acat1, Acsm5, Aldh5a1, Echs1, Ehhadh, Hadh, Hadha, L2hgdh, Oxct1]
KEGG:00280	Valine, leucine and isoleucine degradation	KEGG_04.09.2018	5.67568e-18	1.17487e-15	3.01749e-19	3.31924e-18	[-1]	Group09	55.3571	31	[Acaa2, Acad8, Acadm, Acads, Acadsb, Acat1, Acsf3, Aldh6a1, Aldh9a1, Auh, Bcat2, Bckdha, Bckdhb, Dbt, Dld, Echs1, Ehhadh, Hadh, Hadha, Hadhb, Hibadh, Hibch, Hsd17b10, Ivd, Mccc1, Mccc2, Mcee, Mut, Oxct1, Pcca, Pccb]
KEGG:00640	Propanoate metabolism	KEGG_04.09.2018	8.07879e-14	1.64807e-11	3.01749e-19	3.31924e-18	[-1]	Group09	64.5161	20	[Acadm, Acat1, Aldh6a1, Bckdha, Bckdhb, Dbt, Dld, Echs1, Ehhadh, Hadha, Hibch, Ldhb, Mcee, Mlycd, Mut, Pcca, Pccb, Sucla2, Suclg1, Suclg2]
KEGG:00190	Oxidative phosphorylation	KEGG_04.09.2018	2.45236e-25	5.14995e-23	1.22941e-13	1.10647e-12	[-1]	Group10	43.2836	58	[Atp5a1, Atp5b, Atp5c1, Atp5d, Atp5e, Atp5f1, Atp5g1, Atp5g2, Atp5g3, Atp5h, Atp5j, Atp5o, Cox10, Cox11, Cox15, Cox4i1, Cox5a, Cox5b, Cox6a2, Cox7a1, Cox8b, Cyc1, Ndufa10, Ndufa12, Ndufa3, Ndufa4l2, Ndufa5, Ndufa8, Ndufa9, Ndufab1, Ndufb10, Ndufb11, Ndufb2, Ndufb4, Ndufb5, Ndufb8, Ndufb9, Ndufc1, Ndufc2, Ndufs1, Ndufs2, Ndufs3, Ndufs4, Ndufs6, Ndufs7, Ndufs8, Ndufv1, Ndufv2, Ndufv3, Sdha, Sdhb, S…
KEGG:04714	Thermogenesis	KEGG_04.09.2018	4.18372e-26	8.82764e-24	1.22941e-13	1.10647e-12	[-1]	Group10	34.3478	79	[Acsl1, Actb, Actg1, Adcy1, Atp5a1, Atp5b, Atp5c1, Atp5d, Atp5e, Atp5f1, Atp5g1, Atp5g2, Atp5g3, Atp5h, Atp5j, Atp5o, Coa5, Coa7, Cox10, Cox11, Cox15, Cox20, Cox4i1, Cox5a, Cox5b, Cox6a2, Cox7a1, Cox8b, Cpt2, Cyc1, Mapk14, Mgll, Ndufa10, Ndufa12, Ndufa3, Ndufa4l2, Ndufa5, Ndufa8, Ndufa9, Ndufab1, Ndufaf1, Ndufaf3, Ndufaf4, Ndufaf6, Ndufaf7, Ndufb10, Ndufb11, Ndufb2, Ndufb4, Ndufb5, Ndufb8, Ndufb9…
KEGG:04723	Retrograde endocannabinoid signaling	KEGG_04.09.2018	2.65151e-09	5.35606e-07	1.22941e-13	1.10647e-12	[-1]	Group10	26	39	[Adcy1, Cacna1s, Gabra3, Gabrg3, Gabrr2, Grm1, Kcnj3, Kcnj5, Mapk10, Mapk14, Mgll, Ndufa10, Ndufa12, Ndufa3, Ndufa4l2, Ndufa5, Ndufa8, Ndufa9, Ndufab1, Ndufb10, Ndufb11, Ndufb2, Ndufb4, Ndufb5, Ndufb8, Ndufb9, Ndufc1, Ndufc2, Ndufs1, Ndufs2, Ndufs3, Ndufs4, Ndufs6, Ndufs7, Ndufs8, Ndufv1, Ndufv2, Ndufv3, Prkaca]
KEGG:04932	Non-alcoholic fatty liver disease (NAFLD)	KEGG_04.09.2018	4.09644e-16	8.3977e-14	1.22941e-13	1.10647e-12	[-1]	Group10	33.1126	50	[Akt2, Bcl2l11, Casp7, Casp8, Cox4i1, Cox5a, Cox5b, Cox6a2, Cox7a1, Cox8b, Cyc1, Cycs, Mapk10, Ndufa10, Ndufa12, Ndufa3, Ndufa4l2, Ndufa5, Ndufa8, Ndufa9, Ndufab1, Ndufb10, Ndufb11, Ndufb2, Ndufb4, Ndufb5, Ndufb8, Ndufb9, Ndufc1, Ndufc2, Ndufs1, Ndufs2, Ndufs3, Ndufs4, Ndufs6, Ndufs7, Ndufs8, Ndufv1, Ndufv2, Ndufv3, Prkab1, Sdha, Sdhb, Sdhc, Sdhd, Uqcr11, Uqcrb, Uqcrc1, Uqcrc2, Uqcrfs1]
KEGG:05010	Alzheimer disease	KEGG_04.09.2018	1.45678e-24	3.04467e-22	1.22941e-13	1.10647e-12	[-1]	Group10	37.7143	66	[Adam10, Apbb1, Atp2a2, Atp5a1, Atp5b, Atp5c1, Atp5d, Atp5e, Atp5f1, Atp5g1, Atp5g2, Atp5g3, Atp5h, Atp5j, Atp5o, Cacna1s, Casp7, Casp8, Cox4i1, Cox5a, Cox5b, Cox6a2, Cox7a1, Cox8b, Cyc1, Cycs, Hsd17b10, Lpl, Mme, Ndufa10, Ndufa12, Ndufa3, Ndufa4l2, Ndufa5, Ndufa8, Ndufa9, Ndufab1, Ndufb10, Ndufb11, Ndufb2, Ndufb4, Ndufb5, Ndufb8, Ndufb9, Ndufc1, Ndufc2, Ndufs1, Ndufs2, Ndufs3, Ndufs4, Ndufs6, Nd…
KEGG:05012	Parkinson disease	KEGG_04.09.2018	1.11404e-28	2.36177e-26	1.22941e-13	1.10647e-12	[-1]	Group10	44.4444	64	[Adora2a, Atp5a1, Atp5b, Atp5c1, Atp5d, Atp5e, Atp5f1, Atp5g1, Atp5g2, Atp5g3, Atp5h, Atp5j, Atp5o, Cox4i1, Cox5a, Cox5b, Cox6a2, Cox7a1, Cox8b, Cyc1, Cycs, Ndufa10, Ndufa12, Ndufa3, Ndufa4l2, Ndufa5, Ndufa8, Ndufa9, Ndufab1, Ndufb10, Ndufb11, Ndufb2, Ndufb4, Ndufb5, Ndufb8, Ndufb9, Ndufc1, Ndufc2, Ndufs1, Ndufs2, Ndufs3, Ndufs4, Ndufs6, Ndufs7, Ndufs8, Ndufv1, Ndufv2, Ndufv3, Pink1, Ppif, Prkaca…
KEGG:05016	Huntington disease	KEGG_04.09.2018	1.14507e-21	2.38175e-19	1.22941e-13	1.10647e-12	[-1]	Group10	34.0206	66	[Atp5a1, Atp5b, Atp5c1, Atp5d, Atp5e, Atp5f1, Atp5g1, Atp5g2, Atp5g3, Atp5h, Atp5j, Atp5o, Casp8, Cox4i1, Cox5a, Cox5b, Cox6a2, Cox7a1, Cox8b, Cyc1, Cycs, Dnaic1, Hdac2, Ndufa10, Ndufa12, Ndufa3, Ndufa4l2, Ndufa5, Ndufa8, Ndufa9, Ndufab1, Ndufb10, Ndufb11, Ndufb2, Ndufb4, Ndufb5, Ndufb8, Ndufb9, Ndufc1, Ndufc2, Ndufs1, Ndufs2, Ndufs3, Ndufs4, Ndufs6, Ndufs7, Ndufs8, Ndufv1, Ndufv2, Ndufv3, Ppif, …
GOID	GOTerm	Ontology Source	Term PValue	Term PValue Corrected with Bonferroni step down	Group PValue	Group PValue Corrected with Bonferroni step down	GOLevels	GOGroups	% Associated Genes	Nr. Genes	Associated Genes Found
GO:0000086	G2/M transition of mitotic cell cycle	GO_BiologicalProcess-EBI-UniProt-GOA-ACAP-ARAP_08.05.2020_00h00	1.24613e-05	0.0247856	1.24613e-05	4.98454e-05	[5, 6]	Group00	19.0083	23	[Aurkb, Birc5, Brca1, Brip1, Ccna2, Ccnb1, Ccnd1, Ccng1, Cdc25c, Cdk1, Cdk2, Cenpf, Chek2, Dtl, Fbxl22, Fbxo5, Foxm1, Kif14, Lmnb1, Pkia, Plk1, Tpd52l1, Ush1c]
GO:0050877	nervous system process	GO_BiologicalProcess-EBI-UniProt-GOA-ACAP-ARAP_08.05.2020_00h00	3.3065e-09	6.77501e-06	3.3065e-09	5.62105e-08	[3]	Group01	4.32773	103	[Abca4, Adcy1, Adora2a, Adra1b, Adrb1, Agtpbp1, Agtr1a, Alox5, Aqp1, Aqp4, Arc, Atp1a2, Atp2b2, Camk2b, Ccl11, Ccn3, Cd36, Chrna10, Chrna2, Clcn1, Cngb3, Cpeb3, Crhr2, Cryba4, Crybb1, Ctsc, Cux2, Dbh, Dll4, Dnajc19, Dram2, Ei24, Ephb1, Ephx2, Fabp5, Fabp7, Fgf14, Foxo6, Fxn, Fyn, Gabra3, Gabrg3, Gabrr2, Gch1, Gja3, Gm14207, Gpr155, Grcc10, Grm1, Hoxb8, Jam3, Kcnd2, Kit, Klk8, Lrat, Lxn, Ly6e, Lyn…
GO:0006105	succinate metabolic process	GO_BiologicalProcess-EBI-UniProt-GOA-ACAP-ARAP_08.05.2020_00h00	6.75844e-08	0.000137129	6.75844e-08	1.01377e-06	[4, 7]	Group02	87.5	7	[Aldh4a1, Aldh5a1, Sdha, Sdhb, Sucla2, Suclg1, Suclg2]
GO:0051256	mitotic spindle midzone assembly	GO_BiologicalProcess-EBI-UniProt-GOA-ACAP-ARAP_08.05.2020_00h00	1.01466e-05	0.020212	1.01466e-05	5.07328e-05	[4, 5, 6, 7, 8, 9, 10]	Group03	83.3333	5	[Aurkb, Kif23, Kif4, Prc1, Racgap1]
GO:0051341	regulation of oxidoreductase activity	GO_BiologicalProcess-EBI-UniProt-GOA-ACAP-ARAP_08.05.2020_00h00	1.76854e-05	0.0350701	1.76854e-05	5.30561e-05	[3, 4]	Group04	19.6262	21	[Alox5, Cav1, Dhfr, Ecsit, Esr1, Etfbkmt, Fdx1, Fxn, Gch1, Lgals9, Nod1, Oxa1l, Pdk2, Pdp1, Pdp2, Phb2, Prdx5, Scarb1, Sirt3, Sirt5, Taco1]
GO:0072593	reactive oxygen species metabolic process	GO_BiologicalProcess-EBI-UniProt-GOA-ACAP-ARAP_08.05.2020_00h00	2.75493e-07	0.00055622	2.75493e-07	2.75493e-06	[3]	Group05	15.534	48	[Abcd2, Agtr1a, Alox5, Atp5g1, Brca1, COX2, Cav1, Ccna2, Cd36, Coq7, Cps1, Cybb, Cycs, Dhfr, Esr1, Foxm1, Fyn, Gch1, Hbb-bs, Hspd1, Immp2l, Klf2, Mapk14, Mycn, Ndufa13, Ndufc2, Ndufs1, Ndufs3, Ndufs4, Nos2, Nqo2, Nrros, Pid1, Pink1, Plau, Plin5, Prcp, Prdx1, Prdx3, Prdx5, Prex1, Ptges2, Pxdn, Sirt3, Sirt5, Sod2, Trim30a, Vdac1]
GO:0019755	one-carbon compound transport	GO_BiologicalProcess-EBI-UniProt-GOA-ACAP-ARAP_08.05.2020_00h00	1.9791e-05	0.0391863	1.9791e-05	1.9791e-05	[5]	Group06	50	7	[Aqp1, Aqp4, Aqp7, Car14, Car2, Car4, Slc14a1]
GO:0008608	attachment of spindle microtubules to kinetochore	GO_BiologicalProcess-EBI-UniProt-GOA-ACAP-ARAP_08.05.2020_00h00	1.89916e-05	0.0376224	1.89916e-05	3.79833e-05	[3, 4, 5]	Group07	31.4286	11	[Abraxas1, Aurkb, Ccnb1, Cenpe, Ect2, Kif2c, Knl1, Ndc80, Nek2, Nuf2, Racgap1]
GO:0016491	oxidoreductase activity	GO_BiologicalProcess-EBI-UniProt-GOA-ACAP-ARAP_08.05.2020_00h00	2.01444e-33	4.32703e-30	2.01444e-33	6.24478e-32	[3]	Group08	18.8596	172	[Acad11, Acad12, Acad8, Acadl, Acadm, Acads, Acadvl, Adhfe1, Aifm1, Akr1b10, Akr1b3, Akr1c14, Akr1e1, Akr7a5, Aldh4a1, Aldh5a1, Aldh6a1, Aldh9a1, Alkbh7, Alox5, Bckdhb, COX2, Cav1, Cbr2, Cbr4, Ciapin1, Cmah, Coq6, Coq7, Cox10, Cox15, Cox4i1, Cox5a, Cox5b, Cox6a2, Cox7a1, Cox8b, Cpox, Crat, Cyb5r2, Cyb5rl, Cybb, Cyc1, Cycs, Cyp26b1, Cyp3a13, Dbh, Ddo, Decr1, Dhfr, Dhodh, Dhrs11, Dhrs4, Dhrs7, Dhrs…
GO:0017004	cytochrome complex assembly	GO_BiologicalProcess-EBI-UniProt-GOA-ACAP-ARAP_08.05.2020_00h00	3.73899e-07	0.000754527	3.73899e-07	3.36509e-06	[7]	Group09	37.1429	13	[Bcs1l, Cox10, Cox15, Cox20, Hccs, Lyrm7, Oxa1l, Smim20, Taco1, Timm21, Ttc19, Uqcc1, Uqcrb]
GO:0043085	positive regulation of catalytic activity	GO_BiologicalProcess-EBI-UniProt-GOA-ACAP-ARAP_08.05.2020_00h00	9.67066e-06	0.0192833	9.67066e-06	5.80239e-05	[4]	Group10	10.1779	143	[Acsl1, Adrb1, Agtr1a, Aifm1, Akap5, Aldob, Alox5, Angpt1, Arhgap15, Arhgap18, Arhgap20, Arhgap28, Arhgap29, Arhgef15, Asap3, Aurkb, Bcar3, Bcl2l11, C1qtnf9, Camk2b, Casp8, Cav1, Cav2, Ccl11, Ccl7, Ccna2, Ccnb1, Ccnd1, Cd200, Cdc20, Cdc42ep2, Cenpe, Cradd, Csf1, Ctsc, Cycs, Dbf4, Dcun1d2, Dhfr, Dkc1, Dnaja3, Dnajb1, Dnajc15, Dnajc19, Dock8, Ect2, Efna1, Egf, Egln3, Epha4, Ephb1, Esr1, Fdx1, Fgd4,…
GO:0051345	positive regulation of hydrolase activity	GO_BiologicalProcess-EBI-UniProt-GOA-ACAP-ARAP_08.05.2020_00h00	9.26043e-07	0.0018632	9.67066e-06	5.80239e-05	[5]	Group10	12.0833	87	[Adrb1, Agtr1a, Aifm1, Aldob, Arhgap15, Arhgap18, Arhgap20, Arhgap28, Arhgap29, Arhgef15, Asap3, Bcar3, Bcl2l11, Camk2b, Casp8, Cav1, Cav2, Ccl11, Ccl7, Ccna2, Cd200, Cdc42ep2, Cradd, Ctsc, Cycs, Dnaja3, Dnajb1, Dnajc15, Dnajc19, Dock8, Ect2, Efna1, Egln3, Epha4, Esr1, Fgf10, Fyn, Grpel1, Hmgb2, Hspd1, Lmf1, Lyn, Mapk14, Mbp, Mmut, Msh3, Ncaph, Ndufa13, Nod1, Nrp1, Pink1, Pla2g5, Plin5, Plscr1, P…
GO:0016614	oxidoreductase activity, acting on CH-OH group of donors	GO_BiologicalProcess-EBI-UniProt-GOA-ACAP-ARAP_08.05.2020_00h00	2.34007e-07	0.000472928	2.34007e-07	2.57408e-06	[4]	Group11	19.8675	30	[Adhfe1, Akr1b10, Akr1b3, Akr1c14, Akr1e1, Akr7a5, Cbr2, Cbr4, Dhrs11, Dhrs4, Dhrs7c, Ehhadh, Hadh, Hadha, Hibadh, Hsd17b10, Idh2, Idh3a, Idh3b, Idh3g, L2hgdh, Ldhb, Ldhd, Mdh1, Mdh2, Me3, Ptgr2, Rdh14, Sord, Zadh2]
GO:0016616	oxidoreductase activity, acting on the CH-OH group of donors, NAD or NADP as acceptor	GO_BiologicalProcess-EBI-UniProt-GOA-ACAP-ARAP_08.05.2020_00h00	2.34219e-07	0.000473122	2.34007e-07	2.57408e-06	[5]	Group11	20.2797	29	[Adhfe1, Akr1b10, Akr1b3, Akr1c14, Akr1e1, Akr7a5, Cbr2, Cbr4, Dhrs11, Dhrs4, Dhrs7c, Ehhadh, Hadh, Hadha, Hibadh, Hsd17b10, Idh2, Idh3a, Idh3b, Idh3g, Ldhb, Ldhd, Mdh1, Mdh2, Me3, Ptgr2, Rdh14, Sord, Zadh2]
GO:0033615	mitochondrial proton-transporting ATP synthase complex assembly	GO_BiologicalProcess-EBI-UniProt-GOA-ACAP-ARAP_08.05.2020_00h00	1.01466e-05	0.020212	8.36758e-07	5.85731e-06	[6, 9]	Group12	83.3333	5	[Atp5d, Atpaf1, Fmc1, Oxa1l, Tmem70]
GO:0043461	proton-transporting ATP synthase complex assembly	GO_BiologicalProcess-EBI-UniProt-GOA-ACAP-ARAP_08.05.2020_00h00	8.36758e-07	0.00168523	8.36758e-07	5.85731e-06	[8]	Group12	85.7143	6	[Atp5d, Atpaf1, Atpaf2, Fmc1, Oxa1l, Tmem70]
GO:0050794	regulation of cellular process	GO_BiologicalProcess-EBI-UniProt-GOA-ACAP-ARAP_08.05.2020_00h00	8.54312e-08	0.000173254	8.54312e-08	1.19604e-06	[2, 3]	Group13	6.29754	770	[Abca12, Abcd2, Abraxas1, Acaa2, Acadl, Acadm, Acadvl, Acot1, Acsl1, Actr3b, Adamts7, Adck1, Adcy1, Adgre1, Adk, Adora2a, Adra1b, Adrb1, Agtpbp1, Agtr1a, Aifm1, Ak1, Ak4, Akap5, Akr1b3, Alb, Alox5, Amigo3, Angpt1, Angptl3, Angptl4, Ank1, Apbb1, Apip, Apln, Aplnr, Apob, Apoc3, Apold1, Aqp1, Aqp4, Arc, Arhgap15, Arhgap18, Arhgap20, Arhgap28, Arhgap29, Arhgef15, Arhgef9, Arl6ip1, Asap3, Asb10, Asb14…
GO:0007165	signal transduction	GO_BiologicalProcess-EBI-UniProt-GOA-ACAP-ARAP_08.05.2020_00h00	2.01758e-09	4.14209e-06	8.54312e-08	1.19604e-06	[2, 3, 4]	Group13	5.59564	380	[Abraxas1, Acaa2, Acsl1, Adcy1, Adgre1, Adora2a, Adra1b, Adrb1, Agtr1a, Aifm1, Akap5, Akr1b3, Angpt1, Angptl3, Ank1, Apip, Apln, Aplnr, Aqp1, Arc, Arhgap15, Arhgap18, Arhgap20, Arhgap28, Arhgap29, Arhgef9, Asb10, Asb14, Asb15, Asb5, Aspm, Atg10, Atp2a2, Bank1, Bcar3, Bcl11b, Bcl2l11, Bfar, Blnk, Brca1, Btnl9, Bub1, C1qbp, C1qtnf9, Camk2a, Camk2b, Capn3, Car2, Car8, Casp8, Cav1, Cav2, Cc2d2a, Ccbe…
GO:0016627	oxidoreductase activity, acting on the CH-CH group of donors	GO_BiologicalProcess-EBI-UniProt-GOA-ACAP-ARAP_08.05.2020_00h00	1.15608e-15	2.42893e-12	5.85554e-19	1.40533e-17	[4]	Group14	44.2623	27	[Acad11, Acad12, Acad8, Acadl, Acadm, Acads, Acadvl, Cox15, Cpox, Crat, Decr1, Dhodh, Dus4l, Fxn, Gcdh, Ivd, Lbr, Ptgr2, Retsat, Rsad1, Sdha, Sdhb, Sdhc, Sirt5, Srd5a1, Tecr, Zadh2]
GO:0003995	acyl-CoA dehydrogenase activity	GO_BiologicalProcess-EBI-UniProt-GOA-ACAP-ARAP_08.05.2020_00h00	2.51723e-08	5.12005e-05	5.85554e-19	1.40533e-17	[5]	Group14	80	8	[Acad11, Acad8, Acadl, Acadm, Acads, Acadvl, Gcdh, Ivd]
GO:0033539	fatty acid beta-oxidation using acyl-CoA dehydrogenase	GO_BiologicalProcess-EBI-UniProt-GOA-ACAP-ARAP_08.05.2020_00h00	2.24406e-13	4.67438e-10	5.85554e-19	1.40533e-17	[6, 7, 8, 9, 10]	Group14	100	11	[Acad11, Acadl, Acadm, Acads, Acadvl, Etfa, Etfb, Etfbkmt, Etfdh, Gcdh, Ivd]
GO:0140053	mitochondrial gene expression	GO_BiologicalProcess-EBI-UniProt-GOA-ACAP-ARAP_08.05.2020_00h00	4.65289e-28	9.95254e-25	3.34044e-28	1.00213e-26	[5]	Group15	44.6429	50	[C1qbp, Chchd10, Dars2, Fastkd2, Gatb, Gatc, Gfm1, Gfm2, Hsd17b10, Mrpl12, Mrpl2, Mrpl44, Mrpl47, Mrpl51, Mrps14, Mrps15, Mrps16, Mrps2, Mrps24, Mrps25, Mrps27, Mrps35, Mterf2, Mterf3, Mtif2, Mto1, Mtres1, Mtrf1l, Ngrn, Nsun4, Pnpt1, Ptcd3, Qrsl1, Rmnd1, Rpusd4, Sars2, Sirt3, Supv3l1, Taco1, Tbrg4, Tefm, Tfam, Trmt10c, Trmt5, Tsfm, Tufm, Twnk, Uqcc1, Wars2, Yars2]
GO:0000959	mitochondrial RNA metabolic process	GO_BiologicalProcess-EBI-UniProt-GOA-ACAP-ARAP_08.05.2020_00h00	8.19964e-13	1.70225e-09	3.34044e-28	1.00213e-26	[6, 7]	Group15	45.6522	21	[Chchd10, Dars2, Fastkd1, Hsd17b10, Mrpl12, Mterf2, Mterf3, Mto1, Mtres1, Pnpt1, Sars2, Sirt3, Supv3l1, Tbrg4, Tefm, Tfam, Trmt10c, Trmt5, Twnk, Wars2, Yars2]
GO:0000963	mitochondrial RNA processing	GO_BiologicalProcess-EBI-UniProt-GOA-ACAP-ARAP_08.05.2020_00h00	1.9791e-05	0.0391863	3.34044e-28	1.00213e-26	[6, 7, 8]	Group15	50	7	[Hsd17b10, Mto1, Pnpt1, Supv3l1, Tbrg4, Trmt10c, Trmt5]
GO:0006390	mitochondrial transcription	GO_BiologicalProcess-EBI-UniProt-GOA-ACAP-ARAP_08.05.2020_00h00	2.16035e-06	0.0043315	3.34044e-28	1.00213e-26	[6, 7, 8, 9, 10]	Group15	47.3684	9	[Chchd10, Mrpl12, Mterf2, Mterf3, Mtres1, Sirt3, Tefm, Tfam, Twnk]
GO:0003015	heart process	GO_BiologicalProcess-EBI-UniProt-GOA-ACAP-ARAP_08.05.2020_00h00	1.68718e-06	0.00338617	1.18248e-07	1.53722e-06	[4]	Group16	16.0494	39	[Abcc9, Adra1b, Adrb1, Apln, Atp1a2, Atp2a2, Atp5j, Cav1, Crhr2, Fyn, Gch1, Glrx3, Hcn4, Hopx, Hrc, Kcnj2, Kcnj5, Kcnj8, Kcnn2, Map2k6, Myl2, Myl3, Pln, Rangrf, Rgs2, Rgs4, Rps6ka2, Scn4b, Smtn, Taz, Thrb, Tmem38a, Tmem65, Tnni2, Tnni3, Tnnt1, Tpm1, Trex1, Vegfb]
GO:0006941	striated muscle contraction	GO_BiologicalProcess-EBI-UniProt-GOA-ACAP-ARAP_08.05.2020_00h00	1.85492e-06	0.00372097	1.18248e-07	1.53722e-06	[5]	Group16	17.4863	32	[Adra1b, Adrb1, Atp1a2, Atp2a2, Cacna1s, Cav1, Grcc10, Hcn4, Kcnj2, Kcnj5, Kcnj8, Kcnn2, Lmod3, Map2k6, Mb, Myl2, Myl3, Pgam2, Pln, Rangrf, Rcsd1, Rgs2, Scn4a, Scn4b, Smtn, Taz, Tmem38a, Tnni2, Tnni3, Tnnt1, Tpm1, Vegfb]
GO:0060047	heart contraction	GO_BiologicalProcess-EBI-UniProt-GOA-ACAP-ARAP_08.05.2020_00h00	4.23396e-06	0.00847638	1.18248e-07	1.53722e-06	[5]	Group16	15.812	37	[Abcc9, Adra1b, Adrb1, Apln, Atp1a2, Atp2a2, Atp5j, Cav1, Crhr2, Gch1, Glrx3, Hcn4, Hopx, Hrc, Kcnj2, Kcnj5, Kcnj8, Kcnn2, Map2k6, Myl2, Myl3, Pln, Rangrf, Rgs2, Rgs4, Rps6ka2, Scn4b, Smtn, Taz, Thrb, Tmem38a, Tmem65, Tnni2, Tnni3, Tnnt1, Tpm1, Vegfb]
GO:0060048	cardiac muscle contraction	GO_BiologicalProcess-EBI-UniProt-GOA-ACAP-ARAP_08.05.2020_00h00	1.87656e-05	0.0371934	1.18248e-07	1.53722e-06	[6]	Group16	17.7305	25	[Adra1b, Adrb1, Atp1a2, Atp2a2, Cav1, Hcn4, Kcnj2, Kcnj5, Kcnj8, Kcnn2, Map2k6, Myl2, Myl3, Pln, Rangrf, Rgs2, Scn4b, Smtn, Taz, Tmem38a, Tnni2, Tnni3, Tnnt1, Tpm1, Vegfb]
GO:0034641	cellular nitrogen compound metabolic process	GO_BiologicalProcess-EBI-UniProt-GOA-ACAP-ARAP_08.05.2020_00h00	2.03571e-05	0.0402866	9.83131e-11	1.76964e-09	[3]	Group17	8.29276	511	[Abraxas1, Acaa2, Acadl, Acadm, Acat1, Acot1, Acot2, Acot7, Acsl1, Acsm5, Adcy1, Adk, Adora2a, Adsl, Afmid, Agpat2, Agpat3, Aifm1, Ak1, Ak3, Ak4, Alas1, Aldh6a1, Aldh9a1, Aldob, Alyref, Ank1, Apbb1, Apln, Atp2b2, Atp5a1, Atp5b, Atp5c1, Atp5d, Atp5e, Atp5g1, Atp5g2, Atp5g3, Atp5h, Atp5j, Atp5k, Atp5o, Atp5pb, Aunip, Aurkb, BC025920, Bank1, Bcl11a, Bcl11b, Bcl6b, Bfar, Bhmt, Birc5, Brca1, Brip1, C1…
GO:0044249	cellular biosynthetic process	GO_BiologicalProcess-EBI-UniProt-GOA-ACAP-ARAP_08.05.2020_00h00	1.39094e-08	2.83612e-05	9.83131e-11	1.76964e-09	[3]	Group17	8.78521	499	[Aasdhppt, Abcd2, Abcd3, Acadl, Acadm, Acadvl, Acat1, Acot7, Acsf3, Acsl1, Acsm5, Adcy1, Adk, Adora2a, Adsl, Afmid, Agpat2, Agpat3, Agtr1a, Ak1, Ak3, Ak4, Akr1b3, Alas1, Aldh9a1, Alg6, Alox5, Amacr, Angpt1, Ank1, Apbb1, Apip, Apln, Apob, Apoc3, Atg10, Atp5a1, Atp5b, Atp5c1, Atp5d, Atp5e, Atp5g1, Atp5g2, Atp5g3, Atp5h, Atp5j, Atp5k, Atp5o, Atp5pb, Aurkb, BC025920, Bank1, Bcar3, Bcat2, Bcl11a, Bcl1…
GO:1901576	organic substance biosynthetic process	GO_BiologicalProcess-EBI-UniProt-GOA-ACAP-ARAP_08.05.2020_00h00	1.59352e-08	3.2476e-05	9.83131e-11	1.76964e-09	[3]	Group17	8.76736	505	[Aasdhppt, Abcd2, Abcd3, Acadl, Acadm, Acadvl, Acat1, Acot7, Acsf3, Acsl1, Acsm5, Adcy1, Adk, Adora2a, Adsl, Afmid, Agpat2, Agpat3, Agtr1a, Ak1, Ak3, Ak4, Akr1b3, Alas1, Aldh9a1, Alg6, Alox5, Amacr, Angpt1, Ank1, Apbb1, Apip, Apln, Apob, Apoc3, Atg10, Atp5a1, Atp5b, Atp5c1, Atp5d, Atp5e, Atp5g1, Atp5g2, Atp5g3, Atp5h, Atp5j, Atp5k, Atp5o, Atp5pb, Aurkb, BC025920, Bank1, Bcar3, Bcat2, Bcl11a, Bcl1…
GO:1901566	organonitrogen compound biosynthetic process	GO_BiologicalProcess-EBI-UniProt-GOA-ACAP-ARAP_08.05.2020_00h00	5.13978e-23	1.09683e-19	9.83131e-11	1.76964e-09	[4]	Group17	13.6995	227	[Aasdhppt, Acadm, Acat1, Acot7, Acsl1, Adcy1, Adk, Adsl, Afmid, Agpat2, Agpat3, Agtr1a, Ak1, Ak3, Ak4, Alas1, Aldh9a1, Alg6, Angpt1, Ank1, Apbb1, Apip, Apob, Atg10, Atp5a1, Atp5b, Atp5c1, Atp5d, Atp5e, Atp5g1, Atp5g2, Atp5g3, Atp5h, Atp5j, Atp5k, Atp5o, Atp5pb, Bank1, Bcat2, Bhmt, C1qbp, COX2, Cars2, Ccna2, Chek2, Chpt1, Ckm, Ckmt2, Cmpk2, Cox10, Cox15, Cox5b, Cpeb3, Cpox, Cps1, Crhr2, Csgalnact1…
GO:0006839	mitochondrial transport	GO_BiologicalProcess-EBI-UniProt-GOA-ACAP-ARAP_08.05.2020_00h00	2.52265e-16	5.31271e-13	2.57143e-20	6.68572e-19	[4]	Group18	25.1185	53	[Acaa2, Aifm1, Alkbh7, Atp5a1, Atp5b, Atp5c1, Atp5d, Atp5e, Atp5h, Atp5j, Atp5k, Atp5o, Atp5pb, Bcl2l11, Bcs1l, Camk2a, Chchd10, Cox5b, Cyc1, Dnajc15, Dnajc19, Grpel1, Hspd1, Immp2l, Maip1, Mipep, Mpc2, Mrpl18, Mrs2, Ndufa13, Opa1, Oxa1l, Pink1, Pnpt1, Ppif, Rhot2, Samm50, Siva1, Slc25a12, Slc25a13, Slc25a15, Slc25a29, Slc25a4, Timm21, Timm22, Timm23, Timm44, Tmem14c, Tomm22, Tomm40l, Tomm5, Ucp3…
GO:0007006	mitochondrial membrane organization	GO_BiologicalProcess-EBI-UniProt-GOA-ACAP-ARAP_08.05.2020_00h00	3.08383e-09	6.32493e-06	2.57143e-20	6.68572e-19	[5, 6]	Group18	25	28	[Acaa2, Adck1, Alkbh7, Apoo, Apoo-ps, Apool, Bcl2l11, Bcs1l, Camk2a, Chchd10, Chchd3, Immt, Maip1, Mfn1, Mtfp1, Ndufa13, Oma1, Opa1, Oxa1l, Pink1, Ppif, Rhot2, Samm50, Siva1, Slc25a4, Taz, Timm22, Tomm22]
GO:0007007	inner mitochondrial membrane organization	GO_BiologicalProcess-EBI-UniProt-GOA-ACAP-ARAP_08.05.2020_00h00	2.81785e-09	5.78222e-06	2.57143e-20	6.68572e-19	[6, 7]	Group18	44.1176	15	[Adck1, Apoo, Apoo-ps, Apool, Chchd10, Chchd3, Immt, Maip1, Ndufa13, Oma1, Opa1, Pink1, Samm50, Taz, Timm22]
GO:0042407	cristae formation	GO_BiologicalProcess-EBI-UniProt-GOA-ACAP-ARAP_08.05.2020_00h00	9.9443e-09	2.03162e-05	2.57143e-20	6.68572e-19	[7, 8]	Group18	57.8947	11	[Adck1, Apoo, Apoo-ps, Apool, Chchd10, Chchd3, Immt, Oma1, Pink1, Samm50, Taz]
GO:0042180	cellular ketone metabolic process	GO_BiologicalProcess-EBI-UniProt-GOA-ACAP-ARAP_08.05.2020_00h00	3.80145e-08	7.72074e-05	1.69778e-17	3.73512e-16	[3]	Group19	18.0995	40	[Abcd2, Acadl, Acadvl, Afmid, Akr1b3, Akr1c14, Akr7a5, Brca1, Cav1, Cbr4, Coq10a, Coq2, Coq3, Coq4, Coq5, Coq6, Coq7, Coq8a, Coq9, Dgat2, Dhrs4, Etfbkmt, Fabp3, Fabp5, Kyat1, Kyat3, Mid1ip1, Mlycd, Ndufa9, Oxct1, Pdk2, Pdss1, Pdss2, Plin5, Pptc7, Scp2, Sirt5, Srd5a1, Trex1, Wdtc1]
GO:0044283	small molecule biosynthetic process	GO_BiologicalProcess-EBI-UniProt-GOA-ACAP-ARAP_08.05.2020_00h00	2.48745e-08	5.06195e-05	1.69778e-17	3.73512e-16	[3]	Group19	13.1902	86	[Aasdhppt, Abcd2, Abcd3, Acadl, Acadm, Acadvl, Acat1, Acot7, Acsf3, Acsm5, Adk, Adsl, Ak1, Akr1b3, Alox5, Amacr, Apip, Apob, Bcat2, Bhmt, Brca1, Cbr4, Ces1d, Coq10a, Coq2, Coq3, Coq4, Coq5, Coq6, Coq7, Coq8a, Coq9, Cyp26b1, Dbh, Dctpp1, Dgat2, Dhfr, Dut, Egf, Fabp5, Fbp2, Gamt, Gch1, Gpt, Gpt2, Has3, Impa2, Ip6k3, Lbr, Ldhb, Lpl, Mcat, Mgll, Mid1ip1, Mlycd, Mtr, Ndufa9, Ndufab1, Nt5c1a, Nudt7, Ox…
GO:0006631	fatty acid metabolic process	GO_BiologicalProcess-EBI-UniProt-GOA-ACAP-ARAP_08.05.2020_00h00	3.24799e-15	6.81752e-12	1.69778e-17	3.73512e-16	[4, 5, 7]	Group19	18.5714	78	[Abcd2, Abcd3, Acaa2, Acad11, Acadl, Acadm, Acads, Acadvl, Acat1, Acot1, Acot2, Acot7, Acsf3, Acsl1, Acsm5, Aig1, Akr1c14, Alkbh7, Alox5, Amacr, Angptl3, Auh, Brca1, C1qtnf9, Cav1, Cbr4, Cd36, Ces1d, Cpt2, Crat, Decr1, Dgat2, Dld, Ech1, Echdc3, Echs1, Eci1, Eci2, Ehhadh, Ephx2, Etfa, Etfb, Etfbkmt, Etfdh, Fabp3, Fabp5, Gcdh, Gnpat, Gstm7, Hadh, Hadha, Hadhb, Ivd, Lpin1, Lpl, Mapk14, Mcat, Mgll, M…
GO:0046394	carboxylic acid biosynthetic process	GO_BiologicalProcess-EBI-UniProt-GOA-ACAP-ARAP_08.05.2020_00h00	1.59784e-05	0.0317012	1.69778e-17	3.73512e-16	[5, 6]	Group19	14.0523	43	[Aasdhppt, Abcd2, Abcd3, Acadl, Acadvl, Acot7, Acsf3, Acsm5, Adsl, Alox5, Amacr, Apip, Bcat2, Bhmt, Brca1, Cbr4, Dhfr, Egf, Fabp5, Gamt, Gch1, Has3, Ldhb, Lpl, Mcat, Mgll, Mid1ip1, Mlycd, Mtr, Ndufab1, Oxsm, Pccb, Pex2, Pla2g5, Prkab1, Ptges2, Scd4, Sephs2, Slc25a12, Tecr, Tha1, Uros, Wdtc1]
GO:0006793	phosphorus metabolic process	GO_BiologicalProcess-EBI-UniProt-GOA-ACAP-ARAP_08.05.2020_00h00	8.95837e-20	1.90455e-16	3.09462e-25	8.66493e-24	[3]	Group20	11.1215	358	[Acaa2, Acat1, Acot1, Acot2, Acot7, Acp1, Acp6, Acsl1, Acsm5, Adck1, Adcy1, Adk, Adora2a, Adra1b, Adsl, Afg1l, Afmid, Agpat2, Agpat3, Agtr1a, Ak1, Ak3, Ak4, Akap5, Aldob, Angpt1, Angptl3, Apip, Apln, Aplnr, Apoc3, Atp2b2, Atp5a1, Atp5b, Atp5c1, Atp5d, Atp5e, Atp5g1, Atp5g2, Atp5g3, Atp5h, Atp5j, Atp5k, Atp5o, Atp5pb, Aurkb, Bank1, Bcar3, Birc5, Bub1, Bub1b, C1qtnf9, COX2, Camk2a, Camk2b, Cav1, Ca…
GO:1901564	organonitrogen compound metabolic process	GO_BiologicalProcess-EBI-UniProt-GOA-ACAP-ARAP_08.05.2020_00h00	7.78244e-20	1.65532e-16	3.09462e-25	8.66493e-24	[3]	Group20	9.53967	630	[Aasdhppt, Abraxas1, Acaa2, Acad8, Acadl, Acadm, Acat1, Acot1, Acot2, Acot7, Acp1, Acsl1, Acsm5, Adam11, Adamts5, Adamts7, Adck1, Adcy1, Adhfe1, Adk, Adora2a, Adra1b, Adsl, Afg1l, Afmid, Agpat2, Agpat3, Agtpbp1, Agtr1a, Aifm1, Ak1, Ak3, Ak4, Akap5, Akr1b3, Alas1, Aldh4a1, Aldh5a1, Aldh6a1, Aldh9a1, Aldob, Alg6, Amz2, Angpt1, Ank1, Apbb1, Apip, Aplnr, Apob, Apoc3, Apol10b, Apold1, Aqp1, Arl6ip1, A…
GO:0019637	organophosphate metabolic process	GO_BiologicalProcess-EBI-UniProt-GOA-ACAP-ARAP_08.05.2020_00h00	3.47021e-20	7.38808e-17	3.09462e-25	8.66493e-24	[3, 4]	Group20	15.7328	146	[Acaa2, Acat1, Acot1, Acot2, Acot7, Acp6, Acsl1, Acsm5, Adcy1, Adk, Adsl, Afmid, Agpat2, Agpat3, Ak1, Ak3, Ak4, Aldob, Angptl3, Atp2b2, Atp5a1, Atp5b, Atp5c1, Atp5d, Atp5e, Atp5g1, Atp5g2, Atp5g3, Atp5h, Atp5j, Atp5k, Atp5o, Atp5pb, COX2, Ces1d, Chek2, Chpt1, Ckm, Ckmt2, Cmpk2, Cox11, Cox5b, Cps1, Cs, Cyc1, Dctpp1, Dgat2, Dguok, Dhodh, Dlat, Dld, Dlst, Dmac2l, Dut, Efna1, Ehhadh, Eno3, Enpp2, Ent…
GO:0006796	phosphate-containing compound metabolic process	GO_BiologicalProcess-EBI-UniProt-GOA-ACAP-ARAP_08.05.2020_00h00	9.96622e-20	2.11782e-16	3.09462e-25	8.66493e-24	[4]	Group20	11.1354	356	[Acaa2, Acat1, Acot1, Acot2, Acot7, Acp1, Acp6, Acsl1, Acsm5, Adck1, Adcy1, Adk, Adora2a, Adra1b, Adsl, Afg1l, Afmid, Agpat2, Agpat3, Agtr1a, Ak1, Ak3, Ak4, Akap5, Aldob, Angpt1, Angptl3, Apip, Apln, Aplnr, Apoc3, Atp2b2, Atp5a1, Atp5b, Atp5c1, Atp5d, Atp5e, Atp5g1, Atp5g2, Atp5g3, Atp5h, Atp5j, Atp5k, Atp5o, Atp5pb, Aurkb, Bank1, Bcar3, Birc5, Bub1, Bub1b, C1qtnf9, COX2, Camk2a, Camk2b, Cav1, Ca…
GO:0016310	phosphorylation	GO_BiologicalProcess-EBI-UniProt-GOA-ACAP-ARAP_08.05.2020_00h00	3.10304e-10	6.38605e-07	3.09462e-25	8.66493e-24	[5]	Group20	10.3809	248	[Acsl1, Adck1, Adk, Adora2a, Adra1b, Afg1l, Agtr1a, Ak1, Ak3, Ak4, Akap5, Aldob, Angpt1, Apip, Apln, Aplnr, Apoc3, Atp5a1, Atp5b, Atp5c1, Atp5d, Atp5e, Atp5h, Atp5j, Atp5k, Atp5o, Atp5pb, Aurkb, Bank1, Bcar3, Birc5, Bub1, Bub1b, C1qtnf9, COX2, Camk2a, Camk2b, Cav1, Cav2, Ccl11, Ccl7, Ccna2, Ccnb1, Ccnb2, Ccnd1, Ccng1, Ccnh, Ccr5, Cd36, Cdk1, Cdk2, Cdkn1c, Cdkn2c, Celsr3, Cenpe, Chchd10, Chek2, Ch…
GO:0033013	tetrapyrrole metabolic process	GO_BiologicalProcess-EBI-UniProt-GOA-ACAP-ARAP_08.05.2020_00h00	6.42692e-07	0.00129567	6.42692e-07	5.14154e-06	[4]	Group21	31.25	15	[Alas1, Ank1, Clybl, Cox10, Cox15, Cpox, Fxn, Hmbs, Iba57, Mmachc, Mtr, Rsad1, Tmem14c, Urod, Uros]
GO:0006778	porphyrin-containing compound metabolic process	GO_BiologicalProcess-EBI-UniProt-GOA-ACAP-ARAP_08.05.2020_00h00	1.35836e-05	0.0270043	6.42692e-07	5.14154e-06	[4, 5]	Group21	30	12	[Alas1, Ank1, Cox10, Cox15, Cpox, Fxn, Hmbs, Iba57, Rsad1, Tmem14c, Urod, Uros]
GO:0033014	tetrapyrrole biosynthetic process	GO_BiologicalProcess-EBI-UniProt-GOA-ACAP-ARAP_08.05.2020_00h00	1.0058e-07	0.000203875	6.42692e-07	5.14154e-06	[5]	Group21	44.4444	12	[Alas1, Ank1, Cox10, Cox15, Cpox, Fxn, Hmbs, Iba57, Rsad1, Tmem14c, Urod, Uros]
GO:0006779	porphyrin-containing compound biosynthetic process	GO_BiologicalProcess-EBI-UniProt-GOA-ACAP-ARAP_08.05.2020_00h00	1.0058e-07	0.000203875	6.42692e-07	5.14154e-06	[5, 6]	Group21	44.4444	12	[Alas1, Ank1, Cox10, Cox15, Cpox, Fxn, Hmbs, Iba57, Rsad1, Tmem14c, Urod, Uros]
GO:0006783	heme biosynthetic process	GO_BiologicalProcess-EBI-UniProt-GOA-ACAP-ARAP_08.05.2020_00h00	9.29865e-07	0.00186996	6.42692e-07	5.14154e-06	[4, 6, 7]	Group21	45.4545	10	[Alas1, Cox10, Cox15, Cpox, Fxn, Hmbs, Iba57, Tmem14c, Urod, Uros]
GO:0009081	branched-chain amino acid metabolic process	GO_BiologicalProcess-EBI-UniProt-GOA-ACAP-ARAP_08.05.2020_00h00	4.47556e-09	9.16595e-06	8.99164e-09	1.43866e-07	[4, 5, 7]	Group22	61.1111	11	[Acad8, Acat1, Aldh6a1, Auh, Bcat2, Bckdhb, Hibadh, Hibch, Ivd, Mccc1, Mccc2]
GO:0009063	cellular amino acid catabolic process	GO_BiologicalProcess-EBI-UniProt-GOA-ACAP-ARAP_08.05.2020_00h00	8.99164e-09	1.83879e-05	8.99164e-09	1.43866e-07	[4, 5, 6, 7]	Group22	25.2427	26	[Acad8, Acat1, Adhfe1, Afmid, Aldh4a1, Aldh5a1, Aldh6a1, Auh, Bcat2, Bckdhb, Ddo, Dlst, Fah, Gcat, Gpt, Gpt2, Gstz1, Hibadh, Hibch, Ivd, Kyat1, Mccc1, Mccc2, Nos2, Prodh, Tha1]
GO:0006573	valine metabolic process	GO_BiologicalProcess-EBI-UniProt-GOA-ACAP-ARAP_08.05.2020_00h00	1.01466e-05	0.020212	8.99164e-09	1.43866e-07	[5, 6, 8]	Group22	83.3333	5	[Acad8, Aldh6a1, Bcat2, Hibadh, Hibch]
GO:0009083	branched-chain amino acid catabolic process	GO_BiologicalProcess-EBI-UniProt-GOA-ACAP-ARAP_08.05.2020_00h00	1.86047e-09	3.82141e-06	8.99164e-09	1.43866e-07	[5, 6, 7, 8]	Group22	64.7059	11	[Acad8, Acat1, Aldh6a1, Auh, Bcat2, Bckdhb, Hibadh, Hibch, Ivd, Mccc1, Mccc2]
GO:1901606	alpha-amino acid catabolic process	GO_BiologicalProcess-EBI-UniProt-GOA-ACAP-ARAP_08.05.2020_00h00	1.03636e-08	2.11625e-05	8.99164e-09	1.43866e-07	[5, 6, 7, 8]	Group22	26.6667	24	[Acad8, Acat1, Adhfe1, Afmid, Aldh4a1, Aldh6a1, Auh, Bcat2, Ddo, Dlst, Fah, Gcat, Gpt, Gpt2, Gstz1, Hibadh, Hibch, Ivd, Kyat1, Mccc1, Mccc2, Nos2, Prodh, Tha1]
GO:0034440	lipid oxidation	GO_BiologicalProcess-EBI-UniProt-GOA-ACAP-ARAP_08.05.2020_00h00	3.55656e-16	7.48301e-13	2.6063e-18	5.99448e-17	[3, 5, 6]	Group23	32.7586	38	[Abcd2, Abcd3, Acaa2, Acad11, Acadl, Acadm, Acads, Acadvl, Acat1, Alox5, Auh, C1qtnf9, Cd36, Cpt2, Crat, Decr1, Dgat2, Ech1, Echs1, Eci1, Eci2, Ehhadh, Etfa, Etfb, Etfbkmt, Etfdh, Fabp3, Gcdh, Hadh, Hadha, Hadhb, Ivd, Mapk14, Mlycd, Pex2, Phyh, Plin5, Scp2]
GO:0003995	acyl-CoA dehydrogenase activity	GO_BiologicalProcess-EBI-UniProt-GOA-ACAP-ARAP_08.05.2020_00h00	2.51723e-08	5.12005e-05	2.6063e-18	5.99448e-17	[5]	Group23	80	8	[Acad11, Acad8, Acadl, Acadm, Acads, Acadvl, Gcdh, Ivd]
GO:0019395	fatty acid oxidation	GO_BiologicalProcess-EBI-UniProt-GOA-ACAP-ARAP_08.05.2020_00h00	3.27902e-16	6.90235e-13	2.6063e-18	5.99448e-17	[4, 5, 6, 7, 8]	Group23	33.6364	37	[Abcd2, Abcd3, Acaa2, Acad11, Acadl, Acadm, Acads, Acadvl, Acat1, Auh, C1qtnf9, Cd36, Cpt2, Crat, Decr1, Dgat2, Ech1, Echs1, Eci1, Eci2, Ehhadh, Etfa, Etfb, Etfbkmt, Etfdh, Fabp3, Gcdh, Hadh, Hadha, Hadhb, Ivd, Mapk14, Mlycd, Pex2, Phyh, Plin5, Scp2]
GO:0009062	fatty acid catabolic process	GO_BiologicalProcess-EBI-UniProt-GOA-ACAP-ARAP_08.05.2020_00h00	1.16538e-16	2.4578e-13	2.6063e-18	5.99448e-17	[5, 6, 7, 8]	Group23	34.5794	37	[Abcd2, Abcd3, Acaa2, Acad11, Acadl, Acadm, Acads, Acadvl, Acat1, Acot2, Acot7, Aig1, Auh, Ces1d, Cpt2, Crat, Decr1, Ech1, Echs1, Eci1, Eci2, Ehhadh, Etfa, Etfb, Etfbkmt, Etfdh, Gcdh, Hadh, Hadha, Hadhb, Ivd, Lpin1, Mlycd, Pex2, Phyh, Plin5, Scp2]
GO:0072329	monocarboxylic acid catabolic process	GO_BiologicalProcess-EBI-UniProt-GOA-ACAP-ARAP_08.05.2020_00h00	1.27738e-17	2.6991e-14	2.6063e-18	5.99448e-17	[6, 7]	Group23	32.5581	42	[Abcd2, Abcd3, Acaa2, Acad11, Acadl, Acadm, Acads, Acadvl, Acat1, Acot2, Acot7, Aig1, Aldh4a1, Aldh5a1, Auh, Ces1d, Cpt2, Crat, Cyp26b1, Decr1, Ech1, Echs1, Eci1, Eci2, Ehhadh, Etfa, Etfb, Etfbkmt, Etfdh, Fah, Gcdh, Hadh, Hadha, Hadhb, Ivd, Ldhd, Lpin1, Mlycd, Pex2, Phyh, Plin5, Scp2]
GO:0006635	fatty acid beta-oxidation	GO_BiologicalProcess-EBI-UniProt-GOA-ACAP-ARAP_08.05.2020_00h00	1.53361e-16	3.23286e-13	2.6063e-18	5.99448e-17	[5, 6, 7, 8, 9]	Group23	40.7895	31	[Abcd2, Abcd3, Acaa2, Acad11, Acadl, Acadm, Acads, Acadvl, Acat1, Auh, Cpt2, Crat, Decr1, Ech1, Echs1, Eci1, Eci2, Ehhadh, Etfa, Etfb, Etfbkmt, Etfdh, Gcdh, Hadh, Hadha, Hadhb, Ivd, Mlycd, Pex2, Plin5, Scp2]
GO:0033539	fatty acid beta-oxidation using acyl-CoA dehydrogenase	GO_BiologicalProcess-EBI-UniProt-GOA-ACAP-ARAP_08.05.2020_00h00	2.24406e-13	4.67438e-10	2.6063e-18	5.99448e-17	[6, 7, 8, 9, 10]	Group23	100	11	[Acad11, Acadl, Acadm, Acads, Acadvl, Etfa, Etfb, Etfbkmt, Etfdh, Gcdh, Ivd]
GO:0006839	mitochondrial transport	GO_BiologicalProcess-EBI-UniProt-GOA-ACAP-ARAP_08.05.2020_00h00	2.52265e-16	5.31271e-13	3.53739e-19	8.84348e-18	[4]	Group24	25.1185	53	[Acaa2, Aifm1, Alkbh7, Atp5a1, Atp5b, Atp5c1, Atp5d, Atp5e, Atp5h, Atp5j, Atp5k, Atp5o, Atp5pb, Bcl2l11, Bcs1l, Camk2a, Chchd10, Cox5b, Cyc1, Dnajc15, Dnajc19, Grpel1, Hspd1, Immp2l, Maip1, Mipep, Mpc2, Mrpl18, Mrs2, Ndufa13, Opa1, Oxa1l, Pink1, Pnpt1, Ppif, Rhot2, Samm50, Siva1, Slc25a12, Slc25a13, Slc25a15, Slc25a29, Slc25a4, Timm21, Timm22, Timm23, Timm44, Tmem14c, Tomm22, Tomm40l, Tomm5, Ucp3…
GO:1990542	mitochondrial transmembrane transport	GO_BiologicalProcess-EBI-UniProt-GOA-ACAP-ARAP_08.05.2020_00h00	7.97379e-16	1.67609e-12	3.53739e-19	8.84348e-18	[3, 5]	Group24	37.6471	32	[Aifm1, Atp5a1, Atp5b, Atp5c1, Atp5d, Atp5e, Atp5h, Atp5j, Atp5k, Atp5o, Atp5pb, Cox5b, Cyc1, Dnajc15, Dnajc19, Grpel1, Hspd1, Maip1, Mpc2, Mrpl18, Mrs2, Opa1, Pnpt1, Slc25a12, Slc25a13, Slc25a15, Slc25a29, Timm21, Timm23, Timm44, Tomm40l, Ucp3]
GO:0007006	mitochondrial membrane organization	GO_BiologicalProcess-EBI-UniProt-GOA-ACAP-ARAP_08.05.2020_00h00	3.08383e-09	6.32493e-06	3.53739e-19	8.84348e-18	[5, 6]	Group24	25	28	[Acaa2, Adck1, Alkbh7, Apoo, Apoo-ps, Apool, Bcl2l11, Bcs1l, Camk2a, Chchd10, Chchd3, Immt, Maip1, Mfn1, Mtfp1, Ndufa13, Oma1, Opa1, Oxa1l, Pink1, Ppif, Rhot2, Samm50, Siva1, Slc25a4, Taz, Timm22, Tomm22]
GO:0071806	protein transmembrane transport	GO_BiologicalProcess-EBI-UniProt-GOA-ACAP-ARAP_08.05.2020_00h00	5.81376e-06	0.0116217	3.53739e-19	8.84348e-18	[3, 5, 6, 7, 8]	Group24	25.3968	16	[Aifm1, Dnajc15, Dnajc19, Grpel1, Hspd1, Pex10, Pex2, Pex6, Rtn2, Sec61a2, Timm21, Timm22, Timm23, Timm44, Tomm22, Tomm40l]
GO:0070585	protein localization to mitochondrion	GO_BiologicalProcess-EBI-UniProt-GOA-ACAP-ARAP_08.05.2020_00h00	1.76854e-05	0.0350701	3.53739e-19	8.84348e-18	[6]	Group24	19.6262	21	[Aifm1, Bcs1l, Dnajc15, Dnajc19, Grpel1, Hspd1, Immp2l, Maip1, Mipep, Ndufa13, Oxa1l, Pink1, Samm50, Timm21, Timm22, Timm23, Timm44, Tomm22, Tomm40l, Tomm5, Uqcrc2]
GO:0072655	establishment of protein localization to mitochondrion	GO_BiologicalProcess-EBI-UniProt-GOA-ACAP-ARAP_08.05.2020_00h00	8.15492e-06	0.0162772	3.53739e-19	8.84348e-18	[5, 6, 7]	Group24	20.5882	21	[Aifm1, Bcs1l, Dnajc15, Dnajc19, Grpel1, Hspd1, Immp2l, Maip1, Mipep, Ndufa13, Oxa1l, Pink1, Samm50, Timm21, Timm22, Timm23, Timm44, Tomm22, Tomm40l, Tomm5, Uqcrc2]
GO:0044743	protein transmembrane import into intracellular organelle	GO_BiologicalProcess-EBI-UniProt-GOA-ACAP-ARAP_08.05.2020_00h00	5.499e-06	0.0110035	3.53739e-19	8.84348e-18	[4, 5, 6, 7, 8, 9]	Group24	32.4324	12	[Aifm1, Dnajc15, Dnajc19, Grpel1, Hspd1, Pex10, Pex2, Pex6, Timm21, Timm23, Timm44, Tomm40l]
GO:0006626	protein targeting to mitochondrion	GO_BiologicalProcess-EBI-UniProt-GOA-ACAP-ARAP_08.05.2020_00h00	8.13803e-06	0.0162516	3.53739e-19	8.84348e-18	[5, 6, 7, 8, 9, 10]	Group24	22.7848	18	[Aifm1, Dnajc15, Dnajc19, Grpel1, Hspd1, Immp2l, Mipep, Ndufa13, Pink1, Samm50, Timm21, Timm22, Timm23, Timm44, Tomm22, Tomm40l, Tomm5, Uqcrc2]
GO:0022900	electron transport chain	GO_BiologicalProcess-EBI-UniProt-GOA-ACAP-ARAP_08.05.2020_00h00	2.70711e-37	5.82028e-34	3.93133e-37	1.29734e-35	[3, 4]	Group25	47.0588	64	[Afg1l, Aifm1, Alox5, COX2, Ccnb1, Cdk1, Ciapin1, Coq7, Coq9, Cox10, Cox4i1, Cox5a, Cox5b, Cox6a2, Cox7a1, Cox8b, Cybb, Cyc1, Cycs, Dguok, Dld, Dnajc15, Etfa, Etfb, Etfbkmt, Etfdh, Fdx1, Glrx3, Immp2l, Ndufa10, Ndufa12, Ndufa4, Ndufa4l2, Ndufa5, Ndufaf1, Ndufb6, Ndufb8, Ndufb9, Ndufc2, Ndufs1, Ndufs2, Ndufs4, Ndufs6, Ndufs8, Ndufv1, Ndufv2, Ndufv3, Nqo2, Phb2, Pink1, Ptges2, Sdha, Sdhaf2, Sdhb, S…
GO:0015002	heme-copper terminal oxidase activity	GO_BiologicalProcess-EBI-UniProt-GOA-ACAP-ARAP_08.05.2020_00h00	1.07619e-07	0.000218035	3.93133e-37	1.29734e-35	[4]	Group25	40.625	13	[Alox5, COX2, Cox10, Cox4i1, Cox5a, Cox5b, Cox6a2, Cox7a1, Cox8b, Ndufa4, Ndufa4l2, Phb2, Taco1]
GO:0016675	oxidoreductase activity, acting on a heme group of donors	GO_BiologicalProcess-EBI-UniProt-GOA-ACAP-ARAP_08.05.2020_00h00	1.6603e-07	0.000336044	3.93133e-37	1.29734e-35	[4]	Group25	39.3939	13	[Alox5, COX2, Cox10, Cox4i1, Cox5a, Cox5b, Cox6a2, Cox7a1, Cox8b, Ndufa4, Ndufa4l2, Phb2, Taco1]
GO:0009055	electron transfer activity	GO_BiologicalProcess-EBI-UniProt-GOA-ACAP-ARAP_08.05.2020_00h00	1.59865e-18	3.38273e-15	3.93133e-37	1.29734e-35	[4, 5]	Group25	43.4211	33	[Aifm1, Alox5, COX2, Ciapin1, Cox10, Cox4i1, Cox5a, Cox5b, Cox6a2, Cox7a1, Cox8b, Cybb, Cyc1, Cycs, Etfa, Etfb, Etfbkmt, Etfdh, Fdx1, Glrx3, Ndufa12, Ndufa4, Ndufa4l2, Ndufs1, Nqo2, Phb2, Ptges2, Sdha, Sdhb, Sdhc, Steap4, Taco1, Uqcrfs1]
GO:0016676	oxidoreductase activity, acting on a heme group of donors, oxygen as acceptor	GO_BiologicalProcess-EBI-UniProt-GOA-ACAP-ARAP_08.05.2020_00h00	1.07619e-07	0.000218035	3.93133e-37	1.29734e-35	[5]	Group25	40.625	13	[Alox5, COX2, Cox10, Cox4i1, Cox5a, Cox5b, Cox6a2, Cox7a1, Cox8b, Ndufa4, Ndufa4l2, Phb2, Taco1]
GO:1902600	proton transmembrane transport	GO_BiologicalProcess-EBI-UniProt-GOA-ACAP-ARAP_08.05.2020_00h00	1.12718e-11	2.33102e-08	3.93133e-37	1.29734e-35	[6, 7, 8]	Group25	23.9264	39	[Alox5, Atp1a2, Atp2a2, Atp5a1, Atp5b, Atp5c1, Atp5d, Atp5e, Atp5g1, Atp5g2, Atp5g3, Atp5h, Atp5j, Atp5k, Atp5o, Atp5pb, COX2, Cox10, Cox15, Cox4i1, Cox5a, Cox5b, Cox6a2, Cox7a1, Cox8b, Cyc1, Ndufa4, Ndufa4l2, Ndufs7, Phb2, Pm20d1, Ppif, Slc25a4, Slc2a12, Slc2a4, Slc36a2, Slc9a2, Taco1, Ucp3]
GO:0004129	cytochrome-c oxidase activity	GO_BiologicalProcess-EBI-UniProt-GOA-ACAP-ARAP_08.05.2020_00h00	1.07619e-07	0.000218035	3.93133e-37	1.29734e-35	[5, 6, 8, 9, 10, 11]	Group25	40.625	13	[Alox5, COX2, Cox10, Cox4i1, Cox5a, Cox5b, Cox6a2, Cox7a1, Cox8b, Ndufa4, Ndufa4l2, Phb2, Taco1]
GO:0015078	proton transmembrane transporter activity	GO_BiologicalProcess-EBI-UniProt-GOA-ACAP-ARAP_08.05.2020_00h00	3.21294e-09	6.58654e-06	3.93133e-37	1.29734e-35	[7, 8, 9, 10]	Group25	22.695	32	[Alox5, Atp2a2, Atp5a1, Atp5b, Atp5c1, Atp5d, Atp5e, Atp5g1, Atp5g2, Atp5g3, Atp5h, Atp5j, Atp5k, Atp5o, Atp5pb, COX2, Cox10, Cox4i1, Cox5a, Cox5b, Cox6a2, Cox7a1, Cox8b, Ndufa4, Ndufa4l2, Phb2, Ppif, Slc2a12, Slc2a4, Slc36a2, Slc9a2, Taco1]
GO:0044282	small molecule catabolic process	GO_BiologicalProcess-EBI-UniProt-GOA-ACAP-ARAP_08.05.2020_00h00	2.66646e-17	5.6289e-14	4.4578e-21	1.20361e-19	[3]	Group26	20.6612	75	[Abcd2, Abcd3, Acaa2, Acad11, Acad8, Acadl, Acadm, Acads, Acadvl, Acat1, Acot2, Acot7, Acsf3, Adhfe1, Afmid, Aig1, Aldh4a1, Aldh5a1, Aldh6a1, Aldob, Auh, Bcat2, Bckdhb, Ces1d, Cpt2, Crat, Cyp26b1, Ddo, Decr1, Dlst, Ech1, Echs1, Eci1, Eci2, Ehhadh, Etfa, Etfb, Etfbkmt, Etfdh, Fah, Galm, Galt, Gcat, Gcdh, Gpt, Gpt2, Gstz1, Hadh, Hadha, Hadhb, Hibadh, Hibch, Impa2, Inpp5e, Ivd, Kyat1, Ldhd, Lpin1, M…
GO:0016054	organic acid catabolic process	GO_BiologicalProcess-EBI-UniProt-GOA-ACAP-ARAP_08.05.2020_00h00	5.17595e-20	1.10144e-16	4.4578e-21	1.20361e-19	[4]	Group26	26.0331	63	[Abcd2, Abcd3, Acaa2, Acad11, Acad8, Acadl, Acadm, Acads, Acadvl, Acat1, Acot2, Acot7, Acsf3, Adhfe1, Afmid, Aig1, Aldh4a1, Aldh5a1, Aldh6a1, Auh, Bcat2, Bckdhb, Ces1d, Cpt2, Crat, Cyp26b1, Ddo, Decr1, Dlst, Ech1, Echs1, Eci1, Eci2, Ehhadh, Etfa, Etfb, Etfbkmt, Etfdh, Fah, Gcat, Gcdh, Gpt, Gpt2, Gstz1, Hadh, Hadha, Hadhb, Hibadh, Hibch, Ivd, Kyat1, Ldhd, Lpin1, Mccc1, Mccc2, Mlycd, Nos2, Pex2, Ph…
GO:0006520	cellular amino acid metabolic process	GO_BiologicalProcess-EBI-UniProt-GOA-ACAP-ARAP_08.05.2020_00h00	8.77483e-13	1.82078e-09	4.4578e-21	1.20361e-19	[3, 4, 6]	Group26	20.6107	54	[Aasdhppt, Acad8, Acat1, Adhfe1, Adsl, Afmid, Aldh4a1, Aldh5a1, Aldh6a1, Apip, Auh, Bcat2, Bckdhb, Bhmt, Cars2, Cps1, Dars2, Ddo, Dglucy, Dlst, Fah, Fars2, Gamt, Gatb, Gatc, Gcat, Gcdh, Gpt, Gpt2, Gstz1, Hars2, Hibadh, Hibch, Ivd, Kyat1, Kyat3, Mccc1, Mccc2, Mmut, Mtr, Nars2, Nit2, Nos2, Pm20d1, Prodh, Qrsl1, Sars2, Sephs2, Slc25a12, Tarsl2, Tha1, Thap4, Wars2, Yars2]
GO:0009081	branched-chain amino acid metabolic process	GO_BiologicalProcess-EBI-UniProt-GOA-ACAP-ARAP_08.05.2020_00h00	4.47556e-09	9.16595e-06	4.4578e-21	1.20361e-19	[4, 5, 7]	Group26	61.1111	11	[Acad8, Acat1, Aldh6a1, Auh, Bcat2, Bckdhb, Hibadh, Hibch, Ivd, Mccc1, Mccc2]
GO:1901605	alpha-amino acid metabolic process	GO_BiologicalProcess-EBI-UniProt-GOA-ACAP-ARAP_08.05.2020_00h00	5.61039e-10	1.15406e-06	4.4578e-21	1.20361e-19	[4, 5, 7]	Group26	20.8333	40	[Aasdhppt, Acad8, Acat1, Adhfe1, Adsl, Afmid, Aldh4a1, Aldh5a1, Aldh6a1, Apip, Auh, Bcat2, Bhmt, Cps1, Ddo, Dglucy, Dlst, Fah, Gamt, Gcat, Gcdh, Gpt, Gpt2, Gstz1, Hibadh, Hibch, Ivd, Kyat1, Kyat3, Mccc1, Mccc2, Mmut, Mtr, Nit2, Nos2, Prodh, Sephs2, Slc25a12, Tha1, Thap4]
GO:0009063	cellular amino acid catabolic process	GO_BiologicalProcess-EBI-UniProt-GOA-ACAP-ARAP_08.05.2020_00h00	8.99164e-09	1.83879e-05	4.4578e-21	1.20361e-19	[4, 5, 6, 7]	Group26	25.2427	26	[Acad8, Acat1, Adhfe1, Afmid, Aldh4a1, Aldh5a1, Aldh6a1, Auh, Bcat2, Bckdhb, Ddo, Dlst, Fah, Gcat, Gpt, Gpt2, Gstz1, Hibadh, Hibch, Ivd, Kyat1, Mccc1, Mccc2, Nos2, Prodh, Tha1]
GO:0046395	carboxylic acid catabolic process	GO_BiologicalProcess-EBI-UniProt-GOA-ACAP-ARAP_08.05.2020_00h00	5.17595e-20	1.10144e-16	4.4578e-21	1.20361e-19	[5, 6]	Group26	26.0331	63	[Abcd2, Abcd3, Acaa2, Acad11, Acad8, Acadl, Acadm, Acads, Acadvl, Acat1, Acot2, Acot7, Acsf3, Adhfe1, Afmid, Aig1, Aldh4a1, Aldh5a1, Aldh6a1, Auh, Bcat2, Bckdhb, Ces1d, Cpt2, Crat, Cyp26b1, Ddo, Decr1, Dlst, Ech1, Echs1, Eci1, Eci2, Ehhadh, Etfa, Etfb, Etfbkmt, Etfdh, Fah, Gcat, Gcdh, Gpt, Gpt2, Gstz1, Hadh, Hadha, Hadhb, Hibadh, Hibch, Ivd, Kyat1, Ldhd, Lpin1, Mccc1, Mccc2, Mlycd, Nos2, Pex2, Ph…
GO:0009083	branched-chain amino acid catabolic process	GO_BiologicalProcess-EBI-UniProt-GOA-ACAP-ARAP_08.05.2020_00h00	1.86047e-09	3.82141e-06	4.4578e-21	1.20361e-19	[5, 6, 7, 8]	Group26	64.7059	11	[Acad8, Acat1, Aldh6a1, Auh, Bcat2, Bckdhb, Hibadh, Hibch, Ivd, Mccc1, Mccc2]
GO:1901606	alpha-amino acid catabolic process	GO_BiologicalProcess-EBI-UniProt-GOA-ACAP-ARAP_08.05.2020_00h00	1.03636e-08	2.11625e-05	4.4578e-21	1.20361e-19	[5, 6, 7, 8]	Group26	26.6667	24	[Acad8, Acat1, Adhfe1, Afmid, Aldh4a1, Aldh6a1, Auh, Bcat2, Ddo, Dlst, Fah, Gcat, Gpt, Gpt2, Gstz1, Hibadh, Hibch, Ivd, Kyat1, Mccc1, Mccc2, Nos2, Prodh, Tha1]
GO:0044085	cellular component biogenesis	GO_BiologicalProcess-EBI-UniProt-GOA-ACAP-ARAP_08.05.2020_00h00	2.06621e-05	0.0408697	1.86547e-07	2.23856e-06	[3]	Group27	8.99768	272	[Abraxas1, Actr3b, Aifm1, Aldh9a1, Aldob, Amigo3, Angpt1, Apip, Aqp1, Aqp4, Arc, Arhgap18, Arhgap28, Arhgef15, Arhgef26, Arhgef9, Arl6ip1, Armc2, Asap3, Asf1b, Aspm, Atp5d, Atp5g1, Atp5g2, Atp5g3, Atpaf1, Atpaf2, Aurkb, Bcl2l11, Bcs1l, Birc5, Brip1, C1qbp, Cadps2, Capn3, Cav1, Cav2, Cbr4, Cc2d2a, Ccdc28b, Ccdc69, Ccl11, Ccna2, Ccnb1, Cd36, Cdc20, Cdc42ep2, Cdk1, Cdk2, Cdkn3, Celsr3, Cenpe, Cenpv,…
GO:0006996	organelle organization	GO_BiologicalProcess-EBI-UniProt-GOA-ACAP-ARAP_08.05.2020_00h00	9.0735e-07	0.0018265	1.86547e-07	2.23856e-06	[4]	Group27	8.99402	346	[Abcd3, Abraxas1, Acaa2, Actr3b, Adck1, Afg1l, Agtpbp1, Aifm1, Alkbh7, Ank1, Apbb1, Apoo, Apoo-ps, Apool, Aqp1, Arc, Arhgap18, Arhgap28, Arhgef15, Arhgef9, Arl6ip1, Armc2, Asap3, Asf1b, Aspm, Atp2a2, Atp2b2, Atp5d, Atpaf1, Aunip, Aurkb, Bcl2l11, Bcs1l, Birc5, Brca1, Brip1, Bub1, Bub1b, C1qbp, Cacna1s, Camk2a, Camk2b, Capn3, Cav1, Cav2, Cc2d2a, Ccdc28b, Ccdc69, Ccl11, Ccl7, Ccna2, Ccnb1, Cdc20, Cd…
GO:0022607	cellular component assembly	GO_BiologicalProcess-EBI-UniProt-GOA-ACAP-ARAP_08.05.2020_00h00	1.478e-05	0.0293382	1.86547e-07	2.23856e-06	[4]	Group27	9.13669	254	[Abraxas1, Actr3b, Aifm1, Aldh9a1, Aldob, Amigo3, Angpt1, Apip, Aqp1, Aqp4, Arc, Arhgap18, Arhgap28, Arhgef15, Arhgef26, Arhgef9, Arl6ip1, Armc2, Asap3, Asf1b, Aspm, Atp5d, Atp5g1, Atp5g2, Atp5g3, Atpaf1, Atpaf2, Aurkb, Bcl2l11, Bcs1l, Birc5, Brip1, C1qbp, Cadps2, Capn3, Cav1, Cav2, Cbr4, Cc2d2a, Ccdc28b, Ccdc69, Ccl11, Ccnb1, Cd36, Cdc20, Cdc42ep2, Cdk1, Cdk2, Cdkn3, Celsr3, Cenpe, Cenpv, Ces1d,…
GO:0043933	protein-containing complex subunit organization	GO_BiologicalProcess-EBI-UniProt-GOA-ACAP-ARAP_08.05.2020_00h00	9.6639e-09	1.9753e-05	1.86547e-07	2.23856e-06	[4]	Group27	10.7656	180	[Actr3b, Aifm1, Akap5, Aldh9a1, Aldob, Angpt1, Apip, Apob, Aqp4, Arc, Arhgap18, Arhgap28, Asf1b, Atp5d, Atp5g1, Atp5g2, Atp5g3, Atpaf1, Atpaf2, Bcl2l11, Bcs1l, Cadps2, Capn3, Cav1, Cbr4, Ccl11, Ccnb1, Cd36, Cdc42ep2, Cdk1, Cenpe, Cenpv, Ces1d, Chchd10, Ckap2, Clybl, Cox10, Cox15, Cox20, Cox7a1, Ctnnbip1, Dnaaf3, Dnajc15, Dnajc28, Dut, Ect2, Eif3j1, Erc1, Esr1, Fastkd2, Fbxo5, Fgg, Fkbp4, Fmc1, Fo…
GO:0003954	NADH dehydrogenase activity	GO_BiologicalProcess-EBI-UniProt-GOA-ACAP-ARAP_08.05.2020_00h00	5.91458e-14	1.23615e-10	1.86547e-07	2.23856e-06	[5]	Group27	69.5652	16	[Ndufa10, Ndufa12, Ndufa13, Ndufa5, Ndufa9, Ndufb4, Ndufb8, Ndufc2, Ndufs1, Ndufs2, Ndufs3, Ndufs4, Ndufs7, Ndufs8, Ndufv1, Ndufv2]
GO:0007005	mitochondrion organization	GO_BiologicalProcess-EBI-UniProt-GOA-ACAP-ARAP_08.05.2020_00h00	5.30298e-29	1.13537e-25	1.86547e-07	2.23856e-06	[5]	Group27	22.2868	115	[Acaa2, Adck1, Afg1l, Agtpbp1, Aifm1, Alkbh7, Apoo, Apoo-ps, Apool, Atp5d, Atpaf1, Bcl2l11, Bcs1l, Camk2a, Cav2, Chchd10, Chchd2, Chchd3, Coq7, Cox10, Cox20, Cox7a1, Dap3, Dhodh, Dnaja3, Dnajc15, Dnajc19, Fmc1, Foxred1, Fxn, Grpel1, Hsd17b10, Hspd1, Immp2l, Immt, Lyrm7, Maip1, Mfn1, Mgme1, Miga2, Mipep, Mrpl15, Mrpl39, Mtfp1, Mtfr1, Ndufa10, Ndufa13, Ndufa3, Ndufa5, Ndufa9, Ndufab1, Ndufaf1, Nduf…
GO:0065003	protein-containing complex assembly	GO_BiologicalProcess-EBI-UniProt-GOA-ACAP-ARAP_08.05.2020_00h00	1.77726e-09	3.65404e-06	1.86547e-07	2.23856e-06	[5]	Group27	11.2458	167	[Actr3b, Aifm1, Aldh9a1, Aldob, Angpt1, Apip, Aqp4, Arc, Arhgap18, Arhgap28, Asf1b, Atp5d, Atp5g1, Atp5g2, Atp5g3, Atpaf1, Atpaf2, Bcl2l11, Bcs1l, Cadps2, Capn3, Cav1, Cbr4, Ccl11, Ccnb1, Cd36, Cdc42ep2, Cdk1, Cenpe, Cenpv, Ces1d, Chchd10, Clybl, Cox10, Cox15, Cox20, Cox7a1, Ctnnbip1, Dnaaf3, Dnajc15, Dnajc28, Dut, Ect2, Eif3j1, Erc1, Esr1, Fastkd2, Fbxo5, Fgg, Fkbp4, Fmc1, Foxred1, Fscn1, Gch1, …
GO:0034622	cellular protein-containing complex assembly	GO_BiologicalProcess-EBI-UniProt-GOA-ACAP-ARAP_08.05.2020_00h00	2.96127e-06	0.00593439	1.86547e-07	2.23856e-06	[6]	Group27	11.0228	111	[Actr3b, Aifm1, Aldob, Angpt1, Arhgap18, Arhgap28, Asf1b, Atp5d, Atpaf1, Atpaf2, Bcs1l, Cadps2, Cav1, Ccl11, Cd36, Cdc42ep2, Cenpe, Cenpv, Cox10, Cox15, Cox20, Cox7a1, Dnaaf3, Dnajc28, Eif3j1, Erc1, Esr1, Fastkd2, Fbxo5, Fgg, Fkbp4, Fmc1, Foxred1, Gmnn, H1f0, H2bc21, Hccs, Hells, Hopx, Immp2l, Lmod3, Lyrm7, Mcm2, Mcm5, Mcts1, Mcts2, Mid1ip1, Mkks, Msrb2, Mtss1, Nav3, Ndufa10, Ndufa13, Ndufa3, Ndu…
GO:0033108	mitochondrial respiratory chain complex assembly	GO_BiologicalProcess-EBI-UniProt-GOA-ACAP-ARAP_08.05.2020_00h00	2.15368e-27	4.60456e-24	1.86547e-07	2.23856e-06	[6, 7]	Group27	51.1905	43	[Aifm1, Bcs1l, Cox20, Foxred1, Immp2l, Lyrm7, Ndufa10, Ndufa13, Ndufa3, Ndufa5, Ndufa9, Ndufab1, Ndufaf1, Ndufaf3, Ndufaf4, Ndufaf6, Ndufb10, Ndufb11, Ndufb2, Ndufb4, Ndufb5, Ndufb6, Ndufb8, Ndufb9, Ndufc1, Ndufc2, Ndufs4, Ndufs6, Ndufs7, Ndufs8, Nubpl, Oxa1l, Samm50, Sdhaf2, Smim20, Taco1, Taz, Tfam, Timm21, Tmem126a, Ttc19, Uqcc1, Uqcrb]
GO:0010257	NADH dehydrogenase complex assembly	GO_BiologicalProcess-EBI-UniProt-GOA-ACAP-ARAP_08.05.2020_00h00	2.55474e-25	5.45692e-22	1.86547e-07	2.23856e-06	[7]	Group27	65.3061	32	[Aifm1, Bcs1l, Foxred1, Ndufa10, Ndufa13, Ndufa3, Ndufa5, Ndufa9, Ndufab1, Ndufaf1, Ndufaf3, Ndufaf4, Ndufaf6, Ndufb10, Ndufb11, Ndufb2, Ndufb4, Ndufb5, Ndufb6, Ndufb8, Ndufb9, Ndufc1, Ndufc2, Ndufs4, Ndufs6, Ndufs7, Ndufs8, Nubpl, Oxa1l, Taz, Timm21, Tmem126a]
GO:0032981	mitochondrial respiratory chain complex I assembly	GO_BiologicalProcess-EBI-UniProt-GOA-ACAP-ARAP_08.05.2020_00h00	2.55474e-25	5.45692e-22	1.86547e-07	2.23856e-06	[7, 8]	Group27	65.3061	32	[Aifm1, Bcs1l, Foxred1, Ndufa10, Ndufa13, Ndufa3, Ndufa5, Ndufa9, Ndufab1, Ndufaf1, Ndufaf3, Ndufaf4, Ndufaf6, Ndufb10, Ndufb11, Ndufb2, Ndufb4, Ndufb5, Ndufb6, Ndufb8, Ndufb9, Ndufc1, Ndufc2, Ndufs4, Ndufs6, Ndufs7, Ndufs8, Nubpl, Oxa1l, Taz, Timm21, Tmem126a]
GO:0055085	transmembrane transport	GO_BiologicalProcess-EBI-UniProt-GOA-ACAP-ARAP_08.05.2020_00h00	1.38522e-10	2.85495e-07	2.22206e-11	4.22191e-10	[2, 4]	Group28	11.2883	184	[Abca12, Abca4, Abcb10, Abcb7, Abcc9, Abcd2, Abcd3, Adrb1, Agtr1a, Aifm1, Ak1, Alox5, Ano10, Aplnr, Aqp1, Aqp4, Aqp7, Arc, Arl6ip1, Atp1a2, Atp2a2, Atp2b2, Atp5a1, Atp5b, Atp5c1, Atp5d, Atp5e, Atp5g1, Atp5g2, Atp5g3, Atp5h, Atp5j, Atp5k, Atp5o, Atp5pb, COX2, Cacna1s, Capn3, Car2, Cav1, Ccdc51, Ccr5, Chrna10, Chrna2, Clcn1, Cngb3, Cox10, Cox15, Cox4i1, Cox5a, Cox5b, Cox6a2, Cox7a1, Cox8b, Cpox, Cy…
GO:0006811	ion transport	GO_BiologicalProcess-EBI-UniProt-GOA-ACAP-ARAP_08.05.2020_00h00	2.06529e-08	4.20493e-05	2.22206e-11	4.22191e-10	[4]	Group28	10.5802	186	[Abca12, Abca4, Abcc9, Abcd3, Acsl1, Adora2a, Adrb1, Agtr1a, Akap5, Alox5, Ank1, Ano10, Aplnr, Aqp1, Arc, Arl6ip1, Atp10d, Atp1a2, Atp2a2, Atp2b2, Atp5a1, Atp5b, Atp5c1, Atp5d, Atp5e, Atp5g1, Atp5g2, Atp5g3, Atp5h, Atp5j, Atp5k, Atp5o, Atp5pb, COX2, Cacna1s, Camk2a, Camk2b, Capn3, Car2, Car4, Car7, Cav1, Ccdc51, Ccr5, Cd36, Cdk2, Chrna10, Chrna2, Clcn1, Cngb3, Cox10, Cox15, Cox4i1, Cox5a, Cox5b, …
GO:0022857	transmembrane transporter activity	GO_BiologicalProcess-EBI-UniProt-GOA-ACAP-ARAP_08.05.2020_00h00	1.06653e-05	0.0212239	2.22206e-11	4.22191e-10	[3, 5]	Group28	10.2896	135	[Abca12, Abca4, Abcb10, Abcb7, Abcc9, Abcd2, Abcd3, Adrb1, Alox5, Ano10, Aqp1, Aqp4, Aqp7, Arc, Atp1a2, Atp2a2, Atp2b2, Atp5a1, Atp5b, Atp5c1, Atp5d, Atp5e, Atp5g1, Atp5g2, Atp5g3, Atp5h, Atp5j, Atp5k, Atp5o, Atp5pb, COX2, Cacna1s, Cav1, Ccdc51, Chrna10, Chrna2, Clcn1, Cngb3, Cox10, Cox4i1, Cox5a, Cox5b, Cox6a2, Cox7a1, Cox8b, Cpox, Cybb, Erc1, Fgf14, Gabra3, Gabrg3, Gabrr2, Ggta1, Gja3, Gmnn, Gs…
GO:0034220	ion transmembrane transport	GO_BiologicalProcess-EBI-UniProt-GOA-ACAP-ARAP_08.05.2020_00h00	1.8068e-07	0.000365335	2.22206e-11	4.22191e-10	[3, 5]	Group28	10.9399	142	[Abcc9, Abcd3, Adrb1, Agtr1a, Alox5, Ano10, Aplnr, Aqp1, Arc, Arl6ip1, Atp1a2, Atp2a2, Atp2b2, Atp5a1, Atp5b, Atp5c1, Atp5d, Atp5e, Atp5g1, Atp5g2, Atp5g3, Atp5h, Atp5j, Atp5k, Atp5o, Atp5pb, COX2, Cacna1s, Capn3, Cav1, Ccdc51, Ccr5, Chrna10, Chrna2, Clcn1, Cngb3, Cox10, Cox15, Cox4i1, Cox5a, Cox5b, Cox6a2, Cox7a1, Cox8b, Cpox, Cybb, Cyc1, Dhrs7c, Erc1, Fgf14, Folr2, Fyn, Gabra3, Gabrg3, Gabrr2, …
GO:0006812	cation transport	GO_BiologicalProcess-EBI-UniProt-GOA-ACAP-ARAP_08.05.2020_00h00	1.36079e-06	0.00273247	2.22206e-11	4.22191e-10	[5]	Group28	10.6646	138	[Abcc9, Adora2a, Adrb1, Agtr1a, Akap5, Alox5, Ank1, Ano10, Aplnr, Aqp1, Arc, Atp10d, Atp1a2, Atp2a2, Atp2b2, Atp5a1, Atp5b, Atp5c1, Atp5d, Atp5e, Atp5g1, Atp5g2, Atp5g3, Atp5h, Atp5j, Atp5k, Atp5o, Atp5pb, COX2, Cacna1s, Camk2a, Camk2b, Capn3, Cav1, Ccdc51, Ccr5, Cdk2, Chrna10, Chrna2, Cngb3, Cox10, Cox15, Cox4i1, Cox5a, Cox5b, Cox6a2, Cox7a1, Cox8b, Cpox, Crhr2, Cyc1, Dhrs7c, Egf, Erc1, Fgf14, F…
GO:0098655	cation transmembrane transport	GO_BiologicalProcess-EBI-UniProt-GOA-ACAP-ARAP_08.05.2020_00h00	1.26534e-08	2.5813e-05	2.22206e-11	4.22191e-10	[4, 6]	Group28	11.9447	121	[Abcc9, Adrb1, Agtr1a, Alox5, Ano10, Aplnr, Aqp1, Arc, Atp1a2, Atp2a2, Atp2b2, Atp5a1, Atp5b, Atp5c1, Atp5d, Atp5e, Atp5g1, Atp5g2, Atp5g3, Atp5h, Atp5j, Atp5k, Atp5o, Atp5pb, COX2, Cacna1s, Capn3, Cav1, Ccdc51, Ccr5, Chrna10, Chrna2, Cngb3, Cox10, Cox15, Cox4i1, Cox5a, Cox5b, Cox6a2, Cox7a1, Cox8b, Cpox, Cyc1, Dhrs7c, Erc1, Fgf14, Fyn, Ggta1, Gmnn, Gstm7, Hcn4, Hrc, Ifngr2, Kcna7, Kcnb1, Kcnd2, …
GO:0098660	inorganic ion transmembrane transport	GO_BiologicalProcess-EBI-UniProt-GOA-ACAP-ARAP_08.05.2020_00h00	1.75972e-07	0.000355992	2.22206e-11	4.22191e-10	[4, 6]	Group28	11.6375	113	[Abcc9, Adrb1, Agtr1a, Alox5, Ano10, Aplnr, Aqp1, Atp1a2, Atp2a2, Atp2b2, Atp5a1, Atp5b, Atp5c1, Atp5d, Atp5e, Atp5g1, Atp5g2, Atp5g3, Atp5h, Atp5j, Atp5k, Atp5o, Atp5pb, COX2, Cacna1s, Capn3, Cav1, Ccdc51, Ccr5, Clcn1, Cox10, Cox15, Cox4i1, Cox5a, Cox5b, Cox6a2, Cox7a1, Cox8b, Cpox, Cyc1, Dhrs7c, Erc1, Fgf14, Fyn, Gabra3, Gabrg3, Gabrr2, Ggta1, Gmnn, Gstm7, Hcn4, Hrc, Kcna7, Kcnb1, Kcnd2, Kcnip2…
GO:0015672	monovalent inorganic cation transport	GO_BiologicalProcess-EBI-UniProt-GOA-ACAP-ARAP_08.05.2020_00h00	5.70129e-07	0.00114995	2.22206e-11	4.22191e-10	[6]	Group28	12.7946	76	[Abcc9, Akap5, Alox5, Ank1, Aqp1, Atp1a2, Atp2a2, Atp5a1, Atp5b, Atp5c1, Atp5d, Atp5e, Atp5g1, Atp5g2, Atp5g3, Atp5h, Atp5j, Atp5k, Atp5o, Atp5pb, COX2, Cav1, Ccdc51, Cdk2, Cox10, Cox15, Cox4i1, Cox5a, Cox5b, Cox6a2, Cox7a1, Cox8b, Cpox, Cyc1, Fgf14, Ggta1, Hcn4, Kcna7, Kcnb1, Kcnd2, Kcnip2, Kcnj2, Kcnj3, Kcnj5, Kcnj8, Kcnk3, Kcnn2, Kcnv2, Ndufa4, Ndufa4l2, Ndufs7, P2ry12, Phb2, Pm20d1, Ppif, Ran…
GO:0098662	inorganic cation transmembrane transport	GO_BiologicalProcess-EBI-UniProt-GOA-ACAP-ARAP_08.05.2020_00h00	5.65437e-08	0.000114784	2.22206e-11	4.22191e-10	[5, 7]	Group28	12.1143	106	[Abcc9, Adrb1, Agtr1a, Alox5, Aplnr, Aqp1, Atp1a2, Atp2a2, Atp2b2, Atp5a1, Atp5b, Atp5c1, Atp5d, Atp5e, Atp5g1, Atp5g2, Atp5g3, Atp5h, Atp5j, Atp5k, Atp5o, Atp5pb, COX2, Cacna1s, Capn3, Cav1, Ccdc51, Ccr5, Cox10, Cox15, Cox4i1, Cox5a, Cox5b, Cox6a2, Cox7a1, Cox8b, Cpox, Cyc1, Dhrs7c, Erc1, Fgf14, Fyn, Ggta1, Gmnn, Gstm7, Hcn4, Hrc, Kcna7, Kcnb1, Kcnd2, Kcnip2, Kcnj2, Kcnj3, Kcnj5, Kcnj8, Kcnk3, K…
GO:1902600	proton transmembrane transport	GO_BiologicalProcess-EBI-UniProt-GOA-ACAP-ARAP_08.05.2020_00h00	1.12718e-11	2.33102e-08	2.22206e-11	4.22191e-10	[6, 7, 8]	Group28	23.9264	39	[Alox5, Atp1a2, Atp2a2, Atp5a1, Atp5b, Atp5c1, Atp5d, Atp5e, Atp5g1, Atp5g2, Atp5g3, Atp5h, Atp5j, Atp5k, Atp5o, Atp5pb, COX2, Cox10, Cox15, Cox4i1, Cox5a, Cox5b, Cox6a2, Cox7a1, Cox8b, Cyc1, Ndufa4, Ndufa4l2, Ndufs7, Phb2, Pm20d1, Ppif, Slc25a4, Slc2a12, Slc2a4, Slc36a2, Slc9a2, Taco1, Ucp3]
GO:0015077	monovalent inorganic cation transmembrane transporter activity	GO_BiologicalProcess-EBI-UniProt-GOA-ACAP-ARAP_08.05.2020_00h00	1.37541e-05	0.0273294	2.22206e-11	4.22191e-10	[6, 7, 8, 9]	Group28	12.6033	61	[Abcc9, Alox5, Aqp1, Atp1a2, Atp2a2, Atp5a1, Atp5b, Atp5c1, Atp5d, Atp5e, Atp5g1, Atp5g2, Atp5g3, Atp5h, Atp5j, Atp5k, Atp5o, Atp5pb, COX2, Cav1, Ccdc51, Cox10, Cox4i1, Cox5a, Cox5b, Cox6a2, Cox7a1, Cox8b, Cpox, Ggta1, Hcn4, Kcna7, Kcnb1, Kcnd2, Kcnip2, Kcnj2, Kcnj3, Kcnj5, Kcnj8, Kcnk3, Kcnn2, Kcnv2, Ndufa4, Ndufa4l2, Phb2, Ppif, Rangrf, Scn4a, Scn4b, Slc22a3, Slc28a2, Slc2a12, Slc2a4, Slc36a2, …
GO:0015078	proton transmembrane transporter activity	GO_BiologicalProcess-EBI-UniProt-GOA-ACAP-ARAP_08.05.2020_00h00	3.21294e-09	6.58654e-06	2.22206e-11	4.22191e-10	[7, 8, 9, 10]	Group28	22.695	32	[Alox5, Atp2a2, Atp5a1, Atp5b, Atp5c1, Atp5d, Atp5e, Atp5g1, Atp5g2, Atp5g3, Atp5h, Atp5j, Atp5k, Atp5o, Atp5pb, COX2, Cox10, Cox4i1, Cox5a, Cox5b, Cox6a2, Cox7a1, Cox8b, Ndufa4, Ndufa4l2, Phb2, Ppif, Slc2a12, Slc2a4, Slc36a2, Slc9a2, Taco1]
GO:0044249	cellular biosynthetic process	GO_BiologicalProcess-EBI-UniProt-GOA-ACAP-ARAP_08.05.2020_00h00	1.39094e-08	2.83612e-05	1.90114e-12	3.80227e-11	[3]	Group29	8.78521	499	[Aasdhppt, Abcd2, Abcd3, Acadl, Acadm, Acadvl, Acat1, Acot7, Acsf3, Acsl1, Acsm5, Adcy1, Adk, Adora2a, Adsl, Afmid, Agpat2, Agpat3, Agtr1a, Ak1, Ak3, Ak4, Akr1b3, Alas1, Aldh9a1, Alg6, Alox5, Amacr, Angpt1, Ank1, Apbb1, Apip, Apln, Apob, Apoc3, Atg10, Atp5a1, Atp5b, Atp5c1, Atp5d, Atp5e, Atp5g1, Atp5g2, Atp5g3, Atp5h, Atp5j, Atp5k, Atp5o, Atp5pb, Aurkb, BC025920, Bank1, Bcar3, Bcat2, Bcl11a, Bcl1…
GO:1901576	organic substance biosynthetic process	GO_BiologicalProcess-EBI-UniProt-GOA-ACAP-ARAP_08.05.2020_00h00	1.59352e-08	3.2476e-05	1.90114e-12	3.80227e-11	[3]	Group29	8.76736	505	[Aasdhppt, Abcd2, Abcd3, Acadl, Acadm, Acadvl, Acat1, Acot7, Acsf3, Acsl1, Acsm5, Adcy1, Adk, Adora2a, Adsl, Afmid, Agpat2, Agpat3, Agtr1a, Ak1, Ak3, Ak4, Akr1b3, Alas1, Aldh9a1, Alg6, Alox5, Amacr, Angpt1, Ank1, Apbb1, Apip, Apln, Apob, Apoc3, Atg10, Atp5a1, Atp5b, Atp5c1, Atp5d, Atp5e, Atp5g1, Atp5g2, Atp5g3, Atp5h, Atp5j, Atp5k, Atp5o, Atp5pb, Aurkb, BC025920, Bank1, Bcar3, Bcat2, Bcl11a, Bcl1…
GO:0043603	cellular amide metabolic process	GO_BiologicalProcess-EBI-UniProt-GOA-ACAP-ARAP_08.05.2020_00h00	1.40798e-13	2.93705e-10	1.90114e-12	3.80227e-11	[4]	Group29	13.3584	142	[Acaa2, Acat1, Acot1, Acot2, Acot7, Acsl1, Acsm5, Adsl, Bank1, C1qbp, Carnmt1, Cars2, Ccna2, Ces1d, Chac2, Cpeb3, Cps1, Cs, Dars2, Dgat2, Dhfr, Dlat, Dld, Dlst, Dnd1, Efna1, Ehhadh, Eif3j1, Eif4a2, Eif4e, Enpep, Epha4, Ethe1, Fars2, Fastkd2, Gatb, Gatc, Gcdh, Gch1, Gfm1, Gfm2, Gstk1, Gstm7, Gstp2, Gstt2, Gstz1, Hars2, Hbs1l, Immp2l, Inpp5e, Jmjd4, Mcee, Mcts1, Mcts2, Mettl17, Mgat3, Mif4gd, Mipep…
GO:1901137	carbohydrate derivative biosynthetic process	GO_BiologicalProcess-EBI-UniProt-GOA-ACAP-ARAP_08.05.2020_00h00	3.55624e-08	7.22629e-05	1.90114e-12	3.80227e-11	[4]	Group29	13.3224	81	[Acat1, Acot7, Acsl1, Adcy1, Adk, Adsl, Ak1, Ak3, Ak4, Alg6, Angpt1, Atp5a1, Atp5b, Atp5c1, Atp5d, Atp5e, Atp5g1, Atp5g2, Atp5g3, Atp5h, Atp5j, Atp5k, Atp5o, Atp5pb, COX2, Cmpk2, Cox5b, Csgalnact1, Cyc1, Dguok, Dhodh, Dlat, Dld, Dmac2l, Dut, Egf, Entpd5, Extl1, Fut4, Gal3st2c, Gal3st3, Gcdh, Ggta1, Gucy1a2, Has3, Hs3st5, Lcmt2, Ldhd, Lmf1, Magt1, Mfng, Mgat3, Mlycd, Mpc2, Mpi, Ndufc2, Necab1, Nos…
GO:1901566	organonitrogen compound biosynthetic process	GO_BiologicalProcess-EBI-UniProt-GOA-ACAP-ARAP_08.05.2020_00h00	5.13978e-23	1.09683e-19	1.90114e-12	3.80227e-11	[4]	Group29	13.6995	227	[Aasdhppt, Acadm, Acat1, Acot7, Acsl1, Adcy1, Adk, Adsl, Afmid, Agpat2, Agpat3, Agtr1a, Ak1, Ak3, Ak4, Alas1, Aldh9a1, Alg6, Angpt1, Ank1, Apbb1, Apip, Apob, Atg10, Atp5a1, Atp5b, Atp5c1, Atp5d, Atp5e, Atp5g1, Atp5g2, Atp5g3, Atp5h, Atp5j, Atp5k, Atp5o, Atp5pb, Bank1, Bcat2, Bhmt, C1qbp, COX2, Cars2, Ccna2, Chek2, Chpt1, Ckm, Ckmt2, Cmpk2, Cox10, Cox15, Cox5b, Cpeb3, Cpox, Cps1, Crhr2, Csgalnact1…
GO:0006518	peptide metabolic process	GO_BiologicalProcess-EBI-UniProt-GOA-ACAP-ARAP_08.05.2020_00h00	1.72462e-08	3.51305e-05	1.90114e-12	3.80227e-11	[4, 5]	Group29	12.5616	102	[Bank1, C1qbp, Carnmt1, Cars2, Chac2, Cpeb3, Dars2, Dhfr, Dnd1, Efna1, Eif3j1, Eif4a2, Eif4e, Enpep, Epha4, Ethe1, Fars2, Fastkd2, Gatb, Gatc, Gfm1, Gfm2, Gstk1, Gstm7, Gstp2, Gstt2, Gstz1, Hars2, Hbs1l, Immp2l, Inpp5e, Jmjd4, Mcts1, Mcts2, Mettl17, Mgat3, Mif4gd, Mipep, Mmachc, Mme, Mrpl1, Mrpl12, Mrpl15, Mrpl18, Mrpl19, Mrpl2, Mrpl21, Mrpl22, Mrpl3, Mrpl30, Mrpl34, Mrpl35, Mrpl37, Mrpl39, Mrpl4…
GO:0090407	organophosphate biosynthetic process	GO_BiologicalProcess-EBI-UniProt-GOA-ACAP-ARAP_08.05.2020_00h00	1.64227e-16	3.46027e-13	1.90114e-12	3.80227e-11	[4, 5]	Group29	18.1263	89	[Acat1, Acot7, Acsl1, Adcy1, Adk, Adsl, Afmid, Agpat2, Agpat3, Ak1, Ak3, Ak4, Atp5a1, Atp5b, Atp5c1, Atp5d, Atp5e, Atp5g1, Atp5g2, Atp5g3, Atp5h, Atp5j, Atp5k, Atp5o, Atp5pb, COX2, Chek2, Chpt1, Ckm, Ckmt2, Cmpk2, Cox5b, Cps1, Cyc1, Dguok, Dhodh, Dlat, Dld, Dmac2l, Dut, Etnk1, Fabp3, Fabp5, Fgf7, Fitm1, Fitm2, Flad1, Gcdh, Gch1, Gnpat, Gpat3, Gucy1a2, Idh2, Ip6k3, Ldhd, Lpcat3, Mlycd, Mpc2, Nadk2…
GO:0043604	amide biosynthetic process	GO_BiologicalProcess-EBI-UniProt-GOA-ACAP-ARAP_08.05.2020_00h00	1.77741e-09	3.65257e-06	1.90114e-12	3.80227e-11	[5]	Group29	13.0711	103	[Acat1, Acsl1, Adsl, Bank1, C1qbp, Cars2, Ccna2, Cpeb3, Cps1, Dars2, Dhfr, Dlat, Dld, Dnd1, Efna1, Eif3j1, Eif4a2, Eif4e, Fars2, Fastkd2, Gatb, Gatc, Gcdh, Gch1, Gfm1, Gfm2, Hars2, Hbs1l, Inpp5e, Jmjd4, Mcts1, Mcts2, Mettl17, Mif4gd, Mlycd, Mpc2, Mrpl1, Mrpl12, Mrpl15, Mrpl18, Mrpl19, Mrpl2, Mrpl21, Mrpl22, Mrpl3, Mrpl30, Mrpl34, Mrpl35, Mrpl37, Mrpl39, Mrpl4, Mrpl41, Mrpl44, Mrpl47, Mrpl51, Mrpl…
GO:0140053	mitochondrial gene expression	GO_BiologicalProcess-EBI-UniProt-GOA-ACAP-ARAP_08.05.2020_00h00	4.65289e-28	9.95254e-25	1.90114e-12	3.80227e-11	[5]	Group29	44.6429	50	[C1qbp, Chchd10, Dars2, Fastkd2, Gatb, Gatc, Gfm1, Gfm2, Hsd17b10, Mrpl12, Mrpl2, Mrpl44, Mrpl47, Mrpl51, Mrps14, Mrps15, Mrps16, Mrps2, Mrps24, Mrps25, Mrps27, Mrps35, Mterf2, Mterf3, Mtif2, Mto1, Mtres1, Mtrf1l, Ngrn, Nsun4, Pnpt1, Ptcd3, Qrsl1, Rmnd1, Rpusd4, Sars2, Sirt3, Supv3l1, Taco1, Tbrg4, Tefm, Tfam, Trmt10c, Trmt5, Tsfm, Tufm, Twnk, Uqcc1, Wars2, Yars2]
GO:0043043	peptide biosynthetic process	GO_BiologicalProcess-EBI-UniProt-GOA-ACAP-ARAP_08.05.2020_00h00	1.20496e-07	0.000244004	1.90114e-12	3.80227e-11	[5, 6]	Group29	12.8399	85	[Bank1, C1qbp, Cars2, Cpeb3, Dars2, Dhfr, Dnd1, Efna1, Eif3j1, Eif4a2, Eif4e, Fars2, Fastkd2, Gatb, Gatc, Gfm1, Gfm2, Hars2, Hbs1l, Inpp5e, Jmjd4, Mcts1, Mcts2, Mettl17, Mif4gd, Mrpl1, Mrpl12, Mrpl15, Mrpl18, Mrpl19, Mrpl2, Mrpl21, Mrpl22, Mrpl3, Mrpl30, Mrpl34, Mrpl35, Mrpl37, Mrpl39, Mrpl4, Mrpl41, Mrpl44, Mrpl47, Mrpl51, Mrpl55, Mrpl9, Mrps14, Mrps15, Mrps16, Mrps2, Mrps23, Mrps24, Mrps25, Mrp…
GO:0062125	regulation of mitochondrial gene expression	GO_BiologicalProcess-EBI-UniProt-GOA-ACAP-ARAP_08.05.2020_00h00	6.583e-09	1.34688e-05	1.90114e-12	3.80227e-11	[5, 6]	Group29	45.1613	14	[C1qbp, Chchd10, Fastkd2, Mrps27, Mtres1, Ngrn, Nsun4, Rmnd1, Rpusd4, Sirt3, Taco1, Trmt10c, Tsfm, Uqcc1]
GO:0006412	translation	GO_BiologicalProcess-EBI-UniProt-GOA-ACAP-ARAP_08.05.2020_00h00	3.05789e-08	6.21669e-05	1.90114e-12	3.80227e-11	[5, 6, 7]	Group29	13.2399	85	[Bank1, C1qbp, Cars2, Cpeb3, Dars2, Dhfr, Dnd1, Efna1, Eif3j1, Eif4a2, Eif4e, Fars2, Fastkd2, Gatb, Gatc, Gfm1, Gfm2, Hars2, Hbs1l, Inpp5e, Jmjd4, Mcts1, Mcts2, Mettl17, Mif4gd, Mrpl1, Mrpl12, Mrpl15, Mrpl18, Mrpl19, Mrpl2, Mrpl21, Mrpl22, Mrpl3, Mrpl30, Mrpl34, Mrpl35, Mrpl37, Mrpl39, Mrpl4, Mrpl41, Mrpl44, Mrpl47, Mrpl51, Mrpl55, Mrpl9, Mrps14, Mrps15, Mrps16, Mrps2, Mrps23, Mrps24, Mrps25, Mrp…
GO:0000959	mitochondrial RNA metabolic process	GO_BiologicalProcess-EBI-UniProt-GOA-ACAP-ARAP_08.05.2020_00h00	8.19964e-13	1.70225e-09	1.90114e-12	3.80227e-11	[6, 7]	Group29	45.6522	21	[Chchd10, Dars2, Fastkd1, Hsd17b10, Mrpl12, Mterf2, Mterf3, Mto1, Mtres1, Pnpt1, Sars2, Sirt3, Supv3l1, Tbrg4, Tefm, Tfam, Trmt10c, Trmt5, Twnk, Wars2, Yars2]
GO:0032543	mitochondrial translation	GO_BiologicalProcess-EBI-UniProt-GOA-ACAP-ARAP_08.05.2020_00h00	1.08094e-19	2.29592e-16	1.90114e-12	3.80227e-11	[6, 7, 8]	Group29	43.75	35	[C1qbp, Dars2, Fastkd2, Gatb, Gatc, Gfm1, Gfm2, Mrpl2, Mrpl44, Mrpl47, Mrpl51, Mrps14, Mrps15, Mrps16, Mrps2, Mrps24, Mrps25, Mrps27, Mrps35, Mtif2, Mtrf1l, Ngrn, Nsun4, Ptcd3, Qrsl1, Rmnd1, Rpusd4, Sars2, Taco1, Trmt10c, Tsfm, Tufm, Uqcc1, Wars2, Yars2]
GO:0070129	regulation of mitochondrial translation	GO_BiologicalProcess-EBI-UniProt-GOA-ACAP-ARAP_08.05.2020_00h00	1.00784e-06	0.00202575	1.90114e-12	3.80227e-11	[6, 7, 8, 9]	Group29	40.7407	11	[C1qbp, Fastkd2, Mrps27, Ngrn, Nsun4, Rmnd1, Rpusd4, Taco1, Trmt10c, Tsfm, Uqcc1]
GO:0070131	positive regulation of mitochondrial translation	GO_BiologicalProcess-EBI-UniProt-GOA-ACAP-ARAP_08.05.2020_00h00	1.21371e-06	0.00243835	1.90114e-12	3.80227e-11	[6, 7, 8, 9, 10]	Group29	50	9	[C1qbp, Fastkd2, Mrps27, Ngrn, Nsun4, Rmnd1, Rpusd4, Trmt10c, Uqcc1]
GO:0042180	cellular ketone metabolic process	GO_BiologicalProcess-EBI-UniProt-GOA-ACAP-ARAP_08.05.2020_00h00	3.80145e-08	7.72074e-05	9.21602e-34	2.94913e-32	[3]	Group30	18.0995	40	[Abcd2, Acadl, Acadvl, Afmid, Akr1b3, Akr1c14, Akr7a5, Brca1, Cav1, Cbr4, Coq10a, Coq2, Coq3, Coq4, Coq5, Coq6, Coq7, Coq8a, Coq9, Dgat2, Dhrs4, Etfbkmt, Fabp3, Fabp5, Kyat1, Kyat3, Mid1ip1, Mlycd, Ndufa9, Oxct1, Pdk2, Pdss1, Pdss2, Plin5, Pptc7, Scp2, Sirt5, Srd5a1, Trex1, Wdtc1]
GO:0044283	small molecule biosynthetic process	GO_BiologicalProcess-EBI-UniProt-GOA-ACAP-ARAP_08.05.2020_00h00	2.48745e-08	5.06195e-05	9.21602e-34	2.94913e-32	[3]	Group30	13.1902	86	[Aasdhppt, Abcd2, Abcd3, Acadl, Acadm, Acadvl, Acat1, Acot7, Acsf3, Acsm5, Adk, Adsl, Ak1, Akr1b3, Alox5, Amacr, Apip, Apob, Bcat2, Bhmt, Brca1, Cbr4, Ces1d, Coq10a, Coq2, Coq3, Coq4, Coq5, Coq6, Coq7, Coq8a, Coq9, Cyp26b1, Dbh, Dctpp1, Dgat2, Dhfr, Dut, Egf, Fabp5, Fbp2, Gamt, Gch1, Gpt, Gpt2, Has3, Impa2, Ip6k3, Lbr, Ldhb, Lpl, Mcat, Mgll, Mid1ip1, Mlycd, Mtr, Ndufa9, Ndufab1, Nt5c1a, Nudt7, Ox…
GO:0051186	cofactor metabolic process	GO_BiologicalProcess-EBI-UniProt-GOA-ACAP-ARAP_08.05.2020_00h00	4.21027e-29	9.01839e-26	9.21602e-34	2.94913e-32	[3]	Group30	24.3437	102	[Acaa2, Acat1, Acot1, Acot2, Acot7, Acsl1, Acsm5, Afmid, Akr1b3, Akr1c14, Akr7a5, Alas1, Ank1, Apip, COX2, Cbr4, Ces1d, Chac2, Ciapin1, Clybl, Coq10a, Coq2, Coq3, Coq4, Coq5, Coq6, Coq7, Coq8a, Coq9, Cox10, Cox15, Cpox, Cs, Cybb, Cycs, Dgat2, Dhfr, Dlat, Dld, Dlst, Ehhadh, Ethe1, Flad1, Fxn, Fyn, Gamt, Gcdh, Gch1, Glrx3, Gstk1, Gstm7, Gstp2, Gstt2, Gstz1, Hbb-bs, Hmbs, Iba57, Idh2, Isca1, Lyrm4, …
GO:0006732	coenzyme metabolic process	GO_BiologicalProcess-EBI-UniProt-GOA-ACAP-ARAP_08.05.2020_00h00	1.49699e-19	3.17811e-16	9.21602e-34	2.94913e-32	[4]	Group30	26.1803	61	[Acaa2, Acat1, Acot1, Acot2, Acot7, Acsl1, Acsm5, Afmid, Apip, Ces1d, Coq10a, Coq2, Coq3, Coq4, Coq5, Coq6, Coq7, Coq8a, Coq9, Cs, Dgat2, Dhfr, Dlat, Dld, Dlst, Ehhadh, Flad1, Gamt, Gcdh, Gch1, Idh2, Mccc2, Mcee, Mlycd, Mpc2, Mtr, Nadk2, Nampt, Naprt, Ndufa9, Nmnat1, Nmnat3, Nmrk1, Nudt7, Oxct1, Oxsm, Pank1, Pdha1, Pdhb, Pdhx, Pdk2, Pdss1, Pdss2, Pnpo, Pptc7, Scp2, Sucla2, Suclg1, Suclg2, Thtpa, …
GO:0042181	ketone biosynthetic process	GO_BiologicalProcess-EBI-UniProt-GOA-ACAP-ARAP_08.05.2020_00h00	6.42692e-07	0.00129567	9.21602e-34	2.94913e-32	[4]	Group30	31.25	15	[Coq10a, Coq2, Coq3, Coq4, Coq5, Coq6, Coq7, Coq8a, Coq9, Ndufa9, Pdss1, Pdss2, Pptc7, Scp2, Sirt5]
GO:0051188	cofactor biosynthetic process	GO_BiologicalProcess-EBI-UniProt-GOA-ACAP-ARAP_08.05.2020_00h00	2.05918e-23	4.39636e-20	9.21602e-34	2.94913e-32	[4]	Group30	31.0881	60	[Acat1, Acot7, Acsl1, Afmid, Alas1, Ank1, COX2, Ciapin1, Coq10a, Coq2, Coq3, Coq4, Coq5, Coq6, Coq7, Coq8a, Coq9, Cox10, Cox15, Cpox, Cybb, Dhfr, Dlat, Dld, Flad1, Fxn, Fyn, Gcdh, Gch1, Glrx3, Hmbs, Iba57, Idh2, Isca1, Lyrm4, Mlycd, Mpc2, Nadk2, Nampt, Naprt, Ndufa9, Nmnat1, Nmnat3, Nmrk1, Nubpl, Pank1, Pdha1, Pdhb, Pdhx, Pdk2, Pdss1, Pdss2, Pnpo, Pptc7, Rsad1, Sod2, Tmem14c, Tpk1, Urod, Uros]
GO:1901661	quinone metabolic process	GO_BiologicalProcess-EBI-UniProt-GOA-ACAP-ARAP_08.05.2020_00h00	1.8688e-10	3.84972e-07	9.21602e-34	2.94913e-32	[4]	Group30	44.7368	17	[Akr1b3, Akr1c14, Akr7a5, Cbr4, Coq10a, Coq2, Coq3, Coq4, Coq5, Coq6, Coq7, Coq8a, Coq9, Ndufa9, Pdss1, Pdss2, Pptc7]
GO:0035384	thioester biosynthetic process	GO_BiologicalProcess-EBI-UniProt-GOA-ACAP-ARAP_08.05.2020_00h00	1.00544e-05	0.0200384	9.21602e-34	2.94913e-32	[4, 5]	Group30	33.3333	11	[Acat1, Acsl1, Dlat, Dld, Gcdh, Mlycd, Mpc2, Pdha1, Pdhb, Pdhx, Pdk2]
GO:0006733	oxidoreduction coenzyme metabolic process	GO_BiologicalProcess-EBI-UniProt-GOA-ACAP-ARAP_08.05.2020_00h00	3.74874e-12	7.76364e-09	9.21602e-34	2.94913e-32	[5]	Group30	42.8571	21	[Afmid, Coq10a, Coq2, Coq3, Coq4, Coq5, Coq6, Coq7, Coq8a, Coq9, Idh2, Nadk2, Nampt, Naprt, Ndufa9, Nmnat1, Nmnat3, Nmrk1, Pdss1, Pdss2, Pptc7]
GO:0009108	coenzyme biosynthetic process	GO_BiologicalProcess-EBI-UniProt-GOA-ACAP-ARAP_08.05.2020_00h00	3.76248e-17	7.93884e-14	9.21602e-34	2.94913e-32	[5]	Group30	33.913	39	[Acat1, Acot7, Acsl1, Afmid, Coq10a, Coq2, Coq3, Coq4, Coq5, Coq6, Coq7, Coq8a, Coq9, Dhfr, Dlat, Dld, Flad1, Gcdh, Gch1, Idh2, Mlycd, Mpc2, Nadk2, Nampt, Naprt, Ndufa9, Nmnat1, Nmnat3, Nmrk1, Pank1, Pdha1, Pdhb, Pdhx, Pdk2, Pdss1, Pdss2, Pnpo, Pptc7, Tpk1]
GO:0006743	ubiquinone metabolic process	GO_BiologicalProcess-EBI-UniProt-GOA-ACAP-ARAP_08.05.2020_00h00	2.01827e-11	4.17176e-08	9.21602e-34	2.94913e-32	[5, 6]	Group30	68.4211	13	[Coq10a, Coq2, Coq3, Coq4, Coq5, Coq6, Coq7, Coq8a, Coq9, Ndufa9, Pdss1, Pdss2, Pptc7]
GO:1901663	quinone biosynthetic process	GO_BiologicalProcess-EBI-UniProt-GOA-ACAP-ARAP_08.05.2020_00h00	2.02653e-12	4.201e-09	9.21602e-34	2.94913e-32	[5, 6]	Group30	76.4706	13	[Coq10a, Coq2, Coq3, Coq4, Coq5, Coq6, Coq7, Coq8a, Coq9, Ndufa9, Pdss1, Pdss2, Pptc7]
GO:1901293	nucleoside phosphate biosynthetic process	GO_BiologicalProcess-EBI-UniProt-GOA-ACAP-ARAP_08.05.2020_00h00	1.14668e-18	2.42868e-15	9.21602e-34	2.94913e-32	[5, 6, 7]	Group30	24.6094	63	[Acat1, Acot7, Acsl1, Adcy1, Adk, Adsl, Afmid, Agpat2, Agpat3, Ak1, Ak3, Ak4, Atp5a1, Atp5b, Atp5c1, Atp5d, Atp5e, Atp5g1, Atp5g2, Atp5g3, Atp5h, Atp5j, Atp5k, Atp5o, Atp5pb, COX2, Chek2, Cmpk2, Cox5b, Cyc1, Dguok, Dhodh, Dlat, Dld, Dmac2l, Dut, Flad1, Gcdh, Gpat3, Gucy1a2, Idh2, Ldhd, Mlycd, Mpc2, Nadk2, Nampt, Naprt, Ndufc2, Nmnat1, Nmnat3, Nmrk1, Nos2, Pank1, Pdha1, Pdhb, Pdhx, Pdk2, Pid1, Prp…
GO:0006744	ubiquinone biosynthetic process	GO_BiologicalProcess-EBI-UniProt-GOA-ACAP-ARAP_08.05.2020_00h00	2.02653e-12	4.201e-09	9.21602e-34	2.94913e-32	[6, 7]	Group30	76.4706	13	[Coq10a, Coq2, Coq3, Coq4, Coq5, Coq6, Coq7, Coq8a, Coq9, Ndufa9, Pdss1, Pdss2, Pptc7]
GO:0009165	nucleotide biosynthetic process	GO_BiologicalProcess-EBI-UniProt-GOA-ACAP-ARAP_08.05.2020_00h00	7.48505e-19	1.58683e-15	9.21602e-34	2.94913e-32	[6, 7, 8]	Group30	24.8032	63	[Acat1, Acot7, Acsl1, Adcy1, Adk, Adsl, Afmid, Agpat2, Agpat3, Ak1, Ak3, Ak4, Atp5a1, Atp5b, Atp5c1, Atp5d, Atp5e, Atp5g1, Atp5g2, Atp5g3, Atp5h, Atp5j, Atp5k, Atp5o, Atp5pb, COX2, Chek2, Cmpk2, Cox5b, Cyc1, Dguok, Dhodh, Dlat, Dld, Dmac2l, Dut, Flad1, Gcdh, Gpat3, Gucy1a2, Idh2, Ldhd, Mlycd, Mpc2, Nadk2, Nampt, Naprt, Ndufc2, Nmnat1, Nmnat3, Nmrk1, Nos2, Pank1, Pdha1, Pdhb, Pdhx, Pdk2, Pid1, Prp…
GO:0033866	nucleoside bisphosphate biosynthetic process	GO_BiologicalProcess-EBI-UniProt-GOA-ACAP-ARAP_08.05.2020_00h00	7.19349e-06	0.0143726	9.21602e-34	2.94913e-32	[6, 7, 8]	Group30	29.5455	13	[Acat1, Acot7, Acsl1, Dlat, Dld, Gcdh, Mlycd, Mpc2, Pank1, Pdha1, Pdhb, Pdhx, Pdk2]
GO:0034033	purine nucleoside bisphosphate biosynthetic process	GO_BiologicalProcess-EBI-UniProt-GOA-ACAP-ARAP_08.05.2020_00h00	7.19349e-06	0.0143726	9.21602e-34	2.94913e-32	[6, 7, 8, 9]	Group30	29.5455	13	[Acat1, Acot7, Acsl1, Dlat, Dld, Gcdh, Mlycd, Mpc2, Pank1, Pdha1, Pdhb, Pdhx, Pdk2]
GO:0034030	ribonucleoside bisphosphate biosynthetic process	GO_BiologicalProcess-EBI-UniProt-GOA-ACAP-ARAP_08.05.2020_00h00	7.19349e-06	0.0143726	9.21602e-34	2.94913e-32	[7, 8, 9]	Group30	29.5455	13	[Acat1, Acot7, Acsl1, Dlat, Dld, Gcdh, Mlycd, Mpc2, Pank1, Pdha1, Pdhb, Pdhx, Pdk2]
GO:0071616	acyl-CoA biosynthetic process	GO_BiologicalProcess-EBI-UniProt-GOA-ACAP-ARAP_08.05.2020_00h00	1.00544e-05	0.0200384	9.21602e-34	2.94913e-32	[5, 6, 7, 8, 9, 10, 11]	Group30	33.3333	11	[Acat1, Acsl1, Dlat, Dld, Gcdh, Mlycd, Mpc2, Pdha1, Pdhb, Pdhx, Pdk2]
GO:0006091	generation of precursor metabolites and energy	GO_BiologicalProcess-EBI-UniProt-GOA-ACAP-ARAP_08.05.2020_00h00	1.10372e-39	2.3741e-36	0	0	[3]	Group31	26.7241	124	[Acadm, Acat1, Aco2, Adra1b, Adrb1, Adsl, Afg1l, Aifm1, Ak4, Aldob, Alox5, Apoc3, Atp5a1, Atp5b, Atp5c1, Atp5d, Atp5e, Atp5h, Atp5j, Atp5k, Atp5o, Atp5pb, COX2, Ccnb1, Cdk1, Chchd10, Ciapin1, Coq10a, Coq7, Coq9, Cox10, Cox4i1, Cox5a, Cox5b, Cox6a2, Cox7a1, Cox8b, Cs, Cybb, Cyc1, Cycs, Dguok, Dlat, Dld, Dlst, Dnajc15, Eno3, Entpd5, Etfa, Etfb, Etfbkmt, Etfdh, Fbp2, Fdx1, Fh1, Fxn, Galt, Glrx3, Idh…
GO:0015980	energy derivation by oxidation of organic compounds	GO_BiologicalProcess-EBI-UniProt-GOA-ACAP-ARAP_08.05.2020_00h00	2.05821e-31	4.41281e-28	0	0	[3, 4]	Group31	30.6273	83	[Acadm, Aco2, Adra1b, Adrb1, Adsl, Afg1l, Aifm1, Atp5d, COX2, Ccnb1, Cdk1, Coq10a, Coq7, Coq9, Cox10, Cox4i1, Cox5a, Cox5b, Cox6a2, Cs, Cyc1, Cycs, Dguok, Dlat, Dld, Dlst, Dnajc15, Etfdh, Fh1, Fxn, Idh2, Idh3a, Idh3b, Idh3g, Immp2l, Lyrm7, Mdh1, Mdh2, Mtfr1, Ndufa10, Ndufa12, Ndufa5, Ndufaf1, Ndufb6, Ndufb8, Ndufb9, Ndufc2, Ndufs1, Ndufs2, Ndufs4, Ndufs6, Ndufs7, Ndufs8, Ndufv1, Ndufv2, Ndufv3, O…
GO:0022900	electron transport chain	GO_BiologicalProcess-EBI-UniProt-GOA-ACAP-ARAP_08.05.2020_00h00	2.70711e-37	5.82028e-34	0	0	[3, 4]	Group31	47.0588	64	[Afg1l, Aifm1, Alox5, COX2, Ccnb1, Cdk1, Ciapin1, Coq7, Coq9, Cox10, Cox4i1, Cox5a, Cox5b, Cox6a2, Cox7a1, Cox8b, Cybb, Cyc1, Cycs, Dguok, Dld, Dnajc15, Etfa, Etfb, Etfbkmt, Etfdh, Fdx1, Glrx3, Immp2l, Ndufa10, Ndufa12, Ndufa4, Ndufa4l2, Ndufa5, Ndufaf1, Ndufb6, Ndufb8, Ndufb9, Ndufc2, Ndufs1, Ndufs2, Ndufs4, Ndufs6, Ndufs8, Ndufv1, Ndufv2, Ndufv3, Nqo2, Phb2, Pink1, Ptges2, Sdha, Sdhaf2, Sdhb, S…
GO:0016651	oxidoreductase activity, acting on NAD(P)H	GO_BiologicalProcess-EBI-UniProt-GOA-ACAP-ARAP_08.05.2020_00h00	2.71628e-11	5.6064e-08	0	0	[4]	Group31	30.1075	28	[Aifm1, Cbr4, Cox15, Cyb5r2, Cyb5rl, Cybb, Dhrs4, Dld, Gmpr, Ndufa10, Ndufa12, Ndufa13, Ndufa5, Ndufa9, Ndufb4, Ndufb8, Ndufc2, Ndufs1, Ndufs2, Ndufs3, Ndufs4, Ndufs7, Ndufs8, Ndufv1, Ndufv2, Nos2, Nqo2, Rnls]
GO:0006119	oxidative phosphorylation	GO_BiologicalProcess-EBI-UniProt-GOA-ACAP-ARAP_08.05.2020_00h00	1.41599e-34	3.04297e-31	0	0	[3, 4, 6]	Group31	50	56	[Afg1l, Ak4, Apoc3, Atp5a1, Atp5b, Atp5c1, Atp5d, Atp5e, Atp5h, Atp5j, Atp5k, Atp5o, Atp5pb, COX2, Ccnb1, Cdk1, Chchd10, Coq7, Coq9, Cox4i1, Cox5a, Cox5b, Cox6a2, Cox7a1, Cox8b, Cyc1, Cycs, Dguok, Dld, Dnajc15, Fxn, Ndufa10, Ndufa12, Ndufaf1, Ndufb6, Ndufb8, Ndufb9, Ndufc2, Ndufs1, Ndufs2, Ndufs6, Ndufs8, Ndufv1, Ndufv2, Ndufv3, Nipsnap2, Pink1, Ppif, Sdha, Sdhaf2, Sdhc, Taz, Tefm, Uqcrb, Uqcrc1,…
GO:0009055	electron transfer activity	GO_BiologicalProcess-EBI-UniProt-GOA-ACAP-ARAP_08.05.2020_00h00	1.59865e-18	3.38273e-15	0	0	[4, 5]	Group31	43.4211	33	[Aifm1, Alox5, COX2, Ciapin1, Cox10, Cox4i1, Cox5a, Cox5b, Cox6a2, Cox7a1, Cox8b, Cybb, Cyc1, Cycs, Etfa, Etfb, Etfbkmt, Etfdh, Fdx1, Glrx3, Ndufa12, Ndufa4, Ndufa4l2, Ndufs1, Nqo2, Phb2, Ptges2, Sdha, Sdhb, Sdhc, Steap4, Taco1, Uqcrfs1]
GO:0045333	cellular respiration	GO_BiologicalProcess-EBI-UniProt-GOA-ACAP-ARAP_08.05.2020_00h00	3.58304e-40	7.71068e-37	0	0	[4, 5]	Group31	43.1034	75	[Aco2, Adsl, Afg1l, Aifm1, Atp5d, COX2, Ccnb1, Cdk1, Coq10a, Coq7, Coq9, Cox10, Cox4i1, Cox5a, Cox5b, Cox6a2, Cs, Cyc1, Cycs, Dguok, Dlat, Dld, Dlst, Dnajc15, Etfdh, Fh1, Fxn, Idh2, Idh3a, Idh3b, Idh3g, Immp2l, Lyrm7, Mdh1, Mdh2, Mtfr1, Ndufa10, Ndufa12, Ndufa5, Ndufaf1, Ndufb6, Ndufb8, Ndufb9, Ndufc2, Ndufs1, Ndufs2, Ndufs4, Ndufs6, Ndufs7, Ndufs8, Ndufv1, Ndufv2, Ndufv3, Ogdhl, Oxa1l, Pdha1, Pd…
GO:0003954	NADH dehydrogenase activity	GO_BiologicalProcess-EBI-UniProt-GOA-ACAP-ARAP_08.05.2020_00h00	5.91458e-14	1.23615e-10	0	0	[5]	Group31	69.5652	16	[Ndufa10, Ndufa12, Ndufa13, Ndufa5, Ndufa9, Ndufb4, Ndufb8, Ndufc2, Ndufs1, Ndufs2, Ndufs3, Ndufs4, Ndufs7, Ndufs8, Ndufv1, Ndufv2]
GO:0016655	oxidoreductase activity, acting on NAD(P)H, quinone or similar compound as acceptor	GO_BiologicalProcess-EBI-UniProt-GOA-ACAP-ARAP_08.05.2020_00h00	1.41173e-12	2.92793e-09	0	0	[5]	Group31	52.9412	18	[Cbr4, Dhrs4, Ndufa10, Ndufa12, Ndufa13, Ndufa5, Ndufb4, Ndufb8, Ndufc2, Ndufs1, Ndufs2, Ndufs3, Ndufs4, Ndufs7, Ndufs8, Ndufv1, Ndufv2, Nqo2]
GO:0022904	respiratory electron transport chain	GO_BiologicalProcess-EBI-UniProt-GOA-ACAP-ARAP_08.05.2020_00h00	6.71759e-32	1.4416e-28	0	0	[4, 5, 6]	Group31	56.7901	46	[Afg1l, Aifm1, COX2, Ccnb1, Cdk1, Coq7, Coq9, Cox4i1, Cox5a, Cox5b, Cox6a2, Cyc1, Cycs, Dguok, Dld, Dnajc15, Etfdh, Immp2l, Ndufa10, Ndufa12, Ndufa5, Ndufaf1, Ndufb6, Ndufb8, Ndufb9, Ndufc2, Ndufs1, Ndufs2, Ndufs4, Ndufs6, Ndufs8, Ndufv1, Ndufv2, Ndufv3, Pink1, Sdha, Sdhaf2, Sdhb, Sdhc, Slc25a12, Slc25a13, Sod2, Taz, Uqcrb, Uqcrc1, Uqcrfs1]
GO:0006099	tricarboxylic acid cycle	GO_BiologicalProcess-EBI-UniProt-GOA-ACAP-ARAP_08.05.2020_00h00	1.5043e-18	3.1846e-15	0	0	[3, 6, 7]	Group31	68.75	22	[Aco2, Cs, Dlat, Dlst, Fh1, Idh2, Idh3a, Idh3b, Idh3g, Mdh1, Mdh2, Ndufs4, Ogdhl, Pdha1, Pdhb, Sdha, Sdhaf2, Sdhb, Sdhc, Sucla2, Suclg1, Suclg2]
GO:0009060	aerobic respiration	GO_BiologicalProcess-EBI-UniProt-GOA-ACAP-ARAP_08.05.2020_00h00	5.12664e-21	1.09197e-17	0	0	[5, 6]	Group31	43.1818	38	[Aco2, Adsl, Afg1l, Atp5d, Cox10, Cox4i1, Cox5a, Cox5b, Cox6a2, Cs, Cycs, Dlat, Dlst, Fh1, Fxn, Idh2, Idh3a, Idh3b, Idh3g, Mdh1, Mdh2, Mtfr1, Ndufs4, Ndufs7, Ndufs8, Ogdhl, Oxa1l, Pdha1, Pdhb, Sdha, Sdhaf2, Sdhb, Sdhc, Sirt3, Sucla2, Suclg1, Suclg2, Uqcrb]
GO:0042773	ATP synthesis coupled electron transport	GO_BiologicalProcess-EBI-UniProt-GOA-ACAP-ARAP_08.05.2020_00h00	4.02621e-28	8.6161e-25	0	0	[4, 5, 6, 7]	Group31	62.7119	37	[Afg1l, COX2, Ccnb1, Cdk1, Coq7, Coq9, Cox4i1, Cox5a, Cox5b, Cox6a2, Cyc1, Cycs, Dguok, Dld, Dnajc15, Ndufa10, Ndufa12, Ndufaf1, Ndufb6, Ndufb8, Ndufb9, Ndufc2, Ndufs1, Ndufs2, Ndufs6, Ndufs8, Ndufv1, Ndufv2, Ndufv3, Pink1, Sdha, Sdhaf2, Sdhc, Taz, Uqcrb, Uqcrc1, Uqcrfs1]
GO:0006102	isocitrate metabolic process	GO_BiologicalProcess-EBI-UniProt-GOA-ACAP-ARAP_08.05.2020_00h00	1.01466e-05	0.020212	0	0	[5, 6, 7]	Group31	83.3333	5	[Aco2, Idh2, Idh3a, Idh3b, Idh3g]
GO:0043648	dicarboxylic acid metabolic process	GO_BiologicalProcess-EBI-UniProt-GOA-ACAP-ARAP_08.05.2020_00h00	2.90097e-13	6.03401e-10	0	0	[6]	Group31	32.2917	31	[Acsf3, Adhfe1, Adsl, Aldh4a1, Aldh5a1, Cs, Ddo, Dglucy, Dhfr, Dld, Dlst, Fh1, Gpt2, Idh2, Idh3a, Idh3b, Idh3g, Kyat3, Mdh1, Mdh2, Me3, Mrps36, Nit2, Phyh, Prodh, Sdha, Sdhb, Slc25a12, Sucla2, Suclg1, Suclg2]
GO:0050136	NADH dehydrogenase (quinone) activity	GO_BiologicalProcess-EBI-UniProt-GOA-ACAP-ARAP_08.05.2020_00h00	1.99511e-13	4.1578e-10	0	0	[6]	Group31	71.4286	15	[Ndufa10, Ndufa12, Ndufa13, Ndufa5, Ndufb4, Ndufb8, Ndufc2, Ndufs1, Ndufs2, Ndufs3, Ndufs4, Ndufs7, Ndufs8, Ndufv1, Ndufv2]
GO:0042775	mitochondrial ATP synthesis coupled electron transport	GO_BiologicalProcess-EBI-UniProt-GOA-ACAP-ARAP_08.05.2020_00h00	5.4117e-27	1.15648e-23	0	0	[5, 6, 7, 8]	Group31	63.6364	35	[Afg1l, Ccnb1, Cdk1, Coq7, Coq9, Cox4i1, Cox5a, Cox5b, Cox6a2, Cyc1, Cycs, Dguok, Dld, Dnajc15, Ndufa10, Ndufa12, Ndufaf1, Ndufb6, Ndufb8, Ndufb9, Ndufc2, Ndufs2, Ndufs6, Ndufs8, Ndufv1, Ndufv2, Ndufv3, Pink1, Sdha, Sdhaf2, Sdhc, Taz, Uqcrb, Uqcrc1, Uqcrfs1]
GO:0006103	2-oxoglutarate metabolic process	GO_BiologicalProcess-EBI-UniProt-GOA-ACAP-ARAP_08.05.2020_00h00	1.86047e-09	3.82141e-06	0	0	[7]	Group31	64.7059	11	[Adhfe1, Dld, Dlst, Gpt2, Idh2, Idh3a, Idh3b, Idh3g, Kyat3, Mrps36, Phyh]
GO:0006120	mitochondrial electron transport, NADH to ubiquinone	GO_BiologicalProcess-EBI-UniProt-GOA-ACAP-ARAP_08.05.2020_00h00	6.10238e-14	1.27479e-10	0	0	[5, 6, 7, 8, 9]	Group31	75	15	[Coq9, Dld, Dnajc15, Ndufa10, Ndufaf1, Ndufb6, Ndufb8, Ndufb9, Ndufc2, Ndufs2, Ndufs6, Ndufs8, Ndufv1, Ndufv2, Pink1]
GO:0008137	NADH dehydrogenase (ubiquinone) activity	GO_BiologicalProcess-EBI-UniProt-GOA-ACAP-ARAP_08.05.2020_00h00	1.99511e-13	4.1578e-10	0	0	[7]	Group31	71.4286	15	[Ndufa10, Ndufa12, Ndufa13, Ndufa5, Ndufb4, Ndufb8, Ndufc2, Ndufs1, Ndufs2, Ndufs3, Ndufs4, Ndufs7, Ndufs8, Ndufv1, Ndufv2]
GO:0010257	NADH dehydrogenase complex assembly	GO_BiologicalProcess-EBI-UniProt-GOA-ACAP-ARAP_08.05.2020_00h00	2.55474e-25	5.45692e-22	0	0	[7]	Group31	65.3061	32	[Aifm1, Bcs1l, Foxred1, Ndufa10, Ndufa13, Ndufa3, Ndufa5, Ndufa9, Ndufab1, Ndufaf1, Ndufaf3, Ndufaf4, Ndufaf6, Ndufb10, Ndufb11, Ndufb2, Ndufb4, Ndufb5, Ndufb6, Ndufb8, Ndufb9, Ndufc1, Ndufc2, Ndufs4, Ndufs6, Ndufs7, Ndufs8, Nubpl, Oxa1l, Taz, Timm21, Tmem126a]
GO:0032981	mitochondrial respiratory chain complex I assembly	GO_BiologicalProcess-EBI-UniProt-GOA-ACAP-ARAP_08.05.2020_00h00	2.55474e-25	5.45692e-22	0	0	[7, 8]	Group31	65.3061	32	[Aifm1, Bcs1l, Foxred1, Ndufa10, Ndufa13, Ndufa3, Ndufa5, Ndufa9, Ndufab1, Ndufaf1, Ndufaf3, Ndufaf4, Ndufaf6, Ndufb10, Ndufb11, Ndufb2, Ndufb4, Ndufb5, Ndufb6, Ndufb8, Ndufb9, Ndufc1, Ndufc2, Ndufs4, Ndufs6, Ndufs7, Ndufs8, Nubpl, Oxa1l, Taz, Timm21, Tmem126a]
GO:0006082	organic acid metabolic process	GO_BiologicalProcess-EBI-UniProt-GOA-ACAP-ARAP_08.05.2020_00h00	1.01472e-31	2.17657e-28	3.55202e-26	1.03009e-24	[3]	Group32	17.6641	183	[Aasdhppt, Abcd2, Abcd3, Acaa2, Acad11, Acad8, Acadl, Acadm, Acads, Acadvl, Acat1, Aco2, Acot1, Acot2, Acot7, Acsf3, Acsl1, Acsm5, Adhfe1, Adsl, Afmid, Aig1, Akr1c14, Aldh4a1, Aldh5a1, Aldh6a1, Aldob, Alkbh7, Alox5, Amacr, Angpt1, Angptl3, Apip, As3mt, Auh, Bcat2, Bckdhb, Bhmt, Brca1, C1qtnf9, Carnmt1, Cars2, Cav1, Cbr4, Cd36, Ces1d, Chst1, Cmah, Cps1, Cpt2, Crat, Cs, Csgalnact1, Cyp26b1, Cyp3a13…
GO:0006629	lipid metabolic process	GO_BiologicalProcess-EBI-UniProt-GOA-ACAP-ARAP_08.05.2020_00h00	2.44864e-11	5.05889e-08	3.55202e-26	1.03009e-24	[3]	Group32	11.9186	164	[Abcd2, Abcd3, Abhd1, Acaa2, Acad11, Acad8, Acadl, Acadm, Acads, Acadvl, Acat1, Acot1, Acot2, Acot7, Acp6, Acsf3, Acsl1, Acsm5, Agpat2, Agpat3, Agtr1a, Aig1, Akr1b10, Akr1b3, Akr1c14, Alg6, Alkbh7, Alox5, Amacr, Angptl3, Angptl4, Apob, Apoc3, Atp5a1, Atp5b, Auh, Bcl11b, Brca1, C1qtnf9, Cav1, Cbr4, Ccna2, Cd36, Ces1d, Chek2, Chpt1, Coq2, Cps1, Cpt2, Crat, Cyb5r2, Cyp26b1, Cyp3a13, Decr1, Dgat2, Dh…
GO:0044282	small molecule catabolic process	GO_BiologicalProcess-EBI-UniProt-GOA-ACAP-ARAP_08.05.2020_00h00	2.66646e-17	5.6289e-14	3.55202e-26	1.03009e-24	[3]	Group32	20.6612	75	[Abcd2, Abcd3, Acaa2, Acad11, Acad8, Acadl, Acadm, Acads, Acadvl, Acat1, Acot2, Acot7, Acsf3, Adhfe1, Afmid, Aig1, Aldh4a1, Aldh5a1, Aldh6a1, Aldob, Auh, Bcat2, Bckdhb, Ces1d, Cpt2, Crat, Cyp26b1, Ddo, Decr1, Dlst, Ech1, Echs1, Eci1, Eci2, Ehhadh, Etfa, Etfb, Etfbkmt, Etfdh, Fah, Galm, Galt, Gcat, Gcdh, Gpt, Gpt2, Gstz1, Hadh, Hadha, Hadhb, Hibadh, Hibch, Impa2, Inpp5e, Ivd, Kyat1, Ldhd, Lpin1, M…
GO:0044255	cellular lipid metabolic process	GO_BiologicalProcess-EBI-UniProt-GOA-ACAP-ARAP_08.05.2020_00h00	1.16401e-14	2.43743e-11	3.55202e-26	1.03009e-24	[3, 4]	Group32	13.7998	142	[Abcd2, Abcd3, Abhd1, Acaa2, Acad11, Acadl, Acadm, Acads, Acadvl, Acat1, Acot1, Acot2, Acot7, Acp6, Acsf3, Acsl1, Acsm5, Agpat2, Agpat3, Agtr1a, Aig1, Akr1b10, Akr1b3, Akr1c14, Alg6, Alkbh7, Alox5, Amacr, Angptl3, Apob, Apoc3, Auh, Brca1, C1qtnf9, Cav1, Cbr4, Ccna2, Cd36, Ces1d, Chek2, Chpt1, Coq2, Cps1, Cpt2, Crat, Cyp26b1, Cyp3a13, Decr1, Dgat2, Dhrs4, Dld, Ech1, Echdc3, Echs1, Eci1, Eci2, Ehha…
GO:0016042	lipid catabolic process	GO_BiologicalProcess-EBI-UniProt-GOA-ACAP-ARAP_08.05.2020_00h00	8.91852e-11	1.839e-07	3.55202e-26	1.03009e-24	[4]	Group32	17.6119	59	[Abcd2, Abcd3, Acaa2, Acad11, Acadl, Acadm, Acads, Acadvl, Acat1, Acot2, Acot7, Aig1, Amacr, Angptl3, Apob, Apoc3, Auh, Ces1d, Cps1, Cpt2, Crat, Cyp26b1, Decr1, Ech1, Echs1, Eci1, Eci2, Ehhadh, Enpp2, Etfa, Etfb, Etfbkmt, Etfdh, Fmc1, Gcdh, Gdpd1, Hadh, Hadha, Hadhb, Hint2, Ivd, Lpin1, Lpl, Mgll, Mlycd, Pcca, Pex2, Phyh, Pik3cg, Pla2g2d, Pla2g4e, Pla2g5, Plaat1, Plbd1, Plin5, Prdx5, Scarb1, Scp2,…
GO:0016054	organic acid catabolic process	GO_BiologicalProcess-EBI-UniProt-GOA-ACAP-ARAP_08.05.2020_00h00	5.17595e-20	1.10144e-16	3.55202e-26	1.03009e-24	[4]	Group32	26.0331	63	[Abcd2, Abcd3, Acaa2, Acad11, Acad8, Acadl, Acadm, Acads, Acadvl, Acat1, Acot2, Acot7, Acsf3, Adhfe1, Afmid, Aig1, Aldh4a1, Aldh5a1, Aldh6a1, Auh, Bcat2, Bckdhb, Ces1d, Cpt2, Crat, Cyp26b1, Ddo, Decr1, Dlst, Ech1, Echs1, Eci1, Eci2, Ehhadh, Etfa, Etfb, Etfbkmt, Etfdh, Fah, Gcat, Gcdh, Gpt, Gpt2, Gstz1, Hadh, Hadha, Hadhb, Hibadh, Hibch, Ivd, Kyat1, Ldhd, Lpin1, Mccc1, Mccc2, Mlycd, Nos2, Pex2, Ph…
GO:0043436	oxoacid metabolic process	GO_BiologicalProcess-EBI-UniProt-GOA-ACAP-ARAP_08.05.2020_00h00	2.45228e-31	5.25523e-28	3.55202e-26	1.03009e-24	[4]	Group32	17.8109	179	[Aasdhppt, Abcd2, Abcd3, Acaa2, Acad11, Acad8, Acadl, Acadm, Acads, Acadvl, Acat1, Aco2, Acot1, Acot2, Acot7, Acsf3, Acsl1, Acsm5, Adhfe1, Adsl, Afmid, Aig1, Akr1c14, Aldh4a1, Aldh5a1, Aldh6a1, Aldob, Alkbh7, Alox5, Amacr, Angpt1, Angptl3, Apip, As3mt, Auh, Bcat2, Bckdhb, Bhmt, Brca1, C1qtnf9, Carnmt1, Cars2, Cav1, Cbr4, Cd36, Ces1d, Chst1, Cmah, Cps1, Cpt2, Crat, Cs, Csgalnact1, Cyp26b1, Cyp3a13…
GO:0006520	cellular amino acid metabolic process	GO_BiologicalProcess-EBI-UniProt-GOA-ACAP-ARAP_08.05.2020_00h00	8.77483e-13	1.82078e-09	3.55202e-26	1.03009e-24	[3, 4, 6]	Group32	20.6107	54	[Aasdhppt, Acad8, Acat1, Adhfe1, Adsl, Afmid, Aldh4a1, Aldh5a1, Aldh6a1, Apip, Auh, Bcat2, Bckdhb, Bhmt, Cars2, Cps1, Dars2, Ddo, Dglucy, Dlst, Fah, Fars2, Gamt, Gatb, Gatc, Gcat, Gcdh, Gpt, Gpt2, Gstz1, Hars2, Hibadh, Hibch, Ivd, Kyat1, Kyat3, Mccc1, Mccc2, Mmut, Mtr, Nars2, Nit2, Nos2, Pm20d1, Prodh, Qrsl1, Sars2, Sephs2, Slc25a12, Tarsl2, Tha1, Thap4, Wars2, Yars2]
GO:0030258	lipid modification	GO_BiologicalProcess-EBI-UniProt-GOA-ACAP-ARAP_08.05.2020_00h00	1.15915e-08	2.36582e-05	3.55202e-26	1.03009e-24	[4, 5]	Group32	16.5079	52	[Abcd2, Abcd3, Acaa2, Acad11, Acadl, Acadm, Acads, Acadvl, Acat1, Agtr1a, Alox5, Auh, C1qtnf9, Cd36, Cpt2, Crat, Cyp3a13, Decr1, Dgat2, Ech1, Echs1, Eci1, Eci2, Ehhadh, Ephx2, Etfa, Etfb, Etfbkmt, Etfdh, Fabp3, Gcdh, Ggta1, Hadh, Hadha, Hadhb, Impa2, Inpp5e, Ip6k3, Ivd, Lpcat3, Lyn, Mapk14, Mlycd, Pex2, Phyh, Pik3cg, Plin5, Rbl1, Scp2, Tek, Ttc7, Vav3]
GO:0044242	cellular lipid catabolic process	GO_BiologicalProcess-EBI-UniProt-GOA-ACAP-ARAP_08.05.2020_00h00	1.07465e-14	2.2514e-11	3.55202e-26	1.03009e-24	[4, 5]	Group32	23.4234	52	[Abcd2, Abcd3, Acaa2, Acad11, Acadl, Acadm, Acads, Acadvl, Acat1, Acot2, Acot7, Aig1, Amacr, Angptl3, Apob, Apoc3, Auh, Ces1d, Cps1, Cpt2, Crat, Cyp26b1, Decr1, Ech1, Echs1, Eci1, Eci2, Ehhadh, Enpp2, Etfa, Etfb, Etfbkmt, Etfdh, Gcdh, Gdpd1, Hadh, Hadha, Hadhb, Ivd, Lpin1, Lpl, Mgll, Mlycd, Pex2, Phyh, Pik3cg, Pla2g4e, Pla2g5, Plin5, Prdx5, Scarb1, Scp2]
GO:0046486	glycerolipid metabolic process	GO_BiologicalProcess-EBI-UniProt-GOA-ACAP-ARAP_08.05.2020_00h00	8.83579e-06	0.0176274	3.55202e-26	1.03009e-24	[4, 5]	Group32	13.2678	54	[Acp6, Acsl1, Agpat2, Agpat3, Angptl3, Apob, Apoc3, Cav1, Cd36, Ces1d, Chek2, Chpt1, Cps1, Dgat2, Enpp2, Esr1, Etnk1, Fabp3, Fabp5, Fgf7, Fitm2, Gdpd1, Gnpat, Gpat3, Hadha, Impa2, Inpp5e, Ip6k3, Lmf1, Lpcat3, Lpin1, Lpl, Lrat, Lyn, Mgll, Pigh, Pik3cg, Pisd, Pitpnc1, Pla2g2d, Pla2g4e, Pla2g5, Plaat1, Plin5, Plscr1, Prdx5, Pyurf, Scarb1, Taz, Tek, Thrb, Tmem246, Ttc7, Vav3]
GO:0034440	lipid oxidation	GO_BiologicalProcess-EBI-UniProt-GOA-ACAP-ARAP_08.05.2020_00h00	3.55656e-16	7.48301e-13	3.55202e-26	1.03009e-24	[3, 5, 6]	Group32	32.7586	38	[Abcd2, Abcd3, Acaa2, Acad11, Acadl, Acadm, Acads, Acadvl, Acat1, Alox5, Auh, C1qtnf9, Cd36, Cpt2, Crat, Decr1, Dgat2, Ech1, Echs1, Eci1, Eci2, Ehhadh, Etfa, Etfb, Etfbkmt, Etfdh, Fabp3, Gcdh, Hadh, Hadha, Hadhb, Ivd, Mapk14, Mlycd, Pex2, Phyh, Plin5, Scp2]
GO:0019752	carboxylic acid metabolic process	GO_BiologicalProcess-EBI-UniProt-GOA-ACAP-ARAP_08.05.2020_00h00	1.177e-32	2.52701e-29	3.55202e-26	1.03009e-24	[5]	Group32	18.3525	176	[Aasdhppt, Abcd2, Abcd3, Acaa2, Acad11, Acad8, Acadl, Acadm, Acads, Acadvl, Acat1, Aco2, Acot1, Acot2, Acot7, Acsf3, Acsl1, Acsm5, Adhfe1, Adsl, Afmid, Aig1, Akr1c14, Aldh4a1, Aldh5a1, Aldh6a1, Aldob, Alkbh7, Alox5, Amacr, Angptl3, Apip, As3mt, Auh, Bcat2, Bckdhb, Bhmt, Brca1, C1qtnf9, Carnmt1, Cars2, Cav1, Cbr4, Cd36, Ces1d, Cmah, Cps1, Cpt2, Crat, Cs, Csgalnact1, Cyp26b1, Cyp3a13, Dars2, Ddo, D…
GO:0006631	fatty acid metabolic process	GO_BiologicalProcess-EBI-UniProt-GOA-ACAP-ARAP_08.05.2020_00h00	3.24799e-15	6.81752e-12	3.55202e-26	1.03009e-24	[4, 5, 7]	Group32	18.5714	78	[Abcd2, Abcd3, Acaa2, Acad11, Acadl, Acadm, Acads, Acadvl, Acat1, Acot1, Acot2, Acot7, Acsf3, Acsl1, Acsm5, Aig1, Akr1c14, Alkbh7, Alox5, Amacr, Angptl3, Auh, Brca1, C1qtnf9, Cav1, Cbr4, Cd36, Ces1d, Cpt2, Crat, Decr1, Dgat2, Dld, Ech1, Echdc3, Echs1, Eci1, Eci2, Ehhadh, Ephx2, Etfa, Etfb, Etfbkmt, Etfdh, Fabp3, Fabp5, Gcdh, Gnpat, Gstm7, Hadh, Hadha, Hadhb, Ivd, Lpin1, Lpl, Mapk14, Mcat, Mgll, M…
GO:1901605	alpha-amino acid metabolic process	GO_BiologicalProcess-EBI-UniProt-GOA-ACAP-ARAP_08.05.2020_00h00	5.61039e-10	1.15406e-06	3.55202e-26	1.03009e-24	[4, 5, 7]	Group32	20.8333	40	[Aasdhppt, Acad8, Acat1, Adhfe1, Adsl, Afmid, Aldh4a1, Aldh5a1, Aldh6a1, Apip, Auh, Bcat2, Bhmt, Cps1, Ddo, Dglucy, Dlst, Fah, Gamt, Gcat, Gcdh, Gpt, Gpt2, Gstz1, Hibadh, Hibch, Ivd, Kyat1, Kyat3, Mccc1, Mccc2, Mmut, Mtr, Nit2, Nos2, Prodh, Sephs2, Slc25a12, Tha1, Thap4]
GO:0009063	cellular amino acid catabolic process	GO_BiologicalProcess-EBI-UniProt-GOA-ACAP-ARAP_08.05.2020_00h00	8.99164e-09	1.83879e-05	3.55202e-26	1.03009e-24	[4, 5, 6, 7]	Group32	25.2427	26	[Acad8, Acat1, Adhfe1, Afmid, Aldh4a1, Aldh5a1, Aldh6a1, Auh, Bcat2, Bckdhb, Ddo, Dlst, Fah, Gcat, Gpt, Gpt2, Gstz1, Hibadh, Hibch, Ivd, Kyat1, Mccc1, Mccc2, Nos2, Prodh, Tha1]
GO:0046394	carboxylic acid biosynthetic process	GO_BiologicalProcess-EBI-UniProt-GOA-ACAP-ARAP_08.05.2020_00h00	1.59784e-05	0.0317012	3.55202e-26	1.03009e-24	[5, 6]	Group32	14.0523	43	[Aasdhppt, Abcd2, Abcd3, Acadl, Acadvl, Acot7, Acsf3, Acsm5, Adsl, Alox5, Amacr, Apip, Bcat2, Bhmt, Brca1, Cbr4, Dhfr, Egf, Fabp5, Gamt, Gch1, Has3, Ldhb, Lpl, Mcat, Mgll, Mid1ip1, Mlycd, Mtr, Ndufab1, Oxsm, Pccb, Pex2, Pla2g5, Prkab1, Ptges2, Scd4, Sephs2, Slc25a12, Tecr, Tha1, Uros, Wdtc1]
GO:0046395	carboxylic acid catabolic process	GO_BiologicalProcess-EBI-UniProt-GOA-ACAP-ARAP_08.05.2020_00h00	5.17595e-20	1.10144e-16	3.55202e-26	1.03009e-24	[5, 6]	Group32	26.0331	63	[Abcd2, Abcd3, Acaa2, Acad11, Acad8, Acadl, Acadm, Acads, Acadvl, Acat1, Acot2, Acot7, Acsf3, Adhfe1, Afmid, Aig1, Aldh4a1, Aldh5a1, Aldh6a1, Auh, Bcat2, Bckdhb, Ces1d, Cpt2, Crat, Cyp26b1, Ddo, Decr1, Dlst, Ech1, Echs1, Eci1, Eci2, Ehhadh, Etfa, Etfb, Etfbkmt, Etfdh, Fah, Gcat, Gcdh, Gpt, Gpt2, Gstz1, Hadh, Hadha, Hadhb, Hibadh, Hibch, Ivd, Kyat1, Ldhd, Lpin1, Mccc1, Mccc2, Mlycd, Nos2, Pex2, Ph…
GO:0019395	fatty acid oxidation	GO_BiologicalProcess-EBI-UniProt-GOA-ACAP-ARAP_08.05.2020_00h00	3.27902e-16	6.90235e-13	3.55202e-26	1.03009e-24	[4, 5, 6, 7, 8]	Group32	33.6364	37	[Abcd2, Abcd3, Acaa2, Acad11, Acadl, Acadm, Acads, Acadvl, Acat1, Auh, C1qtnf9, Cd36, Cpt2, Crat, Decr1, Dgat2, Ech1, Echs1, Eci1, Eci2, Ehhadh, Etfa, Etfb, Etfbkmt, Etfdh, Fabp3, Gcdh, Hadh, Hadha, Hadhb, Ivd, Mapk14, Mlycd, Pex2, Phyh, Plin5, Scp2]
GO:0032787	monocarboxylic acid metabolic process	GO_BiologicalProcess-EBI-UniProt-GOA-ACAP-ARAP_08.05.2020_00h00	1.73506e-17	3.66445e-14	3.55202e-26	1.03009e-24	[6]	Group32	16.9279	108	[Abcd2, Abcd3, Acaa2, Acad11, Acadl, Acadm, Acads, Acadvl, Acat1, Acot1, Acot2, Acot7, Acsf3, Acsl1, Acsm5, Aig1, Akr1c14, Aldh4a1, Aldh5a1, Aldob, Alkbh7, Alox5, Amacr, Angptl3, As3mt, Auh, Brca1, C1qtnf9, Cav1, Cbr4, Cd36, Ces1d, Cpt2, Crat, Cyp26b1, Cyp3a13, Decr1, Dgat2, Dlat, Dld, Ech1, Echdc3, Echs1, Eci1, Eci2, Ehhadh, Eno3, Entpd5, Ephx2, Etfa, Etfb, Etfbkmt, Etfdh, Fabp3, Fabp5, Fah, Fbp…
GO:0009062	fatty acid catabolic process	GO_BiologicalProcess-EBI-UniProt-GOA-ACAP-ARAP_08.05.2020_00h00	1.16538e-16	2.4578e-13	3.55202e-26	1.03009e-24	[5, 6, 7, 8]	Group32	34.5794	37	[Abcd2, Abcd3, Acaa2, Acad11, Acadl, Acadm, Acads, Acadvl, Acat1, Acot2, Acot7, Aig1, Auh, Ces1d, Cpt2, Crat, Decr1, Ech1, Echs1, Eci1, Eci2, Ehhadh, Etfa, Etfb, Etfbkmt, Etfdh, Gcdh, Hadh, Hadha, Hadhb, Ivd, Lpin1, Mlycd, Pex2, Phyh, Plin5, Scp2]
GO:0072329	monocarboxylic acid catabolic process	GO_BiologicalProcess-EBI-UniProt-GOA-ACAP-ARAP_08.05.2020_00h00	1.27738e-17	2.6991e-14	3.55202e-26	1.03009e-24	[6, 7]	Group32	32.5581	42	[Abcd2, Abcd3, Acaa2, Acad11, Acadl, Acadm, Acads, Acadvl, Acat1, Acot2, Acot7, Aig1, Aldh4a1, Aldh5a1, Auh, Ces1d, Cpt2, Crat, Cyp26b1, Decr1, Ech1, Echs1, Eci1, Eci2, Ehhadh, Etfa, Etfb, Etfbkmt, Etfdh, Fah, Gcdh, Hadh, Hadha, Hadhb, Ivd, Ldhd, Lpin1, Mlycd, Pex2, Phyh, Plin5, Scp2]
GO:1901606	alpha-amino acid catabolic process	GO_BiologicalProcess-EBI-UniProt-GOA-ACAP-ARAP_08.05.2020_00h00	1.03636e-08	2.11625e-05	3.55202e-26	1.03009e-24	[5, 6, 7, 8]	Group32	26.6667	24	[Acad8, Acat1, Adhfe1, Afmid, Aldh4a1, Aldh6a1, Auh, Bcat2, Ddo, Dlst, Fah, Gcat, Gpt, Gpt2, Gstz1, Hibadh, Hibch, Ivd, Kyat1, Mccc1, Mccc2, Nos2, Prodh, Tha1]
GO:0006635	fatty acid beta-oxidation	GO_BiologicalProcess-EBI-UniProt-GOA-ACAP-ARAP_08.05.2020_00h00	1.53361e-16	3.23286e-13	3.55202e-26	1.03009e-24	[5, 6, 7, 8, 9]	Group32	40.7895	31	[Abcd2, Abcd3, Acaa2, Acad11, Acadl, Acadm, Acads, Acadvl, Acat1, Auh, Cpt2, Crat, Decr1, Ech1, Echs1, Eci1, Eci2, Ehhadh, Etfa, Etfb, Etfbkmt, Etfdh, Gcdh, Hadh, Hadha, Hadhb, Ivd, Mlycd, Pex2, Plin5, Scp2]
GO:0033539	fatty acid beta-oxidation using acyl-CoA dehydrogenase	GO_BiologicalProcess-EBI-UniProt-GOA-ACAP-ARAP_08.05.2020_00h00	2.24406e-13	4.67438e-10	3.55202e-26	1.03009e-24	[6, 7, 8, 9, 10]	Group32	100	11	[Acad11, Acadl, Acadm, Acads, Acadvl, Etfa, Etfb, Etfbkmt, Etfdh, Gcdh, Ivd]
GO:0046933	proton-transporting ATP synthase activity, rotational mechanism	GO_BiologicalProcess-EBI-UniProt-GOA-ACAP-ARAP_08.05.2020_00h00	5.38996e-11	1.11195e-07	5.15822e-13	1.08323e-11	[8, 9, 10, 11, 12]	Group33	65	13	[Atp5a1, Atp5b, Atp5c1, Atp5d, Atp5e, Atp5g1, Atp5g2, Atp5g3, Atp5h, Atp5j, Atp5k, Atp5o, Atp5pb]
GO:0006839	mitochondrial transport	GO_BiologicalProcess-EBI-UniProt-GOA-ACAP-ARAP_08.05.2020_00h00	2.52265e-16	5.31271e-13	5.15822e-13	1.08323e-11	[4]	Group33	25.1185	53	[Acaa2, Aifm1, Alkbh7, Atp5a1, Atp5b, Atp5c1, Atp5d, Atp5e, Atp5h, Atp5j, Atp5k, Atp5o, Atp5pb, Bcl2l11, Bcs1l, Camk2a, Chchd10, Cox5b, Cyc1, Dnajc15, Dnajc19, Grpel1, Hspd1, Immp2l, Maip1, Mipep, Mpc2, Mrpl18, Mrs2, Ndufa13, Opa1, Oxa1l, Pink1, Pnpt1, Ppif, Rhot2, Samm50, Siva1, Slc25a12, Slc25a13, Slc25a15, Slc25a29, Slc25a4, Timm21, Timm22, Timm23, Timm44, Tmem14c, Tomm22, Tomm40l, Tomm5, Ucp3…
GO:0015002	heme-copper terminal oxidase activity	GO_BiologicalProcess-EBI-UniProt-GOA-ACAP-ARAP_08.05.2020_00h00	1.07619e-07	0.000218035	5.15822e-13	1.08323e-11	[4]	Group33	40.625	13	[Alox5, COX2, Cox10, Cox4i1, Cox5a, Cox5b, Cox6a2, Cox7a1, Cox8b, Ndufa4, Ndufa4l2, Phb2, Taco1]
GO:0016675	oxidoreductase activity, acting on a heme group of donors	GO_BiologicalProcess-EBI-UniProt-GOA-ACAP-ARAP_08.05.2020_00h00	1.6603e-07	0.000336044	5.15822e-13	1.08323e-11	[4]	Group33	39.3939	13	[Alox5, COX2, Cox10, Cox4i1, Cox5a, Cox5b, Cox6a2, Cox7a1, Cox8b, Ndufa4, Ndufa4l2, Phb2, Taco1]
GO:0034220	ion transmembrane transport	GO_BiologicalProcess-EBI-UniProt-GOA-ACAP-ARAP_08.05.2020_00h00	1.8068e-07	0.000365335	5.15822e-13	1.08323e-11	[3, 5]	Group33	10.9399	142	[Abcc9, Abcd3, Adrb1, Agtr1a, Alox5, Ano10, Aplnr, Aqp1, Arc, Arl6ip1, Atp1a2, Atp2a2, Atp2b2, Atp5a1, Atp5b, Atp5c1, Atp5d, Atp5e, Atp5g1, Atp5g2, Atp5g3, Atp5h, Atp5j, Atp5k, Atp5o, Atp5pb, COX2, Cacna1s, Capn3, Cav1, Ccdc51, Ccr5, Chrna10, Chrna2, Clcn1, Cngb3, Cox10, Cox15, Cox4i1, Cox5a, Cox5b, Cox6a2, Cox7a1, Cox8b, Cpox, Cybb, Cyc1, Dhrs7c, Erc1, Fgf14, Folr2, Fyn, Gabra3, Gabrg3, Gabrr2, …
GO:1990542	mitochondrial transmembrane transport	GO_BiologicalProcess-EBI-UniProt-GOA-ACAP-ARAP_08.05.2020_00h00	7.97379e-16	1.67609e-12	5.15822e-13	1.08323e-11	[3, 5]	Group33	37.6471	32	[Aifm1, Atp5a1, Atp5b, Atp5c1, Atp5d, Atp5e, Atp5h, Atp5j, Atp5k, Atp5o, Atp5pb, Cox5b, Cyc1, Dnajc15, Dnajc19, Grpel1, Hspd1, Maip1, Mpc2, Mrpl18, Mrs2, Opa1, Pnpt1, Slc25a12, Slc25a13, Slc25a15, Slc25a29, Timm21, Timm23, Timm44, Tomm40l, Ucp3]
GO:0006812	cation transport	GO_BiologicalProcess-EBI-UniProt-GOA-ACAP-ARAP_08.05.2020_00h00	1.36079e-06	0.00273247	5.15822e-13	1.08323e-11	[5]	Group33	10.6646	138	[Abcc9, Adora2a, Adrb1, Agtr1a, Akap5, Alox5, Ank1, Ano10, Aplnr, Aqp1, Arc, Atp10d, Atp1a2, Atp2a2, Atp2b2, Atp5a1, Atp5b, Atp5c1, Atp5d, Atp5e, Atp5g1, Atp5g2, Atp5g3, Atp5h, Atp5j, Atp5k, Atp5o, Atp5pb, COX2, Cacna1s, Camk2a, Camk2b, Capn3, Cav1, Ccdc51, Ccr5, Cdk2, Chrna10, Chrna2, Cngb3, Cox10, Cox15, Cox4i1, Cox5a, Cox5b, Cox6a2, Cox7a1, Cox8b, Cpox, Crhr2, Cyc1, Dhrs7c, Egf, Erc1, Fgf14, F…
GO:0016676	oxidoreductase activity, acting on a heme group of donors, oxygen as acceptor	GO_BiologicalProcess-EBI-UniProt-GOA-ACAP-ARAP_08.05.2020_00h00	1.07619e-07	0.000218035	5.15822e-13	1.08323e-11	[5]	Group33	40.625	13	[Alox5, COX2, Cox10, Cox4i1, Cox5a, Cox5b, Cox6a2, Cox7a1, Cox8b, Ndufa4, Ndufa4l2, Phb2, Taco1]
GO:0098655	cation transmembrane transport	GO_BiologicalProcess-EBI-UniProt-GOA-ACAP-ARAP_08.05.2020_00h00	1.26534e-08	2.5813e-05	5.15822e-13	1.08323e-11	[4, 6]	Group33	11.9447	121	[Abcc9, Adrb1, Agtr1a, Alox5, Ano10, Aplnr, Aqp1, Arc, Atp1a2, Atp2a2, Atp2b2, Atp5a1, Atp5b, Atp5c1, Atp5d, Atp5e, Atp5g1, Atp5g2, Atp5g3, Atp5h, Atp5j, Atp5k, Atp5o, Atp5pb, COX2, Cacna1s, Capn3, Cav1, Ccdc51, Ccr5, Chrna10, Chrna2, Cngb3, Cox10, Cox15, Cox4i1, Cox5a, Cox5b, Cox6a2, Cox7a1, Cox8b, Cpox, Cyc1, Dhrs7c, Erc1, Fgf14, Fyn, Ggta1, Gmnn, Gstm7, Hcn4, Hrc, Ifngr2, Kcna7, Kcnb1, Kcnd2, …
GO:0098660	inorganic ion transmembrane transport	GO_BiologicalProcess-EBI-UniProt-GOA-ACAP-ARAP_08.05.2020_00h00	1.75972e-07	0.000355992	5.15822e-13	1.08323e-11	[4, 6]	Group33	11.6375	113	[Abcc9, Adrb1, Agtr1a, Alox5, Ano10, Aplnr, Aqp1, Atp1a2, Atp2a2, Atp2b2, Atp5a1, Atp5b, Atp5c1, Atp5d, Atp5e, Atp5g1, Atp5g2, Atp5g3, Atp5h, Atp5j, Atp5k, Atp5o, Atp5pb, COX2, Cacna1s, Capn3, Cav1, Ccdc51, Ccr5, Clcn1, Cox10, Cox15, Cox4i1, Cox5a, Cox5b, Cox6a2, Cox7a1, Cox8b, Cpox, Cyc1, Dhrs7c, Erc1, Fgf14, Fyn, Gabra3, Gabrg3, Gabrr2, Ggta1, Gmnn, Gstm7, Hcn4, Hrc, Kcna7, Kcnb1, Kcnd2, Kcnip2…
GO:0009141	nucleoside triphosphate metabolic process	GO_BiologicalProcess-EBI-UniProt-GOA-ACAP-ARAP_08.05.2020_00h00	1.50917e-13	3.14663e-10	5.15822e-13	1.08323e-11	[5, 6, 7]	Group33	29.661	35	[Adk, Ak1, Ak3, Ak4, Atp5a1, Atp5b, Atp5c1, Atp5d, Atp5e, Atp5g1, Atp5g2, Atp5g3, Atp5h, Atp5j, Atp5k, Atp5o, Atp5pb, COX2, Cmpk2, Cox5b, Cyc1, Dctpp1, Dguok, Dmac2l, Dut, Efna1, Ldhd, Mfn1, Ndufc2, Opa1, Pid1, Rasl2-9, Slc25a12, Slc25a13, Taz]
GO:0015672	monovalent inorganic cation transport	GO_BiologicalProcess-EBI-UniProt-GOA-ACAP-ARAP_08.05.2020_00h00	5.70129e-07	0.00114995	5.15822e-13	1.08323e-11	[6]	Group33	12.7946	76	[Abcc9, Akap5, Alox5, Ank1, Aqp1, Atp1a2, Atp2a2, Atp5a1, Atp5b, Atp5c1, Atp5d, Atp5e, Atp5g1, Atp5g2, Atp5g3, Atp5h, Atp5j, Atp5k, Atp5o, Atp5pb, COX2, Cav1, Ccdc51, Cdk2, Cox10, Cox15, Cox4i1, Cox5a, Cox5b, Cox6a2, Cox7a1, Cox8b, Cpox, Cyc1, Fgf14, Ggta1, Hcn4, Kcna7, Kcnb1, Kcnd2, Kcnip2, Kcnj2, Kcnj3, Kcnj5, Kcnj8, Kcnk3, Kcnn2, Kcnv2, Ndufa4, Ndufa4l2, Ndufs7, P2ry12, Phb2, Pm20d1, Ppif, Ran…
GO:0098662	inorganic cation transmembrane transport	GO_BiologicalProcess-EBI-UniProt-GOA-ACAP-ARAP_08.05.2020_00h00	5.65437e-08	0.000114784	5.15822e-13	1.08323e-11	[5, 7]	Group33	12.1143	106	[Abcc9, Adrb1, Agtr1a, Alox5, Aplnr, Aqp1, Atp1a2, Atp2a2, Atp2b2, Atp5a1, Atp5b, Atp5c1, Atp5d, Atp5e, Atp5g1, Atp5g2, Atp5g3, Atp5h, Atp5j, Atp5k, Atp5o, Atp5pb, COX2, Cacna1s, Capn3, Cav1, Ccdc51, Ccr5, Cox10, Cox15, Cox4i1, Cox5a, Cox5b, Cox6a2, Cox7a1, Cox8b, Cpox, Cyc1, Dhrs7c, Erc1, Fgf14, Fyn, Ggta1, Gmnn, Gstm7, Hcn4, Hrc, Kcna7, Kcnb1, Kcnd2, Kcnip2, Kcnj2, Kcnj3, Kcnj5, Kcnj8, Kcnk3, K…
GO:0044743	protein transmembrane import into intracellular organelle	GO_BiologicalProcess-EBI-UniProt-GOA-ACAP-ARAP_08.05.2020_00h00	5.499e-06	0.0110035	5.15822e-13	1.08323e-11	[4, 5, 6, 7, 8, 9]	Group33	32.4324	12	[Aifm1, Dnajc15, Dnajc19, Grpel1, Hspd1, Pex10, Pex2, Pex6, Timm21, Timm23, Timm44, Tomm40l]
GO:0009142	nucleoside triphosphate biosynthetic process	GO_BiologicalProcess-EBI-UniProt-GOA-ACAP-ARAP_08.05.2020_00h00	4.84379e-13	1.00702e-09	5.15822e-13	1.08323e-11	[6, 7, 8]	Group33	33.7209	29	[Adk, Ak1, Ak3, Ak4, Atp5a1, Atp5b, Atp5c1, Atp5d, Atp5e, Atp5g1, Atp5g2, Atp5g3, Atp5h, Atp5j, Atp5k, Atp5o, Atp5pb, COX2, Cmpk2, Cox5b, Cyc1, Dguok, Dmac2l, Ldhd, Ndufc2, Pid1, Slc25a12, Slc25a13, Taz]
GO:0009144	purine nucleoside triphosphate metabolic process	GO_BiologicalProcess-EBI-UniProt-GOA-ACAP-ARAP_08.05.2020_00h00	1.0931e-13	2.28129e-10	5.15822e-13	1.08323e-11	[6, 7, 8]	Group33	33.3333	31	[Adk, Ak3, Ak4, Atp5a1, Atp5b, Atp5c1, Atp5d, Atp5e, Atp5g1, Atp5g2, Atp5g3, Atp5h, Atp5j, Atp5k, Atp5o, Atp5pb, COX2, Cox5b, Cyc1, Dguok, Dmac2l, Efna1, Ldhd, Mfn1, Ndufc2, Opa1, Pid1, Rasl2-9, Slc25a12, Slc25a13, Taz]
GO:0009199	ribonucleoside triphosphate metabolic process	GO_BiologicalProcess-EBI-UniProt-GOA-ACAP-ARAP_08.05.2020_00h00	5.24142e-13	1.08917e-09	5.15822e-13	1.08323e-11	[6, 7, 8]	Group33	32.6087	30	[Ak3, Ak4, Atp5a1, Atp5b, Atp5c1, Atp5d, Atp5e, Atp5g1, Atp5g2, Atp5g3, Atp5h, Atp5j, Atp5k, Atp5o, Atp5pb, COX2, Cox5b, Cyc1, Dguok, Dmac2l, Efna1, Ldhd, Mfn1, Ndufc2, Opa1, Pid1, Rasl2-9, Slc25a12, Slc25a13, Taz]
GO:1902600	proton transmembrane transport	GO_BiologicalProcess-EBI-UniProt-GOA-ACAP-ARAP_08.05.2020_00h00	1.12718e-11	2.33102e-08	5.15822e-13	1.08323e-11	[6, 7, 8]	Group33	23.9264	39	[Alox5, Atp1a2, Atp2a2, Atp5a1, Atp5b, Atp5c1, Atp5d, Atp5e, Atp5g1, Atp5g2, Atp5g3, Atp5h, Atp5j, Atp5k, Atp5o, Atp5pb, COX2, Cox10, Cox15, Cox4i1, Cox5a, Cox5b, Cox6a2, Cox7a1, Cox8b, Cyc1, Ndufa4, Ndufa4l2, Ndufs7, Phb2, Pm20d1, Ppif, Slc25a4, Slc2a12, Slc2a4, Slc36a2, Slc9a2, Taco1, Ucp3]
GO:0006754	ATP biosynthetic process	GO_BiologicalProcess-EBI-UniProt-GOA-ACAP-ARAP_08.05.2020_00h00	1.58095e-15	3.31999e-12	5.15822e-13	1.08323e-11	[3, 4, 8, 9, 10, 11]	Group33	45.614	26	[Ak3, Ak4, Atp5a1, Atp5b, Atp5c1, Atp5d, Atp5e, Atp5g1, Atp5g2, Atp5g3, Atp5h, Atp5j, Atp5k, Atp5o, Atp5pb, COX2, Cox5b, Cyc1, Dguok, Dmac2l, Ldhd, Ndufc2, Pid1, Slc25a12, Slc25a13, Taz]
GO:0015077	monovalent inorganic cation transmembrane transporter activity	GO_BiologicalProcess-EBI-UniProt-GOA-ACAP-ARAP_08.05.2020_00h00	1.37541e-05	0.0273294	5.15822e-13	1.08323e-11	[6, 7, 8, 9]	Group33	12.6033	61	[Abcc9, Alox5, Aqp1, Atp1a2, Atp2a2, Atp5a1, Atp5b, Atp5c1, Atp5d, Atp5e, Atp5g1, Atp5g2, Atp5g3, Atp5h, Atp5j, Atp5k, Atp5o, Atp5pb, COX2, Cav1, Ccdc51, Cox10, Cox4i1, Cox5a, Cox5b, Cox6a2, Cox7a1, Cox8b, Cpox, Ggta1, Hcn4, Kcna7, Kcnb1, Kcnd2, Kcnip2, Kcnj2, Kcnj3, Kcnj5, Kcnj8, Kcnk3, Kcnn2, Kcnv2, Ndufa4, Ndufa4l2, Phb2, Ppif, Rangrf, Scn4a, Scn4b, Slc22a3, Slc28a2, Slc2a12, Slc2a4, Slc36a2, …
GO:0009145	purine nucleoside triphosphate biosynthetic process	GO_BiologicalProcess-EBI-UniProt-GOA-ACAP-ARAP_08.05.2020_00h00	4.69471e-14	9.81664e-11	5.15822e-13	1.08323e-11	[7, 8, 9]	Group33	39.1304	27	[Adk, Ak3, Ak4, Atp5a1, Atp5b, Atp5c1, Atp5d, Atp5e, Atp5g1, Atp5g2, Atp5g3, Atp5h, Atp5j, Atp5k, Atp5o, Atp5pb, COX2, Cox5b, Cyc1, Dguok, Dmac2l, Ldhd, Ndufc2, Pid1, Slc25a12, Slc25a13, Taz]
GO:0009201	ribonucleoside triphosphate biosynthetic process	GO_BiologicalProcess-EBI-UniProt-GOA-ACAP-ARAP_08.05.2020_00h00	3.74641e-12	7.76257e-09	5.15822e-13	1.08323e-11	[7, 8, 9]	Group33	34.6667	26	[Ak3, Ak4, Atp5a1, Atp5b, Atp5c1, Atp5d, Atp5e, Atp5g1, Atp5g2, Atp5g3, Atp5h, Atp5j, Atp5k, Atp5o, Atp5pb, COX2, Cox5b, Cyc1, Dguok, Dmac2l, Ldhd, Ndufc2, Pid1, Slc25a12, Slc25a13, Taz]
GO:0009205	purine ribonucleoside triphosphate metabolic process	GO_BiologicalProcess-EBI-UniProt-GOA-ACAP-ARAP_08.05.2020_00h00	3.32409e-14	6.954e-11	5.15822e-13	1.08323e-11	[7, 8, 9]	Group33	35.7143	30	[Ak3, Ak4, Atp5a1, Atp5b, Atp5c1, Atp5d, Atp5e, Atp5g1, Atp5g2, Atp5g3, Atp5h, Atp5j, Atp5k, Atp5o, Atp5pb, COX2, Cox5b, Cyc1, Dguok, Dmac2l, Efna1, Ldhd, Mfn1, Ndufc2, Opa1, Pid1, Rasl2-9, Slc25a12, Slc25a13, Taz]
GO:0015985	energy coupled proton transport, down electrochemical gradient	GO_BiologicalProcess-EBI-UniProt-GOA-ACAP-ARAP_08.05.2020_00h00	5.8573e-13	1.21656e-09	5.15822e-13	1.08323e-11	[7, 8, 9]	Group33	68.1818	15	[Atp5a1, Atp5b, Atp5c1, Atp5d, Atp5e, Atp5g1, Atp5g2, Atp5g3, Atp5h, Atp5j, Atp5k, Atp5o, Atp5pb, Cox5b, Cyc1]
GO:0004129	cytochrome-c oxidase activity	GO_BiologicalProcess-EBI-UniProt-GOA-ACAP-ARAP_08.05.2020_00h00	1.07619e-07	0.000218035	5.15822e-13	1.08323e-11	[5, 6, 8, 9, 10, 11]	Group33	40.625	13	[Alox5, COX2, Cox10, Cox4i1, Cox5a, Cox5b, Cox6a2, Cox7a1, Cox8b, Ndufa4, Ndufa4l2, Phb2, Taco1]
GO:0015986	ATP synthesis coupled proton transport	GO_BiologicalProcess-EBI-UniProt-GOA-ACAP-ARAP_08.05.2020_00h00	5.8573e-13	1.21656e-09	5.15822e-13	1.08323e-11	[4, 5, 8, 9, 10, 11, 12]	Group33	68.1818	15	[Atp5a1, Atp5b, Atp5c1, Atp5d, Atp5e, Atp5g1, Atp5g2, Atp5g3, Atp5h, Atp5j, Atp5k, Atp5o, Atp5pb, Cox5b, Cyc1]
GO:0042776	mitochondrial ATP synthesis coupled proton transport	GO_BiologicalProcess-EBI-UniProt-GOA-ACAP-ARAP_08.05.2020_00h00	1.9633e-10	4.04243e-07	5.15822e-13	1.08323e-11	[4, 5, 6, 7, 9, 10, 11, 12, 13]	Group33	66.6667	12	[Atp5a1, Atp5b, Atp5c1, Atp5d, Atp5e, Atp5h, Atp5j, Atp5k, Atp5o, Atp5pb, Cox5b, Cyc1]
GO:0015078	proton transmembrane transporter activity	GO_BiologicalProcess-EBI-UniProt-GOA-ACAP-ARAP_08.05.2020_00h00	3.21294e-09	6.58654e-06	5.15822e-13	1.08323e-11	[7, 8, 9, 10]	Group33	22.695	32	[Alox5, Atp2a2, Atp5a1, Atp5b, Atp5c1, Atp5d, Atp5e, Atp5g1, Atp5g2, Atp5g3, Atp5h, Atp5j, Atp5k, Atp5o, Atp5pb, COX2, Cox10, Cox4i1, Cox5a, Cox5b, Cox6a2, Cox7a1, Cox8b, Ndufa4, Ndufa4l2, Phb2, Ppif, Slc2a12, Slc2a4, Slc36a2, Slc9a2, Taco1]
GO:0009206	purine ribonucleoside triphosphate biosynthetic process	GO_BiologicalProcess-EBI-UniProt-GOA-ACAP-ARAP_08.05.2020_00h00	2.63632e-13	5.48618e-10	5.15822e-13	1.08323e-11	[8, 9, 10]	Group33	38.2353	26	[Ak3, Ak4, Atp5a1, Atp5b, Atp5c1, Atp5d, Atp5e, Atp5g1, Atp5g2, Atp5g3, Atp5h, Atp5j, Atp5k, Atp5o, Atp5pb, COX2, Cox5b, Cyc1, Dguok, Dmac2l, Ldhd, Ndufc2, Pid1, Slc25a12, Slc25a13, Taz]
GO:0015252	proton channel activity	GO_BiologicalProcess-EBI-UniProt-GOA-ACAP-ARAP_08.05.2020_00h00	4.825e-09	9.87677e-06	5.15822e-13	1.08323e-11	[7, 8, 9, 10, 11]	Group33	50	13	[Atp5a1, Atp5b, Atp5c1, Atp5d, Atp5e, Atp5g1, Atp5g2, Atp5g3, Atp5h, Atp5j, Atp5k, Atp5o, Atp5pb]
GO:0006086	acetyl-CoA biosynthetic process from pyruvate	GO_BiologicalProcess-EBI-UniProt-GOA-ACAP-ARAP_08.05.2020_00h00	1.05439e-05	0.020993	1.73576e-38	5.90158e-37	[7, 8, 9, 10, 11, 12, 13]	Group34	53.8462	7	[Dlat, Dld, Mpc2, Pdha1, Pdhb, Pdhx, Pdk2]
GO:0046933	proton-transporting ATP synthase activity, rotational mechanism	GO_BiologicalProcess-EBI-UniProt-GOA-ACAP-ARAP_08.05.2020_00h00	5.38996e-11	1.11195e-07	1.73576e-38	5.90158e-37	[8, 9, 10, 11, 12]	Group34	65	13	[Atp5a1, Atp5b, Atp5c1, Atp5d, Atp5e, Atp5g1, Atp5g2, Atp5g3, Atp5h, Atp5j, Atp5k, Atp5o, Atp5pb]
GO:0034604	pyruvate dehydrogenase (NAD+) activity	GO_BiologicalProcess-EBI-UniProt-GOA-ACAP-ARAP_08.05.2020_00h00	1.01466e-05	0.020212	1.73576e-38	5.90158e-37	[7, 8, 9, 10, 11, 12, 13, 14]	Group34	83.3333	5	[Dlat, Dld, Pdha1, Pdhb, Pdhx]
GO:0061732	mitochondrial acetyl-CoA biosynthetic process from pyruvate	GO_BiologicalProcess-EBI-UniProt-GOA-ACAP-ARAP_08.05.2020_00h00	3.14428e-06	0.00629799	1.73576e-38	5.90158e-37	[8, 9, 10, 11, 12, 13, 14]	Group34	75	6	[Dlat, Dld, Mpc2, Pdha1, Pdhb, Pdhx]
GO:0006790	sulfur compound metabolic process	GO_BiologicalProcess-EBI-UniProt-GOA-ACAP-ARAP_08.05.2020_00h00	8.36236e-15	1.75359e-11	1.73576e-38	5.90158e-37	[3]	Group34	20.7237	63	[Acaa2, Acat1, Acot1, Acot2, Acot7, Acsl1, Acsm5, Angpt1, Apip, Bhmt, Ces1d, Chac2, Chst1, Chst2, Ciapin1, Cps1, Cs, Csgalnact1, Dgat2, Dlat, Dld, Dlst, Egflam, Ehhadh, Ethe1, Fxn, Gamt, Gcdh, Ghr, Glrx3, Gstk1, Gstm7, Gstp2, Gstt2, Gstz1, Hs3st5, Iba57, Isca1, Lyrm4, Mcee, Mlycd, Mmachc, Mmut, Mpc2, Mtr, Nubpl, Nudt7, Oxct1, Oxsm, Pdha1, Pdhb, Pdhx, Pdk2, Scp2, Sod2, Stat5a, Sucla2, Suclg1, Sucl…
GO:0006793	phosphorus metabolic process	GO_BiologicalProcess-EBI-UniProt-GOA-ACAP-ARAP_08.05.2020_00h00	8.95837e-20	1.90455e-16	1.73576e-38	5.90158e-37	[3]	Group34	11.1215	358	[Acaa2, Acat1, Acot1, Acot2, Acot7, Acp1, Acp6, Acsl1, Acsm5, Adck1, Adcy1, Adk, Adora2a, Adra1b, Adsl, Afg1l, Afmid, Agpat2, Agpat3, Agtr1a, Ak1, Ak3, Ak4, Akap5, Aldob, Angpt1, Angptl3, Apip, Apln, Aplnr, Apoc3, Atp2b2, Atp5a1, Atp5b, Atp5c1, Atp5d, Atp5e, Atp5g1, Atp5g2, Atp5g3, Atp5h, Atp5j, Atp5k, Atp5o, Atp5pb, Aurkb, Bank1, Bcar3, Birc5, Bub1, Bub1b, C1qtnf9, COX2, Camk2a, Camk2b, Cav1, Ca…
GO:0017144	drug metabolic process	GO_BiologicalProcess-EBI-UniProt-GOA-ACAP-ARAP_08.05.2020_00h00	2.50533e-13	5.21611e-10	1.73576e-38	5.90158e-37	[3]	Group34	15.7983	94	[Acat1, Aco2, Adk, Adsl, Agtr1a, Ak1, Ak3, Ak4, Akr1b3, Akr1c14, Akr7a5, Aldh4a1, Aldh5a1, Apip, Atp5a1, Atp5b, Atp5c1, Atp5d, Atp5e, Atp5g1, Atp5g2, Atp5g3, Atp5h, Atp5j, Atp5k, Atp5o, Atp5pb, Bhmt, COX2, Carnmt1, Cav1, Cbr4, Cd36, Chpt1, Clybl, Cmah, Cox5b, Cps1, Cs, Cybb, Cyc1, Cycs, Dbh, Dguok, Dhfr, Dlst, Dmac2l, Esr1, Ethe1, Fah, Fyn, Gamt, Gcat, Gch1, Gstz1, Hbb-bs, Klf2, Ldhd, Lipt2, Lrat…
GO:0051186	cofactor metabolic process	GO_BiologicalProcess-EBI-UniProt-GOA-ACAP-ARAP_08.05.2020_00h00	4.21027e-29	9.01839e-26	1.73576e-38	5.90158e-37	[3]	Group34	24.3437	102	[Acaa2, Acat1, Acot1, Acot2, Acot7, Acsl1, Acsm5, Afmid, Akr1b3, Akr1c14, Akr7a5, Alas1, Ank1, Apip, COX2, Cbr4, Ces1d, Chac2, Ciapin1, Clybl, Coq10a, Coq2, Coq3, Coq4, Coq5, Coq6, Coq7, Coq8a, Coq9, Cox10, Cox15, Cpox, Cs, Cybb, Cycs, Dgat2, Dhfr, Dlat, Dld, Dlst, Ehhadh, Ethe1, Flad1, Fxn, Fyn, Gamt, Gcdh, Gch1, Glrx3, Gstk1, Gstm7, Gstp2, Gstt2, Gstz1, Hbb-bs, Hmbs, Iba57, Idh2, Isca1, Lyrm4, …
GO:1901135	carbohydrate derivative metabolic process	GO_BiologicalProcess-EBI-UniProt-GOA-ACAP-ARAP_08.05.2020_00h00	6.73162e-12	1.39345e-08	1.73576e-38	5.90158e-37	[3]	Group34	13.0435	132	[Acaa2, Acat1, Acot1, Acot2, Acot7, Acp6, Acsl1, Acsm5, Adcy1, Adk, Adsl, Ak1, Ak3, Ak4, Akr1b3, Akr1c14, Akr7a5, Aldob, Alg6, Angpt1, Atp2b2, Atp5a1, Atp5b, Atp5c1, Atp5d, Atp5e, Atp5g1, Atp5g2, Atp5g3, Atp5h, Atp5j, Atp5k, Atp5o, Atp5pb, COX2, Cbr4, Ces1d, Chst1, Chst2, Cmah, Cmpk2, Cox11, Cox5b, Cs, Csgalnact1, Cyc1, Dctpp1, Dgat2, Dguok, Dhodh, Dlat, Dld, Dlst, Dmac2l, Dut, Efna1, Egf, Egflam…
GO:0019637	organophosphate metabolic process	GO_BiologicalProcess-EBI-UniProt-GOA-ACAP-ARAP_08.05.2020_00h00	3.47021e-20	7.38808e-17	1.73576e-38	5.90158e-37	[3, 4]	Group34	15.7328	146	[Acaa2, Acat1, Acot1, Acot2, Acot7, Acp6, Acsl1, Acsm5, Adcy1, Adk, Adsl, Afmid, Agpat2, Agpat3, Ak1, Ak3, Ak4, Aldob, Angptl3, Atp2b2, Atp5a1, Atp5b, Atp5c1, Atp5d, Atp5e, Atp5g1, Atp5g2, Atp5g3, Atp5h, Atp5j, Atp5k, Atp5o, Atp5pb, COX2, Ces1d, Chek2, Chpt1, Ckm, Ckmt2, Cmpk2, Cox11, Cox5b, Cps1, Cs, Cyc1, Dctpp1, Dgat2, Dguok, Dhodh, Dlat, Dld, Dlst, Dmac2l, Dut, Efna1, Ehhadh, Eno3, Enpp2, Ent…
GO:0035383	thioester metabolic process	GO_BiologicalProcess-EBI-UniProt-GOA-ACAP-ARAP_08.05.2020_00h00	8.21987e-12	1.70069e-08	1.73576e-38	5.90158e-37	[3, 4]	Group34	30.5263	29	[Acaa2, Acat1, Acot1, Acot2, Acot7, Acsl1, Acsm5, Ces1d, Cs, Dgat2, Dlat, Dld, Dlst, Ehhadh, Gcdh, Mcee, Mlycd, Mpc2, Nudt7, Oxct1, Oxsm, Pdha1, Pdhb, Pdhx, Pdk2, Scp2, Sucla2, Suclg1, Suclg2]
GO:0006732	coenzyme metabolic process	GO_BiologicalProcess-EBI-UniProt-GOA-ACAP-ARAP_08.05.2020_00h00	1.49699e-19	3.17811e-16	1.73576e-38	5.90158e-37	[4]	Group34	26.1803	61	[Acaa2, Acat1, Acot1, Acot2, Acot7, Acsl1, Acsm5, Afmid, Apip, Ces1d, Coq10a, Coq2, Coq3, Coq4, Coq5, Coq6, Coq7, Coq8a, Coq9, Cs, Dgat2, Dhfr, Dlat, Dld, Dlst, Ehhadh, Flad1, Gamt, Gcdh, Gch1, Idh2, Mccc2, Mcee, Mlycd, Mpc2, Mtr, Nadk2, Nampt, Naprt, Ndufa9, Nmnat1, Nmnat3, Nmrk1, Nudt7, Oxct1, Oxsm, Pank1, Pdha1, Pdhb, Pdhx, Pdk2, Pdss1, Pdss2, Pnpo, Pptc7, Scp2, Sucla2, Suclg1, Suclg2, Thtpa, …
GO:0006796	phosphate-containing compound metabolic process	GO_BiologicalProcess-EBI-UniProt-GOA-ACAP-ARAP_08.05.2020_00h00	9.96622e-20	2.11782e-16	1.73576e-38	5.90158e-37	[4]	Group34	11.1354	356	[Acaa2, Acat1, Acot1, Acot2, Acot7, Acp1, Acp6, Acsl1, Acsm5, Adck1, Adcy1, Adk, Adora2a, Adra1b, Adsl, Afg1l, Afmid, Agpat2, Agpat3, Agtr1a, Ak1, Ak3, Ak4, Akap5, Aldob, Angpt1, Angptl3, Apip, Apln, Aplnr, Apoc3, Atp2b2, Atp5a1, Atp5b, Atp5c1, Atp5d, Atp5e, Atp5g1, Atp5g2, Atp5g3, Atp5h, Atp5j, Atp5k, Atp5o, Atp5pb, Aurkb, Bank1, Bcar3, Birc5, Bub1, Bub1b, C1qtnf9, COX2, Camk2a, Camk2b, Cav1, Ca…
GO:0016903	oxidoreductase activity, acting on the aldehyde or oxo group of donors	GO_BiologicalProcess-EBI-UniProt-GOA-ACAP-ARAP_08.05.2020_00h00	5.78014e-06	0.0115603	1.73576e-38	5.90158e-37	[4]	Group34	24.2857	17	[Akr1b3, Aldh4a1, Aldh5a1, Aldh6a1, Aldh9a1, Bckdhb, Dhrs4, Dlat, Dld, Ogdhl, Pdha1, Pdhb, Pdhx, Pdk2, Pdp1, Pdp2, Suclg2]
GO:0051188	cofactor biosynthetic process	GO_BiologicalProcess-EBI-UniProt-GOA-ACAP-ARAP_08.05.2020_00h00	2.05918e-23	4.39636e-20	1.73576e-38	5.90158e-37	[4]	Group34	31.0881	60	[Acat1, Acot7, Acsl1, Afmid, Alas1, Ank1, COX2, Ciapin1, Coq10a, Coq2, Coq3, Coq4, Coq5, Coq6, Coq7, Coq8a, Coq9, Cox10, Cox15, Cpox, Cybb, Dhfr, Dlat, Dld, Flad1, Fxn, Fyn, Gcdh, Gch1, Glrx3, Hmbs, Iba57, Idh2, Isca1, Lyrm4, Mlycd, Mpc2, Nadk2, Nampt, Naprt, Ndufa9, Nmnat1, Nmnat3, Nmrk1, Nubpl, Pank1, Pdha1, Pdhb, Pdhx, Pdk2, Pdss1, Pdss2, Pnpo, Pptc7, Rsad1, Sod2, Tmem14c, Tpk1, Urod, Uros]
GO:0055086	nucleobase-containing small molecule metabolic process	GO_BiologicalProcess-EBI-UniProt-GOA-ACAP-ARAP_08.05.2020_00h00	1.89248e-21	4.03288e-18	1.73576e-38	5.90158e-37	[3, 4, 5]	Group34	19.0141	108	[Acaa2, Acat1, Acot1, Acot2, Acot7, Acsl1, Acsm5, Adcy1, Adk, Adsl, Afmid, Agpat2, Agpat3, Ak1, Ak3, Ak4, Aldh6a1, Aldob, Atp2b2, Atp5a1, Atp5b, Atp5c1, Atp5d, Atp5e, Atp5g1, Atp5g2, Atp5g3, Atp5h, Atp5j, Atp5k, Atp5o, Atp5pb, COX2, Ces1d, Chek2, Cmah, Cmpk2, Cox5b, Cps1, Cs, Csgalnact1, Cyc1, Dctpp1, Dgat2, Dguok, Dhodh, Dlat, Dld, Dlst, Dmac2l, Dut, Efna1, Ehhadh, Eno3, Entpd5, Fbp2, Flad1, Gal…
GO:0072521	purine-containing compound metabolic process	GO_BiologicalProcess-EBI-UniProt-GOA-ACAP-ARAP_08.05.2020_00h00	9.98555e-19	2.11594e-15	1.73576e-38	5.90158e-37	[4]	Group34	19.863	87	[Acaa2, Acat1, Acot1, Acot2, Acot7, Acsl1, Acsm5, Adcy1, Adk, Adsl, Ak1, Ak3, Ak4, Aldob, Atp2b2, Atp5a1, Atp5b, Atp5c1, Atp5d, Atp5e, Atp5g1, Atp5g2, Atp5g3, Atp5h, Atp5j, Atp5k, Atp5o, Atp5pb, COX2, Ces1d, Cox5b, Cs, Cyc1, Dgat2, Dguok, Dlat, Dld, Dlst, Dmac2l, Efna1, Ehhadh, Eno3, Entpd5, Fbp2, Galt, Gamt, Gcdh, Gmpr, Gucy1a2, Ldhd, Macrod1, Macrod2, Mccc2, Mcee, Mfn1, Mlycd, Mpc2, Mpi, Ndufc2…
GO:1901137	carbohydrate derivative biosynthetic process	GO_BiologicalProcess-EBI-UniProt-GOA-ACAP-ARAP_08.05.2020_00h00	3.55624e-08	7.22629e-05	1.73576e-38	5.90158e-37	[4]	Group34	13.3224	81	[Acat1, Acot7, Acsl1, Adcy1, Adk, Adsl, Ak1, Ak3, Ak4, Alg6, Angpt1, Atp5a1, Atp5b, Atp5c1, Atp5d, Atp5e, Atp5g1, Atp5g2, Atp5g3, Atp5h, Atp5j, Atp5k, Atp5o, Atp5pb, COX2, Cmpk2, Cox5b, Csgalnact1, Cyc1, Dguok, Dhodh, Dlat, Dld, Dmac2l, Dut, Egf, Entpd5, Extl1, Fut4, Gal3st2c, Gal3st3, Gcdh, Ggta1, Gucy1a2, Has3, Hs3st5, Lcmt2, Ldhd, Lmf1, Magt1, Mfng, Mgat3, Mlycd, Mpc2, Mpi, Ndufc2, Necab1, Nos…
GO:1901566	organonitrogen compound biosynthetic process	GO_BiologicalProcess-EBI-UniProt-GOA-ACAP-ARAP_08.05.2020_00h00	5.13978e-23	1.09683e-19	1.73576e-38	5.90158e-37	[4]	Group34	13.6995	227	[Aasdhppt, Acadm, Acat1, Acot7, Acsl1, Adcy1, Adk, Adsl, Afmid, Agpat2, Agpat3, Agtr1a, Ak1, Ak3, Ak4, Alas1, Aldh9a1, Alg6, Angpt1, Ank1, Apbb1, Apip, Apob, Atg10, Atp5a1, Atp5b, Atp5c1, Atp5d, Atp5e, Atp5g1, Atp5g2, Atp5g3, Atp5h, Atp5j, Atp5k, Atp5o, Atp5pb, Bank1, Bcat2, Bhmt, C1qbp, COX2, Cars2, Ccna2, Chek2, Chpt1, Ckm, Ckmt2, Cmpk2, Cox10, Cox15, Cox5b, Cpeb3, Cpox, Cps1, Crhr2, Csgalnact1…
GO:1990542	mitochondrial transmembrane transport	GO_BiologicalProcess-EBI-UniProt-GOA-ACAP-ARAP_08.05.2020_00h00	7.97379e-16	1.67609e-12	1.73576e-38	5.90158e-37	[3, 5]	Group34	37.6471	32	[Aifm1, Atp5a1, Atp5b, Atp5c1, Atp5d, Atp5e, Atp5h, Atp5j, Atp5k, Atp5o, Atp5pb, Cox5b, Cyc1, Dnajc15, Dnajc19, Grpel1, Hspd1, Maip1, Mpc2, Mrpl18, Mrs2, Opa1, Pnpt1, Slc25a12, Slc25a13, Slc25a15, Slc25a29, Timm21, Timm23, Timm44, Tomm40l, Ucp3]
GO:0019693	ribose phosphate metabolic process	GO_BiologicalProcess-EBI-UniProt-GOA-ACAP-ARAP_08.05.2020_00h00	2.60066e-18	5.5004e-15	1.73576e-38	5.90158e-37	[4, 5]	Group34	20.4545	81	[Acaa2, Acat1, Acot1, Acot2, Acot7, Acsl1, Acsm5, Adcy1, Adk, Adsl, Ak1, Ak3, Ak4, Aldob, Atp2b2, Atp5a1, Atp5b, Atp5c1, Atp5d, Atp5e, Atp5g1, Atp5g2, Atp5g3, Atp5h, Atp5j, Atp5k, Atp5o, Atp5pb, COX2, Ces1d, Cox5b, Cs, Cyc1, Dgat2, Dguok, Dhodh, Dlat, Dld, Dlst, Dmac2l, Efna1, Ehhadh, Eno3, Entpd5, Fbp2, Galt, Gcdh, Gmpr, Gucy1a2, Ldhd, Mccc2, Mcee, Mfn1, Mlycd, Mpc2, Mpi, Ndufc2, Nos2, Nudt7, Op…
GO:0035384	thioester biosynthetic process	GO_BiologicalProcess-EBI-UniProt-GOA-ACAP-ARAP_08.05.2020_00h00	1.00544e-05	0.0200384	1.73576e-38	5.90158e-37	[4, 5]	Group34	33.3333	11	[Acat1, Acsl1, Dlat, Dld, Gcdh, Mlycd, Mpc2, Pdha1, Pdhb, Pdhx, Pdk2]
GO:0090407	organophosphate biosynthetic process	GO_BiologicalProcess-EBI-UniProt-GOA-ACAP-ARAP_08.05.2020_00h00	1.64227e-16	3.46027e-13	1.73576e-38	5.90158e-37	[4, 5]	Group34	18.1263	89	[Acat1, Acot7, Acsl1, Adcy1, Adk, Adsl, Afmid, Agpat2, Agpat3, Ak1, Ak3, Ak4, Atp5a1, Atp5b, Atp5c1, Atp5d, Atp5e, Atp5g1, Atp5g2, Atp5g3, Atp5h, Atp5j, Atp5k, Atp5o, Atp5pb, COX2, Chek2, Chpt1, Ckm, Ckmt2, Cmpk2, Cox5b, Cps1, Cyc1, Dguok, Dhodh, Dlat, Dld, Dmac2l, Dut, Etnk1, Fabp3, Fabp5, Fgf7, Fitm1, Fitm2, Flad1, Gcdh, Gch1, Gnpat, Gpat3, Gucy1a2, Idh2, Ip6k3, Ldhd, Lpcat3, Mlycd, Mpc2, Nadk2…
GO:0004738	pyruvate dehydrogenase activity	GO_BiologicalProcess-EBI-UniProt-GOA-ACAP-ARAP_08.05.2020_00h00	1.46013e-05	0.0289982	1.73576e-38	5.90158e-37	[5]	Group34	44.4444	8	[Dlat, Dld, Pdha1, Pdhb, Pdhx, Pdk2, Pdp1, Pdp2]
GO:0006733	oxidoreduction coenzyme metabolic process	GO_BiologicalProcess-EBI-UniProt-GOA-ACAP-ARAP_08.05.2020_00h00	3.74874e-12	7.76364e-09	1.73576e-38	5.90158e-37	[5]	Group34	42.8571	21	[Afmid, Coq10a, Coq2, Coq3, Coq4, Coq5, Coq6, Coq7, Coq8a, Coq9, Idh2, Nadk2, Nampt, Naprt, Ndufa9, Nmnat1, Nmnat3, Nmrk1, Pdss1, Pdss2, Pptc7]
GO:0006753	nucleoside phosphate metabolic process	GO_BiologicalProcess-EBI-UniProt-GOA-ACAP-ARAP_08.05.2020_00h00	6.27256e-22	1.33731e-18	1.73576e-38	5.90158e-37	[4, 5, 6]	Group34	20.202	100	[Acaa2, Acat1, Acot1, Acot2, Acot7, Acsl1, Acsm5, Adcy1, Adk, Adsl, Afmid, Agpat2, Agpat3, Ak1, Ak3, Ak4, Aldob, Atp2b2, Atp5a1, Atp5b, Atp5c1, Atp5d, Atp5e, Atp5g1, Atp5g2, Atp5g3, Atp5h, Atp5j, Atp5k, Atp5o, Atp5pb, COX2, Ces1d, Chek2, Cmpk2, Cox5b, Cs, Cyc1, Dctpp1, Dgat2, Dguok, Dhodh, Dlat, Dld, Dlst, Dmac2l, Dut, Efna1, Ehhadh, Eno3, Entpd5, Fbp2, Flad1, Galt, Gcdh, Gmpr, Gpat3, Gucy1a2, Id…
GO:0009108	coenzyme biosynthetic process	GO_BiologicalProcess-EBI-UniProt-GOA-ACAP-ARAP_08.05.2020_00h00	3.76248e-17	7.93884e-14	1.73576e-38	5.90158e-37	[5]	Group34	33.913	39	[Acat1, Acot7, Acsl1, Afmid, Coq10a, Coq2, Coq3, Coq4, Coq5, Coq6, Coq7, Coq8a, Coq9, Dhfr, Dlat, Dld, Flad1, Gcdh, Gch1, Idh2, Mlycd, Mpc2, Nadk2, Nampt, Naprt, Ndufa9, Nmnat1, Nmnat3, Nmrk1, Pank1, Pdha1, Pdhb, Pdhx, Pdk2, Pdss1, Pdss2, Pnpo, Pptc7, Tpk1]
GO:0072522	purine-containing compound biosynthetic process	GO_BiologicalProcess-EBI-UniProt-GOA-ACAP-ARAP_08.05.2020_00h00	8.2912e-14	1.7312e-10	1.73576e-38	5.90158e-37	[5]	Group34	24.3386	46	[Acat1, Acot7, Acsl1, Adcy1, Adk, Adsl, Ak1, Ak3, Ak4, Atp5a1, Atp5b, Atp5c1, Atp5d, Atp5e, Atp5g1, Atp5g2, Atp5g3, Atp5h, Atp5j, Atp5k, Atp5o, Atp5pb, COX2, Cox5b, Cyc1, Dguok, Dlat, Dld, Dmac2l, Gcdh, Gucy1a2, Ldhd, Mlycd, Mpc2, Ndufc2, Nos2, Pank1, Pdha1, Pdhb, Pdhx, Pdk2, Pid1, Prps2, Slc25a12, Slc25a13, Taz]
GO:0046390	ribose phosphate biosynthetic process	GO_BiologicalProcess-EBI-UniProt-GOA-ACAP-ARAP_08.05.2020_00h00	1.86749e-14	3.90865e-11	1.73576e-38	5.90158e-37	[5, 6]	Group34	24.8677	47	[Acat1, Acot7, Acsl1, Adcy1, Adk, Adsl, Ak1, Ak3, Ak4, Atp5a1, Atp5b, Atp5c1, Atp5d, Atp5e, Atp5g1, Atp5g2, Atp5g3, Atp5h, Atp5j, Atp5k, Atp5o, Atp5pb, COX2, Cox5b, Cyc1, Dguok, Dhodh, Dlat, Dld, Dmac2l, Gcdh, Gucy1a2, Ldhd, Mlycd, Mpc2, Ndufc2, Nos2, Pank1, Pdha1, Pdhb, Pdhx, Pdk2, Pid1, Prps2, Slc25a12, Slc25a13, Taz]
GO:0009117	nucleotide metabolic process	GO_BiologicalProcess-EBI-UniProt-GOA-ACAP-ARAP_08.05.2020_00h00	1.76846e-22	3.77213e-19	1.73576e-38	5.90158e-37	[5, 6, 7]	Group34	20.5339	100	[Acaa2, Acat1, Acot1, Acot2, Acot7, Acsl1, Acsm5, Adcy1, Adk, Adsl, Afmid, Agpat2, Agpat3, Ak1, Ak3, Ak4, Aldob, Atp2b2, Atp5a1, Atp5b, Atp5c1, Atp5d, Atp5e, Atp5g1, Atp5g2, Atp5g3, Atp5h, Atp5j, Atp5k, Atp5o, Atp5pb, COX2, Ces1d, Chek2, Cmpk2, Cox5b, Cs, Cyc1, Dctpp1, Dgat2, Dguok, Dhodh, Dlat, Dld, Dlst, Dmac2l, Dut, Efna1, Ehhadh, Eno3, Entpd5, Fbp2, Flad1, Galt, Gcdh, Gmpr, Gpat3, Gucy1a2, Id…
GO:0009141	nucleoside triphosphate metabolic process	GO_BiologicalProcess-EBI-UniProt-GOA-ACAP-ARAP_08.05.2020_00h00	1.50917e-13	3.14663e-10	1.73576e-38	5.90158e-37	[5, 6, 7]	Group34	29.661	35	[Adk, Ak1, Ak3, Ak4, Atp5a1, Atp5b, Atp5c1, Atp5d, Atp5e, Atp5g1, Atp5g2, Atp5g3, Atp5h, Atp5j, Atp5k, Atp5o, Atp5pb, COX2, Cmpk2, Cox5b, Cyc1, Dctpp1, Dguok, Dmac2l, Dut, Efna1, Ldhd, Mfn1, Ndufc2, Opa1, Pid1, Rasl2-9, Slc25a12, Slc25a13, Taz]
GO:0033865	nucleoside bisphosphate metabolic process	GO_BiologicalProcess-EBI-UniProt-GOA-ACAP-ARAP_08.05.2020_00h00	2.69587e-11	5.56697e-08	1.73576e-38	5.90158e-37	[5, 6, 7]	Group34	27.6786	31	[Acaa2, Acat1, Acot1, Acot2, Acot7, Acsl1, Acsm5, Ces1d, Cs, Dgat2, Dlat, Dld, Dlst, Ehhadh, Gcdh, Mccc2, Mcee, Mlycd, Mpc2, Nudt7, Oxct1, Oxsm, Pank1, Pdha1, Pdhb, Pdhx, Pdk2, Scp2, Sucla2, Suclg1, Suclg2]
GO:0034603	pyruvate dehydrogenase [NAD(P)+] activity	GO_BiologicalProcess-EBI-UniProt-GOA-ACAP-ARAP_08.05.2020_00h00	1.01466e-05	0.020212	1.73576e-38	5.90158e-37	[6]	Group34	83.3333	5	[Dlat, Dld, Pdha1, Pdhb, Pdhx]
GO:1901293	nucleoside phosphate biosynthetic process	GO_BiologicalProcess-EBI-UniProt-GOA-ACAP-ARAP_08.05.2020_00h00	1.14668e-18	2.42868e-15	1.73576e-38	5.90158e-37	[5, 6, 7]	Group34	24.6094	63	[Acat1, Acot7, Acsl1, Adcy1, Adk, Adsl, Afmid, Agpat2, Agpat3, Ak1, Ak3, Ak4, Atp5a1, Atp5b, Atp5c1, Atp5d, Atp5e, Atp5g1, Atp5g2, Atp5g3, Atp5h, Atp5j, Atp5k, Atp5o, Atp5pb, COX2, Chek2, Cmpk2, Cox5b, Cyc1, Dguok, Dhodh, Dlat, Dld, Dmac2l, Dut, Flad1, Gcdh, Gpat3, Gucy1a2, Idh2, Ldhd, Mlycd, Mpc2, Nadk2, Nampt, Naprt, Ndufc2, Nmnat1, Nmnat3, Nmrk1, Nos2, Pank1, Pdha1, Pdhb, Pdhx, Pdk2, Pid1, Prp…
GO:0006163	purine nucleotide metabolic process	GO_BiologicalProcess-EBI-UniProt-GOA-ACAP-ARAP_08.05.2020_00h00	4.86995e-18	1.02951e-14	1.73576e-38	5.90158e-37	[5, 6, 7, 8]	Group34	20.4082	80	[Acaa2, Acat1, Acot1, Acot2, Acot7, Acsl1, Acsm5, Adcy1, Adk, Adsl, Ak1, Ak3, Ak4, Aldob, Atp2b2, Atp5a1, Atp5b, Atp5c1, Atp5d, Atp5e, Atp5g1, Atp5g2, Atp5g3, Atp5h, Atp5j, Atp5k, Atp5o, Atp5pb, COX2, Ces1d, Cox5b, Cs, Cyc1, Dgat2, Dguok, Dlat, Dld, Dlst, Dmac2l, Efna1, Ehhadh, Eno3, Entpd5, Fbp2, Galt, Gcdh, Gmpr, Gucy1a2, Ldhd, Mccc2, Mcee, Mfn1, Mlycd, Mpc2, Mpi, Ndufc2, Nos2, Nudt7, Opa1, Oxc…
GO:0009259	ribonucleotide metabolic process	GO_BiologicalProcess-EBI-UniProt-GOA-ACAP-ARAP_08.05.2020_00h00	5.1373e-19	1.08962e-15	1.73576e-38	5.90158e-37	[5, 6, 7, 8]	Group34	20.9845	81	[Acaa2, Acat1, Acot1, Acot2, Acot7, Acsl1, Acsm5, Adcy1, Adk, Adsl, Ak1, Ak3, Ak4, Aldob, Atp2b2, Atp5a1, Atp5b, Atp5c1, Atp5d, Atp5e, Atp5g1, Atp5g2, Atp5g3, Atp5h, Atp5j, Atp5k, Atp5o, Atp5pb, COX2, Ces1d, Cox5b, Cs, Cyc1, Dgat2, Dguok, Dhodh, Dlat, Dld, Dlst, Dmac2l, Efna1, Ehhadh, Eno3, Entpd5, Fbp2, Galt, Gcdh, Gmpr, Gucy1a2, Ldhd, Mccc2, Mcee, Mfn1, Mlycd, Mpc2, Mpi, Ndufc2, Nos2, Nudt7, Op…
GO:0034032	purine nucleoside bisphosphate metabolic process	GO_BiologicalProcess-EBI-UniProt-GOA-ACAP-ARAP_08.05.2020_00h00	2.69587e-11	5.56697e-08	1.73576e-38	5.90158e-37	[5, 6, 7, 8]	Group34	27.6786	31	[Acaa2, Acat1, Acot1, Acot2, Acot7, Acsl1, Acsm5, Ces1d, Cs, Dgat2, Dlat, Dld, Dlst, Ehhadh, Gcdh, Mccc2, Mcee, Mlycd, Mpc2, Nudt7, Oxct1, Oxsm, Pank1, Pdha1, Pdhb, Pdhx, Pdk2, Scp2, Sucla2, Suclg1, Suclg2]
GO:0006637	acyl-CoA metabolic process	GO_BiologicalProcess-EBI-UniProt-GOA-ACAP-ARAP_08.05.2020_00h00	8.21987e-12	1.70069e-08	1.73576e-38	5.90158e-37	[4, 5, 6, 7, 8, 9, 10]	Group34	30.5263	29	[Acaa2, Acat1, Acot1, Acot2, Acot7, Acsl1, Acsm5, Ces1d, Cs, Dgat2, Dlat, Dld, Dlst, Ehhadh, Gcdh, Mcee, Mlycd, Mpc2, Nudt7, Oxct1, Oxsm, Pdha1, Pdhb, Pdhx, Pdk2, Scp2, Sucla2, Suclg1, Suclg2]
GO:0009142	nucleoside triphosphate biosynthetic process	GO_BiologicalProcess-EBI-UniProt-GOA-ACAP-ARAP_08.05.2020_00h00	4.84379e-13	1.00702e-09	1.73576e-38	5.90158e-37	[6, 7, 8]	Group34	33.7209	29	[Adk, Ak1, Ak3, Ak4, Atp5a1, Atp5b, Atp5c1, Atp5d, Atp5e, Atp5g1, Atp5g2, Atp5g3, Atp5h, Atp5j, Atp5k, Atp5o, Atp5pb, COX2, Cmpk2, Cox5b, Cyc1, Dguok, Dmac2l, Ldhd, Ndufc2, Pid1, Slc25a12, Slc25a13, Taz]
GO:0009144	purine nucleoside triphosphate metabolic process	GO_BiologicalProcess-EBI-UniProt-GOA-ACAP-ARAP_08.05.2020_00h00	1.0931e-13	2.28129e-10	1.73576e-38	5.90158e-37	[6, 7, 8]	Group34	33.3333	31	[Adk, Ak3, Ak4, Atp5a1, Atp5b, Atp5c1, Atp5d, Atp5e, Atp5g1, Atp5g2, Atp5g3, Atp5h, Atp5j, Atp5k, Atp5o, Atp5pb, COX2, Cox5b, Cyc1, Dguok, Dmac2l, Efna1, Ldhd, Mfn1, Ndufc2, Opa1, Pid1, Rasl2-9, Slc25a12, Slc25a13, Taz]
GO:0009165	nucleotide biosynthetic process	GO_BiologicalProcess-EBI-UniProt-GOA-ACAP-ARAP_08.05.2020_00h00	7.48505e-19	1.58683e-15	1.73576e-38	5.90158e-37	[6, 7, 8]	Group34	24.8032	63	[Acat1, Acot7, Acsl1, Adcy1, Adk, Adsl, Afmid, Agpat2, Agpat3, Ak1, Ak3, Ak4, Atp5a1, Atp5b, Atp5c1, Atp5d, Atp5e, Atp5g1, Atp5g2, Atp5g3, Atp5h, Atp5j, Atp5k, Atp5o, Atp5pb, COX2, Chek2, Cmpk2, Cox5b, Cyc1, Dguok, Dhodh, Dlat, Dld, Dmac2l, Dut, Flad1, Gcdh, Gpat3, Gucy1a2, Idh2, Ldhd, Mlycd, Mpc2, Nadk2, Nampt, Naprt, Ndufc2, Nmnat1, Nmnat3, Nmrk1, Nos2, Pank1, Pdha1, Pdhb, Pdhx, Pdk2, Pid1, Prp…
GO:0009199	ribonucleoside triphosphate metabolic process	GO_BiologicalProcess-EBI-UniProt-GOA-ACAP-ARAP_08.05.2020_00h00	5.24142e-13	1.08917e-09	1.73576e-38	5.90158e-37	[6, 7, 8]	Group34	32.6087	30	[Ak3, Ak4, Atp5a1, Atp5b, Atp5c1, Atp5d, Atp5e, Atp5g1, Atp5g2, Atp5g3, Atp5h, Atp5j, Atp5k, Atp5o, Atp5pb, COX2, Cox5b, Cyc1, Dguok, Dmac2l, Efna1, Ldhd, Mfn1, Ndufc2, Opa1, Pid1, Rasl2-9, Slc25a12, Slc25a13, Taz]
GO:0033866	nucleoside bisphosphate biosynthetic process	GO_BiologicalProcess-EBI-UniProt-GOA-ACAP-ARAP_08.05.2020_00h00	7.19349e-06	0.0143726	1.73576e-38	5.90158e-37	[6, 7, 8]	Group34	29.5455	13	[Acat1, Acot7, Acsl1, Dlat, Dld, Gcdh, Mlycd, Mpc2, Pank1, Pdha1, Pdhb, Pdhx, Pdk2]
GO:0033875	ribonucleoside bisphosphate metabolic process	GO_BiologicalProcess-EBI-UniProt-GOA-ACAP-ARAP_08.05.2020_00h00	2.69587e-11	5.56697e-08	1.73576e-38	5.90158e-37	[6, 7, 8]	Group34	27.6786	31	[Acaa2, Acat1, Acot1, Acot2, Acot7, Acsl1, Acsm5, Ces1d, Cs, Dgat2, Dlat, Dld, Dlst, Ehhadh, Gcdh, Mccc2, Mcee, Mlycd, Mpc2, Nudt7, Oxct1, Oxsm, Pank1, Pdha1, Pdhb, Pdhx, Pdk2, Scp2, Sucla2, Suclg1, Suclg2]
GO:1902600	proton transmembrane transport	GO_BiologicalProcess-EBI-UniProt-GOA-ACAP-ARAP_08.05.2020_00h00	1.12718e-11	2.33102e-08	1.73576e-38	5.90158e-37	[6, 7, 8]	Group34	23.9264	39	[Alox5, Atp1a2, Atp2a2, Atp5a1, Atp5b, Atp5c1, Atp5d, Atp5e, Atp5g1, Atp5g2, Atp5g3, Atp5h, Atp5j, Atp5k, Atp5o, Atp5pb, COX2, Cox10, Cox15, Cox4i1, Cox5a, Cox5b, Cox6a2, Cox7a1, Cox8b, Cyc1, Ndufa4, Ndufa4l2, Ndufs7, Phb2, Pm20d1, Ppif, Slc25a4, Slc2a12, Slc2a4, Slc36a2, Slc9a2, Taco1, Ucp3]
GO:0006164	purine nucleotide biosynthetic process	GO_BiologicalProcess-EBI-UniProt-GOA-ACAP-ARAP_08.05.2020_00h00	9.47408e-15	1.98577e-11	1.73576e-38	5.90158e-37	[6, 7, 8, 9]	Group34	25.6983	46	[Acat1, Acot7, Acsl1, Adcy1, Adk, Adsl, Ak1, Ak3, Ak4, Atp5a1, Atp5b, Atp5c1, Atp5d, Atp5e, Atp5g1, Atp5g2, Atp5g3, Atp5h, Atp5j, Atp5k, Atp5o, Atp5pb, COX2, Cox5b, Cyc1, Dguok, Dlat, Dld, Dmac2l, Gcdh, Gucy1a2, Ldhd, Mlycd, Mpc2, Ndufc2, Nos2, Pank1, Pdha1, Pdhb, Pdhx, Pdk2, Pid1, Prps2, Slc25a12, Slc25a13, Taz]
GO:0006754	ATP biosynthetic process	GO_BiologicalProcess-EBI-UniProt-GOA-ACAP-ARAP_08.05.2020_00h00	1.58095e-15	3.31999e-12	1.73576e-38	5.90158e-37	[3, 4, 8, 9, 10, 11]	Group34	45.614	26	[Ak3, Ak4, Atp5a1, Atp5b, Atp5c1, Atp5d, Atp5e, Atp5g1, Atp5g2, Atp5g3, Atp5h, Atp5j, Atp5k, Atp5o, Atp5pb, COX2, Cox5b, Cyc1, Dguok, Dmac2l, Ldhd, Ndufc2, Pid1, Slc25a12, Slc25a13, Taz]
GO:0009150	purine ribonucleotide metabolic process	GO_BiologicalProcess-EBI-UniProt-GOA-ACAP-ARAP_08.05.2020_00h00	1.5095e-19	3.20315e-16	1.73576e-38	5.90158e-37	[6, 7, 8, 9]	Group34	21.5633	80	[Acaa2, Acat1, Acot1, Acot2, Acot7, Acsl1, Acsm5, Adcy1, Adk, Adsl, Ak1, Ak3, Ak4, Aldob, Atp2b2, Atp5a1, Atp5b, Atp5c1, Atp5d, Atp5e, Atp5g1, Atp5g2, Atp5g3, Atp5h, Atp5j, Atp5k, Atp5o, Atp5pb, COX2, Ces1d, Cox5b, Cs, Cyc1, Dgat2, Dguok, Dlat, Dld, Dlst, Dmac2l, Efna1, Ehhadh, Eno3, Entpd5, Fbp2, Galt, Gcdh, Gmpr, Gucy1a2, Ldhd, Mccc2, Mcee, Mfn1, Mlycd, Mpc2, Mpi, Ndufc2, Nos2, Nudt7, Opa1, Oxc…
GO:0009260	ribonucleotide biosynthetic process	GO_BiologicalProcess-EBI-UniProt-GOA-ACAP-ARAP_08.05.2020_00h00	3.96553e-15	8.31969e-12	1.73576e-38	5.90158e-37	[6, 7, 8, 9]	Group34	25.8242	47	[Acat1, Acot7, Acsl1, Adcy1, Adk, Adsl, Ak1, Ak3, Ak4, Atp5a1, Atp5b, Atp5c1, Atp5d, Atp5e, Atp5g1, Atp5g2, Atp5g3, Atp5h, Atp5j, Atp5k, Atp5o, Atp5pb, COX2, Cox5b, Cyc1, Dguok, Dhodh, Dlat, Dld, Dmac2l, Gcdh, Gucy1a2, Ldhd, Mlycd, Mpc2, Ndufc2, Nos2, Pank1, Pdha1, Pdhb, Pdhx, Pdk2, Pid1, Prps2, Slc25a12, Slc25a13, Taz]
GO:0034033	purine nucleoside bisphosphate biosynthetic process	GO_BiologicalProcess-EBI-UniProt-GOA-ACAP-ARAP_08.05.2020_00h00	7.19349e-06	0.0143726	1.73576e-38	5.90158e-37	[6, 7, 8, 9]	Group34	29.5455	13	[Acat1, Acot7, Acsl1, Dlat, Dld, Gcdh, Mlycd, Mpc2, Pank1, Pdha1, Pdhb, Pdhx, Pdk2]
GO:0006084	acetyl-CoA metabolic process	GO_BiologicalProcess-EBI-UniProt-GOA-ACAP-ARAP_08.05.2020_00h00	7.88912e-07	0.00158966	1.73576e-38	5.90158e-37	[5, 6, 7, 8, 9, 10, 11]	Group34	35.1351	13	[Acaa2, Acat1, Cs, Dlat, Dld, Dlst, Mlycd, Mpc2, Nudt7, Pdha1, Pdhb, Pdhx, Pdk2]
GO:0009145	purine nucleoside triphosphate biosynthetic process	GO_BiologicalProcess-EBI-UniProt-GOA-ACAP-ARAP_08.05.2020_00h00	4.69471e-14	9.81664e-11	1.73576e-38	5.90158e-37	[7, 8, 9]	Group34	39.1304	27	[Adk, Ak3, Ak4, Atp5a1, Atp5b, Atp5c1, Atp5d, Atp5e, Atp5g1, Atp5g2, Atp5g3, Atp5h, Atp5j, Atp5k, Atp5o, Atp5pb, COX2, Cox5b, Cyc1, Dguok, Dmac2l, Ldhd, Ndufc2, Pid1, Slc25a12, Slc25a13, Taz]
GO:0009201	ribonucleoside triphosphate biosynthetic process	GO_BiologicalProcess-EBI-UniProt-GOA-ACAP-ARAP_08.05.2020_00h00	3.74641e-12	7.76257e-09	1.73576e-38	5.90158e-37	[7, 8, 9]	Group34	34.6667	26	[Ak3, Ak4, Atp5a1, Atp5b, Atp5c1, Atp5d, Atp5e, Atp5g1, Atp5g2, Atp5g3, Atp5h, Atp5j, Atp5k, Atp5o, Atp5pb, COX2, Cox5b, Cyc1, Dguok, Dmac2l, Ldhd, Ndufc2, Pid1, Slc25a12, Slc25a13, Taz]
GO:0009205	purine ribonucleoside triphosphate metabolic process	GO_BiologicalProcess-EBI-UniProt-GOA-ACAP-ARAP_08.05.2020_00h00	3.32409e-14	6.954e-11	1.73576e-38	5.90158e-37	[7, 8, 9]	Group34	35.7143	30	[Ak3, Ak4, Atp5a1, Atp5b, Atp5c1, Atp5d, Atp5e, Atp5g1, Atp5g2, Atp5g3, Atp5h, Atp5j, Atp5k, Atp5o, Atp5pb, COX2, Cox5b, Cyc1, Dguok, Dmac2l, Efna1, Ldhd, Mfn1, Ndufc2, Opa1, Pid1, Rasl2-9, Slc25a12, Slc25a13, Taz]
GO:0015985	energy coupled proton transport, down electrochemical gradient	GO_BiologicalProcess-EBI-UniProt-GOA-ACAP-ARAP_08.05.2020_00h00	5.8573e-13	1.21656e-09	1.73576e-38	5.90158e-37	[7, 8, 9]	Group34	68.1818	15	[Atp5a1, Atp5b, Atp5c1, Atp5d, Atp5e, Atp5g1, Atp5g2, Atp5g3, Atp5h, Atp5j, Atp5k, Atp5o, Atp5pb, Cox5b, Cyc1]
GO:0034030	ribonucleoside bisphosphate biosynthetic process	GO_BiologicalProcess-EBI-UniProt-GOA-ACAP-ARAP_08.05.2020_00h00	7.19349e-06	0.0143726	1.73576e-38	5.90158e-37	[7, 8, 9]	Group34	29.5455	13	[Acat1, Acot7, Acsl1, Dlat, Dld, Gcdh, Mlycd, Mpc2, Pank1, Pdha1, Pdhb, Pdhx, Pdk2]
GO:0071616	acyl-CoA biosynthetic process	GO_BiologicalProcess-EBI-UniProt-GOA-ACAP-ARAP_08.05.2020_00h00	1.00544e-05	0.0200384	1.73576e-38	5.90158e-37	[5, 6, 7, 8, 9, 10, 11]	Group34	33.3333	11	[Acat1, Acsl1, Dlat, Dld, Gcdh, Mlycd, Mpc2, Pdha1, Pdhb, Pdhx, Pdk2]
GO:0015986	ATP synthesis coupled proton transport	GO_BiologicalProcess-EBI-UniProt-GOA-ACAP-ARAP_08.05.2020_00h00	5.8573e-13	1.21656e-09	1.73576e-38	5.90158e-37	[4, 5, 8, 9, 10, 11, 12]	Group34	68.1818	15	[Atp5a1, Atp5b, Atp5c1, Atp5d, Atp5e, Atp5g1, Atp5g2, Atp5g3, Atp5h, Atp5j, Atp5k, Atp5o, Atp5pb, Cox5b, Cyc1]
GO:0042776	mitochondrial ATP synthesis coupled proton transport	GO_BiologicalProcess-EBI-UniProt-GOA-ACAP-ARAP_08.05.2020_00h00	1.9633e-10	4.04243e-07	1.73576e-38	5.90158e-37	[4, 5, 6, 7, 9, 10, 11, 12, 13]	Group34	66.6667	12	[Atp5a1, Atp5b, Atp5c1, Atp5d, Atp5e, Atp5h, Atp5j, Atp5k, Atp5o, Atp5pb, Cox5b, Cyc1]
GO:0009152	purine ribonucleotide biosynthetic process	GO_BiologicalProcess-EBI-UniProt-GOA-ACAP-ARAP_08.05.2020_00h00	6.97143e-16	1.46609e-12	1.73576e-38	5.90158e-37	[7, 8, 9, 10]	Group34	27.381	46	[Acat1, Acot7, Acsl1, Adcy1, Adk, Adsl, Ak1, Ak3, Ak4, Atp5a1, Atp5b, Atp5c1, Atp5d, Atp5e, Atp5g1, Atp5g2, Atp5g3, Atp5h, Atp5j, Atp5k, Atp5o, Atp5pb, COX2, Cox5b, Cyc1, Dguok, Dlat, Dld, Dmac2l, Gcdh, Gucy1a2, Ldhd, Mlycd, Mpc2, Ndufc2, Nos2, Pank1, Pdha1, Pdhb, Pdhx, Pdk2, Pid1, Prps2, Slc25a12, Slc25a13, Taz]
GO:0015078	proton transmembrane transporter activity	GO_BiologicalProcess-EBI-UniProt-GOA-ACAP-ARAP_08.05.2020_00h00	3.21294e-09	6.58654e-06	1.73576e-38	5.90158e-37	[7, 8, 9, 10]	Group34	22.695	32	[Alox5, Atp2a2, Atp5a1, Atp5b, Atp5c1, Atp5d, Atp5e, Atp5g1, Atp5g2, Atp5g3, Atp5h, Atp5j, Atp5k, Atp5o, Atp5pb, COX2, Cox10, Cox4i1, Cox5a, Cox5b, Cox6a2, Cox7a1, Cox8b, Ndufa4, Ndufa4l2, Phb2, Ppif, Slc2a12, Slc2a4, Slc36a2, Slc9a2, Taco1]
GO:0006085	acetyl-CoA biosynthetic process	GO_BiologicalProcess-EBI-UniProt-GOA-ACAP-ARAP_08.05.2020_00h00	2.16035e-06	0.0043315	1.73576e-38	5.90158e-37	[6, 7, 8, 9, 10, 11, 12]	Group34	47.3684	9	[Acat1, Dlat, Dld, Mlycd, Mpc2, Pdha1, Pdhb, Pdhx, Pdk2]
GO:0009206	purine ribonucleoside triphosphate biosynthetic process	GO_BiologicalProcess-EBI-UniProt-GOA-ACAP-ARAP_08.05.2020_00h00	2.63632e-13	5.48618e-10	1.73576e-38	5.90158e-37	[8, 9, 10]	Group34	38.2353	26	[Ak3, Ak4, Atp5a1, Atp5b, Atp5c1, Atp5d, Atp5e, Atp5g1, Atp5g2, Atp5g3, Atp5h, Atp5j, Atp5k, Atp5o, Atp5pb, COX2, Cox5b, Cyc1, Dguok, Dmac2l, Ldhd, Ndufc2, Pid1, Slc25a12, Slc25a13, Taz]
GO:0015252	proton channel activity	GO_BiologicalProcess-EBI-UniProt-GOA-ACAP-ARAP_08.05.2020_00h00	4.825e-09	9.87677e-06	1.73576e-38	5.90158e-37	[7, 8, 9, 10, 11]	Group34	50	13	[Atp5a1, Atp5b, Atp5c1, Atp5d, Atp5e, Atp5g1, Atp5g2, Atp5g3, Atp5h, Atp5j, Atp5k, Atp5o, Atp5pb]

## Sheet: Upregulated
GOID	GOTerm	Ontology Source	Term PValue	Term PValue Corrected with Bonferroni step down	Group PValue	Group PValue Corrected with Bonferroni step down	GOLevels	GOGroups	% Associated Genes	Nr. Genes	Associated Genes Found
KEGG:00520	Amino sugar and nucleotide sugar metabolism	KEGG_04.09.2018	0.000207087	0.042867	0.000207087	0.000207087	[-1]	Group0	28.5714	14	[Amdhd2, Cmas, Cyb5r1, Cyb5r3, Fpgt, Gck, Gfpt1, Gmppa, Gpi1, Hexa, Hk1, Pgm3, Pmm1, Uap1l1]
KEGG:04141	Protein processing in endoplasmic reticulum	KEGG_04.09.2018	1.73899e-06	0.000368667	1.73899e-06	1.0434e-05	[-1]	Group1	22.6994	37	[Amfr, Atf4, Atf6, Bcl2, Capn2, Ckap4, Ddit3, Dnajb11, Dnajb12, Dnajc1, Dnajc10, Edem2, Ero1l, Hsp90aa1, Hspa1a, Hspa1b, Hspa1l, Hspa4l, Lman1l, Mbtps2, Nploc4, Os9, P4hb, Plaa, Ppp1r15a, Rrbp1, Sec24d, Sec31a, Sec61a1, Sec62, Sec63, Selenos, Sil1, Syvn1, Txndc5, Ube2g2, Wfs1]
KEGG:04142	Lysosome	KEGG_04.09.2018	9.86044e-05	0.0206083	9.86044e-05	0.000295813	[-1]	Group2	21.7742	27	[Acp5, Ap3b1, Arsg, Atp6ap1, Atp6v0a4, Atp6v0d2, Atp6v1h, Cd63, Cltb, Ctsa, Ctsd, Ctsk, Ctsl, Ctsz, Fuca1, Galc, Galns, Gba, Gnptg, Hexa, Igf2r, Lamp2, Litaf, Man2b1, Naga, Naglu, Sumf1]
KEGG:04144	Endocytosis	KEGG_04.09.2018	0.000116008	0.0241297	0.000116008	0.000232016	[-1]	Group3	17.4074	47	[Agap1, Ap2b1, Arfgap3, Arpc2, Bin1, Capza1, Cblb, Chmp1b, Cltb, Cyth2, Dnm1, Eea1, Ehd3, Ehd4, Fgfr3, Grk4, Grk5, Hgs, Hspa1a, Hspa1b, Hspa1l, Igf1r, Igf2r, Ist1, Kif5b, Kif5c, Ldlr, Pdcd6ip, Pip5k1a, Prkci, Rab11fip1, Rab11fip5, Rab31, Rab5b, Rabep1, Smurf1, Snx32, Snx4, Snx6, Spg21, Src, Stam2, Stambp, Tgfbr1, Vps37c, Washc2, Zfyve27]
KEGG:04145	Phagosome	KEGG_04.09.2018	3.37957e-06	0.000713089	3.37957e-06	1.68978e-05	[-1]	Group4	21.547	39	[Atp6ap1, Atp6v0a4, Atp6v0d2, Atp6v0e2, Atp6v1a, Atp6v1c1, Atp6v1h, C1ra, Colec12, Comp, Ctsl, Dync1h1, Dync1i1, Dync1i2, Dync1li1, Dync1li2, Dync2h1, Eea1, Hgs, Itga5, Itgav, Itgb1, Itgb3, Itgb5, Lamp2, Olr1, Rab5b, Sec61a1, Thbs1, Thbs2, Thbs3, Thbs4, Tlr2, Tlr4, Tuba1a, Tuba1c, Tubb2a, Tubb2b, Tubb3]
KEGG:04962	Vasopressin-regulated water reabsorption	KEGG_04.09.2018	4.24298e-05	0.00891027	4.24298e-05	0.000169719	[-1]	Group5	32.5581	14	[Arhgdia, Arhgdig, Creb3, Creb3l2, Creb5, Dctn2, Dync1h1, Dync1i1, Dync1i2, Dync1li1, Dync1li2, Dync2h1, Dynll1, Rab5b]
KEGG:05205	Proteoglycans in cancer	KEGG_04.09.2018	6.23568e-07	0.000133444	6.23568e-07	4.36498e-06	[-1]	Group6	21.5686	44	[Arhgef12, Cd44, Cd63, Cdkn1a, Col1a1, Col1a2, Ctsl, Cttn, Dcn, Ddx5, Eif4b, Fgfr1, Flnc, Fzd1, Fzd2, Hbegf, Hif1a, Igf1r, Itga5, Itgav, Itgb1, Itgb3, Itgb5, Mapk12, Met, Mmp2, Msn, Myc, Pdpk1, Plcg2, Ppp1r12a, Ppp1r12c, Ptpn11, Rock2, Rras, Rras2, Sdc2, Sdc4, Src, Tgfb2, Thbs1, Timp3, Tlr2, Tlr4]
KEGG:04510	Focal adhesion	KEGG_04.09.2018	1.04261e-07	2.24161e-05	9.88096e-08	7.90477e-07	[-1]	Group7	22.6131	45	[Actn1, Actn4, Arhgap35, Bcar1, Bcl2, Capn2, Ccnd2, Col1a1, Col1a2, Col4a5, Col9a2, Comp, Flnc, Igf1r, Ilk, Itga3, Itga5, Itga9, Itgav, Itgb1, Itgb3, Itgb5, Lamc2, Met, Myl9, Pak3, Pak6, Pdgfc, Pdpk1, Ppp1r12a, Ppp1r12c, Rapgef1, Reln, Rock2, Shc4, Spp1, Src, Thbs1, Thbs2, Thbs3, Thbs4, Tln1, Tnc, Vwf, Zyx]
KEGG:04512	ECM-receptor interaction	KEGG_04.09.2018	9.8764e-07	0.000210367	9.88096e-08	7.90477e-07	[-1]	Group7	28.9157	24	[Cd44, Col1a1, Col1a2, Col4a5, Col9a2, Comp, Itga3, Itga5, Itga9, Itgav, Itgb1, Itgb3, Itgb5, Lamc2, Reln, Sdc4, Spp1, Sv2b, Thbs1, Thbs2, Thbs3, Thbs4, Tnc, Vwf]
GOID	GOTerm	Ontology Source	Term PValue	Term PValue Corrected with Bonferroni step down	Group PValue	Group PValue Corrected with Bonferroni step down	GOLevels	GOGroups	% Associated Genes	Nr. Genes	Associated Genes Found
GO:0050877	nervous system process	GO_BiologicalProcess-EBI-UniProt-GOA_04.09.2018_00h00	8.78503e-12	1.92129e-08	8.78503e-12	3.16261e-10	[3]	Group00	5.40323	134	[Aaas, Aars, Abat, Abca7, Ace, Adarb1, Adora1, Aff2, Aldh1a3, Amfr, Angptl2, App, Atf6, Atg7, Atp6v0a4, Atp8a2, Atxn1l, Baiap2, Bbs4, Bcr, Camta1, Catsper2, Ccdc50, Ccnd2, Chrnb1, Cited2, Clic5, Col11a1, Col1a1, Comt, Crym, Cx3cl1, Dlg2, Dnm1, Edn1, Ednra, Egr2, Ehmt2, F2r, Fam107a, Fgfr1, Fmr1, Fzd2, Gabrb2, Gabrb3, Gba, Gjb4, Gmfb, Gpi1, Grin2c, Grin3a, Gsdme, Hexa, Hif1a, Itga3, Itga5, Itgb1, …
GO:0051090	regulation of DNA-binding transcription factor activity	GO_BiologicalProcess-EBI-UniProt-GOA_04.09.2018_00h00	2.26731e-06	0.00446208	2.26731e-06	3.85443e-05	[3, 6, 7, 8, 9, 10, 11]	Group01	15.8257	69	[Abra, Adam8, Anxa3, Anxa4, App, Arhgef2, Arhgef5, Arid5b, Bhlhe40, Cat, Clu, Cmklr1, Creb3, Cx3cl1, Cyld, Cyp1b1, Dap, Ddit3, Ddrgk1, Eda2r, Edn1, Erbin, Fzd1, Fzd2, Gas6, Glis2, Hdac6, Hipk2, Hmgn3, Hmox1, Id2, Ifrd1, Igf1r, Ikbkb, Jmy, Kdm1a, Lrp8, Lrrfip1, Lrrfip2, Mbtps2, Me2, Mid2, Mtdh, Mtpn, Nlrc3, Npm1, Otulin, Pkd2, Ppp2r5b, Prkci, Prmt2, Prnp, Pthlh, Reln, Smad7, Sphk1, Srf, Stk36, Syk…
GO:0051896	regulation of protein kinase B signaling	GO_BiologicalProcess-EBI-UniProt-GOA_04.09.2018_00h00	1.90237e-05	0.0356123	1.90237e-05	9.51184e-05	[5, 6, 7]	Group02	19.0217	35	[Adam8, Alg2, Axl, Chil1, Clcf1, Cx3cl1, Ddit3, Gas6, Gdf15, Hbegf, Hsp90aa1, Igf1r, Ilk, Inpp5f, Itgb1, Meis3, Mtdh, Nox4, Nrg1, Pdcd6ip, Phlda3, Pik3r5, Plekha1, Rapgef1, Rictor, Rras, Rtn4, Sema5a, Sesn3, Src, Tgfbr1, Thbs1, Tspyl5, Wdr1, Xdh]
GO:0060249	anatomical structure homeostasis	GO_BiologicalProcess-EBI-UniProt-GOA_04.09.2018_00h00	3.01411e-07	0.000613371	3.01411e-07	6.63103e-06	[4]	Group03	16.6667	69	[Acp5, Adam8, Adora1, Apc, Atp6ap1, Atr, Bbs4, Bcl2, Ccdc88a, Cct2, Cct8, Cfl2, Ctgf, Ctsk, Dmd, Ercc1, Ercc6, F2r, Gnl3, Hif1a, Hsp90aa1, Hspa1a, Ildr2, Itgav, Itgb1, Itgb3, Kcnh1, Kmt2a, Lamp2, Large1, Lmna, Lrrk1, Ltbp3, Map1a, Myc, Ncdn, Nhp2, Nox4, Nphp3, Nsmce2, Nxnl2, Parn, Pdlim1, Pla2g4a, Pnkp, Prkdc, Pthlh, Ptk2b, Ptpn11, Rad50, Rbp4, Rhod, Scx, Smc5, Smg1, Snx10, Spp1, Src, Srf, Syk, T…
GO:0060992	response to fungicide	GO_BiologicalProcess-EBI-UniProt-GOA_04.09.2018_00h00	3.27149e-06	0.00637941	3.27149e-06	4.58009e-05	[4]	Group04	61.5385	8	[Bcl2l1, Ehmt2, Hif1a, Impact, Kdm1a, Myc, Star, Xrn1]
GO:0070925	organelle assembly	GO_BiologicalProcess-EBI-UniProt-GOA_04.09.2018_00h00	5.61774e-07	0.00113085	5.61774e-07	1.06737e-05	[4]	Group05	14.1626	115	[Actn2, Actr3, Ahi1, Ambra1, Angptl2, Ankrd23, Arhgap35, Arhgef2, Arhgef5, Arid5a, Arpc2, Atg13, Atg7, Atmin, Atxn10, Atxn2l, Bbs4, Bhlhe40, Bicd1, Bop1, Ccdc136, Ccdc88a, Cdk5rap2, Cenpc1, Cep120, Cep83, Cfl2, Chmp1b, Csnk1d, Ctsd, Cyld, Dnal1, Dync1h1, Dync2h1, Dynll1, Edn1, Efl1, Ehd3, Ehmt2, Eif6, Fez2, Gabarapl1, Golga2, Gorasp2, Gsn, Haus7, Haus8, Hspa1a, Hspa1b, Ick, Ift57, Ift74, Ift88, I…
GO:0071496	cellular response to external stimulus	GO_BiologicalProcess-EBI-UniProt-GOA_04.09.2018_00h00	8.49801e-06	0.0161972	8.49801e-06	7.64821e-05	[3]	Group06	16	60	[Ambra1, Ankrd1, Arhgap35, Arhgdia, Asns, Atf3, Atf4, Atg7, Axl, Bag3, Baiap2, Bcl2, Bnip3, Cdkn1a, Cdkn2b, Clec16a, Col1a1, Comt, Ctsl, Dap, Ednra, Ehmt2, Fads1, Fam107a, Gabarapl1, Gas6, Gba, Gck, Gclc, Gdap1, Glul, Habp4, Hmox1, Impact, Inhbb, Itgb3, Lamp2, Lars, Lcn2, Map3k14, Mars, Mtpn, Nppa, Piezo1, Piezo2, Postn, Ptgs2, Ptn, Ptpn11, Runx2, Ryr3, Scx, Sesn3, Slc1a2, Slc2a1, Slc38a2, Srf, T…
GO:1900221	regulation of amyloid-beta clearance	GO_BiologicalProcess-EBI-UniProt-GOA_04.09.2018_00h00	2.28924e-05	0.0426943	2.28924e-05	6.86771e-05	[3, 4]	Group07	58.3333	7	[Abca7, Clu, Ldlr, Lrp1, Lrpap1, Picalm, Srf]
GO:0007229	integrin-mediated signaling pathway	GO_BiologicalProcess-EBI-UniProt-GOA_04.09.2018_00h00	1.72191e-05	0.0323203	1.72191e-05	0.000103315	[4, 5, 6]	Group08	23	23	[Arhgap35, Bcar1, Cd63, Ctgf, Gab2, Ilk, Itga3, Itga5, Itga9, Itgav, Itgb1, Itgb3, Itgb5, Lims2, Loxl3, Ptk2b, Ptpn11, Rcc2, Src, Syk, Timp1, Tln1, Zyx]
GO:0007569	cell aging	GO_BiologicalProcess-EBI-UniProt-GOA_04.09.2018_00h00	1.54983e-05	0.0291987	1.54983e-05	0.000108488	[3]	Group09	22.1239	25	[1500015O10Rik, Atr, Bcl2, Cdkn1a, Cited2, Ckap4, Ercc1, Id2, Ilk, Lmna, Met, Mif, Mr1, Nox4, Npm1, Nsmce2, Nuak1, Plk2, Prkcd, Prkdc, Serpine1, Slk, Smc5, Srf, Xrn1]
GO:0001655	urogenital system development	GO_BiologicalProcess-EBI-UniProt-GOA_04.09.2018_00h00	2.16126e-05	0.0403508	2.16126e-05	8.64505e-05	[4, 5]	Group10	15.3285	63	[Ace, Acvr1, Ahi1, Anxa1, Anxa4, Apc, Arhgef5, Arid5b, Bcl2, Cat, Cd44, Ckap4, Crlf1, Ctnnd1, Dcn, Dlg5, Eaf2, Ednra, Fgfr1, Fmn1, Fstl3, Gcnt4, Glis2, Gsta3, Hdac6, Hs2st1, Id2, Id4, Ift88, Igf1r, Ilk, Itga3, Itgb3, Kirrel, Maged1, Mmp2, Myc, Myo1e, Nphp3, Nup93, Pdcd6ip, Pkd2, Rbp4, Sdc4, Sec61a1, Sec63, Serpinf1, Sgpl1, Smad7, Smarcc1, Sox17, Spry1, Sulf1, Sulf2, Tgfb2, Tgfbr1, Tmed10, Tnc, Vc…
GO:0010256	endomembrane system organization	GO_BiologicalProcess-EBI-UniProt-GOA_04.09.2018_00h00	2.60784e-06	0.0051244	2.60784e-06	4.17254e-05	[3]	Group11	16.4835	60	[Akap8l, Ano3, Arhgap21, Baiap2, Baiap2l1, Bin1, Ccdc136, Cdkn1a, Clu, Csnk1d, Dnm1, Dync2h1, Ehd3, Fam160a2, Golga2, Golga5, Gorasp2, Gsn, Lmna, Lyst, Micall1, Mpp5, Mtss1l, Myh10, Myof, Myrf, Ndrg1, Nploc4, Nup93, Pacsin3, Pi4k2a, Pi4k2b, Prkcd, Ptprn, Rab3gap1, Rab3gap2, Rab5b, Rtn4, Sec16b, Sec61a1, Serpine2, Snx10, Sqstm1, Stk38, Stx16, Stx5a, Syne1, Syt11, Tbc1d20, Tgfb2, Tmed10, Tmem43, Tm…
GO:0030705	cytoskeleton-dependent intracellular transport	GO_BiologicalProcess-EBI-UniProt-GOA_04.09.2018_00h00	4.63747e-06	0.00896422	4.63747e-06	5.56496e-05	[4, 5]	Group12	19.7802	36	[Actn4, Ap3b1, App, Arhgap21, Bicd1, Bicd2, Bloc1s6, Ccdc88a, Copg1, Dlg2, Dync1h1, Dync1i1, Dync1i2, Dync2h1, Dynll1, Fmr1, Hif1a, Hspb1, Ick, Ift57, Ift74, Kif1a, Kif3b, Kif3c, Kif5b, Kif5c, Klc1, Map1a, Map1b, Map6, Mlph, Myo1c, Rab27b, Uchl1, Wdr19, Wdr34]
GO:0032456	endocytic recycling	GO_BiologicalProcess-EBI-UniProt-GOA_04.09.2018_00h00	6.74394e-06	0.0129281	6.74394e-06	6.74394e-05	[5, 6]	Group13	36.1111	13	[Actn2, Arhgap1, Arl4c, Ehd3, Ehd4, Epg5, Inpp5f, Micall1, Ndrg4, Ptpn23, Snx4, Sorl1, Vps53]
GO:0042592	homeostatic process	GO_BiologicalProcess-EBI-UniProt-GOA_04.09.2018_00h00	6.40254e-08	0.000132597	6.40254e-08	1.60064e-06	[3]	Group14	12.3016	248	[Abat, Abcb4, Ace, Acp5, Adam8, Adora1, Anxa1, Anxa7, Apc, App, Arrdc3, Aspscr1, Atf4, Atg7, Atp13a1, Atp13a3, Atp1b1, Atp6ap1, Atp6v0a4, Atp6v0d2, Atp6v1a, Atp6v1h, Atr, Axl, Bbc3, Bbs4, Bcl2, Bcr, Bnip3, Bok, Ccdc88a, Ccl5, Cct2, Cct8, Cd44, Cfl2, Chst3, Cited2, Ckap4, Cldn1, Cldn4, Cmklr1, Cnnm2, Comt, Cp, Ctgf, Ctsk, Cx3cl1, Cxcl10, Cxcl13, Cyld, Dcn, Ddb1, Ddit3, Dio2, Dmd, Dmxl2, Dnajc10, D…
GO:0001817	regulation of cytokine production	GO_BiologicalProcess-EBI-UniProt-GOA_04.09.2018_00h00	1.65179e-06	0.0032722	1.65179e-06	2.97322e-05	[3, 4]	Group15	14.3478	99	[Acp5, Adam8, Adcy7, Ankrd2, Anxa1, Anxa4, Apod, Arhgef2, Arid5a, Atf4, Atp6ap2, Axl, Ccl5, Cd276, Cd3e, Clec4e, Clic1, Clu, Cmklr1, Crlf2, Cx3cl1, Cyp1b1, Ddit3, Erbin, Ereg, F2r, Fgfr1, Furin, Gas6, Gba, Gpnmb, Hif1a, Hk1, Hmox1, Hspb1, Il17ra, Il17rc, Il1r1, Il33, Il4ra, Inhbb, Large1, Lbp, Litaf, Lrrfip2, Lta, Map3k7, Mast4, Met, Mif, Mmp12, Mr1, Ncl, Nlrc3, Nlrp10, Nploc4, Nr4a3, Otud7b, Pan…
GO:0048008	platelet-derived growth factor receptor signaling pathway	GO_BiologicalProcess-EBI-UniProt-GOA_04.09.2018_00h00	3.06861e-07	0.000623848	3.06861e-07	6.44408e-06	[6, 7, 8]	Group16	30.4348	21	[Apod, Arid5b, Bcar1, Bcr, Csrnp1, Hgs, Hip1, Itgb3, Lrp1, Myo1e, Ndrg4, Nr4a3, Pdgfc, Plat, Plekha1, Ptpn11, Ptpn2, Rapgef1, Sgpl1, Src, Synm]
GO:0061024	membrane organization	GO_BiologicalProcess-EBI-UniProt-GOA_04.09.2018_00h00	7.10921e-06	0.0136212	6.2549e-08	1.62627e-06	[3]	Group17	13.4033	115	[Abca7, Abcb4, Abcc1, Adam8, Akap8l, Alg2, Ano3, Anxa1, Anxa2, Anxa7, Ap3b1, Arhgap44, Atg7, Atp11a, Atp8a2, Atp9a, Azin2, Baiap2, Baiap2l1, Bbc3, Bcl2, Bcl2a1b, Bcl2l1, Bin1, Bloc1s6, Bnip3, Bok, Ccdc88a, Chrnb1, Clip1, Clu, Dhcr24, Dlg2, Dnm1, Doc2b, Eea1, Ehd3, Etv5, Evi5, Gas6, Gdap1, Grip1, Gsn, Hgs, Hsp90aa1, Ier3, Insig1, Itgb1, Kif1a, Kif5b, Lbp, Lmna, Megf10, Mfge8, Mia3, Micall1, Mpp5, …
GO:0016050	vesicle organization	GO_BiologicalProcess-EBI-UniProt-GOA_04.09.2018_00h00	5.45421e-10	1.17429e-06	6.2549e-08	1.62627e-06	[4]	Group17	19.8795	66	[Alg2, Anxa1, Anxa2, Ap3b1, Bcl2, Bloc1s6, Cadps, Ccdc136, Dnm1, Doc2b, Eea1, Evi5, Fam160a2, Insig1, Kif1a, Kif5b, Lyst, Mia3, Nkd2, Pdcd6ip, Pef1, Pi4k2a, Pi4k2b, Picalm, Pla2g4a, Pmel, Prkci, Ptprn, Rab34, Rab5b, Sdc4, Sec16b, Sec24d, Sec31a, Serpine2, Snap91, Snx10, Snx32, Snx4, Snx6, Snx7, Snx8, Sqstm1, Srpx, Stx11, Stx16, Stx5a, Syt11, Syt12, Syt14, Sytl2, Tbc1d10a, Tbc1d15, Tbc1d20, Tbc1d8…
GO:0042982	amyloid precursor protein metabolic process	GO_BiologicalProcess-EBI-UniProt-GOA_04.09.2018_00h00	1.47064e-05	0.0277658	1.47064e-05	0.000117652	[4, 5]	Group18	29.0909	16	[Aatf, Abca7, App, Bace2, Bin1, Clu, Csnk1e, Dhcr24, Met, Olfm1, Picalm, Prnp, Rock2, Soat1, Sorl1, Tmed10]
GO:1902003	regulation of amyloid-beta formation	GO_BiologicalProcess-EBI-UniProt-GOA_04.09.2018_00h00	3.63357e-06	0.00707092	1.47064e-05	0.000117652	[5, 6, 7, 8]	Group18	44	11	[Abca7, App, Bin1, Clu, Csnk1e, Olfm1, Picalm, Prnp, Rock2, Sorl1, Tmed10]
GO:1905383	protein localization to presynapse	GO_BiologicalProcess-EBI-UniProt-GOA_04.09.2018_00h00	2.28924e-05	0.0426943	2.28924e-05	6.86771e-05	[5]	Group19	58.3333	7	[Dlg2, Hspb1, Kif1a, Kif5b, Kif5c, Map1a, Rab27b]
GO:0099641	anterograde axonal protein transport	GO_BiologicalProcess-EBI-UniProt-GOA_04.09.2018_00h00	2.28924e-05	0.0426943	2.28924e-05	6.86771e-05	[6, 7, 8, 9, 10, 11]	Group19	58.3333	7	[Dlg2, Hspb1, Kif1a, Kif5b, Kif5c, Map1a, Rab27b]
GO:0007264	small GTPase mediated signal transduction	GO_BiologicalProcess-EBI-UniProt-GOA_04.09.2018_00h00	5.56494e-06	0.0107125	5.56494e-06	6.12144e-05	[4, 5, 6]	Group20	15.2542	72	[Abra, Adgrg1, Amot, Arfgef3, Arhgap1, Arhgap35, Arhgap44, Arhgdia, Arhgef12, Arhgef2, Arhgef37, Arhgef40, Arhgef5, Baiap2, Bcr, Brap, Cdc42se1, Cdkn1a, Chn1, Cnksr1, Col1a2, Cyth2, Dhcr24, Dock7, Dok1, Ednra, F2r, Gna13, Grina, Hmox1, Itga3, Itgb1, Kalrn, Kank1, Map3k14, Met, Myo9b, Nckap1, Ngef, Nisch, Nrg1, Pak3, Pak6, Plk2, Ppp2cb, Rab3gap1, Ralbp1, Ralgps1, Rapgef1, Rasgef1a, Rasgef1b, Rassf…
GO:0007265	Ras protein signal transduction	GO_BiologicalProcess-EBI-UniProt-GOA_04.09.2018_00h00	1.65205e-05	0.0310585	5.56494e-06	6.12144e-05	[5, 6, 7]	Group20	15.8038	58	[Abra, Adgrg1, Arfgef3, Arhgap35, Arhgap44, Arhgdia, Arhgef12, Arhgef2, Arhgef37, Arhgef40, Arhgef5, Baiap2, Bcr, Brap, Cdc42se1, Cdkn1a, Cnksr1, Col1a2, Cyth2, Dhcr24, Dok1, Ednra, F2r, Gna13, Grina, Itga3, Itgb1, Kalrn, Kank1, Map3k14, Met, Myo9b, Nckap1, Ngef, Nisch, Nrg1, Pak3, Pak6, Plk2, Ppp2cb, Rab3gap1, Ralgps1, Rapgef1, Rasgef1a, Rassf1, Rfxank, Rhou, Rlf, Rock2, Rras2, Rsu1, Spry1, Stam…
GO:0033627	cell adhesion mediated by integrin	GO_BiologicalProcess-EBI-UniProt-GOA_04.09.2018_00h00	4.50275e-06	0.00871282	4.50275e-06	5.85357e-05	[3]	Group21	29.0323	18	[Acer2, Adam9, Ccl5, Cd3e, Cxcl13, Cyp1b1, Ift74, Itga5, Itgav, Itgb1, Itgb3, Kirrel, Mr1, Piezo1, Ptpn11, Serpine1, Syk, Tgfb2]
GO:0033628	regulation of cell adhesion mediated by integrin	GO_BiologicalProcess-EBI-UniProt-GOA_04.09.2018_00h00	2.15509e-05	0.0402571	4.50275e-06	5.85357e-05	[3, 4]	Group21	31.1111	14	[Acer2, Adam9, Ccl5, Cd3e, Cxcl13, Cyp1b1, Ift74, Itgb3, Mr1, Piezo1, Ptpn11, Serpine1, Syk, Tgfb2]
GO:0043620	regulation of DNA-templated transcription in response to stress	GO_BiologicalProcess-EBI-UniProt-GOA_04.09.2018_00h00	2.4129e-05	0.0448799	2.4129e-05	4.82579e-05	[4, 6, 7, 8, 9, 10, 11]	Group22	28.0702	16	[Ankrd2, Atf3, Atf4, Atf6, Bag3, Cited2, Ddit3, Hif1a, Hmox1, Hspa1a, Impact, Jmy, Mbtps2, Ppp1r15a, Sirt2, Taf1]
GO:0043618	regulation of transcription from RNA polymerase II promoter in response to stress	GO_BiologicalProcess-EBI-UniProt-GOA_04.09.2018_00h00	2.34191e-05	0.0435829	2.4129e-05	4.82579e-05	[5, 7, 8, 9, 10, 11, 12]	Group22	29.4118	15	[Ankrd2, Atf3, Atf4, Atf6, Bag3, Cited2, Ddit3, Hif1a, Hmox1, Hspa1a, Impact, Mbtps2, Ppp1r15a, Sirt2, Taf1]
GO:0048659	smooth muscle cell proliferation	GO_BiologicalProcess-EBI-UniProt-GOA_04.09.2018_00h00	2.65727e-06	0.00521622	2.65727e-06	3.98591e-05	[3]	Group23	19.6891	38	[Apod, Ccl5, Cdkn1a, Cnn1, Comt, Cx3cl1, Edn1, Ednra, Ereg, Gnai2, Hbegf, Hif1a, Hmox1, Htr1b, Id2, Igf1r, Igfbp3, Ilk, Itgb3, Kalrn, Mmp2, Mnat1, Myc, Ndrg4, Nol3, Nppb, Npr3, Nr4a3, Prkdc, Prkg1, Ptgs2, Ralbp1, Stk38l, Sulf1, Tgfb3, Tgm2, Thbs1, Wisp1]
GO:0048660	regulation of smooth muscle cell proliferation	GO_BiologicalProcess-EBI-UniProt-GOA_04.09.2018_00h00	2.3238e-05	0.0432923	2.65727e-06	3.98591e-05	[3, 4, 5]	Group23	18.7166	35	[Apod, Ccl5, Cdkn1a, Cnn1, Comt, Cx3cl1, Edn1, Ereg, Gnai2, Hbegf, Hif1a, Hmox1, Htr1b, Id2, Igf1r, Igfbp3, Ilk, Itgb3, Mmp2, Mnat1, Myc, Ndrg4, Nppb, Npr3, Nr4a3, Prkdc, Prkg1, Ptgs2, Ralbp1, Stk38l, Sulf1, Tgfb3, Tgm2, Thbs1, Wisp1]
GO:0051129	negative regulation of cellular component organization	GO_BiologicalProcess-EBI-UniProt-GOA_04.09.2018_00h00	4.26035e-13	9.3813e-10	7.02453e-13	2.73957e-11	[3, 4, 5]	Group24	16.8354	133	[Ace, Actn4, Actr3, Apc, Apod, Arhgef2, Arpc2, Atg7, Atr, Bag3, Bbs4, Bcar1, Bcl2l1, Bnip3, Bok, Capg, Capza1, Carmil1, Cbfa2t2, Cdk5rap2, Cers2, Clec16a, Clip3, Clu, Cspg4, Cst3, Ctsz, Cxcl10, Cyth2, Dennd5a, Dnaja4, Dnajb6, Dpysl3, Dync1i2, Dync1li1, Ehmt2, Eif4ebp1, Ercc1, Fam107a, Fez2, Fgfr3, Fmr1, Fstl4, Gba, Gmfb, Grina, Gsn, Hdac6, Ick, Ier3, Ifrd1, Ikbkb, Impact, Inpp5f, Inpp5j, Insig1, …
GO:0010721	negative regulation of cell development	GO_BiologicalProcess-EBI-UniProt-GOA_04.09.2018_00h00	1.10318e-05	0.0209604	7.02453e-13	2.73957e-11	[4, 5, 6]	Group24	15.4589	64	[Actn4, Actr3, Adgrg1, App, Arhgef2, Atf5, Bcar1, Bcl2, Cbfa2t2, Cdk5rap2, Cdkn2b, Cers2, Cspg4, Ctdp1, Ctsz, Cyth2, Dennd5a, Dmd, Dnajb11, Dpysl3, Dync1i2, Fgfr3, Fmr1, Frzb, Fstl4, G6pdx, Gpr173, Ick, Id2, Id4, Ifrd1, Inpp5f, Inpp5j, Itgb1, Kank1, Kdm1a, Ldlr, Lgals1, Lrp1, Map3k14, Mib1, Nckap1, Ngef, Nrg1, Olfm1, Plk2, Postn, Pthlh, Ptn, Ptprz1, Rcc2, Rpl3, Rtn4, Runx2, Sema5a, Shb, Sirt2, So…
GO:0031333	negative regulation of protein complex assembly	GO_BiologicalProcess-EBI-UniProt-GOA_04.09.2018_00h00	3.10542e-08	6.48101e-05	7.02453e-13	2.73957e-11	[4, 5, 6]	Group24	23.8411	36	[Arhgef2, Arpc2, Bbs4, Capg, Capza1, Carmil1, Clip3, Clu, Eif4ebp1, Gba, Grina, Gsn, Impact, Inpp5j, Insig1, Kank1, Lamp2, Lmod2, Map3k7, Mapre1, Mtpn, Nlrc3, Nol3, Pmepa1, Prkcd, Riok3, Sirt2, Smad7, Sorl1, Sptan1, Src, Synm, Tbcd, Tbx20, Tlr2, Tmod1]
GO:0022402	cell cycle process	GO_BiologicalProcess-EBI-UniProt-GOA_04.09.2018_00h00	2.64369e-07	0.000538784	5.7024e-11	1.88179e-09	[2, 3]	Group25	13.2992	156	[1500015O10Rik, Abcb4, Actr3, Acvr1, Akap8l, Anapc4, Angptl2, Anxa1, Apc, App, Arhgef2, Arhgef5, Atf5, Axin2, Babam2, Bbs4, Bcl2, Bcl2l1, Bhlhe40, Bin1, Brd7, Cast, Ccdc88a, Ccnd2, Cdc27, Cdk11b, Cdk5rap2, Cdkn1a, Cdkn2b, Cenpc1, Cep120, Cgref1, Chmp1b, Ckap4, Cpeb1, Csnk1d, Ctdp1, Ctgf, D7Ertd443e, Dctn2, Dcun1d3, Ddb1, Ddit3, Dync1h1, Dync1li1, Edn1, Edn3, Ehmt2, Eif4ebp1, Ercc1, Ercc3, Ereg, F…
GO:0000278	mitotic cell cycle	GO_BiologicalProcess-EBI-UniProt-GOA_04.09.2018_00h00	8.03006e-06	0.0153294	5.7024e-11	1.88179e-09	[3]	Group25	13.2961	119	[Aatf, Abcb4, Acvr1, Akap8l, Anapc4, Anxa1, Apc, App, Arhgef2, Asns, Azin2, Bbs4, Bcl2, Bcl2l1, Brd7, Ccdc88a, Ccnd2, Cdc27, Cdk11b, Cdk5rap2, Cdk8, Cdkn1a, Cdkn2b, Cenpc1, Chmp1b, Cited2, Ckap4, Ctdp1, Cyld, D7Ertd443e, Dapk3, Dctn2, Dcun1d3, Ddb1, Dync1h1, Dync1li1, Edn1, Edn3, Eif4ebp1, Ercc3, Ereg, Fam107a, Fgfr1, Fgfr3, Fhl1, Gem, Gnai1, Golga2, Gpnmb, Grina, Hecw2, Hspa1a, Hspa1b, Id2, Id4,…
GO:0051726	regulation of cell cycle	GO_BiologicalProcess-EBI-UniProt-GOA_04.09.2018_00h00	4.66247e-08	9.69329e-05	5.7024e-11	1.88179e-09	[3, 4]	Group25	13.7557	152	[Aatf, Actr1a, Adarb1, Anapc4, Anxa1, Apc, App, Asns, Atf5, Atr, Axin2, Babam2, Bbs4, Bcl2, Bcl2l1, Bcr, Bin1, Bop1, Brd7, Camk2n1, Cast, Ccdc88a, Ccnd2, Ccndbp1, Ccpg1, Cdc27, Cdk11b, Cdk5rap2, Cdk8, Cdkl2, Cdkn1a, Cdkn2b, Cep120, Cgref1, Chmp1b, Cited2, Ckap4, Clic1, Ctgf, Cyld, D7Ertd443e, Dapk3, Dcun1d3, Ddb1, Ddit3, Ddr1, Dmd, Dync1h1, Dync1li1, Edn1, Edn3, Eif4ebp1, Ercc3, Ereg, Fam107a, Fg…
GO:0009612	response to mechanical stimulus	GO_BiologicalProcess-EBI-UniProt-GOA_04.09.2018_00h00	2.29162e-08	4.79637e-05	3.77354e-08	1.01886e-06	[3]	Group26	20.1581	51	[Ankrd1, Ankrd2, Ankrd23, Ano3, Arhgdia, Asns, Atp8a2, Bag3, Bnip3, Chil1, Cited2, Clcn6, Col11a1, Col1a1, Dcn, Dennd5a, Dmd, Edn1, Ednra, Gclc, Gpi1, Habp4, Itgb3, Jund, Kalrn, Map3k14, Met, Mmp14, Mmp2, Mtpn, Myc, Nppa, Piezo1, Piezo2, Pkd1l3, Pkd2, Postn, Psph, Ptgs2, Ptk2b, Ptpn11, Runx2, Scx, Serpine2, Slc2a1, Slc38a2, Src, Thbs1, Tlr4, Tnc, Xpc]
GO:0104004	cellular response to environmental stimulus	GO_BiologicalProcess-EBI-UniProt-GOA_04.09.2018_00h00	2.64977e-05	0.0491798	3.77354e-08	1.01886e-06	[3]	Group26	16.1491	52	[Adssl1, Ankrd1, Arhgdia, Atr, Bag3, Bbc3, Bcl2l1, Bnip3, Ccnd2, Cdkn1a, Ckap4, Col1a1, Ddb1, Ednra, Ercc1, Fmr1, Gclc, Habp4, Impact, Itgb3, Kcne1, Kdm1a, Map3k14, Map3k20, Mtpn, Myc, Nox4, Npm1, Nppa, Nsmf, Piezo1, Piezo2, Pkd1l3, Pkd2, Poli, Ptgs2, Ptn, Ptpn11, Rab11fip5, Rhbdd1, Rhod, Scx, Serpinb6a, Slc2a1, Slc38a2, Taf1, Trp53inp1, Tspo, Tspyl5, Usp47, Xpa, Xpc]
GO:0071214	cellular response to abiotic stimulus	GO_BiologicalProcess-EBI-UniProt-GOA_04.09.2018_00h00	2.64977e-05	0.0491798	3.77354e-08	1.01886e-06	[3, 4]	Group26	16.1491	52	[Adssl1, Ankrd1, Arhgdia, Atr, Bag3, Bbc3, Bcl2l1, Bnip3, Ccnd2, Cdkn1a, Ckap4, Col1a1, Ddb1, Ednra, Ercc1, Fmr1, Gclc, Habp4, Impact, Itgb3, Kcne1, Kdm1a, Map3k14, Map3k20, Mtpn, Myc, Nox4, Npm1, Nppa, Nsmf, Piezo1, Piezo2, Pkd1l3, Pkd2, Poli, Ptgs2, Ptn, Ptpn11, Rab11fip5, Rhbdd1, Rhod, Scx, Serpinb6a, Slc2a1, Slc38a2, Taf1, Trp53inp1, Tspo, Tspyl5, Usp47, Xpa, Xpc]
GO:0040008	regulation of growth	GO_BiologicalProcess-EBI-UniProt-GOA_04.09.2018_00h00	2.05893e-09	4.38552e-06	1.60696e-11	5.62436e-10	[2, 3]	Group27	15.3553	121	[Acsl4, Actr3, Adnp2, Ahi1, Apc, App, Atp8a2, Bbc3, Bbs4, Bcl2, Bcl2l1, Cd44, Cda, Cdkn1a, Celf1, Cgref1, Cited2, Creb3, Csf2rb, Ctdp1, Ctgf, Cttn, Cyr61, D7Ertd443e, Dcbld2, Dcn, Dcun1d3, Ddr1, Dnajc2, Eaf2, Edn1, Enpp1, Eppk1, Fam107a, Fdps, Fgfr1, Fgfr3, Fhl1, Frzb, Fstl4, G6pdx, Gas6, Gdf15, Golga4, Hbegf, Hif1a, Hspa1a, Htra4, Ick, Ifrd1, Igfbp3, Igfbp7, Igsf11, Ilk, Inhba, Ist1, Kctd6, Krt1…
GO:0001558	regulation of cell growth	GO_BiologicalProcess-EBI-UniProt-GOA_04.09.2018_00h00	7.43804e-09	1.57017e-05	1.60696e-11	5.62436e-10	[3, 4, 5]	Group27	17.3719	78	[Acsl4, Actr3, Adnp2, Bbc3, Bcl2, Cd44, Cda, Cdkn1a, Cgref1, Creb3, Csf2rb, Ctdp1, Ctgf, Cttn, Cyr61, D7Ertd443e, Dcbld2, Dcn, Dcun1d3, Ddr1, Dnajc2, Eaf2, Edn1, Enpp1, Fam107a, Fdps, Fhl1, Frzb, Fstl4, G6pdx, Golga4, Hbegf, Hspa1a, Htra4, Ick, Ifrd1, Igfbp3, Igfbp7, Ilk, Inhba, Ist1, Krt17, Lpar3, Map1b, Mmp14, Mtpn, Npm1, Nppa, Nppb, Nrg1, Nubp1, Olfm1, Osgin1, Picalm, Plaa, Ptk2b, Rexo2, Rims2…
GO:0048588	developmental cell growth	GO_BiologicalProcess-EBI-UniProt-GOA_04.09.2018_00h00	1.95313e-05	0.0365236	1.60696e-11	5.62436e-10	[3, 4, 5]	Group27	17.037	46	[Actr3, App, Arih2, Ctdp1, Cttn, Dcn, Ddr1, Edn1, Fdps, Fstl4, G6pdx, Golga4, Hdac6, Hsp90aa1, Ick, Ifrd1, Ilk, Impact, Ist1, Itgb1, Kdm1a, Lpar3, Map1b, Nin, Nppa, Nrg1, Nrn1l, Olfm1, Pdlim5, Picalm, Plaa, Postn, Prkg1, Prmt2, Raph1, Rims2, Rtn4, Runx2, Sema5a, Smurf1, Sorbs2, Srf, Tnfrsf12a, Wisp1, Zeb2, Zfyve27]
GO:0009611	response to wounding	GO_BiologicalProcess-EBI-UniProt-GOA_04.09.2018_00h00	2.93458e-12	6.4326e-09	1.59557e-13	6.70137e-12	[3]	Group28	17.9181	105	[Abat, Abhd2, Anxa1, Anxa2, Anxa5, Anxa8, Ap3b1, Apod, Arhgap35, Axl, Bcl2, Bloc1s6, Cd109, Cd44, Cdkn1a, Cers2, Col1a1, Creb3l2, Cst3, Cx3cl1, Cyr61, Dcbld2, Dcn, Ddr1, Dmd, Dpysl3, Dsp, Entpd1, Eppk1, F2r, Fgfr3, Gas6, Gna13, Grin2c, Gsn, Hbegf, Hgs, Hif1a, Hmox1, Ifrd1, Igf1r, Inhbb, Inpp5f, Itga5, Itga9, Itgb3, Jaml, Kank1, Large1, Lgals1, Lox, Lyst, Mdk, Met, Mia3, Mif, Mmp12, Mmp2, Morn4, M…
GO:0050878	regulation of body fluid levels	GO_BiologicalProcess-EBI-UniProt-GOA_04.09.2018_00h00	7.51468e-06	0.0143681	1.59557e-13	6.70137e-12	[3]	Group28	15.8854	61	[Abat, Adora1, Anxa2, Anxa5, Anxa7, Anxa8, Ap3b1, Atg7, Axl, Bloc1s6, Ckap4, Cldn1, Cldn4, Copa, Cx3cl1, Ddr1, Edn1, Entpd1, F2r, Gas6, Gba, Gna13, Gnai2, Grina, Hif1a, Itgb3, Kalrn, Lyst, Met, Mr1, Mycbp2, Ncor2, Neurl1a, Nme1, Nppb, Npr3, Pam, Pdgfc, Prkcd, Prkg1, Procr, Ptgs2, Rexo2, Rpl3, Selp, Serpine1, Serpine2, Serping1, Sfn, Slc7a11, Srf, Syk, Sytl2, Thbs1, Tlr4, Tyro3, Vps33b, Vwf, Wfs1,…
GO:0042060	wound healing	GO_BiologicalProcess-EBI-UniProt-GOA_04.09.2018_00h00	1.01994e-09	2.18675e-06	1.59557e-13	6.70137e-12	[4]	Group28	18.018	80	[Abat, Anxa1, Anxa2, Anxa5, Anxa8, Ap3b1, Apod, Arhgap35, Axl, Bloc1s6, Cd109, Cd44, Col1a1, Cx3cl1, Cyr61, Dcbld2, Dcn, Ddr1, Dmd, Dsp, Entpd1, Eppk1, F2r, Gas6, Gna13, Gsn, Hbegf, Hif1a, Hmox1, Ifrd1, Itga5, Itga9, Itgb3, Jaml, Kank1, Large1, Lox, Lyst, Met, Mia3, Mmp12, Mr1, Mtpn, Mustn1, Myh10, Myof, Naca, Ndnf, P2rx5, Pdgfc, Plet1, Postn, Prickle3, Prkcd, Prkg1, Procr, Rhoc, Rlf, Rpl3, Runx2…
GO:0043062	extracellular structure organization	GO_BiologicalProcess-EBI-UniProt-GOA_04.09.2018_00h00	3.49842e-10	7.56358e-07	3.49842e-10	1.11949e-08	[3]	Group29	20.678	61	[Abca5, Abca7, Abi3bp, Adamts2, Adamts20, Adamtsl2, Aebp1, Anxa2, App, Atr, Atxn1l, Col11a1, Col12a1, Col1a1, Col1a2, Col27a1, Col5a2, Comp, Crispld2, Cst3, Ctgf, Cyp1b1, Cyr61, Ddr1, Dnajb6, Ero1l, Fmod, Gas6, Gpm6b, Itgb1, Itgb3, Kirrel, Lamc2, Large1, Lgals3, Lox, Loxl2, Loxl3, Mia3, Mpzl3, Myo1e, Ndnf, Nfkb2, Nphp3, Pdcd6ip, Postn, Ric8a, Runx2, Scx, Sdc4, Sema5a, Sh3pxd2b, Soat1, Spock2, Sul…
GO:0030198	extracellular matrix organization	GO_BiologicalProcess-EBI-UniProt-GOA_04.09.2018_00h00	6.77897e-11	1.47239e-07	3.49842e-10	1.11949e-08	[4]	Group29	22.6337	55	[Abi3bp, Adamts2, Adamts20, Adamtsl2, Aebp1, Anxa2, App, Atr, Atxn1l, Col11a1, Col12a1, Col1a1, Col1a2, Col27a1, Col5a2, Comp, Crispld2, Cst3, Ctgf, Cyp1b1, Cyr61, Ddr1, Dnajb6, Ero1l, Fmod, Gas6, Gpm6b, Itgb1, Itgb3, Kirrel, Lamc2, Large1, Lgals3, Lox, Loxl2, Loxl3, Mia3, Mpzl3, Myo1e, Ndnf, Nfkb2, Nphp3, Postn, Ric8a, Runx2, Scx, Sema5a, Sh3pxd2b, Spock2, Sulf1, Sulf2, Tgfb2, Tgfbr1, Thsd4, Vps…
GO:0030199	collagen fibril organization	GO_BiologicalProcess-EBI-UniProt-GOA_04.09.2018_00h00	1.75431e-07	0.000359107	3.49842e-10	1.11949e-08	[4, 5]	Group29	35.2941	18	[Adamts2, Aebp1, Anxa2, Col11a1, Col12a1, Col1a1, Col1a2, Col5a2, Cyp1b1, Fmod, Lox, Loxl2, Loxl3, Mia3, Scx, Tgfb2, Tgfbr1, Vps33b]
GO:0014812	muscle cell migration	GO_BiologicalProcess-EBI-UniProt-GOA_04.09.2018_00h00	5.1032e-09	1.08188e-05	5.1032e-09	1.53096e-07	[4, 5]	Group30	26.8293	33	[Ace, Anxa1, Arpc2, Bcl2, Ccdc88a, Ccl5, Cyp1b1, Ddr1, Dock7, Igfbp3, Il6st, Ilk, Itgb3, Kalrn, Lrp1, Megf10, Met, Mif, Mr1, Myc, Naca, Ndrg4, Nox4, Nr4a3, Plat, Plekho1, Postn, Prkg1, Runx2, Serpine1, Sorl1, Src, Thbs4]
GO:0014909	smooth muscle cell migration	GO_BiologicalProcess-EBI-UniProt-GOA_04.09.2018_00h00	4.75966e-07	0.000960499	5.1032e-09	1.53096e-07	[5, 6]	Group30	25.2336	27	[Ace, Arpc2, Bcl2, Ccdc88a, Ccl5, Cyp1b1, Ddr1, Dock7, Igfbp3, Il6st, Ilk, Itgb3, Kalrn, Lrp1, Mif, Mr1, Myc, Ndrg4, Nox4, Nr4a3, Plat, Postn, Prkg1, Runx2, Serpine1, Sorl1, Src]
GO:0014910	regulation of smooth muscle cell migration	GO_BiologicalProcess-EBI-UniProt-GOA_04.09.2018_00h00	5.22501e-06	0.0100686	5.1032e-09	1.53096e-07	[5, 6, 7]	Group30	24	24	[Ace, Arpc2, Bcl2, Ccdc88a, Ccl5, Cyp1b1, Dock7, Igfbp3, Il6st, Ilk, Itgb3, Lrp1, Mif, Mr1, Myc, Ndrg4, Nox4, Nr4a3, Postn, Prkg1, Runx2, Serpine1, Sorl1, Src]
GO:0051640	organelle localization	GO_BiologicalProcess-EBI-UniProt-GOA_04.09.2018_00h00	2.5228e-08	5.27265e-05	3.62499e-14	1.55875e-12	[3]	Group31	15.7556	98	[Actn4, Actr3, Ahi1, Alg2, Angptl2, Ap3b1, Arhgap21, Arhgef2, Atp6ap1, Bcl2l1, Bicd1, Bicd2, Bin1, Bloc1s6, Cadps, Cdk5rap2, Cenpc1, Cep120, Cep83, Chmp1b, Copg1, Dctn2, Dmd, Dnm1, Doc2b, Dock7, Dync1h1, Dync1i1, Dync1li2, Eif6, Erc2, Exoc6b, Fmr1, Gab2, Gem, Golga2, Grin3a, Hdac6, Hif1a, Hmox1, Htr1b, Il4ra, Katnb1, Kcnh1, Kif1a, Kif3c, Kif5b, Map1b, Map4, Map6, Mlph, Myh10, Myo1c, Napb, Ncam1, …
GO:0051649	establishment of localization in cell	GO_BiologicalProcess-EBI-UniProt-GOA_04.09.2018_00h00	6.81904e-14	1.51587e-10	3.62499e-14	1.55875e-12	[3]	Group31	13.786	268	[Aaas, Abra, Actn2, Actn4, Actr3, Adora1, Ahi1, Akap8l, Alg2, Angptl2, Anxa2, Ap2b1, Ap3b1, Apod, App, Arfip1, Arhgap1, Arhgap21, Arhgap44, Arhgef2, Arl4c, Arpc2, Aspscr1, Atg7, Aup1, Bach2, Bag3, Bbc3, Bcl2, Bcl2l1, Bcr, Bicd1, Bicd2, Bin1, Bloc1s6, Cacnb1, Cadps, Camk1, Ccdc88a, Cd63, Cdk5rap2, Cdkn1a, Cenpc1, Cep120, Cep83, Chmp1b, Clip1, Cltb, Copa, Copb1, Cope, Copg1, Creb3l2, Cttn, Cx3cl1, …
GO:0046907	intracellular transport	GO_BiologicalProcess-EBI-UniProt-GOA_04.09.2018_00h00	1.9057e-13	4.2154e-10	3.62499e-14	1.55875e-12	[3, 4]	Group31	14.4269	219	[Aaas, Abra, Actn2, Actn4, Actr3, Adora1, Akap8l, Alg2, Angptl2, Anxa2, Ap2b1, Ap3b1, Apod, App, Arfip1, Arhgap1, Arhgap21, Arhgap44, Arl4c, Arpc2, Aspscr1, Aup1, Bach2, Bag3, Bcl2l1, Bcr, Bicd1, Bicd2, Bin1, Bloc1s6, Cacnb1, Cadps, Camk1, Ccdc88a, Cd63, Cdkn1a, Cep120, Clip1, Cltb, Copa, Copb1, Cope, Copg1, Creb3l2, Cttn, Dctn2, Ddx5, Dennd5a, Dlg2, Dnm1, Doc2b, Dock7, Dync1h1, Dync1i1, Dync1i2,…
GO:0051656	establishment of organelle localization	GO_BiologicalProcess-EBI-UniProt-GOA_04.09.2018_00h00	4.34695e-06	0.00842004	3.62499e-14	1.55875e-12	[3, 4]	Group31	15.1515	75	[Actn4, Actr3, Ahi1, Alg2, Angptl2, Ap3b1, Arhgap21, Arhgef2, Atp6ap1, Bcl2l1, Bicd1, Bicd2, Bloc1s6, Cadps, Cdk5rap2, Cenpc1, Cep120, Cep83, Chmp1b, Copg1, Dctn2, Dnm1, Doc2b, Dock7, Dync1h1, Dync1i1, Eif6, Erc2, Fmr1, Gab2, Gem, Grin3a, Hif1a, Hmox1, Htr1b, Il4ra, Katnb1, Kcnh1, Kif1a, Kif3c, Kif5b, Map1b, Map4, Map6, Mlph, Myh10, Myo1c, Napb, Npm1, Nppa, Nr4a3, Pdpk1, Pef1, Picalm, Ptpn11, Rab…
GO:0010171	body morphogenesis	GO_BiologicalProcess-EBI-UniProt-GOA_04.09.2018_00h00	1.48344e-05	0.0279926	3.13381e-05	3.13381e-05	[3, 4]	Group32	26.8657	18	[Arid5b, Atp6ap2, Col1a1, Crispld1, Crispld2, Csrnp1, Filip1l, Mmp2, Nckap1, Ofd1, Plekha1, Ptpn11, Rab3gap1, Rras, Scx, Sgpl1, Tgfb2, Tgfb3]
GO:0060324	face development	GO_BiologicalProcess-EBI-UniProt-GOA_04.09.2018_00h00	1.48344e-05	0.0279926	3.13381e-05	3.13381e-05	[3, 4]	Group32	26.8657	18	[Aldh1a3, Arid5b, Bbs4, Col1a1, Crispld1, Crispld2, Csrnp1, Filip1l, Mmp2, Plekha1, Ptpn11, Rab3gap1, Rras, Scx, Sgpl1, Srf, Tgfb2, Tgfb3]
GO:0060323	head morphogenesis	GO_BiologicalProcess-EBI-UniProt-GOA_04.09.2018_00h00	2.76549e-06	0.0054176	3.13381e-05	3.13381e-05	[3, 4, 5]	Group32	32.6531	16	[Arid5b, Atp6ap2, Col1a1, Crispld1, Crispld2, Csrnp1, Filip1l, Mmp2, Plekha1, Ptpn11, Rab3gap1, Rras, Scx, Sgpl1, Tgfb2, Tgfb3]
GO:0060325	face morphogenesis	GO_BiologicalProcess-EBI-UniProt-GOA_04.09.2018_00h00	1.56117e-06	0.0030958	3.13381e-05	3.13381e-05	[3, 4, 5, 6]	Group32	35.7143	15	[Arid5b, Col1a1, Crispld1, Crispld2, Csrnp1, Filip1l, Mmp2, Plekha1, Ptpn11, Rab3gap1, Rras, Scx, Sgpl1, Tgfb2, Tgfb3]
GO:0018193	peptidyl-amino acid modification	GO_BiologicalProcess-EBI-UniProt-GOA_04.09.2018_00h00	4.07775e-07	0.000825744	4.07775e-07	8.1555e-06	[6, 7]	Group33	12.8984	174	[Abi1, Ace, Acvr1, Adora1, App, Arhgef2, Arid5a, Atg7, Atr, Axl, Bcl2, Bgn, Blk, Brd7, Brpf3, Camk1, Camkk1, Cblb, Ccl5, Cd3e, Cd44, Cdkn1a, Chil1, Clcf1, Clip3, Crlf1, Csnk1d, Csnk1e, Csnk1g3, Cspg4, Ctnnd1, Cxcl10, Dapk3, Dcn, Ddr1, Dmd, Dock7, Dok7, Dph6, Ednra, Egr2, Ehd4, Ehmt2, Eid1, Ercc6, Ereg, Fgfr1, Fgfr3, Fkbp5, Fnip2, Galnt2, Gas6, Gnl3, Gpi1, Gtf2b, Hbegf, Hdac6, Hipk2, Hist1h1c, Hk1…
GO:0018209	peptidyl-serine modification	GO_BiologicalProcess-EBI-UniProt-GOA_04.09.2018_00h00	9.11746e-06	0.0173596	4.07775e-07	8.1555e-06	[7, 8]	Group33	15.7761	62	[App, Atr, Bcl2, Bgn, Camk1, Camkk1, Cd44, Cdkn1a, Csnk1d, Csnk1e, Csnk1g3, Dapk3, Dcn, Dmd, Dock7, Fnip2, Galnt2, Gas6, Gpi1, Hdac6, Hipk2, Hk1, Hsp90aa1, Ikbkb, Ilk, Inpp5f, Inpp5j, Mapk12, Mast4, Met, Mif, Myo3b, Ndnf, Ndrg1, Pak3, Pdk3, Pdpk1, Plk2, Ppp1r15a, Prkcd, Prkci, Prkdc, Ptgs2, Rictor, Rock2, Smad7, Smg1, Spock2, Src, Stk32a, Stk32b, Stk38, Stk38l, Syk, Synm, Taf1, Tbk1, Tgfbr1, Thoc…
GO:0018210	peptidyl-threonine modification	GO_BiologicalProcess-EBI-UniProt-GOA_04.09.2018_00h00	2.43028e-05	0.0451789	4.07775e-07	8.1555e-06	[7, 8]	Group33	20.1389	29	[Acvr1, App, Bcl2, Camk1, Camkk1, Cdkn1a, Chil1, Dapk3, Galnt2, Gpi1, Hipk2, Hk1, Map3k7, Met, Myo3b, Pdpk1, Prkag2, Prkcd, Rock2, Sirt2, Smad7, Sphk1, Taf1, Tbk1, Tgfbr1, Tnks, Ttbk2, Vrk1, Wnk3]
GO:0018107	peptidyl-threonine phosphorylation	GO_BiologicalProcess-EBI-UniProt-GOA_04.09.2018_00h00	2.64671e-05	0.0491494	4.07775e-07	8.1555e-06	[7, 8, 9]	Group33	20.438	28	[Acvr1, App, Bcl2, Camk1, Camkk1, Cdkn1a, Chil1, Dapk3, Gpi1, Hipk2, Hk1, Map3k7, Met, Myo3b, Pdpk1, Prkag2, Prkcd, Rock2, Sirt2, Smad7, Sphk1, Taf1, Tbk1, Tgfbr1, Tnks, Ttbk2, Vrk1, Wnk3]
GO:0070482	response to oxygen levels	GO_BiologicalProcess-EBI-UniProt-GOA_04.09.2018_00h00	4.84178e-10	1.04389e-06	4.84178e-10	1.50095e-08	[3]	Group34	19.0601	73	[Abat, Actn4, Adam8, Adora1, Ankrd1, Arnt2, Atf4, Atg7, Atp1b1, Atp6ap1, Atp6v0a4, Atp6v1a, Bcl2, Bnip3, Capn2, Cat, Cdkn1a, Cited2, Clca3a1, Col1a1, Cpeb1, Cst3, Ctgf, Cygb, Edn1, Ednra, Eif4ebp1, Ercc3, Ero1l, Fosl2, Hif1a, Hmox1, Limd1, Lmna, Lonp1, Loxl2, Loxl3, Lta, Mmp14, Mmp2, Myc, Mycbp2, Ndnf, Ndrg1, Nol3, Nox4, Npm1, Nppa, P4hb, Pam, Pdk3, Pdlim1, Pdpk1, Plat, Postn, Prmt2, Ptgs2, Ptk2b…
GO:0001666	response to hypoxia	GO_BiologicalProcess-EBI-UniProt-GOA_04.09.2018_00h00	2.07448e-08	4.34604e-05	4.84178e-10	1.50095e-08	[3, 5]	Group34	18.3381	64	[Abat, Actn4, Adam8, Adora1, Ankrd1, Arnt2, Atp1b1, Bcl2, Bnip3, Capn2, Cat, Cited2, Clca3a1, Cpeb1, Cst3, Cygb, Edn1, Ednra, Eif4ebp1, Ercc3, Ero1l, Fosl2, Hif1a, Hmox1, Limd1, Lmna, Lonp1, Loxl2, Loxl3, Lta, Mmp14, Mmp2, Myc, Mycbp2, Ndnf, Ndrg1, Nol3, Nox4, Npm1, Nppa, P4hb, Pam, Pdk3, Pdlim1, Pdpk1, Plat, Postn, Prmt2, Ptgs2, Ptk2b, Ptn, Runx2, Scap, Sirt2, Src, Srf, Stk38, Suv39h1, Tgfb2, Tg…
GO:0036293	response to decreased oxygen levels	GO_BiologicalProcess-EBI-UniProt-GOA_04.09.2018_00h00	1.09764e-08	2.31164e-05	4.84178e-10	1.50095e-08	[4]	Group34	18.3844	66	[Abat, Actn4, Adam8, Adora1, Ankrd1, Arnt2, Atf4, Atp1b1, Bcl2, Bnip3, Capn2, Cat, Cited2, Clca3a1, Cpeb1, Cst3, Ctgf, Cygb, Edn1, Ednra, Eif4ebp1, Ercc3, Ero1l, Fosl2, Hif1a, Hmox1, Limd1, Lmna, Lonp1, Loxl2, Loxl3, Lta, Mmp14, Mmp2, Myc, Mycbp2, Ndnf, Ndrg1, Nol3, Nox4, Npm1, Nppa, P4hb, Pam, Pdk3, Pdlim1, Pdpk1, Plat, Postn, Prmt2, Ptgs2, Ptk2b, Ptn, Runx2, Scap, Sirt2, Src, Srf, Stk38, Suv39h…
GO:0071453	cellular response to oxygen levels	GO_BiologicalProcess-EBI-UniProt-GOA_04.09.2018_00h00	5.93647e-06	0.0114158	4.84178e-10	1.50095e-08	[4]	Group34	19.8864	35	[Adam8, Ankrd1, Atf4, Atg7, Atp6ap1, Atp6v0a4, Atp6v1a, Bcl2, Bnip3, Cited2, Clca3a1, Cpeb1, Edn1, Eif4ebp1, Ero1l, Hif1a, Hmox1, Lmna, Myc, Ndnf, Ndrg1, Nol3, Npm1, P4hb, Pdk3, Pdpk1, Ptgs2, Ptn, Sirt2, Src, Stk38, Suv39h1, Tmem199, Usp19, Vasn]
GO:0097190	apoptotic signaling pathway	GO_BiologicalProcess-EBI-UniProt-GOA_04.09.2018_00h00	7.58101e-13	1.66631e-09	7.58101e-13	2.88078e-11	[3, 4, 5]	Group35	17.316	120	[Acvr1, Ankrd2, Atf3, Atf4, Bag3, Bbc3, Bcl2, Bcl2a1b, Bcl2l1, Bcl2l2, Blk, Bnip3, Bok, Cd3e, Cd44, Cdk11b, Cdkn1a, Chac1, Ckap4, Clca3a2, Clu, Creb3, Cttn, Cx3cl1, Cyld, Cyp1b1, Dap, Dapk3, Ddit3, Ddx5, Dnajc10, Eaf2, Eda2r, Ercc6, Ero1l, Faim, Fgfr1, Fgfr3, Fnip2, Gclc, Gclm, Gnai2, Grina, Gsdme, Gsn, Hif1a, Hip1, Hipk1, Hipk2, Hmox1, Hspb1, Ier3, Il33, Inhba, Inhbb, Itgav, Itprip, Jmy, Kdm1a, …
GO:0097193	intrinsic apoptotic signaling pathway	GO_BiologicalProcess-EBI-UniProt-GOA_04.09.2018_00h00	1.11542e-09	2.38923e-06	7.58101e-13	2.88078e-11	[4, 5, 6]	Group35	19.5783	65	[Ankrd2, Atf4, Bbc3, Bcl2, Bcl2a1b, Bcl2l1, Bcl2l2, Bnip3, Bok, Cd44, Cdkn1a, Chac1, Ckap4, Clu, Creb3, Cyld, Cyp1b1, Ddit3, Ddx5, Dnajc10, Eaf2, Eda2r, Ercc6, Ero1l, Fnip2, Grina, Gsdme, Hif1a, Hipk1, Hipk2, Hmox1, Hspb1, Ier3, Jmy, Kdm1a, Mael, Mif, Mllt11, Myc, Nol3, Nupr1, P4hb, Pdpk1, Perp, Phlda3, Prkci, Prkdc, Ptgs2, Ptpn2, Ralbp1, Rexo2, Sbno2, Selenos, Sfn, Skil, Spp1, Src, Syvn1, Tgfbra…
GO:2001233	regulation of apoptotic signaling pathway	GO_BiologicalProcess-EBI-UniProt-GOA_04.09.2018_00h00	1.42323e-07	0.000292188	7.58101e-13	2.88078e-11	[4, 5, 6, 7]	Group35	16.4147	76	[Acvr1, Ankrd2, Atf3, Bbc3, Bcl2, Bcl2l1, Bcl2l2, Blk, Bnip3, Bok, Cd44, Cdk11b, Ckap4, Clu, Creb3, Cttn, Cx3cl1, Cyld, Dapk3, Faim, Fgfr1, Gclc, Gclm, Gnai2, Grina, Gsdme, Gsn, Hif1a, Hmox1, Hspb1, Ier3, Inhba, Inhbb, Itgav, Itprip, Kdm1a, Lgals3, Lmna, Maged1, Map3k7, Meis3, Mif, Mllt11, Mpv17l, Mr1, Myc, Nol3, P4hb, Pak3, Pcgf2, Prkcd, Ptgs2, Ptpn2, Ralbp1, Sbno2, Selenos, Serpine1, Sgms1, Ski…
GO:0008630	intrinsic apoptotic signaling pathway in response to DNA damage	GO_BiologicalProcess-EBI-UniProt-GOA_04.09.2018_00h00	1.20549e-06	0.00239773	7.58101e-13	2.88078e-11	[5, 6, 7]	Group35	23.2	29	[Bbc3, Bcl2, Bcl2a1b, Bcl2l1, Bcl2l2, Bok, Cd44, Cdkn1a, Ckap4, Clu, Ercc6, Fnip2, Hipk1, Hipk2, Hmox1, Ier3, Kdm1a, Mael, Mif, Myc, Nupr1, Phlda3, Prkdc, Rexo2, Sbno2, Sfn, Skil, Usp47, Xpa]
GO:0007267	cell-cell signaling	GO_BiologicalProcess-EBI-UniProt-GOA_04.09.2018_00h00	1.75283e-07	0.000358979	1.75283e-07	4.03151e-06	[2, 3]	Group36	12.625	202	[Abat, Actr1a, Adarb1, Adora1, Ankrd10, Anxa1, Anxa5, Apc, App, Atg7, Atp6ap2, Axin2, Baiap2, Bcl2l1, Bcr, Bicc1, Blk, Brd7, Cacnb1, Cadps, Ccl5, Cd44, Cdh11, Cela1, Chrnb1, Ckap4, Clcf1, Col1a1, Cpe, Cpeb1, Crhbp, Csnk1d, Csnk1e, Csnk1g3, Ctgf, Cthrc1, Ctnnd1, Cx3cl1, Cxcl13, Cyld, Cyr61, Dapk3, Ddb1, Ddit3, Dio2, Dkk3, Dlg2, Dnm1, Doc2b, Dvl3, Dynll1, Edn1, Edn3, Egr2, Egr3, Erc2, Ereg, Etv5, F…
GO:0198738	cell-cell signaling by wnt	GO_BiologicalProcess-EBI-UniProt-GOA_04.09.2018_00h00	7.13363e-06	0.0136609	1.75283e-07	4.03151e-06	[3, 4]	Group36	15.3675	69	[Actr1a, Ankrd10, Apc, Atp6ap2, Axin2, Bicc1, Brd7, Cd44, Cela1, Col1a1, Cpe, Csnk1d, Csnk1e, Csnk1g3, Cthrc1, Ctnnd1, Cyld, Dapk3, Ddb1, Ddit3, Dkk3, Dvl3, Fgfr3, Frzb, Fzd1, Fzd2, Gpi1, Grk5, Ick, Ilk, Itga3, Kank1, Kremen1, Limd1, Lrp1, Lrrfip2, Lrrk1, Mvp, Myc, Nkd2, Nkx2-5, Nphp3, Otulin, Paf1, Pak3, Ptpn23, Rapgef1, Rbms3, Ruvbl1, Sema5a, Senp2, Sox17, Src, Stk38l, Strn, Sulf1, Sulf2, Tgfb1…
GO:1905114	cell surface receptor signaling pathway involved in cell-cell signaling	GO_BiologicalProcess-EBI-UniProt-GOA_04.09.2018_00h00	9.70121e-07	0.00193636	1.75283e-07	4.03151e-06	[3, 4, 5, 6]	Group36	15.1142	86	[Abat, Actr1a, Adora1, Ankrd10, Apc, App, Atp6ap2, Axin2, Baiap2, Bicc1, Brd7, Cd44, Cela1, Chrnb1, Col1a1, Cpe, Csnk1d, Csnk1e, Csnk1g3, Cthrc1, Ctnnd1, Cx3cl1, Cyld, Dapk3, Ddb1, Ddit3, Dkk3, Dlg2, Dvl3, Fgfr3, Frzb, Fzd1, Fzd2, Gabrb3, Gpi1, Grin2c, Grk5, Ick, Ilk, Itga3, Kank1, Kremen1, Limd1, Lrp1, Lrrfip2, Lrrk1, Met, Mvp, Myc, Nkd2, Nkx2-5, Nphp3, Otulin, P2rx5, Paf1, Pak3, Ppox, Ptk2b, Ra…
GO:0016055	Wnt signaling pathway	GO_BiologicalProcess-EBI-UniProt-GOA_04.09.2018_00h00	1.05968e-05	0.0201445	1.75283e-07	4.03151e-06	[4, 5, 6, 7]	Group36	15.2125	68	[Actr1a, Ankrd10, Apc, Atp6ap2, Axin2, Bicc1, Brd7, Cd44, Cela1, Col1a1, Cpe, Csnk1d, Csnk1e, Csnk1g3, Cthrc1, Ctnnd1, Cyld, Dapk3, Ddb1, Ddit3, Dkk3, Dvl3, Fgfr3, Frzb, Fzd1, Fzd2, Gpi1, Grk5, Ick, Ilk, Itga3, Kank1, Kremen1, Limd1, Lrp1, Lrrfip2, Lrrk1, Mvp, Myc, Nkd2, Nkx2-5, Nphp3, Otulin, Paf1, Pak3, Rapgef1, Rbms3, Ruvbl1, Sema5a, Senp2, Sox17, Src, Stk38l, Strn, Sulf1, Sulf2, Tgfb1i1, Tlr2…
GO:0042127	regulation of cell proliferation	GO_BiologicalProcess-EBI-UniProt-GOA_04.09.2018_00h00	1.70301e-15	3.83858e-12	1.27626e-25	7.78521e-24	[2, 3, 4]	Group37	14.1519	272	[Abcc1, Ace, Acer2, Actr1a, Adarb1, Adgrg1, Adora1, Alg2, Ambra1, Ankrd2, Anxa1, Anxa2, Apc, Apod, App, Arnt2, Atf3, Atf5, Atoh8, Atxn1l, Axin2, Bcl2, Bcl2l1, Blk, Bok, Brd7, Camk2n1, Cblb, Ccdc88a, Ccl5, Ccnd2, Ccpg1, Cd109, Cd276, Cd3e, Cd44, Cdkn1a, Cdkn2b, Cela1, Cers2, Cited2, Ckap4, Clcf1, Clic1, Clu, Cnn1, Comt, Cpeb1, Creb3, Crlf1, Crlf2, Cst3, Ctgf, Cthrc1, Ctsl, Ctsz, Cx3cl1, Cxcl10, Cx…
GO:0008284	positive regulation of cell proliferation	GO_BiologicalProcess-EBI-UniProt-GOA_04.09.2018_00h00	2.73605e-06	0.00536266	1.27626e-25	7.78521e-24	[2, 3, 4, 5]	Group37	12.9744	147	[Abcc1, Acer2, Actr1a, Adgrg1, Alg2, Anxa1, Anxa2, Arnt2, Atf3, Atxn1l, Bcl2, Bcl2l1, Ccl5, Ccnd2, Ccpg1, Cd276, Cd3e, Cdkn1a, Cited2, Ckap4, Clcf1, Clu, Crlf1, Crlf2, Cst3, Ctgf, Cthrc1, Ctsz, Cx3cl1, Cxcl10, Cyr61, Ddrgk1, Dmd, Ecm1, Edn1, Edn3, Ednra, Egr3, Eif5a2, Eppk1, Ereg, Etv5, F2r, Fgfr1, Fgfr3, Fndc3b, Fosl2, Gab2, Gas6, Glul, Gnai2, Grk5, Grn, Hbegf, Hdac6, Hif1a, Hipk1, Hipk2, Hmox1,…
GO:0008285	negative regulation of cell proliferation	GO_BiologicalProcess-EBI-UniProt-GOA_04.09.2018_00h00	4.56858e-11	9.93666e-08	1.27626e-25	7.78521e-24	[2, 3, 4, 5]	Group37	16.1499	125	[Actr1a, Adarb1, Adgrg1, Adora1, Ambra1, Apc, Apod, App, Atf5, Atoh8, Axin2, Bcl2, Brd7, Camk2n1, Cblb, Cd109, Cd276, Cd44, Cdkn1a, Cdkn2b, Cers2, Cited2, Cnn1, Comt, Cpeb1, Ctsl, Cyp1b1, Ddr1, Dhcr24, Dlg5, Eaf2, Eppk1, Ereg, F2r, Fgfr3, Frzb, Gabbr1, Gpnmb, Gsdme, Gtpbp4, Hmox1, Hspa1a, Id2, Ift57, Ift74, Ift88, Igfbp3, Ilk, Inhba, Itgb1, Kat2b, Klf13, Kmt2a, Lgals3, Lims2, Lmna, Lta, Maged1, M…
GO:2000026	regulation of multicellular organismal development	GO_BiologicalProcess-EBI-UniProt-GOA_04.09.2018_00h00	9.88003e-22	2.28821e-18	1.27626e-25	7.78521e-24	[3, 4]	Group37	14.689	333	[Abcc1, Ace, Actr3, Acvr1, Adam8, Adgra2, Adgrg1, Ahi1, Alg2, Amot, Angptl2, Ankrd1, Anxa1, Anxa3, Ap3b1, Apc, App, Arhgap35, Arhgap44, Arhgef2, Aspn, Atf1, Atf4, Atf5, Atg7, Atoh8, Atp6ap1, Atp8a2, Atxn1l, Axin2, Axl, Baiap2, Bcl2, Bend6, Bin1, Bmp2k, Boc, Camk1, Cbfa2t2, Cblb, Ccdc88a, Ccl5, Cd109, Cd276, Cd3e, Cd44, Cdk5rap2, Cdkn1a, Cdkn2b, Cela1, Cemip2, Cers2, Chil1, Chn1, Chodl, Cited2, Ck…
GO:0042063	gliogenesis	GO_BiologicalProcess-EBI-UniProt-GOA_04.09.2018_00h00	7.33244e-09	1.54861e-05	7.33244e-09	2.12641e-07	[5, 6, 7]	Group38	18.6441	66	[Actr3, Adgrg1, Anxa1, App, Atf5, Bin1, Bnip3, Bok, Cdkn2b, Cers2, Clcf1, Clu, Cspg4, Cx3cl1, Dcn, Dmd, Eef2, Egr2, Etv5, Fgfr3, Gsn, Id2, Id4, Il33, Il6st, Ilk, Ldlr, Lrp1, Lrp8, Lta, Mmp14, Mmp24, Mpp5, Mxra8, Myc, Myrf, Nab1, Nckap1, Ndrg1, Nrg1, Phgdh, Pou3f1, Prkci, Ptk2b, Ptn, Ptpn11, Ptpra, Ptprz1, Reln, Rpl3, Rtn4, Scx, Serpine2, Sirt2, Slc45a3, Socs7, Stk38, Tgfb2, Tlr2, Tlr4, Tspo, Ttbk…
GO:0010001	glial cell differentiation	GO_BiologicalProcess-EBI-UniProt-GOA_04.09.2018_00h00	1.57714e-05	0.0296975	7.33244e-09	2.12641e-07	[4, 6, 7, 8]	Group38	17.1756	45	[Actr3, App, Atf5, Bin1, Bnip3, Bok, Clcf1, Clu, Dmd, Egr2, Fgfr3, Gsn, Id2, Id4, Il6st, Ilk, Ldlr, Lrp1, Mmp24, Mpp5, Mxra8, Myrf, Nab1, Nckap1, Ndrg1, Nrg1, Phgdh, Pou3f1, Ptpn11, Ptpra, Ptprz1, Reln, Rpl3, Rtn4, Scx, Serpine2, Sirt2, Slc45a3, Stk38, Tlr2, Tlr4, Ttbk2, Vim, Wdr1, Zfp365]
GO:0014013	regulation of gliogenesis	GO_BiologicalProcess-EBI-UniProt-GOA_04.09.2018_00h00	4.47046e-06	0.00865482	7.33244e-09	2.12641e-07	[6, 7, 8, 9]	Group38	20.915	32	[Actr3, App, Atf5, Bin1, Cdkn2b, Cers2, Clcf1, Etv5, Fgfr3, Id2, Id4, Il6st, Ldlr, Lrp1, Lta, Myc, Nckap1, Prkci, Ptn, Ptpra, Ptprz1, Rpl3, Rtn4, Serpine2, Sirt2, Slc45a3, Tlr2, Tspo, Ttbk2, Vim, Wdr1, Zfp365]
GO:0048710	regulation of astrocyte differentiation	GO_BiologicalProcess-EBI-UniProt-GOA_04.09.2018_00h00	2.15509e-05	0.0402571	7.33244e-09	2.12641e-07	[6, 7, 8, 9, 10, 11]	Group38	31.1111	14	[Actr3, App, Atf5, Bin1, Clcf1, Fgfr3, Id2, Id4, Il6st, Ldlr, Nckap1, Rpl3, Serpine2, Ttbk2]
GO:0006810	transport	GO_BiologicalProcess-EBI-UniProt-GOA_04.09.2018_00h00	9.00001e-23	2.0907e-19	9.00001e-23	5.13001e-21	[3]	Group39	12.6536	587	[Aaas, Aak1, Abat, Abca5, Abca7, Abcb4, Abcc1, Abcc10, Abcd4, Abcg2, Abra, Ace, Acsl4, Actn2, Actn4, Actr3, Adam9, Adora1, Agap1, Ahi1, Akap8l, Alg2, Angptl2, Ankrd1, Ano3, Anxa1, Anxa2, Anxa3, Anxa4, Anxa5, Ap2b1, Ap3b1, Apobr, Apod, App, Arcn1, Arfgap3, Arfip1, Arhgap1, Arhgap21, Arhgap44, Arhgef5, Arid5a, Arl4c, Arpc2, Aspscr1, Astn2, Atf4, Atg7, Atp11a, Atp13a1, Atp13a3, Atp1b1, Atp6ap1, Atp6…
GO:0051049	regulation of transport	GO_BiologicalProcess-EBI-UniProt-GOA_04.09.2018_00h00	7.17301e-15	1.60819e-11	9.00001e-23	5.13001e-21	[3, 4]	Group39	13.8015	285	[Aak1, Abat, Abca7, Abcb4, Abcc1, Abcg2, Ace, Acsl4, Actn2, Actn4, Actr3, Adam9, Adora1, Ahi1, Akap8l, Ankrd1, Anxa1, Anxa2, Anxa4, Anxa5, Ap2b1, Apod, Arfgap3, Arfip1, Arhgap1, Arhgap21, Arhgap44, Arhgef5, Arid5a, Arpc2, Aspscr1, Atf4, Atg7, Atp1b1, Atp6ap1, Atp8a2, Axl, Azin1, Azin2, Bag3, Bbc3, Bcl2, Bcl2l1, Bcr, Best3, Bicd1, Bin1, Blk, Bmp2k, Bok, Cacnb1, Cadps, Camk1, Catsper2, Ccl5, Cd276,…
GO:0006811	ion transport	GO_BiologicalProcess-EBI-UniProt-GOA_04.09.2018_00h00	6.44504e-07	0.0012961	9.00001e-23	5.13001e-21	[4]	Group39	12.3248	211	[Abat, Abca7, Abcb4, Abcc1, Abcg2, Ace, Acsl4, Actn2, Adora1, Anxa1, Anxa5, Ap3b1, Arhgap1, Atf4, Atp11a, Atp13a1, Atp13a3, Atp1b1, Atp6ap1, Atp6v0a4, Atp6v0d2, Atp6v0e2, Atp6v1a, Atp6v1c1, Atp6v1h, Atp8a2, Atp9a, Azin2, Bbc3, Bcl2, Best3, Bin1, Cacnb1, Calhm5, Catsper2, Ccl5, Cd63, Chrnb1, Clca3a1, Clca3a2, Clca3b, Clcn6, Clcn7, Cldn4, Clic1, Clic5, Cnnm2, Cox8a, Cp, Creb3, Crhbp, Ctgf, Cx3cl1, …
GO:0006812	cation transport	GO_BiologicalProcess-EBI-UniProt-GOA_04.09.2018_00h00	3.94366e-06	0.00766648	9.00001e-23	5.13001e-21	[5]	Group39	12.7036	156	[Abat, Abcb4, Ace, Actn2, Adora1, Anxa5, Ap3b1, Arhgap1, Atf4, Atp13a1, Atp13a3, Atp1b1, Atp6ap1, Atp6v0a4, Atp6v0d2, Atp6v0e2, Atp6v1a, Atp6v1c1, Atp6v1h, Azin2, Bbc3, Bcl2, Bin1, Cacnb1, Calhm5, Catsper2, Ccl5, Cd63, Chrnb1, Clca3a1, Cnnm2, Cox8a, Cp, Creb3, Crhbp, Ctgf, Cx3cl1, Cxcl10, Ddit3, Dennd5a, Dmd, Edn1, Edn3, Ednra, Ehd3, Entpd1, Ero1l, F2r, Fhl1, Fmr1, Fxyd5, G6pdx, Gabbr1, Gas6, Gck…
GO:0006996	organelle organization	GO_BiologicalProcess-EBI-UniProt-GOA_04.09.2018_00h00	3.27239e-18	7.50032e-15	4.87631e-40	3.60847e-38	[3]	Group40	12.6946	481	[Abi1, Actn1, Actn2, Actn4, Actr3, Aebp2, Aff2, Ahi1, Akap8l, Alg2, Ambra1, Amot, Anapc4, Angptl2, Ankrd23, Anxa1, Anxa2, Ap3b1, Apc, Arfip1, Arfip2, Arhgap21, Arhgap35, Arhgap44, Arhgdia, Arhgef2, Arhgef5, Arid5a, Arpc2, Ascc3, Atf5, Atg13, Atg7, Atmin, Atp8a2, Atr, Atxn10, Atxn2l, Axin2, Babam2, Bag3, Baiap2, Baiap2l1, Bbc3, Bbs4, Bcar1, Bcl2, Bcl2a1b, Bcl2l1, Bcr, Bhlhe40, Bicd1, Bicd2, Bin1, …
GO:0022607	cellular component assembly	GO_BiologicalProcess-EBI-UniProt-GOA_04.09.2018_00h00	2.30835e-18	5.29305e-15	4.87631e-40	3.60847e-38	[3]	Group40	13.3423	396	[Abca7, Abcc1, Ace, Actn1, Actn2, Actn4, Actr3, Ahi1, Aldh1a3, Aldoc, Alg2, Ambra1, Amfr, Angptl2, Ankra2, Ankrd23, Anxa2, Anxa5, Ap2b1, Apc, Apod, App, Arfip1, Arfip2, Arhgap35, Arhgef2, Arhgef5, Arid5a, Arpc2, Atf1, Atg13, Atg7, Atmin, Atp6v0a4, Atr, Atxn10, Atxn2l, Baiap2, Baiap2l1, Bbc3, Bbs4, Bcl2, Bhlhe40, Bicd1, Bin1, Blk, Bok, Bola2, Bop1, Cadps, Cald1, Camsap1, Capg, Capza1, Carmil1, Cat…
GO:0051128	regulation of cellular component organization	GO_BiologicalProcess-EBI-UniProt-GOA_04.09.2018_00h00	3.70218e-45	8.67421e-42	4.87631e-40	3.60847e-38	[3, 4]	Group40	16.772	451	[Aak1, Abca7, Abcb4, Abcc1, Ace, Acsl4, Actn2, Actn4, Actr3, Adam9, Adnp2, Aebp1, Ahi1, Akap8l, Anapc4, Angptl2, Ankra2, Ankrd1, Ankrd23, Anxa1, Anxa2, Anxa7, Ap2b1, Apc, Apod, App, Arfgap3, Arfip1, Arfip2, Arhgap21, Arhgap22, Arhgap35, Arhgap44, Arhgdia, Arhgef2, Arhgef5, Arid5a, Arpc2, Atf1, Atf5, Atg7, Atmin, Atp8a2, Atr, Atxn2l, Axin2, Axl, Bag3, Baiap2, Baiap2l1, Bbc3, Bbs4, Bcar1, Bcl2, Bcl…
GO:0007010	cytoskeleton organization	GO_BiologicalProcess-EBI-UniProt-GOA_04.09.2018_00h00	4.76647e-20	1.1001e-16	4.87631e-40	3.60847e-38	[4]	Group40	16.4201	222	[Abi1, Actn1, Actn2, Actn4, Actr3, Amot, Angptl2, Ankrd23, Anxa1, Apc, Arfip1, Arfip2, Arhgap35, Arhgap44, Arhgdia, Arhgef2, Arhgef5, Arpc2, Atf5, Atp8a2, Atr, Baiap2, Baiap2l1, Bbs4, Bcar1, Bcl2, Bcr, Bicd1, Bicd2, Bin1, Cald1, Camsap1, Capg, Capn2, Capza1, Carmil1, Ccdc68, Ccdc88a, Ccser2, Cdc42bpg, Cdk5rap2, Cdkn1a, Cep120, Cfl2, Chmp1b, Clip1, Clip3, Cnn1, Csnk1d, Csrp1, Ctgf, Ctsl, Cttn, Cx3…
GO:0033043	regulation of organelle organization	GO_BiologicalProcess-EBI-UniProt-GOA_04.09.2018_00h00	7.22606e-19	1.66199e-15	4.87631e-40	3.60847e-38	[4, 5]	Group40	16.3077	212	[Actn2, Actr3, Akap8l, Anapc4, Angptl2, Ankrd23, Anxa1, Anxa2, Apc, Arfip1, Arfip2, Arhgap35, Arhgap44, Arhgdia, Arhgef2, Arhgef5, Arid5a, Arpc2, Atf5, Atg7, Atmin, Atr, Atxn2l, Axin2, Bag3, Baiap2, Baiap2l1, Bbc3, Bbs4, Bcl2l1, Bicd1, Bicd2, Bin1, Blk, Bnip3, Bok, Brd7, Camsap1, Capg, Capn2, Capza1, Carmil1, Ccdc88a, Cct2, Cct8, Cdc27, Cdk11b, Cdk5rap2, Cep120, Cfl2, Chmp1b, Clec16a, Clip1, Clip…
GO:0034097	response to cytokine	GO_BiologicalProcess-EBI-UniProt-GOA_04.09.2018_00h00	5.90777e-08	0.000122527	4.71367e-21	2.59252e-19	[4]	Group41	13.9742	141	[Abcd4, Acp5, Acsl4, Actr3, Adam9, Angptl2, Ankrd1, Anxa1, Arid5b, Aspn, Axl, Bbs4, Bcl2, Bcl2l1, Bgn, Capg, Ccl17, Ccl5, Ccl8, Cd44, Chil1, Cldn1, Col1a1, Crhbp, Crlf2, Csf2rb, Csf2rb2, Cx3cl1, Cxcl10, Cxcl13, Cxcr6, Cyld, Dapk3, Dcn, Dok1, Dpysl3, Ecm1, Edn1, Eif4b, Enah, Eprs, Erbin, Ereg, Gas6, Gba, Gclc, Gclm, Gnao1, Gsdme, Gsn, Gss, Hif1a, Hipk1, Ifngr1, Ikbkb, Il17ra, Il17rc, Il1r1, Il22ra…
GO:0071310	cellular response to organic substance	GO_BiologicalProcess-EBI-UniProt-GOA_04.09.2018_00h00	1.19906e-20	2.77102e-17	4.71367e-21	2.59252e-19	[4]	Group41	14.1398	360	[Abcb4, Abcd4, Abcg2, Abhd2, Actn2, Actr1a, Actr3, Acvr1, Adam9, Adamtsl2, Adcy7, Adgra2, Adnp2, Alg2, Amfr, Angptl2, Ankrd1, Anxa1, Anxa5, Apc, App, Arhgdia, Arhgef2, Arhgef5, Arid5a, Arid5b, Arpc2, Asns, Aspn, Atf3, Atf4, Atf6, Atg7, Axl, Baiap2, Baiap2l1, Bbs4, Bcar1, Bcl2, Bcl2l1, Bcr, Bgn, Bok, Cacnb1, Capg, Capn2, Cat, Ccdc88a, Ccl17, Ccl5, Ccl8, Cd109, Cd44, Cd63, Cdkn2b, Chil1, Cilp, Cite…
GO:0034612	response to tumor necrosis factor	GO_BiologicalProcess-EBI-UniProt-GOA_04.09.2018_00h00	1.27011e-05	0.0240432	4.71367e-21	2.59252e-19	[5]	Group41	17.9487	42	[Actr3, Adam9, Ankrd1, Ccl17, Ccl5, Ccl8, Chil1, Cldn1, Col1a1, Crhbp, Cx3cl1, Cyld, Edn1, Erbin, Gas6, Gba, Gsdme, Gss, Hipk1, Ikbkb, Ilk, Kirrel, Krt18, Krt8, Lcn2, Nol3, Otulin, Plvap, Postn, Ptgs2, Ptk2b, Ptpn2, Relt, Runx2, Sgms1, Sphk1, Syk, Thbs1, Tjp2, Tnfrsf23, Tnfsf18, Traf3]
GO:0071345	cellular response to cytokine stimulus	GO_BiologicalProcess-EBI-UniProt-GOA_04.09.2018_00h00	4.87344e-06	0.00941062	4.71367e-21	2.59252e-19	[5]	Group41	13.455	118	[Abcd4, Actr3, Angptl2, Ankrd1, Arid5b, Aspn, Axl, Bbs4, Bgn, Capg, Ccl17, Ccl5, Ccl8, Cd44, Chil1, Cldn1, Col1a1, Crhbp, Crlf2, Csf2rb, Csf2rb2, Cx3cl1, Cxcl10, Cxcl13, Cxcr6, Cyld, Dapk3, Dcn, Dok1, Dpysl3, Ecm1, Edn1, Eif4b, Enah, Eprs, Erbin, Ereg, Gas6, Gba, Gclm, Gsdme, Gsn, Hif1a, Hipk1, Ifngr1, Ikbkb, Il17ra, Il17rc, Il1r1, Il22ra1, Il4ra, Il6st, Ilk, Kdm3a, Kif1a, Kif5b, Kirrel, Klf5, Kl…
GO:0071356	cellular response to tumor necrosis factor	GO_BiologicalProcess-EBI-UniProt-GOA_04.09.2018_00h00	1.81887e-05	0.0340856	4.71367e-21	2.59252e-19	[6]	Group41	18.0556	39	[Actr3, Ankrd1, Ccl17, Ccl5, Ccl8, Chil1, Cldn1, Col1a1, Crhbp, Cx3cl1, Cyld, Edn1, Erbin, Gas6, Gba, Gsdme, Hipk1, Ikbkb, Ilk, Kirrel, Krt18, Krt8, Lcn2, Nol3, Otulin, Plvap, Postn, Ptk2b, Ptpn2, Relt, Runx2, Sgms1, Sphk1, Syk, Thbs1, Tjp2, Tnfrsf23, Tnfsf18, Traf3]
GO:0048583	regulation of response to stimulus	GO_BiologicalProcess-EBI-UniProt-GOA_04.09.2018_00h00	9.56739e-23	2.22155e-19	3.56015e-29	2.3497e-27	[2, 3]	Group42	12.9248	540	[Aak1, Abat, Abca7, Abcb4, Abcc1, Abra, Ace, Acox2, Acp5, Actn4, Acvr1, Adam8, Adam9, Adamts20, Adamtsl2, Adcy7, Adgra2, Adgrg1, Adora1, Akip1, Aldh1a3, Alg2, Amot, Ankrd1, Ankrd10, Ankrd2, Anxa1, Anxa2, Anxa5, Apc, Apod, App, Arfgef3, Arhgap35, Arhgap44, Arhgdia, Arhgef12, Arhgef2, Arhgef37, Arhgef40, Arhgef5, Arid5a, Arrdc3, Aspn, Atf3, Atf4, Atf6, Atg7, Atp6ap1, Atp6ap2, Atr, Avpi1, Axin2, Axl…
GO:0033554	cellular response to stress	GO_BiologicalProcess-EBI-UniProt-GOA_04.09.2018_00h00	7.18087e-16	1.62216e-12	3.56015e-29	2.3497e-27	[3]	Group42	14.2857	270	[1500015O10Rik, Aatf, Adam8, Adnp2, Alg2, Alkbh2, Ambra1, Amfr, Ankrd1, Ankrd2, Anxa1, Apc, Apod, App, Arhgef5, Ascc3, Asns, Atf3, Atf4, Atf6, Atg13, Atg7, Atmin, Atr, Aup1, Axin2, Axl, Babam2, Bag3, Bbc3, Bcar1, Bcl2, Bcl2a1b, Bcl2l1, Bcl2l2, Bhlhe40, Bnip3, Bok, Cbx5, Ccdc88a, Cd44, Cdc42se1, Cdkn1a, Cers2, Chac1, Cited2, Ckap4, Clca3a1, Clec16a, Clu, Comt, Cpeb1, Creb3, Creb3l2, Crhbp, Cst3, C…
GO:0048584	positive regulation of response to stimulus	GO_BiologicalProcess-EBI-UniProt-GOA_04.09.2018_00h00	6.37479e-09	1.34954e-05	3.56015e-29	2.3497e-27	[2, 3, 4]	Group42	12.2032	293	[Aak1, Abat, Abca7, Abcb4, Abcc1, Abra, Ace, Acox2, Actn4, Acvr1, Adam8, Adam9, Adamts20, Adgrg1, Adora1, Aldh1a3, Ankrd1, Anxa1, App, Arhgef5, Arid5a, Atf3, Atf6, Atg7, Atp6ap1, Atp6ap2, Atr, Avpi1, Axl, Babam2, Baiap2, Bbc3, Bcar1, Bcl2, Blk, Bmp2k, Bnip3, Bok, C1ra, C4b, Camta1, Cat, Cblb, Ccl17, Ccl5, Ccl8, Cd3e, Cd44, Cd63, Cdkn2b, Cfh, Chil1, Cited2, Ckap4, Clcf1, Clec16a, Clu, Cmklr1, Col1…
GO:0080134	regulation of response to stress	GO_BiologicalProcess-EBI-UniProt-GOA_04.09.2018_00h00	4.33884e-11	9.44131e-08	3.56015e-29	2.3497e-27	[3, 4]	Group42	14.1599	193	[Abat, Abcb4, Ace, Acox2, Acp5, Adam8, Adcy7, Adora1, Ankrd1, Anxa1, Anxa2, Anxa5, Apod, App, Arhgef5, Atf4, Atf6, Atg7, Atr, Axin2, Babam2, Bcl2l1, Bcr, Bok, Ccl5, Cd109, Cd276, Cd44, Cdc42se1, Cers2, Cfh, Ckap4, Clcf1, Clu, Colec12, Creb3, Crhbp, Ctgf, Cx3cl1, Cxcl10, Cyld, Ddx5, Dvl3, Eda2r, Edem2, Edn1, Ednra, Eppk1, Erbin, Ercc1, Ercc6, Ereg, F2r, Fam168a, Ficd, Fmr1, Fzd1, Fzd2, Gadd45b, Ga…
GO:0080135	regulation of cellular response to stress	GO_BiologicalProcess-EBI-UniProt-GOA_04.09.2018_00h00	8.49708e-08	0.000175635	3.56015e-29	2.3497e-27	[3, 4, 5]	Group42	15.0725	104	[Ankrd1, App, Arhgef5, Atf4, Atf6, Atg7, Atr, Axin2, Babam2, Bcl2l1, Bok, Cd44, Cdc42se1, Cers2, Ckap4, Clu, Creb3, Crhbp, Ctgf, Cxcl10, Cyld, Ddx5, Dvl3, Eda2r, Edem2, Edn1, Ercc1, Ercc6, Fam168a, Ficd, Fmr1, Fzd1, Fzd2, Gadd45b, Gadd45g, Gdf6, Grina, Hdac6, Hif1a, Hipk2, Hspb1, Ier3, Ier5, Igf1r, Impact, Inpp5f, Insig1, Kdm1a, Map3k14, Map3k20, Map3k7, Met, Mif, Mpg, Myc, Nol3, Npm1, Nr4a3, Nua…
GO:0001649	osteoblast differentiation	GO_BiologicalProcess-EBI-UniProt-GOA_04.09.2018_00h00	4.51677e-06	0.00873543	6.44671e-08	1.54721e-06	[3, 4]	Group43	18.8679	40	[Acvr1, Apc, Atp6ap1, Axin2, Cd276, Cebpd, Ckap4, Clic1, Col1a1, Cthrc1, Cyr61, Ddx5, Fam20c, Fbn2, Fgfr1, Fndc3b, Fzd1, Gabbr1, Gpnmb, Hdac6, Id2, Id4, Igfbp3, Il6st, Ilk, Jund, Kirrel, Limd1, Lmna, Pdlim7, Postn, Pthlh, Rorb, Runx2, Sh3pxd2b, Smad7, Spp1, Suco, Tro, Wwtr1]
GO:0030278	regulation of ossification	GO_BiologicalProcess-EBI-UniProt-GOA_04.09.2018_00h00	1.30957e-07	0.000269509	6.44671e-08	1.54721e-06	[3, 4]	Group43	19.917	48	[Acvr1, Apc, Atp6ap1, Axin2, Bcl2, Bmp2k, Cd276, Cebpd, Ckap4, Clic1, Cthrc1, Cyr61, Ddx5, Ecm1, Egr2, Enpp1, Fam20c, Fbn2, Fgfr1, Fgfr3, Fndc3b, Gpm6b, Hdac6, Hif1a, Id2, Id4, Il6st, Ilk, Jund, Kirrel, Kremen1, Limd1, Lmna, Ltbp3, Mgp, Mia3, Pdlim7, Postn, Ptk2b, Rorb, Runx2, Smad7, Smurf1, Suco, Tgfb2, Tgfb3, Tro, Zbtb16]
GO:0045778	positive regulation of ossification	GO_BiologicalProcess-EBI-UniProt-GOA_04.09.2018_00h00	8.23749e-06	0.0157171	6.44671e-08	1.54721e-06	[3, 4, 5]	Group43	22.4138	26	[Acvr1, Atp6ap1, Cd276, Cebpd, Ckap4, Clic1, Cthrc1, Cyr61, Fam20c, Fbn2, Fgfr3, Gpm6b, Id4, Il6st, Ilk, Jund, Kirrel, Lmna, Mia3, Pdlim7, Postn, Runx2, Suco, Tgfb2, Tgfb3, Zbtb16]
GO:0045667	regulation of osteoblast differentiation	GO_BiologicalProcess-EBI-UniProt-GOA_04.09.2018_00h00	6.24071e-06	0.0119822	6.44671e-08	1.54721e-06	[4, 5]	Group43	20.9459	31	[Acvr1, Apc, Atp6ap1, Axin2, Cd276, Cebpd, Ckap4, Clic1, Cthrc1, Cyr61, Ddx5, Fam20c, Fbn2, Fgfr1, Fndc3b, Hdac6, Id2, Id4, Il6st, Ilk, Jund, Kirrel, Limd1, Lmna, Pdlim7, Postn, Rorb, Runx2, Smad7, Suco, Tro]
GO:0045669	positive regulation of osteoblast differentiation	GO_BiologicalProcess-EBI-UniProt-GOA_04.09.2018_00h00	1.63586e-05	0.0307705	6.44671e-08	1.54721e-06	[4, 5, 6]	Group43	25	20	[Acvr1, Atp6ap1, Cd276, Cebpd, Ckap4, Clic1, Cthrc1, Cyr61, Fam20c, Fbn2, Id4, Il6st, Ilk, Jund, Kirrel, Lmna, Pdlim7, Postn, Runx2, Suco]
GO:0043632	modification-dependent macromolecule catabolic process	GO_BiologicalProcess-EBI-UniProt-GOA_04.09.2018_00h00	3.05148e-07	0.000620672	4.07754e-11	1.38636e-09	[5, 6]	Group44	15.3061	90	[1500015O10Rik, Amfr, Anapc4, Arih1, Arih2, Atg7, Aup1, Clec16a, Clu, Csnk1d, Csnk1e, Cyld, Dda1, Ddb1, Ddit3, Ddrgk1, Dnajc10, Dzip3, Edem2, Fbxl2, Fbxo9, Gba, Gclc, Hdac6, Hecw2, Hipk2, Il33, Kctd10, Kctd6, Lonp1, Lonrf3, Map1a, Nkd2, Nploc4, Os9, Otud7b, Pamr1, Pdcl3, Plaa, Plk2, Ppp2cb, Psmc1, Psmc4, Psmd1, Psmd11, Psmd13, Psmd2, Psmd4, Psmd7, Psmd8, Psmf1, Ptk2b, Ptpn23, Rnf103, Rnf115, Rnf1…
GO:0070647	protein modification by small protein conjugation or removal	GO_BiologicalProcess-EBI-UniProt-GOA_04.09.2018_00h00	7.99571e-07	0.00160154	4.07754e-11	1.38636e-09	[6, 7]	Group44	13.4945	134	[Alg2, Amfr, Anapc4, Anapc7, Arid5a, Arih1, Arih2, Arrdc3, Atg7, Bach2, Bcl2, Brap, Cblb, Cdc27, Cdk8, Ctu2, Cyld, Dcaf10, Dcaf5, Dcun1d3, Ddb1, Ddrgk1, Dtx3, Dzip3, Egr2, Fam107a, Fbxl16, Fbxl2, Fbxl21, Fbxo17, Fbxo30, Fbxo40, Fbxo9, Fbxw9, Fgfr3, Gan, Gclc, Gnl3, Gtpbp4, Hdac6, Hectd2, Hecw2, Hsp90aa1, Kctd10, Kctd6, Kdm1a, Klhl13, Klhl2, Klhl29, Klhl41, Lonrf3, Med30, Mib1, Mid2, Mindy3, Mphos…
GO:0019941	modification-dependent protein catabolic process	GO_BiologicalProcess-EBI-UniProt-GOA_04.09.2018_00h00	1.51014e-07	0.000309729	4.07754e-11	1.38636e-09	[6, 7, 8]	Group44	15.5979	90	[1500015O10Rik, Amfr, Anapc4, Arih1, Arih2, Atg7, Aup1, Clec16a, Clu, Csnk1d, Csnk1e, Cyld, Dda1, Ddb1, Ddit3, Ddrgk1, Dnajc10, Dzip3, Edem2, Fbxl2, Fbxo9, Gba, Gclc, Hdac6, Hecw2, Hipk2, Il33, Kctd10, Kctd6, Lonp1, Lonrf3, Map1a, Nkd2, Nploc4, Os9, Otud7b, Pamr1, Pdcl3, Plaa, Plk2, Ppp2cb, Psmc1, Psmc4, Psmd1, Psmd11, Psmd13, Psmd2, Psmd4, Psmd7, Psmd8, Psmf1, Ptk2b, Ptpn23, Rnf103, Rnf115, Rnf1…
GO:0032446	protein modification by small protein conjugation	GO_BiologicalProcess-EBI-UniProt-GOA_04.09.2018_00h00	2.94883e-06	0.00576497	4.07754e-11	1.38636e-09	[7, 8]	Group44	13.6047	117	[Alg2, Amfr, Anapc4, Anapc7, Arid5a, Arih1, Arih2, Arrdc3, Atg7, Bach2, Bcl2, Brap, Cblb, Cdc27, Cdk8, Ctu2, Dcaf10, Dcaf5, Dcun1d3, Ddb1, Ddrgk1, Dtx3, Dzip3, Egr2, Fam107a, Fbxl16, Fbxl2, Fbxl21, Fbxo17, Fbxo30, Fbxo40, Fbxo9, Fbxw9, Fgfr3, Gan, Gclc, Gnl3, Gtpbp4, Hdac6, Hectd2, Hecw2, Hsp90aa1, Kctd10, Kctd6, Kdm1a, Klhl13, Klhl2, Klhl29, Klhl41, Lonrf3, Med30, Mib1, Mid2, Mphosph8, Mycbp2, N…
GO:0006511	ubiquitin-dependent protein catabolic process	GO_BiologicalProcess-EBI-UniProt-GOA_04.09.2018_00h00	1.40917e-07	0.000289443	4.07754e-11	1.38636e-09	[7, 8, 9]	Group44	15.5867	89	[1500015O10Rik, Amfr, Anapc4, Arih1, Arih2, Atg7, Aup1, Clec16a, Clu, Csnk1d, Csnk1e, Cyld, Dda1, Ddb1, Ddit3, Ddrgk1, Dnajc10, Dzip3, Edem2, Fbxl2, Fbxo9, Gba, Gclc, Hdac6, Hecw2, Hipk2, Il33, Kctd10, Kctd6, Lonrf3, Map1a, Nkd2, Nploc4, Os9, Otud7b, Pamr1, Pdcl3, Plaa, Plk2, Ppp2cb, Psmc1, Psmc4, Psmd1, Psmd11, Psmd13, Psmd2, Psmd4, Psmd7, Psmd8, Psmf1, Ptk2b, Ptpn23, Rnf103, Rnf115, Rnf144b, Rn…
GO:0016567	protein ubiquitination	GO_BiologicalProcess-EBI-UniProt-GOA_04.09.2018_00h00	3.5987e-06	0.00700667	4.07754e-11	1.38636e-09	[8, 9]	Group44	13.7546	111	[Alg2, Amfr, Anapc4, Anapc7, Arid5a, Arih1, Arih2, Arrdc3, Atg7, Bach2, Bcl2, Brap, Cblb, Cdc27, Cdk8, Dcaf10, Dcaf5, Dcun1d3, Ddb1, Dtx3, Dzip3, Fam107a, Fbxl16, Fbxl2, Fbxl21, Fbxo17, Fbxo30, Fbxo40, Fbxo9, Fbxw9, Fgfr3, Gan, Gclc, Gtpbp4, Hdac6, Hectd2, Hecw2, Hsp90aa1, Kctd10, Kctd6, Kdm1a, Klhl13, Klhl2, Klhl29, Klhl41, Lonrf3, Med30, Mib1, Mid2, Mphosph8, Mycbp2, Neurl1a, Nlrc3, Npm1, Nsmce…
GO:0035966	response to topologically incorrect protein	GO_BiologicalProcess-EBI-UniProt-GOA_04.09.2018_00h00	9.7372e-08	0.000200976	1.51457e-08	4.2408e-07	[3, 4]	Group45	24.4275	32	[Amfr, Atf3, Atf4, Atf6, Bok, Chac1, Clu, Creb3, Creb3l2, Ddit3, Dnajb12, Dzip3, Edem2, Ero1l, Ficd, Hdac6, Hsp90aa1, Hspa1a, Hspa4l, Hspb1, Mbtps2, Pacrg, Ppp1r15a, Ptpn2, Rhbdd1, Selenos, Syvn1, Thbs1, Thbs4, Ubxn4, Upf2, Wfs1]
GO:0034976	response to endoplasmic reticulum stress	GO_BiologicalProcess-EBI-UniProt-GOA_04.09.2018_00h00	3.17259e-07	0.000644353	1.51457e-08	4.2408e-07	[4]	Group45	19.3416	47	[Amfr, Atf3, Atf4, Atf6, Aup1, Bbc3, Bcl2, Bok, Chac1, Clu, Creb3, Creb3l2, Ddit3, Ddrgk1, Dnajb12, Dnajc10, Dzip3, Edem2, Eef2, Ero1l, Ficd, Grina, Mbtps2, Nploc4, Os9, P4hb, Ppp1r15a, Ppp2cb, Psmc1, Psmc4, Ptpn2, Rapgef1, Rhbdd1, Rnf103, Selenos, Srpx, Syvn1, Thbs1, Thbs4, Tmx4, Trib3, Txndc5, Uba5, Ube2g2, Ubxn4, Usp19, Wfs1]
GO:0006986	response to unfolded protein	GO_BiologicalProcess-EBI-UniProt-GOA_04.09.2018_00h00	8.04161e-08	0.000166381	1.51457e-08	4.2408e-07	[4, 5]	Group45	26.1261	29	[Amfr, Atf3, Atf4, Atf6, Bok, Chac1, Creb3, Creb3l2, Ddit3, Dzip3, Edem2, Ero1l, Ficd, Hsp90aa1, Hspa1a, Hspa4l, Hspb1, Mbtps2, Pacrg, Ppp1r15a, Ptpn2, Rhbdd1, Selenos, Syvn1, Thbs1, Thbs4, Ubxn4, Upf2, Wfs1]
GO:0035967	cellular response to topologically incorrect protein	GO_BiologicalProcess-EBI-UniProt-GOA_04.09.2018_00h00	2.32405e-05	0.0432738	1.51457e-08	4.2408e-07	[4, 5]	Group45	23.1579	22	[Amfr, Atf3, Atf4, Atf6, Bok, Creb3, Creb3l2, Ddit3, Dnajb12, Dzip3, Edem2, Ero1l, Ficd, Hdac6, Mbtps2, Pacrg, Ppp1r15a, Ptpn2, Rhbdd1, Selenos, Syvn1, Wfs1]
GO:0030968	endoplasmic reticulum unfolded protein response	GO_BiologicalProcess-EBI-UniProt-GOA_04.09.2018_00h00	2.29869e-05	0.0428476	1.51457e-08	4.2408e-07	[3, 4, 5, 6, 7]	Group45	26.087	18	[Amfr, Atf3, Atf4, Atf6, Bok, Creb3, Creb3l2, Ddit3, Dzip3, Edem2, Ero1l, Ficd, Mbtps2, Ppp1r15a, Ptpn2, Selenos, Syvn1, Wfs1]
GO:0034620	cellular response to unfolded protein	GO_BiologicalProcess-EBI-UniProt-GOA_04.09.2018_00h00	8.82788e-06	0.0168171	1.51457e-08	4.2408e-07	[5, 6]	Group45	25.974	20	[Amfr, Atf3, Atf4, Atf6, Bok, Creb3, Creb3l2, Ddit3, Dzip3, Edem2, Ero1l, Ficd, Mbtps2, Pacrg, Ppp1r15a, Ptpn2, Rhbdd1, Selenos, Syvn1, Wfs1]
GO:0006810	transport	GO_BiologicalProcess-EBI-UniProt-GOA_04.09.2018_00h00	9.00001e-23	2.0907e-19	1.51573e-22	8.48809e-21	[3]	Group46	12.6536	587	[Aaas, Aak1, Abat, Abca5, Abca7, Abcb4, Abcc1, Abcc10, Abcd4, Abcg2, Abra, Ace, Acsl4, Actn2, Actn4, Actr3, Adam9, Adora1, Agap1, Ahi1, Akap8l, Alg2, Angptl2, Ankrd1, Ano3, Anxa1, Anxa2, Anxa3, Anxa4, Anxa5, Ap2b1, Ap3b1, Apobr, Apod, App, Arcn1, Arfgap3, Arfip1, Arhgap1, Arhgap21, Arhgap44, Arhgef5, Arid5a, Arl4c, Arpc2, Aspscr1, Astn2, Atf4, Atg7, Atp11a, Atp13a1, Atp13a3, Atp1b1, Atp6ap1, Atp6…
GO:0051649	establishment of localization in cell	GO_BiologicalProcess-EBI-UniProt-GOA_04.09.2018_00h00	6.81904e-14	1.51587e-10	1.51573e-22	8.48809e-21	[3]	Group46	13.786	268	[Aaas, Abra, Actn2, Actn4, Actr3, Adora1, Ahi1, Akap8l, Alg2, Angptl2, Anxa2, Ap2b1, Ap3b1, Apod, App, Arfip1, Arhgap1, Arhgap21, Arhgap44, Arhgef2, Arl4c, Arpc2, Aspscr1, Atg7, Aup1, Bach2, Bag3, Bbc3, Bcl2, Bcl2l1, Bcr, Bicd1, Bicd2, Bin1, Bloc1s6, Cacnb1, Cadps, Camk1, Ccdc88a, Cd63, Cdk5rap2, Cdkn1a, Cenpc1, Cep120, Cep83, Chmp1b, Clip1, Cltb, Copa, Copb1, Cope, Copg1, Creb3l2, Cttn, Cx3cl1, …
GO:0046907	intracellular transport	GO_BiologicalProcess-EBI-UniProt-GOA_04.09.2018_00h00	1.9057e-13	4.2154e-10	1.51573e-22	8.48809e-21	[3, 4]	Group46	14.4269	219	[Aaas, Abra, Actn2, Actn4, Actr3, Adora1, Akap8l, Alg2, Angptl2, Anxa2, Ap2b1, Ap3b1, Apod, App, Arfip1, Arhgap1, Arhgap21, Arhgap44, Arl4c, Arpc2, Aspscr1, Aup1, Bach2, Bag3, Bcl2l1, Bcr, Bicd1, Bicd2, Bin1, Bloc1s6, Cacnb1, Cadps, Camk1, Ccdc88a, Cd63, Cdkn1a, Cep120, Clip1, Cltb, Copa, Copb1, Cope, Copg1, Creb3l2, Cttn, Dctn2, Ddx5, Dennd5a, Dlg2, Dnm1, Doc2b, Dock7, Dync1h1, Dync1i1, Dync1i2,…
GO:0016192	vesicle-mediated transport	GO_BiologicalProcess-EBI-UniProt-GOA_04.09.2018_00h00	9.21422e-12	2.01423e-08	1.51573e-22	8.48809e-21	[4]	Group46	13.9535	216	[Aak1, Abca7, Actn2, Actn4, Ahi1, Alg2, Anxa1, Anxa2, Anxa3, Ap2b1, Ap3b1, Apobr, App, Arcn1, Arfgap3, Arhgap1, Arhgap21, Arhgap44, Arl4c, Atg7, Atp6ap1, Atp6v1h, Atp9a, Axl, Bcl2l1, Bcr, Bicd1, Bicd2, Bin1, Bloc1s6, Bmp2k, Cadps, Carmil1, Ccl5, Ccz1, Cd63, Cdc42se1, Cep83, Clip3, Cltb, Clu, Colec12, Copa, Copb1, Cope, Copg1, Creb3l2, Crhbp, Csnk1d, Csnk1e, Csnk1g3, Cttn, Cubn, Dcn, Dennd5a, Dnm1…
GO:0060627	regulation of vesicle-mediated transport	GO_BiologicalProcess-EBI-UniProt-GOA_04.09.2018_00h00	6.50569e-10	1.39807e-06	1.51573e-22	8.48809e-21	[3, 4, 5]	Group46	16.5316	102	[Aak1, Abca7, Actn2, Actn4, Ahi1, Anxa1, Anxa2, Ap2b1, Arfgap3, Arhgap1, Arhgap21, Arhgap44, Atg7, Atp6ap1, Axl, Bcl2l1, Bcr, Bicd1, Bin1, Bmp2k, Cadps, Cd63, Clip3, Clu, Dcn, Dnm1, Doc2b, Ehd3, Ehd4, Evi5, Fmr1, Gab2, Gas6, Gnai2, Grin3a, Gsg1l, Hgs, Hip1, Hmox1, Htr1b, Il4ra, Inpp5f, Insig1, Itgav, Itgb1, Kcnh1, Kif1a, Kif5b, Lbp, Ldlr, Lgals3, Lrp1, Lrpap1, Mctp1, Mfge8, Mib1, Mical1, Mr1, Msn…
GO:0098657	import into cell	GO_BiologicalProcess-EBI-UniProt-GOA_04.09.2018_00h00	7.29996e-07	0.00146437	1.51573e-22	8.48809e-21	[4]	Group46	13.7892	123	[Aak1, Abca7, Actn4, Ahi1, Anxa1, Anxa2, Anxa3, Ap2b1, Apobr, App, Arfgap3, Arhgap1, Arhgap21, Atg7, Atp6v1h, Atp9a, Axl, Bcl2l1, Bcr, Bicd1, Bin1, Bmp2k, Carmil1, Cd63, Cdc42se1, Clip3, Cltb, Clu, Colec12, Csnk1d, Csnk1e, Csnk1g3, Cttn, Cubn, Dcn, Dnm1, Eea1, Ehd3, Ehd4, Enpp1, Fmr1, Gas6, Gpm6b, Grk4, Grn, Gsg1l, Gsn, Hhipl1, Hip1, Htr1b, Inpp5f, Itgav, Itgb1, Itgb3, Lbp, Ldlr, Lgals3, Loxl2, L…
GO:0006897	endocytosis	GO_BiologicalProcess-EBI-UniProt-GOA_04.09.2018_00h00	3.93374e-07	0.000797369	1.51573e-22	8.48809e-21	[5]	Group46	14.3038	113	[Aak1, Abca7, Actn4, Ahi1, Anxa1, Anxa2, Anxa3, Ap2b1, Apobr, App, Arfgap3, Arhgap21, Atg7, Atp6v1h, Atp9a, Axl, Bcl2l1, Bcr, Bicd1, Bin1, Bmp2k, Carmil1, Cd63, Cdc42se1, Clip3, Cltb, Clu, Colec12, Csnk1d, Csnk1e, Csnk1g3, Cttn, Cubn, Dcn, Dnm1, Eea1, Ehd3, Ehd4, Enpp1, Fmr1, Gas6, Grk4, Grn, Gsg1l, Gsn, Hhipl1, Hip1, Htr1b, Inpp5f, Itgav, Itgb1, Itgb3, Lbp, Ldlr, Lgals3, Loxl2, Loxl3, Loxl4, Lrp…
GO:0070997	neuron death	GO_BiologicalProcess-EBI-UniProt-GOA_04.09.2018_00h00	1.56897e-08	3.29328e-05	6.16288e-13	2.52678e-11	[3]	Group47	17.1053	78	[Aars, Abcc1, Adam8, Adarb1, Adora1, Ambra1, Ap2b1, App, Atf4, Atg7, Axl, Bbc3, Bcl2, Bcl2l1, Bnip3, Bok, Ccl5, Ckap4, Clcf1, Clu, Crlf1, Ctsz, Cx3cl1, Cxcl10, Ddit3, F2r, Fgfr3, Fmr1, Fzd1, G6pdx, Gabrb2, Gabrb3, Gba, Gclc, Gclm, Gpi1, Gpnmb, Hif1a, Hipk2, Hmox1, Ikbkb, Ilk, Lrp1, Magi1, Mdk, Met, Mt1, Ndnf, Nes, Npm1, Nr4a3, Nsmf, Pak3, Pdpk1, Picalm, Prkci, Prnp, Psmc1, Ptk2b, Ptprf, Ptprz1, R…
GO:0060548	negative regulation of cell death	GO_BiologicalProcess-EBI-UniProt-GOA_04.09.2018_00h00	1.00505e-12	2.20809e-09	6.16288e-13	2.52678e-11	[3, 4, 5]	Group47	14.9918	182	[Aars, Aatf, Abcb4, Abcc1, Acvr1, Adam8, Adamts20, Adnp2, Adora1, Ahi1, Ambra1, Ap2b1, Apc, Arnt2, Asns, Atf4, Atf5, Atg7, Axl, Babam2, Bag3, Bcl2, Bcl2a1b, Bcl2l1, Bcl2l2, Bnip3, Bok, Cast, Cat, Ccl5, Ccnd2, Cd44, Cdk11b, Cdkn1a, Cited2, Ckap4, Ckmt1, Clcf1, Clu, Comp, Creb3, Crlf1, Cst3, Ctgf, Cttn, Cx3cl1, Cxcl10, Cyr61, Ddb1, Ddrgk1, Dhcr24, Dnajb6, Edn1, Ednra, Egr3, F2r, Faim, Fmr1, Fzd1, G…
GO:0051402	neuron apoptotic process	GO_BiologicalProcess-EBI-UniProt-GOA_04.09.2018_00h00	6.10149e-08	0.000126423	6.16288e-13	2.52678e-11	[4, 5]	Group47	18.4049	60	[Aars, Adam8, Adarb1, Ambra1, App, Atf4, Axl, Bbc3, Bcl2, Bcl2l1, Bnip3, Bok, Ckap4, Clcf1, Crlf1, Ctsz, Cx3cl1, Cxcl10, Ddit3, F2r, Fgfr3, Fmr1, G6pdx, Gabrb2, Gabrb3, Gclc, Gclm, Gpi1, Hif1a, Hipk2, Hmox1, Ilk, Lrp1, Mdk, Met, Mt1, Ndnf, Nes, Npm1, Nr4a3, Nsmf, Pak3, Pdpk1, Prkci, Prnp, Ptk2b, Ptprf, Ralbp1, Retreg1, Srpk2, Stambp, Star, Syngap1, Synm, Tgfb2, Tgfb3, Tox3, Tyro3, Wfs1, Zpr1]
GO:1901214	regulation of neuron death	GO_BiologicalProcess-EBI-UniProt-GOA_04.09.2018_00h00	3.06036e-09	6.50632e-06	6.16288e-13	2.52678e-11	[4, 5]	Group47	18.1818	74	[Aars, Abcc1, Adam8, Adora1, Ambra1, Ap2b1, Atf4, Atg7, Axl, Bbc3, Bcl2, Bcl2l1, Bok, Ccl5, Ckap4, Clcf1, Clu, Crlf1, Ctsz, Cx3cl1, Cxcl10, Ddit3, F2r, Fgfr3, Fmr1, Fzd1, G6pdx, Gabrb2, Gabrb3, Gba, Gclc, Gclm, Gpi1, Gpnmb, Hif1a, Hipk2, Hmox1, Ikbkb, Ilk, Lrp1, Mdk, Met, Mt1, Ndnf, Nes, Npm1, Nr4a3, Nsmf, Pak3, Pdpk1, Picalm, Prkci, Prnp, Psmc1, Ptk2b, Ptprf, Ptprz1, Ralbp1, Retreg1, Rras2, Serp…
GO:1901215	negative regulation of neuron death	GO_BiologicalProcess-EBI-UniProt-GOA_04.09.2018_00h00	1.07259e-08	2.25994e-05	6.16288e-13	2.52678e-11	[4, 5, 6]	Group47	20.229	53	[Aars, Abcc1, Adam8, Ambra1, Ap2b1, Atf4, Atg7, Axl, Bcl2, Bcl2l1, Bok, Ccl5, Clcf1, Crlf1, Cx3cl1, Cxcl10, F2r, Fmr1, Fzd1, Gabrb2, Gabrb3, Gba, Gclc, Gclm, Gpi1, Gpnmb, Hif1a, Hipk2, Hmox1, Ilk, Lrp1, Mdk, Mt1, Ndnf, Nes, Npm1, Nr4a3, Pdpk1, Prkci, Psmc1, Ptk2b, Retreg1, Serpinf1, Sorl1, Stambp, Star, Syngap1, Synm, Tgfb3, Tox3, Tyro3, Wfs1, Zpr1]
GO:0043523	regulation of neuron apoptotic process	GO_BiologicalProcess-EBI-UniProt-GOA_04.09.2018_00h00	2.05938e-08	4.31646e-05	6.16288e-13	2.52678e-11	[5, 6, 7]	Group47	19.322	57	[Aars, Adam8, Ambra1, Atf4, Axl, Bbc3, Bcl2, Bcl2l1, Bok, Ckap4, Clcf1, Crlf1, Ctsz, Cx3cl1, Cxcl10, Ddit3, F2r, Fgfr3, Fmr1, G6pdx, Gabrb2, Gabrb3, Gclc, Gclm, Gpi1, Hif1a, Hipk2, Hmox1, Ilk, Lrp1, Mdk, Met, Mt1, Ndnf, Nes, Npm1, Nr4a3, Nsmf, Pak3, Pdpk1, Prkci, Prnp, Ptk2b, Ptprf, Ralbp1, Retreg1, Srpk2, Stambp, Star, Syngap1, Synm, Tgfb2, Tgfb3, Tox3, Tyro3, Wfs1, Zpr1]
GO:0043524	negative regulation of neuron apoptotic process	GO_BiologicalProcess-EBI-UniProt-GOA_04.09.2018_00h00	5.90741e-08	0.000122579	6.16288e-13	2.52678e-11	[5, 6, 7, 8]	Group47	21.6495	42	[Aars, Adam8, Ambra1, Axl, Bcl2, Bcl2l1, Bok, Clcf1, Crlf1, Cx3cl1, Cxcl10, F2r, Fmr1, Gabrb2, Gabrb3, Gclc, Gclm, Gpi1, Hif1a, Hipk2, Hmox1, Ilk, Lrp1, Mdk, Mt1, Ndnf, Nes, Npm1, Nr4a3, Pdpk1, Prkci, Ptk2b, Retreg1, Stambp, Star, Syngap1, Synm, Tgfb3, Tox3, Tyro3, Wfs1, Zpr1]
GO:0061061	muscle structure development	GO_BiologicalProcess-EBI-UniProt-GOA_04.09.2018_00h00	2.92839e-13	6.45711e-10	1.92779e-25	1.15668e-23	[3]	Group48	17.2087	127	[AW551984, Abcc1, Actn2, Actr1a, Acvr1, Adarb1, Alpk3, Ankrd1, Ankrd2, Ankrd23, Apc, Arid5b, Atf3, Atg7, Bcl2, Bin1, Boc, Camk1, Capn2, Ccl17, Ccl8, Cdkn1a, Cfl2, Chrnb1, Cited2, Col11a1, Ctdp1, Cxcl10, Dcn, Ddit3, Ddx5, Des, Dmd, Dsp, Edn1, Eef2, Egr2, Ehd3, Ereg, Fbxo40, Fdps, Fgfr1, Flnc, Foxk1, Fzd1, Fzd2, G6pdx, Gdf15, Hdac6, Ifrd1, Ift88, Igfbp3, Il4ra, Ilk, Itgb1, Kdm1a, Kirrel, Klf5, Klhl…
GO:0060537	muscle tissue development	GO_BiologicalProcess-EBI-UniProt-GOA_04.09.2018_00h00	3.98555e-09	8.45734e-06	1.92779e-25	1.15668e-23	[4]	Group48	17.1779	84	[AW551984, Actn2, Actr1a, Acvr1, Alpk3, Ankrd1, Ankrd2, Apc, Atf3, Atg7, Bcl2, Boc, Cdkn1a, Cfl2, Cited2, Ckap4, Col11a1, Ctdp1, Dcn, Ddx5, Dmd, Dsp, Edn1, Eef2, Egr2, Fdps, Fgfr1, G6pdx, Hdac6, Id2, Ifrd1, Ift88, Itgb1, Klf5, Klhl41, Lmna, Lrrc10, Maff, Megf10, Met, Myc, Myh10, Myh14, Myh7, Myo18b, Myom2, Naca, Ncam1, Neurl1a, Nexn, Nkx2-5, Nln, Nox4, Nppa, Nrg1, Nupr1, Pdlim5, Pkd2, Pkp2, Prkar…
GO:0009887	animal organ morphogenesis	GO_BiologicalProcess-EBI-UniProt-GOA_04.09.2018_00h00	1.0238e-07	0.000211107	1.92779e-25	1.15668e-23	[3, 4, 5, 6]	Group48	13.5088	154	[Acp5, Actr1a, Acvr1, Adarb1, Ahi1, Aldh1a3, Ankrd1, Apc, Arhgef5, Arid5b, Aspn, Atp8a2, Axin2, Bbs4, Bcl2, Bcr, Cd44, Cdsn, Cela1, Cited2, Ckap4, Clic5, Col11a1, Col1a1, Col1a2, Col27a1, Col5a2, Col8a1, Col8a2, Comp, Cpe, Csrnp1, Ctgf, Cthrc1, Ctnnd1, Ctsz, Cyr61, Ddr1, Dlg5, Dsp, Dvl3, Edn1, Ednra, Ereg, Etv5, Fam20c, Fat1, Fbn2, Fgfr1, Fgfr3, Fmn1, Frem1, Frzb, Fzd1, Fzd2, Gba, Gcnt4, Gnao1, H…
GO:0072359	circulatory system development	GO_BiologicalProcess-EBI-UniProt-GOA_04.09.2018_00h00	8.67508e-15	1.94322e-11	1.92779e-25	1.15668e-23	[4, 5]	Group48	15.5214	192	[AW551984, Abcc1, Ace, Actn2, Actr1a, Acvr1, Adam19, Adam8, Adgra2, Adgrg1, Ahi1, Alg2, Alpk3, Amot, Ankrd1, Anxa1, Anxa2, Anxa3, Ap2b1, Apc, Arhgap22, Atg7, Atr, Axin2, Bicc1, Borcs8, Ccl5, Cdkn1a, Cela1, Cemip2, Chil1, Cited2, Col11a1, Col1a1, Col1a2, Col8a1, Col8a2, Cpe, Cspg4, Ctdp1, Ctgf, Cx3cl1, Cxcl10, Cyp1b1, Cyr61, Dcn, Ddit3, Dsp, Dvl3, Dync2h1, Ecm1, Edn1, Ednra, Egr3, Ereg, Fdps, Fgfr…
GO:0007507	heart development	GO_BiologicalProcess-EBI-UniProt-GOA_04.09.2018_00h00	3.09061e-07	0.000628012	1.92779e-25	1.15668e-23	[4, 5, 6]	Group48	14.7564	103	[AW551984, Ace, Actn2, Actr1a, Acvr1, Adam19, Ahi1, Alpk3, Ankrd1, Ap2b1, Apc, Atg7, Axin2, Bicc1, Borcs8, Cdkn1a, Cited2, Col11a1, Cpe, Ctdp1, Cyr61, Dsp, Dvl3, Dync2h1, Edn1, Ednra, Fdps, Fgfr1, Foxp4, Fzd1, Fzd2, G6pdx, Hdac6, Hif1a, Hspb7, Id2, Ift57, Ift74, Ift88, Ilk, Itga3, Itgb1, Kat2b, Kctd10, Klf5, Lmna, Lox, Lrp1, Lrrc10, Met, Mib1, Mical2, Mmp2, Mnat1, Mycbp2, Myh10, Myh7, Myo18b, Nac…
GO:0014706	striated muscle tissue development	GO_BiologicalProcess-EBI-UniProt-GOA_04.09.2018_00h00	1.57881e-09	3.3676e-06	1.92779e-25	1.15668e-23	[5]	Group48	17.6344	82	[AW551984, Actn2, Actr1a, Acvr1, Alpk3, Ankrd1, Ankrd2, Apc, Atf3, Atg7, Bcl2, Boc, Cdkn1a, Cfl2, Cited2, Col11a1, Ctdp1, Dcn, Ddx5, Dmd, Dsp, Edn1, Eef2, Egr2, Fdps, Fgfr1, G6pdx, Hdac6, Id2, Ifrd1, Ift88, Itgb1, Klf5, Klhl41, Lmna, Lrrc10, Maff, Megf10, Met, Myc, Myh10, Myh14, Myh7, Myo18b, Myom2, Naca, Ncam1, Neurl1a, Nexn, Nkx2-5, Nln, Nox4, Nppa, Nrg1, Nupr1, Pdlim5, Pkp2, Prkar1a, Prkg1, Rb…
GO:0048738	cardiac muscle tissue development	GO_BiologicalProcess-EBI-UniProt-GOA_04.09.2018_00h00	9.88336e-06	0.018808	1.92779e-25	1.15668e-23	[5, 6, 7]	Group48	17.2043	48	[AW551984, Actn2, Actr1a, Acvr1, Alpk3, Ankrd1, Apc, Atg7, Cdkn1a, Cited2, Col11a1, Ctdp1, Dsp, Edn1, Fdps, Fgfr1, G6pdx, Id2, Ift88, Itgb1, Lmna, Lrrc10, Met, Myh10, Myh7, Myo18b, Ncam1, Nexn, Nkx2-5, Nox4, Nppa, Nrg1, Pdlim5, Pkp2, Prkar1a, Prkg1, Rbp4, Smad7, Sorbs2, Srf, Tbx20, Tgfb2, Tgfbr1, Tnni1, Wisp1, Wwtr1, Xirp1, Xirp2]
GO:0051093	negative regulation of developmental process	GO_BiologicalProcess-EBI-UniProt-GOA_04.09.2018_00h00	4.0043e-10	8.64928e-07	2.9389e-25	1.73395e-23	[2, 3, 4]	Group49	14.2978	169	[Abca5, Abcc1, Actn4, Actr3, Adgrg1, Amot, Ankrd2, Anxa1, Anxa2, Apc, App, Arhgef2, Aspn, Atf5, Axin2, Bcar1, Bcl2, Bcr, Bnip3, Cbfa2t2, Ccl17, Cd44, Cdk5rap2, Cdkn2b, Cers2, Cited2, Ckap4, Col5a2, Cpe, Cspg4, Cst3, Ctdp1, Ctsz, Cxcl10, Cyld, Cyth2, Dcn, Ddit3, Dennd5a, Dmd, Dnajb11, Dpysl3, Dync1i2, Eaf2, Ecm1, Enpp1, Ereg, Fgfr1, Fgfr3, Fmr1, Fndc3b, Foxp4, Frzb, Fstl3, Fstl4, G6pdx, Gas6, Gdf1…
GO:0045596	negative regulation of cell differentiation	GO_BiologicalProcess-EBI-UniProt-GOA_04.09.2018_00h00	8.29161e-08	0.00017147	2.9389e-25	1.73395e-23	[3, 4, 5]	Group49	14.2064	128	[Abca5, Abcc1, Actn4, Actr3, Adgrg1, Ankrd2, Anxa1, App, Arhgef2, Atf5, Axin2, Bcar1, Bcl2, Cbfa2t2, Ccl17, Cd44, Cdk5rap2, Cdkn2b, Cers2, Cited2, Ckap4, Col5a2, Cspg4, Ctdp1, Ctsz, Cxcl10, Cyld, Cyth2, Ddit3, Dennd5a, Dmd, Dnajb11, Dpysl3, Dync1i2, Enpp1, Ereg, Fgfr1, Fgfr3, Fmr1, Fndc3b, Foxp4, Frzb, Fstl3, Fstl4, G6pdx, Gpr173, Hdac6, Ick, Id2, Id4, Ifrd1, Il4ra, Inpp5f, Inpp5j, Insig1, Itgav,…
GO:0051129	negative regulation of cellular component organization	GO_BiologicalProcess-EBI-UniProt-GOA_04.09.2018_00h00	4.26035e-13	9.3813e-10	2.9389e-25	1.73395e-23	[3, 4, 5]	Group49	16.8354	133	[Ace, Actn4, Actr3, Apc, Apod, Arhgef2, Arpc2, Atg7, Atr, Bag3, Bbs4, Bcar1, Bcl2l1, Bnip3, Bok, Capg, Capza1, Carmil1, Cbfa2t2, Cdk5rap2, Cers2, Clec16a, Clip3, Clu, Cspg4, Cst3, Ctsz, Cxcl10, Cyth2, Dennd5a, Dnaja4, Dnajb6, Dpysl3, Dync1i2, Dync1li1, Ehmt2, Eif4ebp1, Ercc1, Fam107a, Fez2, Fgfr3, Fmr1, Fstl4, Gba, Gmfb, Grina, Gsn, Hdac6, Ick, Ier3, Ifrd1, Ikbkb, Impact, Inpp5f, Inpp5j, Insig1, …
GO:0060284	regulation of cell development	GO_BiologicalProcess-EBI-UniProt-GOA_04.09.2018_00h00	5.55217e-19	1.27755e-15	2.9389e-25	1.73395e-23	[4, 5]	Group49	16.8539	195	[Abcc1, Ace, Actn4, Actr3, Adgra2, Adgrg1, Ahi1, Angptl2, Ankrd1, Ankrd23, App, Arhgap35, Arhgap44, Arhgef2, Arpc2, Atf1, Atf5, Atg7, Atp6ap1, Atp8a2, Axin2, Baiap2, Bcar1, Bcl2, Bend6, Bin1, Camk1, Carmil1, Cbfa2t2, Ccdc88a, Ccl5, Cdk5rap2, Cdkn2b, Cers2, Chn1, Chodl, Clcf1, Cpeb1, Creb3l2, Csnk1d, Cspg4, Ctdp1, Ctsz, Cttn, Cx3cl1, Cyth2, Dcn, Dennd5a, Dlg5, Dmd, Dnajb11, Dock7, Dpysl3, Dvl3, Dy…
GO:0010721	negative regulation of cell development	GO_BiologicalProcess-EBI-UniProt-GOA_04.09.2018_00h00	1.10318e-05	0.0209604	2.9389e-25	1.73395e-23	[4, 5, 6]	Group49	15.4589	64	[Actn4, Actr3, Adgrg1, App, Arhgef2, Atf5, Bcar1, Bcl2, Cbfa2t2, Cdk5rap2, Cdkn2b, Cers2, Cspg4, Ctdp1, Ctsz, Cyth2, Dennd5a, Dmd, Dnajb11, Dpysl3, Dync1i2, Fgfr3, Fmr1, Frzb, Fstl4, G6pdx, Gpr173, Ick, Id2, Id4, Ifrd1, Inpp5f, Inpp5j, Itgb1, Kank1, Kdm1a, Ldlr, Lgals1, Lrp1, Map3k14, Mib1, Nckap1, Ngef, Nrg1, Olfm1, Plk2, Postn, Pthlh, Ptn, Ptprz1, Rcc2, Rpl3, Rtn4, Runx2, Sema5a, Shb, Sirt2, So…
GO:0051960	regulation of nervous system development	GO_BiologicalProcess-EBI-UniProt-GOA_04.09.2018_00h00	4.08773e-14	9.09929e-11	2.9389e-25	1.73395e-23	[4, 5, 6]	Group49	15.6776	177	[Abcc1, Ace, Actr3, Adgrg1, Ahi1, Angptl2, Ankrd1, App, Arhgap35, Arhgap44, Arhgef2, Atf1, Atf5, Atp8a2, Baiap2, Bcl2, Bend6, Bin1, Camk1, Cbfa2t2, Ccdc88a, Ccl5, Cdk5rap2, Cdkn2b, Cers2, Chn1, Chodl, Clcf1, Cpe, Cpeb1, Creb3l2, Csnk1d, Cspg4, Ctsz, Cttn, Cx3cl1, Cyth2, Dcn, Dennd5a, Dlg5, Dmd, Dnajb11, Dock7, Dpysl3, Dvl3, Dync1i2, Eef1a1, Etv5, Fgfr1, Fgfr3, Fmr1, Fstl4, Fzd1, Fzd2, Gdf6, Golga…
GO:0050767	regulation of neurogenesis	GO_BiologicalProcess-EBI-UniProt-GOA_04.09.2018_00h00	8.99376e-16	2.03079e-12	2.9389e-25	1.73395e-23	[5, 6, 7, 8]	Group49	16.6008	168	[Abcc1, Ace, Actr3, Adgrg1, Ahi1, Angptl2, Ankrd1, App, Arhgap35, Arhgap44, Arhgef2, Atf1, Atf5, Atp8a2, Baiap2, Bcl2, Bend6, Bin1, Camk1, Cbfa2t2, Ccdc88a, Ccl5, Cdk5rap2, Cdkn2b, Cers2, Chn1, Chodl, Clcf1, Cpeb1, Creb3l2, Csnk1d, Cspg4, Ctsz, Cttn, Cx3cl1, Cyth2, Dcn, Dennd5a, Dlg5, Dmd, Dnajb11, Dock7, Dpysl3, Dvl3, Dync1i2, Eef1a1, Etv5, Fgfr1, Fgfr3, Fmr1, Fstl4, Fzd1, Gdf6, Golga2, Golga4, …
GO:0001558	regulation of cell growth	GO_BiologicalProcess-EBI-UniProt-GOA_04.09.2018_00h00	7.43804e-09	1.57017e-05	1.56516e-16	7.35627e-15	[3, 4, 5]	Group50	17.3719	78	[Acsl4, Actr3, Adnp2, Bbc3, Bcl2, Cd44, Cda, Cdkn1a, Cgref1, Creb3, Csf2rb, Ctdp1, Ctgf, Cttn, Cyr61, D7Ertd443e, Dcbld2, Dcn, Dcun1d3, Ddr1, Dnajc2, Eaf2, Edn1, Enpp1, Fam107a, Fdps, Fhl1, Frzb, Fstl4, G6pdx, Golga4, Hbegf, Hspa1a, Htra4, Ick, Ifrd1, Igfbp3, Igfbp7, Ilk, Inhba, Ist1, Krt17, Lpar3, Map1b, Mmp14, Mtpn, Npm1, Nppa, Nppb, Nrg1, Nubp1, Olfm1, Osgin1, Picalm, Plaa, Ptk2b, Rexo2, Rims2…
GO:0048588	developmental cell growth	GO_BiologicalProcess-EBI-UniProt-GOA_04.09.2018_00h00	1.95313e-05	0.0365236	1.56516e-16	7.35627e-15	[3, 4, 5]	Group50	17.037	46	[Actr3, App, Arih2, Ctdp1, Cttn, Dcn, Ddr1, Edn1, Fdps, Fstl4, G6pdx, Golga4, Hdac6, Hsp90aa1, Ick, Ifrd1, Ilk, Impact, Ist1, Itgb1, Kdm1a, Lpar3, Map1b, Nin, Nppa, Nrg1, Nrn1l, Olfm1, Pdlim5, Picalm, Plaa, Postn, Prkg1, Prmt2, Raph1, Rims2, Rtn4, Runx2, Sema5a, Smurf1, Sorbs2, Srf, Tnfrsf12a, Wisp1, Zeb2, Zfyve27]
GO:0032990	cell part morphogenesis	GO_BiologicalProcess-EBI-UniProt-GOA_04.09.2018_00h00	9.47515e-10	2.03242e-06	1.56516e-16	7.35627e-15	[4, 5]	Group50	15.5642	120	[Abi1, Actr3, Adarb1, Angptl2, Apc, App, Arhgap35, Arhgap44, Atg7, Atp8a2, Baiap2, Bcl2, Bcl2l1, Boc, Cd44, Cdh11, Chn1, Clu, Cttn, Dcn, Ddr1, Dmd, Dock7, Dvl3, Egr2, Enah, Ext1, Fez2, Fgfr3, Fmn1, Fstl4, Golga2, Golga4, Grina, Grip1, Hdac6, Hsp90aa1, Ick, Ifrd1, Igf1r, Ilk, Impact, Ispd, Ist1, Itgb1, Itgb3, Kalrn, Kank1, Kdm1a, Kidins220, Kif1a, Kif5b, Kif5c, Lpar3, Lrp8, Map1b, Map3k14, Map6, M…
GO:0048858	cell projection morphogenesis	GO_BiologicalProcess-EBI-UniProt-GOA_04.09.2018_00h00	1.33599e-10	2.89508e-07	1.56516e-16	7.35627e-15	[4, 5, 6]	Group50	16.1423	118	[Abi1, Actr3, Adarb1, Angptl2, Apc, App, Arhgap35, Arhgap44, Atg7, Atp8a2, Baiap2, Bcl2, Boc, Cd44, Cdh11, Chn1, Clu, Cttn, Dcn, Ddr1, Dmd, Dock7, Dvl3, Egr2, Enah, Ext1, Fez2, Fgfr3, Fmn1, Fstl4, Golga2, Golga4, Grina, Grip1, Hdac6, Hsp90aa1, Ick, Ifrd1, Igf1r, Ilk, Impact, Ispd, Ist1, Itgb1, Itgb3, Kalrn, Kank1, Kdm1a, Kidins220, Kif1a, Kif5b, Kif5c, Lpar3, Lrp8, Map1b, Map3k14, Map6, Met, Mycb…
GO:0010769	regulation of cell morphogenesis involved in differentiation	GO_BiologicalProcess-EBI-UniProt-GOA_04.09.2018_00h00	1.14437e-06	0.00227958	1.56516e-16	7.35627e-15	[5, 6, 7]	Group50	16.9014	60	[Actn4, Actr3, Angptl2, Arhgap35, Arhgap44, Arpc2, Baiap2, Bcar1, Carmil1, Chn1, Cttn, Dcn, Fstl4, Golga2, Golga4, Ick, Ifrd1, Ilk, Ist1, Itgb3, Kalrn, Kank1, Lpar3, Lrp8, Map1b, Map6, Met, Mycbp2, Ngef, Nin, Nrg1, Nsmf, Numbl, Olfm1, Pak3, Pam, Pdlim5, Picalm, Plxnb2, Postn, Ptprf, Ptprz1, Rcc2, Reln, Rtn4, Runx2, Sbno2, Sdc2, Sema5a, Skil, Snap91, Srf, Syne1, Syngap1, Tnfrsf12a, Tubb2b, Ust, Vi…
GO:0120039	plasma membrane bounded cell projection morphogenesis	GO_BiologicalProcess-EBI-UniProt-GOA_04.09.2018_00h00	4.3428e-10	9.37176e-07	1.56516e-16	7.35627e-15	[5, 6, 7]	Group50	15.956	116	[Abi1, Actr3, Adarb1, Angptl2, Apc, App, Arhgap35, Arhgap44, Atg7, Atp8a2, Baiap2, Bcl2, Boc, Cd44, Cdh11, Chn1, Clu, Cttn, Dcn, Ddr1, Dmd, Dock7, Dvl3, Egr2, Enah, Ext1, Fez2, Fgfr3, Fmn1, Fstl4, Golga2, Golga4, Grina, Grip1, Hdac6, Hsp90aa1, Ick, Ifrd1, Igf1r, Ilk, Impact, Ispd, Ist1, Itgb1, Kalrn, Kank1, Kdm1a, Kidins220, Kif1a, Kif5b, Kif5c, Lpar3, Lrp8, Map1b, Map3k14, Map6, Met, Mycbp2, Myh…
GO:0048812	neuron projection morphogenesis	GO_BiologicalProcess-EBI-UniProt-GOA_04.09.2018_00h00	3.9321e-09	8.34785e-06	1.56516e-16	7.35627e-15	[6, 7, 8, 9, 10, 11]	Group50	15.5899	111	[Abi1, Actr3, Adarb1, Angptl2, Apc, App, Arhgap35, Arhgap44, Atg7, Atp8a2, Baiap2, Bcl2, Boc, Cdh11, Chn1, Clu, Cttn, Dcn, Ddr1, Dmd, Dock7, Dvl3, Egr2, Enah, Ext1, Fez2, Fgfr3, Fmn1, Fstl4, Golga2, Golga4, Grina, Grip1, Hdac6, Hsp90aa1, Ick, Ifrd1, Igf1r, Ilk, Impact, Ispd, Ist1, Itgb1, Kalrn, Kdm1a, Kidins220, Kif1a, Kif5b, Kif5c, Lpar3, Lrp8, Map1b, Map3k14, Map6, Met, Mycbp2, Myh10, Nbl1, Nca…
GO:0006979	response to oxidative stress	GO_BiologicalProcess-EBI-UniProt-GOA_04.09.2018_00h00	2.52596e-08	5.27674e-05	2.56576e-16	1.18025e-14	[3]	Group51	16.537	85	[Abcc1, Acox2, Adam9, Adnp2, Ankrd2, Anxa1, Apod, App, Atf4, Atg7, Axl, Bcar1, Bcl2, Bnip3, Cat, Ccdc88a, Cdkn1a, Col1a1, Cst3, Cxcl10, Cygb, Cyp1b1, Dhcr24, Edn1, Eef2, Ercc1, Ercc3, Ercc6, Etv5, Fzd1, G6pdx, Gclc, Gclm, Ggt7, Gnao1, Gpx3, Gpx8, Hdac6, Hif1a, Hmox1, Hspb1, Impact, Itgav, Lcn2, Lonp1, Mctp1, Met, Mmp14, Mmp2, Msrb3, Nfe2l1, Nol3, Nr4a3, Nup93, P4hb, Pcgf2, Pde8a, Pdpk1, Plekha1, …
GO:0009636	response to toxic substance	GO_BiologicalProcess-EBI-UniProt-GOA_04.09.2018_00h00	1.17599e-05	0.0223086	2.56576e-16	1.18025e-14	[3]	Group51	14.1252	88	[Abat, Adam9, Adcy7, Angptl2, Anxa1, Arhgef5, Arnt2, Asns, Atf4, Axl, Bcl2, Bcl2l1, Bnip3, Cat, Ccdc88a, Ccl5, Cdkn1a, Chrnb1, Cited2, Cldn1, Col1a1, Crhbp, Cst3, Cygb, Cyp1b1, Edn1, Eef2, Ehmt2, Eif4ebp1, Ephx1, Ercc6, Esd, G6pdx, Gck, Gnao1, Gpx3, Gpx8, Grin3a, Gsn, Gsr, Gsta3, Gstm3, Hdac6, Hif1a, Hmox1, Htr1b, Igf1r, Impact, Kdm1a, Lcn2, Met, Mmp2, Mt1, Mt2, Myc, Nol3, Nr4a3, Nucb1, Nup93, Nu…
GO:0010035	response to inorganic substance	GO_BiologicalProcess-EBI-UniProt-GOA_04.09.2018_00h00	2.68706e-07	0.000547355	2.56576e-16	1.18025e-14	[3]	Group51	15.0943	96	[Abat, Abcg2, Adam9, Adcy7, Alg2, Anxa1, Anxa5, Anxa7, App, Arhgef5, Atf1, Atf4, Atg7, Atic, Axl, Bcar1, Bcl2, Bnip3, Cat, Ccdc88a, Cdkn1a, Cldn1, Col1a1, Cp, Cpne2, Crhbp, Cst3, Cyp1b1, Dlg2, Dmd, Edn1, Eef2, Ercc1, Ercc6, Fibin, Fmr1, Fstl3, Gclc, Gnao1, Gpi1, Gpr39, Gsn, Gss, Hdac6, Hif1a, Hmox1, Id2, Impact, Itgav, Jund, Kcnh1, Kmt2a, Krt8, Lcn2, Lonp1, Loxl2, Loxl3, Met, Mmp2, Mnat1, Mt1, Mt…
GO:0042493	response to drug	GO_BiologicalProcess-EBI-UniProt-GOA_04.09.2018_00h00	3.36633e-07	0.000683365	2.56576e-16	1.18025e-14	[3]	Group51	13.2218	158	[Abat, Abcb4, Abcc1, Abcg2, Abhd2, Acer2, Adam9, Adcy7, Adssl1, Angptl2, Ankrd1, Anxa1, Apod, Arhgef2, Arhgef5, Arpc2, Asns, Atf4, Atg7, Atr, Axl, Baiap2, Bcar1, Bcl2, Bcl2l1, Bnip3, Cat, Ccdc88a, Cdkn1a, Chrnb1, Cldn1, Cldn4, Col1a1, Comt, Crhbp, Cst3, Cubn, Cygb, Cyp1b1, Dvl3, Edn1, Ednra, Eef1a1, Eef2, Ehmt2, Eif4ebp1, Entpd1, Erbin, Fibin, Fmr1, Fzd1, G6pdx, Gabbr1, Gas6, Gba, Gck, Gclc, Gclm…
GO:1901700	response to oxygen-containing compound	GO_BiologicalProcess-EBI-UniProt-GOA_04.09.2018_00h00	1.04803e-14	2.34339e-11	2.56576e-16	1.18025e-14	[3]	Group51	14.086	262	[Abat, Abcb4, Abcg2, Abhd2, Ace, Acer2, Acp5, Actn2, Actr1a, Adam9, Adcy7, Adnp2, Angptl2, Ankrd1, Anxa1, Anxa5, Apc, Apod, App, Arhgef2, Arhgef5, Arid5a, Arnt2, Arpc2, Asns, Atf4, Atg7, Atp1b1, Axl, Baiap2, Baiap2l1, Bcar1, Bcl2, Bcl2l1, Bcr, Bnip3, Cacnb1, Capn2, Cat, Ccdc88a, Ccl5, Cdkn1a, Cldn1, Cldn4, Clu, Col1a1, Col1a2, Col5a2, Comt, Cpeb1, Crhbp, Cst3, Ctgf, Ctsl, Cx3cl1, Cxcl10, Cxcl13, …
GO:0033993	response to lipid	GO_BiologicalProcess-EBI-UniProt-GOA_04.09.2018_00h00	1.30599e-06	0.00259632	2.56576e-16	1.18025e-14	[4]	Group51	13.1797	143	[Abcb4, Abcg2, Abhd2, Ace, Acer2, Acp5, Actr1a, Adam9, Adnp2, Ankrd1, Anxa1, Anxa3, Arid5a, Arnt2, Atp1b1, Axl, Bcl2, Bcr, Cat, Ccl5, Cdkn1a, Ckap4, Cldn1, Cldn4, Clu, Col1a1, Comt, Cpeb1, Crhbp, Cst3, Ctgf, Ctsl, Cx3cl1, Cxcl10, Cxcl13, Dcn, Ddrgk1, Ddx5, Edn1, Ednra, Eef2, Eif4ebp1, Erbin, F2r, Fads1, Fam107a, Fibin, Fosl2, Gba, Gdap1, Gnai1, Gpi1, Grip1, Grn, Hdac6, Htr1b, Igf2r, Igfbp7, Inhba…
GO:0035690	cellular response to drug	GO_BiologicalProcess-EBI-UniProt-GOA_04.09.2018_00h00	5.1396e-06	0.0099143	2.56576e-16	1.18025e-14	[4]	Group51	15.5963	68	[Abcg2, Acer2, Adcy7, Adssl1, Ankrd1, Anxa1, Arhgef2, Arhgef5, Arpc2, Atf4, Atg7, Axl, Baiap2, Bcar1, Bnip3, Ccdc88a, Cdkn1a, Crhbp, Cst3, Cyp1b1, Edn1, Eef1a1, Ehmt2, Eif4ebp1, Fmr1, Gas6, Gclc, Gclm, Gnai1, Gnai2, Gstm3, Hdac6, Hmox1, Htr1b, Impact, Itgb3, Kmt2a, Lcn2, Met, Mr1, Myc, Ndor1, Nme1, Nol3, Nr4a3, Nup93, Pcgf2, Pde8a, Plekha1, Ppm1e, Ppp1r12a, Prkcd, Prnp, Ptgs2, Pycr1, Rnf149, Ryr3…
GO:1901701	cellular response to oxygen-containing compound	GO_BiologicalProcess-EBI-UniProt-GOA_04.09.2018_00h00	5.14409e-09	1.09003e-05	2.56576e-16	1.18025e-14	[4]	Group51	13.8044	168	[Abcb4, Abcg2, Actn2, Adam9, Adcy7, Adnp2, Angptl2, Ankrd1, Anxa1, Anxa5, Apc, App, Arhgef2, Arhgef5, Arid5a, Arpc2, Atf4, Atg7, Axl, Baiap2, Baiap2l1, Bcar1, Bcl2l1, Bcr, Bnip3, Cacnb1, Capn2, Ccdc88a, Ccl5, Cdkn1a, Cldn1, Clu, Col1a1, Col1a2, Col5a2, Cpeb1, Crhbp, Cst3, Cx3cl1, Cxcl10, Cyp1b1, Dynll1, Edn1, Ehmt2, Eif4ebp1, Enpp1, Eprs, Esd, Gas6, Gck, Gclc, Gclm, Gdap1, Gdf15, Gnai1, Gnai2, Gp…
GO:0050793	regulation of developmental process	GO_BiologicalProcess-EBI-UniProt-GOA_04.09.2018_00h00	9.91116e-25	2.30633e-21	7.17088e-30	4.8762e-28	[2, 3]	Group52	14.2758	411	[Abca5, Abcc1, Ace, Actn4, Actr3, Acvr1, Adam8, Adam9, Adamts20, Adgra2, Adgrg1, Ahi1, Alg2, Amot, Angptl2, Ankrd1, Ankrd2, Ankrd23, Anxa1, Anxa2, Anxa3, Anxa7, Ap3b1, Apc, App, Arhgap35, Arhgap44, Arhgdia, Arhgef2, Arpc2, Aspn, Atf1, Atf4, Atf5, Atg7, Atoh8, Atp6ap1, Atp8a2, Atxn1l, Axin2, Axl, Baiap2, Bbs4, Bcar1, Bcl2, Bcr, Bend6, Bin1, Bloc1s6, Bmp2k, Bnip3, Boc, Camk1, Camsap1, Carmil1, Cbfa…
GO:0051093	negative regulation of developmental process	GO_BiologicalProcess-EBI-UniProt-GOA_04.09.2018_00h00	4.0043e-10	8.64928e-07	7.17088e-30	4.8762e-28	[2, 3, 4]	Group52	14.2978	169	[Abca5, Abcc1, Actn4, Actr3, Adgrg1, Amot, Ankrd2, Anxa1, Anxa2, Apc, App, Arhgef2, Aspn, Atf5, Axin2, Bcar1, Bcl2, Bcr, Bnip3, Cbfa2t2, Ccl17, Cd44, Cdk5rap2, Cdkn2b, Cers2, Cited2, Ckap4, Col5a2, Cpe, Cspg4, Cst3, Ctdp1, Ctsz, Cxcl10, Cyld, Cyth2, Dcn, Ddit3, Dennd5a, Dmd, Dnajb11, Dpysl3, Dync1i2, Eaf2, Ecm1, Enpp1, Ereg, Fgfr1, Fgfr3, Fmr1, Fndc3b, Foxp4, Frzb, Fstl3, Fstl4, G6pdx, Gas6, Gdf1…
GO:0051241	negative regulation of multicellular organismal process	GO_BiologicalProcess-EBI-UniProt-GOA_04.09.2018_00h00	3.33736e-14	7.43231e-11	7.17088e-30	4.8762e-28	[2, 3, 4]	Group52	14.8754	209	[Abat, Abcg2, Ace, Acp5, Actr1a, Actr3, Adcy7, Adgrg1, Adora1, Amot, Anxa1, Anxa2, Anxa4, Anxa5, Apc, Apod, App, Arhgef2, Arrdc3, Aspn, Atf4, Atf5, Axin2, Axl, Bcl2, Bcr, Bin1, Cbfa2t2, Cd276, Cd44, Cd63, Cdk5rap2, Cdkn2b, Cers2, Cited2, Ckap4, Cmklr1, Col5a2, Comt, Cpe, Crhbp, Cspg4, Cst3, Ctdp1, Ctsz, Cx3cl1, Cxcl10, Cxcl13, Cyld, Cyth2, Dcn, Ddit3, Dennd5a, Dmd, Dnajb11, Dock7, Dpysl3, Dync1i2…
GO:0045595	regulation of cell differentiation	GO_BiologicalProcess-EBI-UniProt-GOA_04.09.2018_00h00	3.06663e-22	7.11765e-19	7.17088e-30	4.8762e-28	[3, 4]	Group52	15.0943	312	[Abca5, Abcc1, Ace, Actn4, Actr3, Acvr1, Adam8, Adamts20, Adgra2, Adgrg1, Ahi1, Angptl2, Ankrd1, Ankrd2, Ankrd23, Anxa1, Ap3b1, Apc, App, Arhgap35, Arhgap44, Arhgef2, Arpc2, Atf1, Atf5, Atg7, Atoh8, Atp6ap1, Atp8a2, Axin2, Axl, Baiap2, Bcar1, Bcl2, Bend6, Bin1, Bloc1s6, Boc, Camk1, Carmil1, Cbfa2t2, Ccdc88a, Ccl17, Ccl5, Ccl8, Cd109, Cd276, Cd44, Cdk5rap2, Cdkn2b, Cebpd, Cela1, Cers2, Chn1, Chodl…
GO:2000026	regulation of multicellular organismal development	GO_BiologicalProcess-EBI-UniProt-GOA_04.09.2018_00h00	9.88003e-22	2.28821e-18	7.17088e-30	4.8762e-28	[3, 4]	Group52	14.689	333	[Abcc1, Ace, Actr3, Acvr1, Adam8, Adgra2, Adgrg1, Ahi1, Alg2, Amot, Angptl2, Ankrd1, Anxa1, Anxa3, Ap3b1, Apc, App, Arhgap35, Arhgap44, Arhgef2, Aspn, Atf1, Atf4, Atf5, Atg7, Atoh8, Atp6ap1, Atp8a2, Atxn1l, Axin2, Axl, Baiap2, Bcl2, Bend6, Bin1, Bmp2k, Boc, Camk1, Cbfa2t2, Cblb, Ccdc88a, Ccl5, Cd109, Cd276, Cd3e, Cd44, Cdk5rap2, Cdkn1a, Cdkn2b, Cela1, Cemip2, Cers2, Chil1, Chn1, Chodl, Cited2, Ck…
GO:0045596	negative regulation of cell differentiation	GO_BiologicalProcess-EBI-UniProt-GOA_04.09.2018_00h00	8.29161e-08	0.00017147	7.17088e-30	4.8762e-28	[3, 4, 5]	Group52	14.2064	128	[Abca5, Abcc1, Actn4, Actr3, Adgrg1, Ankrd2, Anxa1, App, Arhgef2, Atf5, Axin2, Bcar1, Bcl2, Cbfa2t2, Ccl17, Cd44, Cdk5rap2, Cdkn2b, Cers2, Cited2, Ckap4, Col5a2, Cspg4, Ctdp1, Ctsz, Cxcl10, Cyld, Cyth2, Ddit3, Dennd5a, Dmd, Dnajb11, Dpysl3, Dync1i2, Enpp1, Ereg, Fgfr1, Fgfr3, Fmr1, Fndc3b, Foxp4, Frzb, Fstl3, Fstl4, G6pdx, Gpr173, Hdac6, Ick, Id2, Id4, Ifrd1, Il4ra, Inpp5f, Inpp5j, Insig1, Itgav,…
GO:0060284	regulation of cell development	GO_BiologicalProcess-EBI-UniProt-GOA_04.09.2018_00h00	5.55217e-19	1.27755e-15	7.17088e-30	4.8762e-28	[4, 5]	Group52	16.8539	195	[Abcc1, Ace, Actn4, Actr3, Adgra2, Adgrg1, Ahi1, Angptl2, Ankrd1, Ankrd23, App, Arhgap35, Arhgap44, Arhgef2, Arpc2, Atf1, Atf5, Atg7, Atp6ap1, Atp8a2, Axin2, Baiap2, Bcar1, Bcl2, Bend6, Bin1, Camk1, Carmil1, Cbfa2t2, Ccdc88a, Ccl5, Cdk5rap2, Cdkn2b, Cers2, Chn1, Chodl, Clcf1, Cpeb1, Creb3l2, Csnk1d, Cspg4, Ctdp1, Ctsz, Cttn, Cx3cl1, Cyth2, Dcn, Dennd5a, Dlg5, Dmd, Dnajb11, Dock7, Dpysl3, Dvl3, Dy…
GO:0010721	negative regulation of cell development	GO_BiologicalProcess-EBI-UniProt-GOA_04.09.2018_00h00	1.10318e-05	0.0209604	7.17088e-30	4.8762e-28	[4, 5, 6]	Group52	15.4589	64	[Actn4, Actr3, Adgrg1, App, Arhgef2, Atf5, Bcar1, Bcl2, Cbfa2t2, Cdk5rap2, Cdkn2b, Cers2, Cspg4, Ctdp1, Ctsz, Cyth2, Dennd5a, Dmd, Dnajb11, Dpysl3, Dync1i2, Fgfr3, Fmr1, Frzb, Fstl4, G6pdx, Gpr173, Ick, Id2, Id4, Ifrd1, Inpp5f, Inpp5j, Itgb1, Kank1, Kdm1a, Ldlr, Lgals1, Lrp1, Map3k14, Mib1, Nckap1, Ngef, Nrg1, Olfm1, Plk2, Postn, Pthlh, Ptn, Ptprz1, Rcc2, Rpl3, Rtn4, Runx2, Sema5a, Shb, Sirt2, So…
GO:0044093	positive regulation of molecular function	GO_BiologicalProcess-EBI-UniProt-GOA_04.09.2018_00h00	5.88144e-16	1.32979e-12	1.92644e-24	1.11734e-22	[3]	Group53	14.4199	261	[Abcb4, Abi1, Abra, Ace, Acer2, Actn2, Actr1a, Actr3, Adam8, Adam9, Adora1, Agap1, Agfg2, Alg2, Ambra1, Amfr, Anxa2, Anxa3, App, Arfgap3, Arhgap1, Arhgap21, Arhgap22, Arhgap35, Arhgap44, Arhgdia, Arhgdig, Arhgef12, Arhgef2, Arhgef37, Arhgef5, Arid5b, Arrdc3, Atp1b1, Atr, Avpi1, Axin2, Azin1, Azin2, Bbc3, Bcl2, Bcr, Bin1, Bok, Cald1, Camk1, Camkk1, Cat, Ccdc88a, Ccl17, Ccl5, Ccl8, Ccnd2, Cct2, Cd4…
GO:0050790	regulation of catalytic activity	GO_BiologicalProcess-EBI-UniProt-GOA_04.09.2018_00h00	2.88782e-15	6.49471e-12	1.92644e-24	1.11734e-22	[3]	Group53	13.5181	317	[Abi1, Ace, Acer2, Actr1a, Adam8, Adam9, Adarb1, Adcy7, Adora1, Agap1, Agfg2, Alg2, Ambra1, Amot, Anxa1, Anxa2, Anxa3, Apc, App, Arfgap3, Arfgef3, Arhgap1, Arhgap21, Arhgap22, Arhgap35, Arhgap44, Arhgdia, Arhgdig, Arhgef12, Arhgef37, Arhgef5, Arrdc3, Aspn, Atp1b1, Atr, Aup1, Avpi1, Axin2, Azin1, Azin2, Bag3, Bbc3, Bbs4, Bcl2, Bcl2l1, Bcr, Bgn, Bicd1, Bin1, Bmp2k, Bok, C4b, Calu, Camk1, Camk2n1, C…
GO:0043085	positive regulation of catalytic activity	GO_BiologicalProcess-EBI-UniProt-GOA_04.09.2018_00h00	5.72464e-11	1.24454e-07	1.92644e-24	1.11734e-22	[4]	Group53	14.0413	197	[Abi1, Ace, Acer2, Adam8, Adam9, Adora1, Agap1, Agfg2, Alg2, Ambra1, App, Arfgap3, Arhgap1, Arhgap21, Arhgap22, Arhgap35, Arhgap44, Arhgdia, Arhgdig, Arhgef12, Arhgef37, Arhgef5, Arrdc3, Atp1b1, Atr, Avpi1, Axin2, Azin1, Azin2, Bbc3, Bcl2, Bcr, Bin1, Bok, Camk1, Camkk1, Ccdc88a, Ccl17, Ccl5, Ccl8, Ccnd2, Cct2, Cd44, Cdkn1a, Chil1, Chn1, Clu, Creb3, Cspg4, Ctgf, Cx3cl1, Cxcl13, Cyr61, Dap, Dazap2,…
GO:0043086	negative regulation of catalytic activity	GO_BiologicalProcess-EBI-UniProt-GOA_04.09.2018_00h00	2.26093e-06	0.00445177	1.92644e-24	1.11734e-22	[4]	Group53	13.5165	123	[Actr1a, Adarb1, Amot, Anxa1, Anxa2, Anxa3, Apc, App, Arfgef3, Aspn, Bbs4, Bcl2l1, Bgn, Bicd1, Bin1, C4b, Calu, Camk2n1, Cast, Cblb, Cd109, Cd44, Cdkn1a, Cdkn2b, Cst3, Cst6, Cstb, Dcn, Dhcr24, Dlg2, Dnajb6, Dusp26, Dusp4, Dynll1, Ecm1, Eif4b, Fetub, Fnip2, Furin, Fzd2, Gabbr1, Gadd45b, Gadd45g, Gas6, Gba, Gnai2, Gpi1, Hspa1b, Hspb1, Igf1r, Ikbkb, Ilk, Irs2, Itih2, Itih4, Itprip, Kat2b, Lrch1, Mic…
GO:0051336	regulation of hydrolase activity	GO_BiologicalProcess-EBI-UniProt-GOA_04.09.2018_00h00	1.5086e-08	3.16957e-05	1.92644e-24	1.11734e-22	[4]	Group53	13.4238	178	[Acer2, Agap1, Agfg2, Alg2, Amot, Anxa1, App, Arfgap3, Arfgef3, Arhgap1, Arhgap21, Arhgap22, Arhgap35, Arhgap44, Arhgdia, Arhgdig, Arhgef12, Arhgef37, Arhgef5, Atp1b1, Atr, Axin2, Bbc3, Bbs4, Bcl2l1, Bcr, Bicd1, Bin1, Bok, C4b, Cast, Ccl17, Ccl5, Ccl8, Cd109, Cd44, Chn1, Ckap4, Creb3, Cst3, Cst6, Cstb, Ctgf, Cx3cl1, Cxcl13, Cyr61, Dap, Ddrgk1, Dhcr24, Dlg2, Dnajb11, Dnajb4, Dnajb6, Dnajc10, Dock7…
GO:0043087	regulation of GTPase activity	GO_BiologicalProcess-EBI-UniProt-GOA_04.09.2018_00h00	1.85882e-05	0.0348156	1.92644e-24	1.11734e-22	[5]	Group53	14.8305	70	[Agap1, Agfg2, Amot, Arfgap3, Arhgap1, Arhgap21, Arhgap22, Arhgap35, Arhgap44, Arhgdia, Arhgdig, Arhgef12, Arhgef37, Arhgef5, Axin2, Bbs4, Bcr, Bin1, Ccl17, Ccl5, Ccl8, Chn1, Cx3cl1, Cxcl13, Dock7, Dvl3, Eif5, Evi5, F2r, Fam13b, Fzd2, Gnao1, Itgb1, Kalrn, Lars, Lrch1, Map3k14, Mtss1l, Myo9a, Myo9b, Ngef, Picalm, Pip5k1a, Plxnb2, Prkg1, Ptk2b, Rab3gap1, Rab3gap2, Rabep1, Ralbp1, Rapgef1, Rasgef1b,…
GO:0051345	positive regulation of hydrolase activity	GO_BiologicalProcess-EBI-UniProt-GOA_04.09.2018_00h00	6.0774e-06	0.0116808	1.92644e-24	1.11734e-22	[5]	Group53	13.7931	104	[Acer2, Agap1, Agfg2, Alg2, App, Arfgap3, Arhgap1, Arhgap21, Arhgap22, Arhgap35, Arhgap44, Arhgdia, Arhgdig, Arhgef12, Arhgef37, Arhgef5, Atp1b1, Atr, Axin2, Bbc3, Bcr, Bin1, Bok, Ccl17, Ccl5, Ccl8, Chn1, Creb3, Ctgf, Cx3cl1, Cxcl13, Cyr61, Dap, Ddrgk1, Dnajb11, Dnajb4, Dnajb6, Dnajc10, Dock7, Dvl3, Dync1i1, Dync1i2, Dynll1, Eif5, Evi5, F2r, Fam13b, Fgfr1, Fgfr3, Fzd2, Gna13, Gnao1, Gsn, Hip1, If…
GO:0030162	regulation of proteolysis	GO_BiologicalProcess-EBI-UniProt-GOA_04.09.2018_00h00	4.88886e-10	1.05355e-06	1.92644e-24	1.11734e-22	[5, 6]	Group53	15.3483	130	[Acer2, Adam8, Adam9, Alg2, App, Arih1, Arih2, Atg7, Atr, Bbc3, Bcl2l1, Bin1, Bok, C4b, Camk2n1, Cast, Cd109, Cd44, Cfh, Chac1, Ckap4, Clec16a, Clu, Csnk1d, Csnk1e, Cst3, Cst6, Cstb, Ctgf, Ctnnd1, Ctsz, Cyr61, Dap, Dda1, Ddrgk1, Dhcr24, Dnajb6, Ecm1, Edem2, F2r, Fetub, Fmr1, Furin, Gas6, Gba, Gclc, Gpi1, Gsn, Hdac6, Hip1, Hipk2, Hspa1b, Ift57, Ift88, Il33, Ist1, Itih2, Itih4, Lonrf3, Ltbp4, Map1a…
GO:0051049	regulation of transport	GO_BiologicalProcess-EBI-UniProt-GOA_04.09.2018_00h00	7.17301e-15	1.60819e-11	2.61283e-17	1.30642e-15	[3, 4]	Group54	13.8015	285	[Aak1, Abat, Abca7, Abcb4, Abcc1, Abcg2, Ace, Acsl4, Actn2, Actn4, Actr3, Adam9, Adora1, Ahi1, Akap8l, Ankrd1, Anxa1, Anxa2, Anxa4, Anxa5, Ap2b1, Apod, Arfgap3, Arfip1, Arhgap1, Arhgap21, Arhgap44, Arhgef5, Arid5a, Arpc2, Aspscr1, Atf4, Atg7, Atp1b1, Atp6ap1, Atp8a2, Axl, Azin1, Azin2, Bag3, Bbc3, Bcl2, Bcl2l1, Bcr, Best3, Bicd1, Bin1, Blk, Bmp2k, Bok, Cacnb1, Cadps, Camk1, Catsper2, Ccl5, Cd276,…
GO:0051050	positive regulation of transport	GO_BiologicalProcess-EBI-UniProt-GOA_04.09.2018_00h00	9.37753e-16	2.11651e-12	2.61283e-17	1.30642e-15	[2, 3, 4, 5]	Group54	16.1607	181	[Abat, Abca7, Abcb4, Abcc1, Actn2, Actn4, Actr3, Adam9, Adora1, Ahi1, Ankrd1, Anxa1, Anxa2, Ap2b1, Arhgef5, Arid5a, Arpc2, Atf4, Atg7, Atp1b1, Atp6ap1, Atp8a2, Axl, Azin1, Azin2, Bag3, Bbc3, Bcl2l1, Bcr, Bicd1, Bin1, Blk, Bok, Cadps, Camk1, Ccl5, Cd276, Cd63, Cdkn1a, Clcf1, Clec4e, Clip3, Clu, Creb3, Crlf2, Cx3cl1, Cxcl10, Dcn, Dmd, Dnm1, Doc2b, Dync1h1, Dynll1, Edem2, Edn1, Edn3, Ednra, Ehd3, Ex…
GO:0016192	vesicle-mediated transport	GO_BiologicalProcess-EBI-UniProt-GOA_04.09.2018_00h00	9.21422e-12	2.01423e-08	2.61283e-17	1.30642e-15	[4]	Group54	13.9535	216	[Aak1, Abca7, Actn2, Actn4, Ahi1, Alg2, Anxa1, Anxa2, Anxa3, Ap2b1, Ap3b1, Apobr, App, Arcn1, Arfgap3, Arhgap1, Arhgap21, Arhgap44, Arl4c, Atg7, Atp6ap1, Atp6v1h, Atp9a, Axl, Bcl2l1, Bcr, Bicd1, Bicd2, Bin1, Bloc1s6, Bmp2k, Cadps, Carmil1, Ccl5, Ccz1, Cd63, Cdc42se1, Cep83, Clip3, Cltb, Clu, Colec12, Copa, Copb1, Cope, Copg1, Creb3l2, Crhbp, Csnk1d, Csnk1e, Csnk1g3, Cttn, Cubn, Dcn, Dennd5a, Dnm1…
GO:0060627	regulation of vesicle-mediated transport	GO_BiologicalProcess-EBI-UniProt-GOA_04.09.2018_00h00	6.50569e-10	1.39807e-06	2.61283e-17	1.30642e-15	[3, 4, 5]	Group54	16.5316	102	[Aak1, Abca7, Actn2, Actn4, Ahi1, Anxa1, Anxa2, Ap2b1, Arfgap3, Arhgap1, Arhgap21, Arhgap44, Atg7, Atp6ap1, Axl, Bcl2l1, Bcr, Bicd1, Bin1, Bmp2k, Cadps, Cd63, Clip3, Clu, Dcn, Dnm1, Doc2b, Ehd3, Ehd4, Evi5, Fmr1, Gab2, Gas6, Gnai2, Grin3a, Gsg1l, Hgs, Hip1, Hmox1, Htr1b, Il4ra, Inpp5f, Insig1, Itgav, Itgb1, Kcnh1, Kif1a, Kif5b, Lbp, Ldlr, Lgals3, Lrp1, Lrpap1, Mctp1, Mfge8, Mib1, Mical1, Mr1, Msn…
GO:0098657	import into cell	GO_BiologicalProcess-EBI-UniProt-GOA_04.09.2018_00h00	7.29996e-07	0.00146437	2.61283e-17	1.30642e-15	[4]	Group54	13.7892	123	[Aak1, Abca7, Actn4, Ahi1, Anxa1, Anxa2, Anxa3, Ap2b1, Apobr, App, Arfgap3, Arhgap1, Arhgap21, Atg7, Atp6v1h, Atp9a, Axl, Bcl2l1, Bcr, Bicd1, Bin1, Bmp2k, Carmil1, Cd63, Cdc42se1, Clip3, Cltb, Clu, Colec12, Csnk1d, Csnk1e, Csnk1g3, Cttn, Cubn, Dcn, Dnm1, Eea1, Ehd3, Ehd4, Enpp1, Fmr1, Gas6, Gpm6b, Grk4, Grn, Gsg1l, Gsn, Hhipl1, Hip1, Htr1b, Inpp5f, Itgav, Itgb1, Itgb3, Lbp, Ldlr, Lgals3, Loxl2, L…
GO:0006897	endocytosis	GO_BiologicalProcess-EBI-UniProt-GOA_04.09.2018_00h00	3.93374e-07	0.000797369	2.61283e-17	1.30642e-15	[5]	Group54	14.3038	113	[Aak1, Abca7, Actn4, Ahi1, Anxa1, Anxa2, Anxa3, Ap2b1, Apobr, App, Arfgap3, Arhgap21, Atg7, Atp6v1h, Atp9a, Axl, Bcl2l1, Bcr, Bicd1, Bin1, Bmp2k, Carmil1, Cd63, Cdc42se1, Clip3, Cltb, Clu, Colec12, Csnk1d, Csnk1e, Csnk1g3, Cttn, Cubn, Dcn, Dnm1, Eea1, Ehd3, Ehd4, Enpp1, Fmr1, Gas6, Grk4, Grn, Gsg1l, Gsn, Hhipl1, Hip1, Htr1b, Inpp5f, Itgav, Itgb1, Itgb3, Lbp, Ldlr, Lgals3, Loxl2, Loxl3, Loxl4, Lrp…
GO:0030100	regulation of endocytosis	GO_BiologicalProcess-EBI-UniProt-GOA_04.09.2018_00h00	7.51643e-07	0.00150629	2.61283e-17	1.30642e-15	[4, 5, 6]	Group54	17.7632	54	[Aak1, Abca7, Actn4, Ahi1, Anxa2, Ap2b1, Arfgap3, Arhgap21, Atg7, Axl, Bcl2l1, Bcr, Bicd1, Bin1, Bmp2k, Cd63, Clip3, Clu, Dcn, Dnm1, Ehd4, Fmr1, Gas6, Gsg1l, Hip1, Itgav, Itgb1, Lbp, Ldlr, Lgals3, Lrp1, Lrpap1, Mctp1, Mfge8, Mib1, Mr1, Napb, Pacsin3, Pdcd6ip, Picalm, Plcg2, Rab5b, Rapgef1, Rubcn, Serpine1, Snap91, Src, Ston1, Syk, Syne1, Synm, Syt11, Tlr2, Wdr1]
GO:0045807	positive regulation of endocytosis	GO_BiologicalProcess-EBI-UniProt-GOA_04.09.2018_00h00	2.01881e-05	0.0377315	2.61283e-17	1.30642e-15	[3, 4, 5, 6, 7]	Group54	18.9189	35	[Abca7, Actn4, Ahi1, Anxa2, Ap2b1, Axl, Bcl2l1, Bcr, Bicd1, Bin1, Cd63, Clip3, Clu, Dcn, Dnm1, Fmr1, Gas6, Hip1, Itgb1, Lbp, Ldlr, Lrp1, Mfge8, Mib1, Mr1, Pdcd6ip, Picalm, Plcg2, Rapgef1, Serpine1, Snap91, Syk, Syne1, Synm, Wdr1]
GO:0043254	regulation of protein complex assembly	GO_BiologicalProcess-EBI-UniProt-GOA_04.09.2018_00h00	1.88932e-13	4.18106e-10	2.72281e-17	1.33418e-15	[3, 4, 5]	Group55	19.6653	94	[Actr3, Angptl2, Ankra2, Apc, Arfip1, Arfip2, Arhgef2, Arhgef5, Arpc2, Atr, Atxn2l, Baiap2, Baiap2l1, Bbc3, Bbs4, Bin1, Blk, Camsap1, Capg, Capza1, Carmil1, Cdk5rap2, Clip1, Clip3, Clu, Cttn, Cxcl13, Eif4ebp1, Fmn1, Fnip2, Gba, Gmfb, Grina, Gsn, Gtf2b, Hdac6, Hsp90aa1, Hspa1a, Hspa1b, Impact, Inpp5j, Insig1, Jmy, Kank1, Kirrel, Lamp2, Lmod2, Map1b, Map3k7, Mapre1, Met, Mpp7, Msn, Mtpn, Myo1c, Nap…
GO:0051129	negative regulation of cellular component organization	GO_BiologicalProcess-EBI-UniProt-GOA_04.09.2018_00h00	4.26035e-13	9.3813e-10	2.72281e-17	1.33418e-15	[3, 4, 5]	Group55	16.8354	133	[Ace, Actn4, Actr3, Apc, Apod, Arhgef2, Arpc2, Atg7, Atr, Bag3, Bbs4, Bcar1, Bcl2l1, Bnip3, Bok, Capg, Capza1, Carmil1, Cbfa2t2, Cdk5rap2, Cers2, Clec16a, Clip3, Clu, Cspg4, Cst3, Ctsz, Cxcl10, Cyth2, Dennd5a, Dnaja4, Dnajb6, Dpysl3, Dync1i2, Dync1li1, Ehmt2, Eif4ebp1, Ercc1, Fam107a, Fez2, Fgfr3, Fmr1, Fstl4, Gba, Gmfb, Grina, Gsn, Hdac6, Ick, Ier3, Ifrd1, Ikbkb, Impact, Inpp5f, Inpp5j, Insig1, …
GO:0031333	negative regulation of protein complex assembly	GO_BiologicalProcess-EBI-UniProt-GOA_04.09.2018_00h00	3.10542e-08	6.48101e-05	2.72281e-17	1.33418e-15	[4, 5, 6]	Group55	23.8411	36	[Arhgef2, Arpc2, Bbs4, Capg, Capza1, Carmil1, Clip3, Clu, Eif4ebp1, Gba, Grina, Gsn, Impact, Inpp5j, Insig1, Kank1, Lamp2, Lmod2, Map3k7, Mapre1, Mtpn, Nlrc3, Nol3, Pmepa1, Prkcd, Riok3, Sirt2, Smad7, Sorl1, Sptan1, Src, Synm, Tbcd, Tbx20, Tlr2, Tmod1]
GO:1902904	negative regulation of supramolecular fiber organization	GO_BiologicalProcess-EBI-UniProt-GOA_04.09.2018_00h00	8.16393e-07	0.0016336	2.72281e-17	1.33418e-15	[4, 5, 6]	Group55	22.3776	32	[Apc, Arhgef2, Arpc2, Bbs4, Capg, Capza1, Carmil1, Clip3, Clu, Gmfb, Grina, Gsn, Hdac6, Inpp5j, Kank1, Katnb1, Ldlr, Lmod2, Map1a, Map1b, Mapre1, Met, Mpg, Mtpn, Ppfia1, Prkcd, Sptan1, Synm, Tbcd, Tlr2, Tmod1, Ttbk2]
GO:0032271	regulation of protein polymerization	GO_BiologicalProcess-EBI-UniProt-GOA_04.09.2018_00h00	1.30704e-09	2.79183e-06	2.72281e-17	1.33418e-15	[4, 5, 6, 7]	Group55	22.2727	49	[Actr3, Angptl2, Apc, Arfip1, Arfip2, Arpc2, Baiap2, Baiap2l1, Bbs4, Bin1, Camsap1, Capg, Capza1, Carmil1, Cdk5rap2, Clip1, Clip3, Cttn, Fmn1, Gmfb, Grina, Gsn, Hsp90aa1, Hspa1a, Hspa1b, Inpp5j, Jmy, Kank1, Kirrel, Lmod2, Map1b, Mapre1, Met, Mtpn, Myo1c, Nckap1, Nin, Pak3, Prkcd, Ptk2b, Rictor, Slain2, Spire1, Sptan1, Synm, Tbcd, Tlr2, Tmod1, Ttbk2]
GO:0051258	protein polymerization	GO_BiologicalProcess-EBI-UniProt-GOA_04.09.2018_00h00	4.15014e-07	0.000839988	2.72281e-17	1.33418e-15	[6]	Group55	18.2131	53	[Actr3, Angptl2, Apc, Arfip1, Arfip2, Arpc2, Baiap2, Baiap2l1, Bbs4, Bin1, Camsap1, Capg, Capza1, Carmil1, Cdk5rap2, Clip1, Clip3, Csnk1d, Cttn, Dnm1, Fam107a, Fmn1, Gmfb, Golga2, Grina, Gsn, Hsp90aa1, Hspa1a, Hspa1b, Inpp5j, Jmy, Kank1, Kirrel, Lmod2, Map1b, Mapre1, Met, Mtpn, Myo1c, Nckap1, Nin, Pak3, Prkcd, Ptk2b, Rictor, Slain2, Spire1, Sptan1, Synm, Tbcd, Tlr2, Tmod1, Ttbk2]
GO:0051494	negative regulation of cytoskeleton organization	GO_BiologicalProcess-EBI-UniProt-GOA_04.09.2018_00h00	4.45754e-07	0.000900422	2.72281e-17	1.33418e-15	[5, 6, 7]	Group55	22.2222	34	[Apc, Arhgef2, Arpc2, Bbs4, Capg, Capza1, Carmil1, Cdk5rap2, Clip3, Gmfb, Grina, Gsn, Hdac6, Inpp5j, Kank1, Kat2b, Katnb1, Lmod2, Map1a, Map1b, Mapre1, Met, Mpg, Mtpn, Npm1, Nubp1, Ppfia1, Prkcd, Sptan1, Synm, Tbcd, Tlr2, Tmod1, Ttbk2]
GO:0032272	negative regulation of protein polymerization	GO_BiologicalProcess-EBI-UniProt-GOA_04.09.2018_00h00	1.42393e-05	0.0269123	2.72281e-17	1.33418e-15	[5, 6, 7, 8]	Group55	26.0274	19	[Arpc2, Bbs4, Capg, Capza1, Carmil1, Clip3, Grina, Gsn, Inpp5j, Kank1, Lmod2, Mapre1, Mtpn, Prkcd, Sptan1, Synm, Tbcd, Tlr2, Tmod1]
GO:0030036	actin cytoskeleton organization	GO_BiologicalProcess-EBI-UniProt-GOA_04.09.2018_00h00	8.09561e-17	1.83528e-13	8.21424e-20	4.35355e-18	[3, 5]	Group56	18.8489	131	[Abi1, Actn1, Actn2, Actn4, Actr3, Amot, Angptl2, Ankrd23, Anxa1, Arfip1, Arfip2, Arhgap35, Arhgap44, Arhgdia, Arhgef2, Arhgef5, Arpc2, Atr, Baiap2, Baiap2l1, Bbs4, Bcar1, Bcl2, Bcr, Bin1, Cald1, Capg, Capza1, Carmil1, Ccdc88a, Cdc42bpg, Cfl2, Cnn1, Csrp1, Ctgf, Ctsl, Cttn, Cx3cl1, Dapk3, Dnajb6, Dpysl3, Edn1, Ehd3, Enah, Fam107a, Fat1, Flii, Fmn1, Fzd2, Gas2l3, Gmfb, Gpm6b, Grina, Gsn, Ikbkb, Il…
GO:0007015	actin filament organization	GO_BiologicalProcess-EBI-UniProt-GOA_04.09.2018_00h00	6.83037e-12	1.49585e-08	8.21424e-20	4.35355e-18	[4, 6]	Group56	19.8044	81	[Abi1, Actn1, Actn2, Actn4, Actr3, Angptl2, Arfip1, Arfip2, Arhgap35, Arhgef2, Arhgef5, Arpc2, Baiap2, Baiap2l1, Bbs4, Bcar1, Bcl2, Bin1, Cald1, Capg, Capza1, Carmil1, Cfl2, Ctgf, Cttn, Cx3cl1, Dpysl3, Enah, Fam107a, Fat1, Fmn1, Gmfb, Grina, Gsn, Itgb5, Jmy, Kank1, Kirrel, Lmod2, Met, Mical1, Mical2, Mical3, Mtpn, Mybpc2, Myh10, Myo1c, Myom2, Nckap1, Nox4, Pak3, Pdlim3, Ppfia1, Ppm1e, Prkcd, Prkc…
GO:0031032	actomyosin structure organization	GO_BiologicalProcess-EBI-UniProt-GOA_04.09.2018_00h00	3.58005e-07	0.000726393	8.21424e-20	4.35355e-18	[4, 6]	Group56	20.3883	42	[Actn2, Ankrd23, Arhgef5, Bbs4, Carmil1, Cfl2, Cnn1, Ctgf, Edn1, Grina, Itgb1, Itgb5, Klhl41, Krt8, Lmod2, Met, Mybpc2, Myh10, Myh14, Myom2, Nkx2-5, Nox4, Pdcd6ip, Ppfia1, Ppm1e, Prkar1a, Ptk2b, Rhoc, Rock2, Sdc4, Sh3pxd2b, Sorbs1, Sorbs3, Src, Srf, Tgfb3, Tgfbr1, Tmod1, Trpm7, Wdr1, Xirp1, Zyx]
GO:0032956	regulation of actin cytoskeleton organization	GO_BiologicalProcess-EBI-UniProt-GOA_04.09.2018_00h00	1.87362e-11	4.08448e-08	8.21424e-20	4.35355e-18	[4, 5, 6, 7]	Group56	20.3966	72	[Actn2, Actr3, Angptl2, Ankrd23, Arfip1, Arfip2, Arhgap35, Arhgap44, Arhgdia, Arhgef5, Arpc2, Baiap2, Baiap2l1, Bbs4, Bin1, Capg, Capza1, Carmil1, Ccdc88a, Cfl2, Ctgf, Ctsl, Cttn, Cx3cl1, Dapk3, Edn1, Fam107a, Fmn1, Fzd2, Gmfb, Gpm6b, Grina, Gsn, Ilk, Itgb3, Jmy, Kank1, Kirrel, Lmod2, Lrp1, Met, Mtpn, Mycbp2, Myo1c, Myo3b, Nckap1, Nox4, Pak3, Pam, Ppfia1, Ppm1e, Prkcd, Ptk2b, Rhoc, Rhod, Rictor, …
GO:0055002	striated muscle cell development	GO_BiologicalProcess-EBI-UniProt-GOA_04.09.2018_00h00	1.05835e-07	0.000218125	8.21424e-20	4.35355e-18	[5, 6]	Group56	21.1055	42	[Actn2, Actr1a, Alpk3, Ankrd23, Atg7, Bcl2, Cdkn1a, Cfl2, Chrnb1, Ctdp1, Dmd, Edn1, Fdps, Flnc, G6pdx, Hdac6, Itgb1, Klhl41, Krt8, Lmna, Lmod2, Lrrc10, Met, Mybpc2, Myh10, Myo18b, Myom2, Naca, Nexn, Nkx2-5, Nppa, Pdlim5, Prkar1a, Prkg1, Rcan1, Sorbs2, Srf, Tmod1, Uchl1, Wdr1, Wisp1, Xirp1]
GO:0051017	actin filament bundle assembly	GO_BiologicalProcess-EBI-UniProt-GOA_04.09.2018_00h00	1.06931e-06	0.00213113	8.21424e-20	4.35355e-18	[4, 6, 8]	Group56	20.9302	36	[Actn1, Actn4, Arhgef5, Baiap2, Baiap2l1, Bbs4, Cald1, Carmil1, Ctgf, Cx3cl1, Dpysl3, Fam107a, Grina, Itgb5, Met, Myh10, Nox4, Ppfia1, Ppm1e, Ptk2b, Rhoc, Rhod, Rock2, Sdc4, Sh3pxd2b, Shroom1, Sorbs1, Sorbs3, Spire1, Src, Srf, Synpo, Synpo2l, Tgfb3, Tgfbr1, Zyx]
GO:0061572	actin filament bundle organization	GO_BiologicalProcess-EBI-UniProt-GOA_04.09.2018_00h00	1.78061e-06	0.00352383	8.21424e-20	4.35355e-18	[5, 7]	Group56	20.4545	36	[Actn1, Actn4, Arhgef5, Baiap2, Baiap2l1, Bbs4, Cald1, Carmil1, Ctgf, Cx3cl1, Dpysl3, Fam107a, Grina, Itgb5, Met, Myh10, Nox4, Ppfia1, Ppm1e, Ptk2b, Rhoc, Rhod, Rock2, Sdc4, Sh3pxd2b, Shroom1, Sorbs1, Sorbs3, Spire1, Src, Srf, Synpo, Synpo2l, Tgfb3, Tgfbr1, Zyx]
GO:0045214	sarcomere organization	GO_BiologicalProcess-EBI-UniProt-GOA_04.09.2018_00h00	2.34191e-05	0.0435829	8.21424e-20	4.35355e-18	[5, 6, 7, 8]	Group56	29.4118	15	[Actn2, Ankrd23, Cfl2, Edn1, Itgb1, Klhl41, Krt8, Lmod2, Mybpc2, Myom2, Nkx2-5, Prkar1a, Srf, Wdr1, Xirp1]
GO:0110053	regulation of actin filament organization	GO_BiologicalProcess-EBI-UniProt-GOA_04.09.2018_00h00	4.13188e-08	8.59844e-05	8.21424e-20	4.35355e-18	[5, 6, 7, 8]	Group56	19.4853	53	[Actn2, Actr3, Angptl2, Arfip1, Arfip2, Arhgap35, Arhgef5, Arpc2, Baiap2, Baiap2l1, Bbs4, Bin1, Capg, Capza1, Carmil1, Cfl2, Ctgf, Cttn, Cx3cl1, Fmn1, Gmfb, Grina, Gsn, Jmy, Kank1, Kirrel, Lmod2, Met, Mtpn, Myo1c, Nckap1, Nox4, Pak3, Ppfia1, Ppm1e, Prkcd, Ptk2b, Rhoc, Rictor, Rock2, Sdc4, Sema5a, Sh3pxd2b, Sorbs3, Spire1, Sptan1, Synpo, Synpo2l, Tgfb3, Tgfbr1, Tlr2, Tmod1, Wdr1]
GO:0044087	regulation of cellular component biogenesis	GO_BiologicalProcess-EBI-UniProt-GOA_04.09.2018_00h00	9.68367e-18	2.20788e-14	7.95121e-27	5.00926e-25	[2, 3]	Group57	17.2345	172	[Abcc1, Ace, Actr3, Angptl2, Ankra2, Ankrd23, Apc, Apod, App, Arfip1, Arfip2, Arhgap35, Arhgef2, Arhgef5, Arpc2, Atg7, Atmin, Atr, Atxn2l, Baiap2, Baiap2l1, Bbc3, Bbs4, Bin1, Blk, Camsap1, Capg, Capza1, Carmil1, Ccdc88a, Cdk5rap2, Cep120, Chmp1b, Cldn1, Clip1, Clip3, Clu, Ctgf, Cttn, Cx3cl1, Cxcl13, Cyld, Cyr61, Dapk3, Dlg5, Dnaja4, Dnajb6, Dpysl3, Dync1h1, Dynll1, Edn1, Ehmt2, Eif4ebp1, Ercc1, F…
GO:0006996	organelle organization	GO_BiologicalProcess-EBI-UniProt-GOA_04.09.2018_00h00	3.27239e-18	7.50032e-15	7.95121e-27	5.00926e-25	[3]	Group57	12.6946	481	[Abi1, Actn1, Actn2, Actn4, Actr3, Aebp2, Aff2, Ahi1, Akap8l, Alg2, Ambra1, Amot, Anapc4, Angptl2, Ankrd23, Anxa1, Anxa2, Ap3b1, Apc, Arfip1, Arfip2, Arhgap21, Arhgap35, Arhgap44, Arhgdia, Arhgef2, Arhgef5, Arid5a, Arpc2, Ascc3, Atf5, Atg13, Atg7, Atmin, Atp8a2, Atr, Atxn10, Atxn2l, Axin2, Babam2, Bag3, Baiap2, Baiap2l1, Bbc3, Bbs4, Bcar1, Bcl2, Bcl2a1b, Bcl2l1, Bcr, Bhlhe40, Bicd1, Bicd2, Bin1, …
GO:0022607	cellular component assembly	GO_BiologicalProcess-EBI-UniProt-GOA_04.09.2018_00h00	2.30835e-18	5.29305e-15	7.95121e-27	5.00926e-25	[3]	Group57	13.3423	396	[Abca7, Abcc1, Ace, Actn1, Actn2, Actn4, Actr3, Ahi1, Aldh1a3, Aldoc, Alg2, Ambra1, Amfr, Angptl2, Ankra2, Ankrd23, Anxa2, Anxa5, Ap2b1, Apc, Apod, App, Arfip1, Arfip2, Arhgap35, Arhgef2, Arhgef5, Arid5a, Arpc2, Atf1, Atg13, Atg7, Atmin, Atp6v0a4, Atr, Atxn10, Atxn2l, Baiap2, Baiap2l1, Bbc3, Bbs4, Bcl2, Bhlhe40, Bicd1, Bin1, Blk, Bok, Bola2, Bop1, Cadps, Cald1, Camsap1, Capg, Capza1, Carmil1, Cat…
GO:0043933	protein-containing complex subunit organization	GO_BiologicalProcess-EBI-UniProt-GOA_04.09.2018_00h00	1.22701e-15	2.7669e-12	7.95121e-27	5.00926e-25	[3]	Group57	13.906	293	[Abca5, Abca7, Actn2, Actr3, Adamts2, Aebp1, Aldh1a3, Aldoc, Alg2, Amfr, Angptl2, Ankra2, Anxa2, Anxa5, Ap2b1, Apc, App, Arfip1, Arfip2, Arhgef2, Arhgef5, Arpc2, Atf1, Atp6v0a4, Atr, Atxn10, Atxn2l, Baiap2, Baiap2l1, Bbc3, Bbs4, Bhlhe40, Bicd1, Bin1, Blk, Bnip3, Bok, Bop1, Cadps, Camsap1, Capg, Capza1, Carmil1, Cat, Ccl5, Cct2, Cct8, Cd3e, Cda, Cdk5rap2, Cdkn1a, Celf1, Celf2, Cenpc1, Cfl2, Ckap4,…
GO:0043254	regulation of protein complex assembly	GO_BiologicalProcess-EBI-UniProt-GOA_04.09.2018_00h00	1.88932e-13	4.18106e-10	7.95121e-27	5.00926e-25	[3, 4, 5]	Group57	19.6653	94	[Actr3, Angptl2, Ankra2, Apc, Arfip1, Arfip2, Arhgef2, Arhgef5, Arpc2, Atr, Atxn2l, Baiap2, Baiap2l1, Bbc3, Bbs4, Bin1, Blk, Camsap1, Capg, Capza1, Carmil1, Cdk5rap2, Clip1, Clip3, Clu, Cttn, Cxcl13, Eif4ebp1, Fmn1, Fnip2, Gba, Gmfb, Grina, Gsn, Gtf2b, Hdac6, Hsp90aa1, Hspa1a, Hspa1b, Impact, Inpp5j, Insig1, Jmy, Kank1, Kirrel, Lamp2, Lmod2, Map1b, Map3k7, Mapre1, Met, Mpp7, Msn, Mtpn, Myo1c, Nap…
GO:0065003	protein-containing complex assembly	GO_BiologicalProcess-EBI-UniProt-GOA_04.09.2018_00h00	2.84818e-12	6.24605e-09	7.95121e-27	5.00926e-25	[4]	Group57	13.5064	255	[Abca7, Actn2, Actr3, Aldh1a3, Aldoc, Alg2, Amfr, Angptl2, Ankra2, Anxa2, Anxa5, Ap2b1, Apc, App, Arfip1, Arfip2, Arhgef2, Arhgef5, Arpc2, Atf1, Atp6v0a4, Atr, Atxn10, Atxn2l, Baiap2, Baiap2l1, Bbc3, Bbs4, Bhlhe40, Bicd1, Bin1, Blk, Bok, Bop1, Cadps, Camsap1, Capg, Capza1, Carmil1, Cat, Ccl5, Cct2, Cct8, Cd3e, Cda, Cdk5rap2, Cdkn1a, Celf1, Celf2, Cenpc1, Ckap4, Cldn1, Clip1, Clip3, Clu, Col1a1, C…
GO:1902903	regulation of supramolecular fiber organization	GO_BiologicalProcess-EBI-UniProt-GOA_04.09.2018_00h00	1.65552e-13	3.66698e-10	7.95121e-27	5.00926e-25	[4, 5]	Group57	21.3514	79	[Actn2, Actr3, Aebp1, Angptl2, Ankrd23, Apc, App, Arfip1, Arfip2, Arhgap35, Arhgef2, Arhgef5, Arpc2, Baiap2, Baiap2l1, Bbs4, Bin1, Camsap1, Capg, Capza1, Carmil1, Cdk5rap2, Cfl2, Clip1, Clip3, Clu, Ctgf, Cttn, Cx3cl1, Edn1, Fmn1, Gmfb, Grina, Gsn, Hdac6, Hspa1a, Hspa1b, Inpp5j, Jmy, Kank1, Katnb1, Kirrel, Ldlr, Lmod2, Map1a, Map1b, Mapre1, Met, Mpg, Mtpn, Myo1c, Nckap1, Nin, Nox4, Pak3, Ppfia1, P…
GO:0034622	cellular protein-containing complex assembly	GO_BiologicalProcess-EBI-UniProt-GOA_04.09.2018_00h00	1.06543e-06	0.00212447	7.95121e-27	5.00926e-25	[5]	Group57	13.1989	144	[Actr3, Angptl2, Ap2b1, Apc, Arfip1, Arfip2, Arpc2, Atf1, Atp6v0a4, Atr, Atxn2l, Baiap2, Baiap2l1, Bbs4, Bhlhe40, Bicd1, Bin1, Bop1, Cadps, Camsap1, Capg, Capza1, Carmil1, Cct2, Cdk5rap2, Celf1, Celf2, Cenpc1, Clip1, Clip3, Clu, Crnkl1, Csnk1d, Cttn, Dmd, Dmxl2, Dnajb12, Dnal1, Dnm1, Dync1h1, Efl1, Eif3a, Eif3b, Eif3c, Eif4b, Eif5, Eif6, Erc2, Fam107a, Fmn1, Gmfb, Golga2, Grina, Gsn, Gtf2b, Hdac6…
GO:0032271	regulation of protein polymerization	GO_BiologicalProcess-EBI-UniProt-GOA_04.09.2018_00h00	1.30704e-09	2.79183e-06	7.95121e-27	5.00926e-25	[4, 5, 6, 7]	Group57	22.2727	49	[Actr3, Angptl2, Apc, Arfip1, Arfip2, Arpc2, Baiap2, Baiap2l1, Bbs4, Bin1, Camsap1, Capg, Capza1, Carmil1, Cdk5rap2, Clip1, Clip3, Cttn, Fmn1, Gmfb, Grina, Gsn, Hsp90aa1, Hspa1a, Hspa1b, Inpp5j, Jmy, Kank1, Kirrel, Lmod2, Map1b, Mapre1, Met, Mtpn, Myo1c, Nckap1, Nin, Pak3, Prkcd, Ptk2b, Rictor, Slain2, Spire1, Sptan1, Synm, Tbcd, Tlr2, Tmod1, Ttbk2]
GO:0051258	protein polymerization	GO_BiologicalProcess-EBI-UniProt-GOA_04.09.2018_00h00	4.15014e-07	0.000839988	7.95121e-27	5.00926e-25	[6]	Group57	18.2131	53	[Actr3, Angptl2, Apc, Arfip1, Arfip2, Arpc2, Baiap2, Baiap2l1, Bbs4, Bin1, Camsap1, Capg, Capza1, Carmil1, Cdk5rap2, Clip1, Clip3, Csnk1d, Cttn, Dnm1, Fam107a, Fmn1, Gmfb, Golga2, Grina, Gsn, Hsp90aa1, Hspa1a, Hspa1b, Inpp5j, Jmy, Kank1, Kirrel, Lmod2, Map1b, Mapre1, Met, Mtpn, Myo1c, Nckap1, Nin, Pak3, Prkcd, Ptk2b, Rictor, Slain2, Spire1, Sptan1, Synm, Tbcd, Tlr2, Tmod1, Ttbk2]
GO:0023057	negative regulation of signaling	GO_BiologicalProcess-EBI-UniProt-GOA_04.09.2018_00h00	1.13424e-18	2.60535e-15	2.75105e-26	1.70565e-24	[2, 3, 4]	Group58	15.8368	229	[Acvr1, Adamtsl2, Adgra2, Adora1, Alg2, Anxa5, Apc, Apod, Arhgap35, Arhgap44, Arid5a, Arrdc3, Aspn, Atf3, Axin2, Bcl2, Bcl2l1, Bcl2l2, Bend6, Bgn, Bicc1, Bicd1, Bok, Brap, Camk2n1, Cbfa2t2, Cblb, Ccl5, Cd109, Cd3e, Cd44, Cdc42se1, Cdk11b, Chac1, Cilp, Ckap4, Clu, Creb3, Crhbp, Csnk1e, Cthrc1, Ctnnd1, Cttn, Cx3cl1, Cyld, Dapk3, Dcn, Ddit3, Dkk3, Dlg5, Dmd, Dnm1, Dok1, Dusp26, Dusp4, Ecm1, Edn1, Ed…
GO:0048585	negative regulation of response to stimulus	GO_BiologicalProcess-EBI-UniProt-GOA_04.09.2018_00h00	8.62798e-19	1.98271e-15	2.75105e-26	1.70565e-24	[2, 3, 4]	Group58	15.1781	260	[Abat, Acp5, Acvr1, Adamtsl2, Adcy7, Adgra2, Adora1, Alg2, Anxa1, Anxa2, Anxa5, Apc, Apod, Arhgap35, Arhgap44, Arid5a, Arrdc3, Aspn, Atf3, Atf4, Atg7, Axin2, Bbs4, Bcl2, Bcl2l1, Bcl2l2, Bcr, Bend6, Bgn, Bicc1, Bicd1, Bok, Brap, Camk2n1, Cbfa2t2, Cblb, Ccl5, Cd109, Cd276, Cd3e, Cd44, Cdc42se1, Cdk11b, Cers2, Chac1, Cilp, Ckap4, Clu, Creb3, Crhbp, Csnk1e, Cthrc1, Ctnnd1, Cttn, Cx3cl1, Cxcl10, Cxcl1…
GO:0010648	negative regulation of cell communication	GO_BiologicalProcess-EBI-UniProt-GOA_04.09.2018_00h00	1.59128e-18	3.65359e-15	2.75105e-26	1.70565e-24	[3, 4, 5]	Group58	15.8114	228	[Acvr1, Adamtsl2, Adgra2, Adora1, Alg2, Anxa5, Apc, Apod, Arhgap35, Arhgap44, Arid5a, Arrdc3, Aspn, Atf3, Axin2, Bcl2, Bcl2l1, Bcl2l2, Bend6, Bgn, Bicc1, Bicd1, Bok, Brap, Camk2n1, Cbfa2t2, Cblb, Ccl5, Cd109, Cd3e, Cd44, Cdc42se1, Cdk11b, Chac1, Cilp, Ckap4, Clu, Creb3, Crhbp, Csnk1e, Cthrc1, Ctnnd1, Cttn, Cx3cl1, Cyld, Dapk3, Dcn, Ddit3, Dkk3, Dlg5, Dmd, Dnm1, Dok1, Dusp26, Dusp4, Ecm1, Edn1, Ed…
GO:0009968	negative regulation of signal transduction	GO_BiologicalProcess-EBI-UniProt-GOA_04.09.2018_00h00	8.22589e-18	1.87879e-14	2.75105e-26	1.70565e-24	[3, 4, 5, 6]	Group58	16.0964	207	[Acvr1, Adamtsl2, Adgra2, Alg2, Apc, Apod, Arhgap35, Arhgap44, Arid5a, Arrdc3, Aspn, Atf3, Axin2, Bcl2, Bcl2l1, Bcl2l2, Bend6, Bgn, Bicc1, Bicd1, Bok, Brap, Camk2n1, Cbfa2t2, Cblb, Ccl5, Cd109, Cd3e, Cd44, Cdc42se1, Cdk11b, Chac1, Cilp, Ckap4, Clu, Creb3, Crhbp, Csnk1e, Cthrc1, Ctnnd1, Cttn, Cx3cl1, Cyld, Dapk3, Dcn, Ddit3, Dkk3, Dlg5, Dmd, Dnm1, Dok1, Dusp26, Dusp4, Ecm1, Eif3a, Enpp1, Erbin, Fa…
GO:0010563	negative regulation of phosphorus metabolic process	GO_BiologicalProcess-EBI-UniProt-GOA_04.09.2018_00h00	3.16299e-06	0.00617733	2.75105e-26	1.70565e-24	[4, 5, 6]	Group58	14.374	93	[Actr1a, Adarb1, Apc, Arfgef3, Aspn, Atf3, Bgn, Camk2n1, Cblb, Cd109, Cda, Cdc42se1, Cdkn1a, Cdkn2b, Cyld, Dcn, Dlg2, Dmd, Dnajc10, Dok1, Dusp26, Dusp4, Dynll1, Eif3a, Enpp1, Entpd1, Gadd45b, Gadd45g, Gba, Gnai2, Hspb1, Ier3, Igf1r, Igfbp3, Ikbkb, Ilk, Impact, Inpp5f, Inpp5j, Irs2, Itprip, Kat2b, Kirrel, Lrrk1, Met, Mical1, Mvp, Ndrg1, Npm1, Pdpk1, Per1, Pmepa1, Podn, Ppm1e, Ppp1r15a, Prkag2, Prk…
GO:1902531	regulation of intracellular signal transduction	GO_BiologicalProcess-EBI-UniProt-GOA_04.09.2018_00h00	4.93769e-16	1.11691e-12	2.75105e-26	1.70565e-24	[4, 5, 6]	Group58	14.3787	265	[Abca7, Abra, Actn4, Adam8, Adam9, Adgrg1, Adora1, Akip1, Alg2, Amot, Ankrd1, Ankrd2, Apc, App, Arfgef3, Arhgap35, Arhgap44, Arhgdia, Arhgef12, Arhgef2, Arhgef37, Arhgef40, Arhgef5, Arid5a, Arrdc3, Aspn, Atf3, Atp6ap1, Atp6ap2, Atr, Avpi1, Axl, Bbc3, Bcl2, Bcl2l1, Bcl2l2, Bcr, Bgn, Bok, Bop1, Camk2n1, Camta1, Cat, Ccl17, Ccl5, Ccl8, Cd3e, Cd44, Cdc42se1, Chil1, Chn1, Clcf1, Clec16a, Clu, Cmklr1, …
GO:1902532	negative regulation of intracellular signal transduction	GO_BiologicalProcess-EBI-UniProt-GOA_04.09.2018_00h00	1.87994e-09	4.00803e-06	2.75105e-26	1.70565e-24	[4, 5, 6, 7]	Group58	16.4983	98	[Alg2, Apc, Arhgap35, Arhgap44, Arid5a, Arrdc3, Aspn, Atf3, Bcl2, Bcl2l1, Bcl2l2, Bgn, Camk2n1, Cd44, Cdc42se1, Clu, Creb3, Cyld, Dcn, Ddit3, Dlg5, Dmd, Dok1, Dusp26, Dusp4, Eif3a, Erbin, Gba, Gnai2, Grina, Hgs, Hif1a, Hspb1, Igf1r, Inpp5f, Itga3, Itgb1, Kank1, Kdm1a, Leprot, Limd1, Litaf, Met, Mif, Ndrg1, Nlrc3, Nol3, Nploc4, Otud7b, Pdcd6ip, Per1, Phlda3, Pkd2, Plekha1, Podn, Ppp2cb, Prkcd, Prn…
GO:0045936	negative regulation of phosphate metabolic process	GO_BiologicalProcess-EBI-UniProt-GOA_04.09.2018_00h00	3.16299e-06	0.00617733	2.75105e-26	1.70565e-24	[5, 6, 7]	Group58	14.374	93	[Actr1a, Adarb1, Apc, Arfgef3, Aspn, Atf3, Bgn, Camk2n1, Cblb, Cd109, Cda, Cdc42se1, Cdkn1a, Cdkn2b, Cyld, Dcn, Dlg2, Dmd, Dnajc10, Dok1, Dusp26, Dusp4, Dynll1, Eif3a, Enpp1, Entpd1, Gadd45b, Gadd45g, Gba, Gnai2, Hspb1, Ier3, Igf1r, Igfbp3, Ikbkb, Ilk, Impact, Inpp5f, Inpp5j, Irs2, Itprip, Kat2b, Kirrel, Lrrk1, Met, Mical1, Mvp, Ndrg1, Npm1, Pdpk1, Per1, Pmepa1, Podn, Ppm1e, Ppp1r15a, Prkag2, Prk…
GO:0031400	negative regulation of protein modification process	GO_BiologicalProcess-EBI-UniProt-GOA_04.09.2018_00h00	2.61694e-06	0.00513967	2.75105e-26	1.70565e-24	[5, 6, 7, 8]	Group58	14.3068	97	[Acer2, Actr1a, Adarb1, Apc, Aspn, Atf3, Atg7, Bgn, Camk2n1, Cblb, Cd109, Cdc42se1, Cdkn1a, Cdkn2b, Cxcl10, Cyld, Dcn, Dmd, Dnajc10, Dok1, Dusp26, Dusp4, Eif3a, Enpp1, G6pdx, Gadd45b, Gadd45g, Gba, Gclc, Gnai2, Gtpbp4, Hspb1, Igf1r, Igfbp3, Ikbkb, Ilk, Impact, Inpp5f, Inpp5j, Itprip, Kat2b, Kdm1a, Kdm3a, Kirrel, Lrrk1, Met, Mical1, Mvp, Ndrg1, Npm1, Pdpk1, Per1, Per2, Plaa, Pmepa1, Pnkp, Podn, Pp…
GO:0042326	negative regulation of phosphorylation	GO_BiologicalProcess-EBI-UniProt-GOA_04.09.2018_00h00	2.88784e-06	0.00565439	2.75105e-26	1.70565e-24	[6, 7, 8]	Group58	15.0659	80	[Actr1a, Adarb1, Apc, Aspn, Atf3, Bgn, Camk2n1, Cblb, Cd109, Cdc42se1, Cdkn1a, Cdkn2b, Cyld, Dcn, Dmd, Dnajc10, Dok1, Dusp26, Dusp4, Dynll1, Eif3a, Enpp1, Gadd45b, Gadd45g, Gba, Hspb1, Ier3, Igf1r, Igfbp3, Ilk, Impact, Inpp5f, Inpp5j, Irs2, Itprip, Kat2b, Kirrel, Lrrk1, Met, Mical1, Mvp, Ndrg1, Npm1, Pdpk1, Per1, Pmepa1, Podn, Ppm1e, Ppp1r15a, Prkag2, Prkar1a, Prkar1b, Prkcd, Prkdc, Prnp, Psca, P…
GO:0001933	negative regulation of protein phosphorylation	GO_BiologicalProcess-EBI-UniProt-GOA_04.09.2018_00h00	9.55643e-07	0.00190842	2.75105e-26	1.70565e-24	[6, 7, 8, 9]	Group58	15.7025	76	[Actr1a, Adarb1, Apc, Aspn, Atf3, Bgn, Camk2n1, Cblb, Cd109, Cdc42se1, Cdkn1a, Cdkn2b, Cyld, Dcn, Dmd, Dnajc10, Dok1, Dusp26, Dusp4, Eif3a, Enpp1, Gadd45b, Gadd45g, Gba, Hspb1, Igf1r, Igfbp3, Ilk, Impact, Inpp5f, Inpp5j, Itprip, Kat2b, Kirrel, Lrrk1, Met, Mical1, Mvp, Ndrg1, Npm1, Pdpk1, Per1, Pmepa1, Podn, Ppm1e, Ppp1r15a, Prkag2, Prkar1a, Prkar1b, Prkcd, Prkdc, Prnp, Psca, Ptpn2, Ranbp9, Rapgef…
GO:0061061	muscle structure development	GO_BiologicalProcess-EBI-UniProt-GOA_04.09.2018_00h00	2.92839e-13	6.45711e-10	3.93124e-16	1.76906e-14	[3]	Group59	17.2087	127	[AW551984, Abcc1, Actn2, Actr1a, Acvr1, Adarb1, Alpk3, Ankrd1, Ankrd2, Ankrd23, Apc, Arid5b, Atf3, Atg7, Bcl2, Bin1, Boc, Camk1, Capn2, Ccl17, Ccl8, Cdkn1a, Cfl2, Chrnb1, Cited2, Col11a1, Ctdp1, Cxcl10, Dcn, Ddit3, Ddx5, Des, Dmd, Dsp, Edn1, Eef2, Egr2, Ehd3, Ereg, Fbxo40, Fdps, Fgfr1, Flnc, Foxk1, Fzd1, Fzd2, G6pdx, Gdf15, Hdac6, Ifrd1, Ift88, Igfbp3, Il4ra, Ilk, Itgb1, Kdm1a, Kirrel, Klf5, Klhl…
GO:0042692	muscle cell differentiation	GO_BiologicalProcess-EBI-UniProt-GOA_04.09.2018_00h00	9.53754e-08	0.00019695	3.93124e-16	1.76906e-14	[4]	Group59	16.9412	72	[AW551984, Actn2, Actr1a, Acvr1, Alpk3, Ankrd2, Ankrd23, Atg7, Bcl2, Bin1, Camk1, Capn2, Ccl8, Cdkn1a, Cfl2, Chrnb1, Ctdp1, Cxcl10, Dmd, Edn1, Ehd3, Ereg, Fbxo40, Fdps, Flnc, G6pdx, Gdf15, Hdac6, Ifrd1, Ift88, Il4ra, Itgb1, Kdm1a, Kirrel, Klf5, Klhl41, Krt8, Lmna, Lmod2, Lrrc10, Megf10, Met, Mmp14, Mtpn, Mybpc2, Myh10, Myo18b, Myof, Myom2, Naca, Nexn, Nkx2-5, Nln, Nox4, Nppa, Nrg1, Pdlim5, Plekho…
GO:0060537	muscle tissue development	GO_BiologicalProcess-EBI-UniProt-GOA_04.09.2018_00h00	3.98555e-09	8.45734e-06	3.93124e-16	1.76906e-14	[4]	Group59	17.1779	84	[AW551984, Actn2, Actr1a, Acvr1, Alpk3, Ankrd1, Ankrd2, Apc, Atf3, Atg7, Bcl2, Boc, Cdkn1a, Cfl2, Cited2, Ckap4, Col11a1, Ctdp1, Dcn, Ddx5, Dmd, Dsp, Edn1, Eef2, Egr2, Fdps, Fgfr1, G6pdx, Hdac6, Id2, Ifrd1, Ift88, Itgb1, Klf5, Klhl41, Lmna, Lrrc10, Maff, Megf10, Met, Myc, Myh10, Myh14, Myh7, Myo18b, Myom2, Naca, Ncam1, Neurl1a, Nexn, Nkx2-5, Nln, Nox4, Nppa, Nrg1, Nupr1, Pdlim5, Pkd2, Pkp2, Prkar…
GO:0055001	muscle cell development	GO_BiologicalProcess-EBI-UniProt-GOA_04.09.2018_00h00	2.97157e-08	6.20465e-05	3.93124e-16	1.76906e-14	[4, 5]	Group59	21.0046	46	[Actn2, Actr1a, Alpk3, Ankrd23, Atg7, Bcl2, Bin1, Cdkn1a, Cfl2, Chrnb1, Ctdp1, Dmd, Edn1, Fdps, Flnc, G6pdx, Hdac6, Itgb1, Kdm1a, Klhl41, Krt8, Lmna, Lmod2, Lrrc10, Megf10, Met, Mybpc2, Myh10, Myo18b, Myom2, Naca, Nexn, Nkx2-5, Nppa, Pdlim5, Prkar1a, Prkg1, Rcan1, Smad7, Sorbs2, Srf, Tmod1, Uchl1, Wdr1, Wisp1, Xirp1]
GO:0007507	heart development	GO_BiologicalProcess-EBI-UniProt-GOA_04.09.2018_00h00	3.09061e-07	0.000628012	3.93124e-16	1.76906e-14	[4, 5, 6]	Group59	14.7564	103	[AW551984, Ace, Actn2, Actr1a, Acvr1, Adam19, Ahi1, Alpk3, Ankrd1, Ap2b1, Apc, Atg7, Axin2, Bicc1, Borcs8, Cdkn1a, Cited2, Col11a1, Cpe, Ctdp1, Cyr61, Dsp, Dvl3, Dync2h1, Edn1, Ednra, Fdps, Fgfr1, Foxp4, Fzd1, Fzd2, G6pdx, Hdac6, Hif1a, Hspb7, Id2, Ift57, Ift74, Ift88, Ilk, Itga3, Itgb1, Kat2b, Kctd10, Klf5, Lmna, Lox, Lrp1, Lrrc10, Met, Mib1, Mical2, Mmp2, Mnat1, Mycbp2, Myh10, Myh7, Myo18b, Nac…
GO:0007517	muscle organ development	GO_BiologicalProcess-EBI-UniProt-GOA_04.09.2018_00h00	1.22158e-05	0.0231612	3.93124e-16	1.76906e-14	[4, 5, 6]	Group59	15.2968	67	[Actr1a, Adarb1, Ankrd1, Ankrd2, Apc, Arid5b, Atf3, Bcl2, Boc, Cdkn1a, Cfl2, Cited2, Col11a1, Ctdp1, Dcn, Ddx5, Des, Dmd, Dsp, Edn1, Eef2, Egr2, Fdps, Fgfr1, Foxk1, Fzd1, Fzd2, G6pdx, Hdac6, Klf5, Klhl41, Large1, Lmna, Maff, Megf10, Met, Myc, Myh14, Myh7, Myom2, Naca, Ncam1, Neurl1a, Nkx2-5, Nln, Nrg1, Nupr1, Pkp2, Rbp4, Rcan1, Sap30, Sbno2, Scx, Sirt2, Skil, Smad7, Sox17, Svil, Tbx20, Tgfb2, Tgf…
GO:0014706	striated muscle tissue development	GO_BiologicalProcess-EBI-UniProt-GOA_04.09.2018_00h00	1.57881e-09	3.3676e-06	3.93124e-16	1.76906e-14	[5]	Group59	17.6344	82	[AW551984, Actn2, Actr1a, Acvr1, Alpk3, Ankrd1, Ankrd2, Apc, Atf3, Atg7, Bcl2, Boc, Cdkn1a, Cfl2, Cited2, Col11a1, Ctdp1, Dcn, Ddx5, Dmd, Dsp, Edn1, Eef2, Egr2, Fdps, Fgfr1, G6pdx, Hdac6, Id2, Ifrd1, Ift88, Itgb1, Klf5, Klhl41, Lmna, Lrrc10, Maff, Megf10, Met, Myc, Myh10, Myh14, Myh7, Myo18b, Myom2, Naca, Ncam1, Neurl1a, Nexn, Nkx2-5, Nln, Nox4, Nppa, Nrg1, Nupr1, Pdlim5, Pkp2, Prkar1a, Prkg1, Rb…
GO:0031032	actomyosin structure organization	GO_BiologicalProcess-EBI-UniProt-GOA_04.09.2018_00h00	3.58005e-07	0.000726393	3.93124e-16	1.76906e-14	[4, 6]	Group59	20.3883	42	[Actn2, Ankrd23, Arhgef5, Bbs4, Carmil1, Cfl2, Cnn1, Ctgf, Edn1, Grina, Itgb1, Itgb5, Klhl41, Krt8, Lmod2, Met, Mybpc2, Myh10, Myh14, Myom2, Nkx2-5, Nox4, Pdcd6ip, Ppfia1, Ppm1e, Prkar1a, Ptk2b, Rhoc, Rock2, Sdc4, Sh3pxd2b, Sorbs1, Sorbs3, Src, Srf, Tgfb3, Tgfbr1, Tmod1, Trpm7, Wdr1, Xirp1, Zyx]
GO:0051146	striated muscle cell differentiation	GO_BiologicalProcess-EBI-UniProt-GOA_04.09.2018_00h00	2.97254e-07	0.000605209	3.93124e-16	1.76906e-14	[5]	Group59	17.6647	59	[AW551984, Actn2, Actr1a, Acvr1, Alpk3, Ankrd2, Ankrd23, Atg7, Bcl2, Capn2, Ccl8, Cdkn1a, Cfl2, Chrnb1, Ctdp1, Cxcl10, Dmd, Edn1, Ehd3, Fdps, Flnc, G6pdx, Gdf15, Hdac6, Ift88, Il4ra, Itgb1, Klhl41, Krt8, Lmna, Lmod2, Lrrc10, Met, Mmp14, Mtpn, Mybpc2, Myh10, Myo18b, Myof, Myom2, Naca, Nexn, Nkx2-5, Nln, Nox4, Nppa, Nrg1, Pdlim5, Plekho1, Prkar1a, Prkg1, Rcan1, Sorbs2, Srf, Tmod1, Uchl1, Wdr1, Wisp…
GO:0055002	striated muscle cell development	GO_BiologicalProcess-EBI-UniProt-GOA_04.09.2018_00h00	1.05835e-07	0.000218125	3.93124e-16	1.76906e-14	[5, 6]	Group59	21.1055	42	[Actn2, Actr1a, Alpk3, Ankrd23, Atg7, Bcl2, Cdkn1a, Cfl2, Chrnb1, Ctdp1, Dmd, Edn1, Fdps, Flnc, G6pdx, Hdac6, Itgb1, Klhl41, Krt8, Lmna, Lmod2, Lrrc10, Met, Mybpc2, Myh10, Myo18b, Myom2, Naca, Nexn, Nkx2-5, Nppa, Pdlim5, Prkar1a, Prkg1, Rcan1, Sorbs2, Srf, Tmod1, Uchl1, Wdr1, Wisp1, Xirp1]
GO:0048738	cardiac muscle tissue development	GO_BiologicalProcess-EBI-UniProt-GOA_04.09.2018_00h00	9.88336e-06	0.018808	3.93124e-16	1.76906e-14	[5, 6, 7]	Group59	17.2043	48	[AW551984, Actn2, Actr1a, Acvr1, Alpk3, Ankrd1, Apc, Atg7, Cdkn1a, Cited2, Col11a1, Ctdp1, Dsp, Edn1, Fdps, Fgfr1, G6pdx, Id2, Ift88, Itgb1, Lmna, Lrrc10, Met, Myh10, Myh7, Myo18b, Ncam1, Nexn, Nkx2-5, Nox4, Nppa, Nrg1, Pdlim5, Pkp2, Prkar1a, Prkg1, Rbp4, Smad7, Sorbs2, Srf, Tbx20, Tgfb2, Tgfbr1, Tnni1, Wisp1, Wwtr1, Xirp1, Xirp2]
GO:0055006	cardiac cell development	GO_BiologicalProcess-EBI-UniProt-GOA_04.09.2018_00h00	1.54983e-05	0.0291987	3.93124e-16	1.76906e-14	[4, 5, 6, 7, 8]	Group59	22.1239	25	[Actn2, Actr1a, Alpk3, Atg7, Cdkn1a, Ctdp1, Edn1, Fdps, G6pdx, Lmna, Lrrc10, Met, Myh10, Myo18b, Nexn, Nkx2-5, Nppa, Pdlim5, Prkg1, Smad7, Sorbs2, Spry1, Srf, Wisp1, Xirp1]
GO:0045214	sarcomere organization	GO_BiologicalProcess-EBI-UniProt-GOA_04.09.2018_00h00	2.34191e-05	0.0435829	3.93124e-16	1.76906e-14	[5, 6, 7, 8]	Group59	29.4118	15	[Actn2, Ankrd23, Cfl2, Edn1, Itgb1, Klhl41, Krt8, Lmod2, Mybpc2, Myom2, Nkx2-5, Prkar1a, Srf, Wdr1, Xirp1]
GO:0009894	regulation of catabolic process	GO_BiologicalProcess-EBI-UniProt-GOA_04.09.2018_00h00	1.32669e-10	2.87626e-07	1.07026e-29	7.17072e-28	[3, 4]	Group60	15.6815	130	[Adam8, Adam9, Adora1, Ambra1, Anxa2, Apc, Arih1, Arih2, Atg7, Axin2, Azin1, Azin2, Bcl2, Bnip3, Bok, Carhsp1, Cblb, Ccdc88a, Clec16a, Clu, Csnk1d, Csnk1e, Cst3, Ctsa, Cttn, Dap, Dcn, Dda1, Ddb1, Ddrgk1, Edem2, Ehmt2, Eif6, Fbxl2, Fez2, Fmr1, Furin, Gba, Gck, Gclc, Golga2, Grin2c, Hdac6, Hif1a, Hipk2, Hmox1, Hsp90aa1, Ier3, Ift88, Igfbp3, Il33, Irs2, Itgb1, Kat8, Lars, Ldlr, Lonrf3, Lrp1, Map1a, …
GO:0051336	regulation of hydrolase activity	GO_BiologicalProcess-EBI-UniProt-GOA_04.09.2018_00h00	1.5086e-08	3.16957e-05	1.07026e-29	7.17072e-28	[4]	Group60	13.4238	178	[Acer2, Agap1, Agfg2, Alg2, Amot, Anxa1, App, Arfgap3, Arfgef3, Arhgap1, Arhgap21, Arhgap22, Arhgap35, Arhgap44, Arhgdia, Arhgdig, Arhgef12, Arhgef37, Arhgef5, Atp1b1, Atr, Axin2, Bbc3, Bbs4, Bcl2l1, Bcr, Bicd1, Bin1, Bok, C4b, Cast, Ccl17, Ccl5, Ccl8, Cd109, Cd44, Chn1, Ckap4, Creb3, Cst3, Cst6, Cstb, Ctgf, Cx3cl1, Cxcl13, Cyr61, Dap, Ddrgk1, Dhcr24, Dlg2, Dnajb11, Dnajb4, Dnajb6, Dnajc10, Dock7…
GO:0006508	proteolysis	GO_BiologicalProcess-EBI-UniProt-GOA_04.09.2018_00h00	2.93168e-11	6.38226e-08	1.07026e-29	7.17072e-28	[4, 5]	Group60	13.3154	247	[1500015O10Rik, 2010111I01Rik, Ace, Acer2, Adam19, Adam32, Adam8, Adam9, Adamts2, Adamts20, Adamts8, Adamtsl2, Aebp1, Alg2, Amfr, Anapc4, App, Arih1, Arih2, Atg7, Atp6ap2, Atr, Aup1, Bace2, Bbc3, Bcl2l1, Bin1, Bok, C1ra, C4b, Camk2n1, Capn2, Cast, Cblb, Cd109, Cd44, Cela1, Cfh, Chac1, Ckap4, Clca3a1, Clca3a2, Clec16a, Clu, Cpe, Cpxm1, Csnk1d, Csnk1e, Cst3, Cst6, Cstb, Ctgf, Ctnnd1, Ctsa, Ctsd, Ct…
GO:0031329	regulation of cellular catabolic process	GO_BiologicalProcess-EBI-UniProt-GOA_04.09.2018_00h00	1.97507e-08	4.14172e-05	1.07026e-29	7.17072e-28	[4, 5]	Group60	15.2875	109	[Adam8, Adam9, Ambra1, Anxa2, Arih1, Arih2, Atg7, Axin2, Bcl2, Bnip3, Bok, Carhsp1, Ccdc88a, Clec16a, Clu, Csnk1d, Csnk1e, Cst3, Ctsa, Cttn, Dap, Dcn, Dda1, Ddrgk1, Edem2, Ehmt2, Eif6, Fbxl2, Fez2, Fmr1, Furin, Gba, Gck, Gclc, Golga2, Hdac6, Hif1a, Hipk2, Hmox1, Hsp90aa1, Ier3, Ift88, Igfbp3, Il33, Irs2, Kat8, Lars, Ldlr, Lonrf3, Lrp1, Map1a, Map3k7, Mid2, Mif, Msn, Mtdh, Myc, Nkd2, Npm1, Os9, Pa…
GO:0051246	regulation of protein metabolic process	GO_BiologicalProcess-EBI-UniProt-GOA_04.09.2018_00h00	3.19282e-24	7.4265e-21	1.07026e-29	7.17072e-28	[4, 5]	Group60	14.0714	422	[Aars, Aatf, Abca7, Abi1, Ace, Acer2, Actr1a, Acvr1, Adam8, Adam9, Adarb1, Adora1, Akap8l, Alg2, Anxa2, Apc, Apod, App, Arhgef2, Arhgef5, Arid5a, Arih1, Arih2, Arrdc3, Aspn, Aspscr1, Atf3, Atg7, Atp6ap1, Atp6ap2, Atr, Avpi1, Axin2, Azin1, Azin2, Bace2, Bbc3, Bcl2, Bcl2l1, Bgn, Bin1, Bok, Brd7, C4b, Camk1, Camk2n1, Camkk1, Camta1, Cast, Cblb, Ccdc88a, Ccl17, Ccl5, Ccl8, Ccnd2, Cd109, Cd276, Cd3e, …
GO:0032268	regulation of cellular protein metabolic process	GO_BiologicalProcess-EBI-UniProt-GOA_04.09.2018_00h00	6.95901e-21	1.60892e-17	1.07026e-29	7.17072e-28	[4, 5, 6]	Group60	13.872	388	[Aars, Abca7, Abi1, Ace, Acer2, Actr1a, Acvr1, Adam8, Adam9, Adarb1, Adora1, Akap8l, Alg2, Anxa2, Apc, App, Arhgef2, Arhgef5, Arid5a, Arih1, Arih2, Arrdc3, Aspn, Aspscr1, Atf3, Atg7, Atp6ap1, Atp6ap2, Atr, Avpi1, Axin2, Bbc3, Bcl2, Bcl2l1, Bgn, Bin1, Bok, Brd7, C4b, Camk1, Camk2n1, Camkk1, Camta1, Cast, Cblb, Ccdc88a, Ccl17, Ccl5, Ccl8, Ccnd2, Cd109, Cd3e, Cd44, Cdc42se1, Cdkn1a, Cdkn2b, Chac1, C…
GO:0042176	regulation of protein catabolic process	GO_BiologicalProcess-EBI-UniProt-GOA_04.09.2018_00h00	3.53925e-10	7.64831e-07	1.07026e-29	7.17072e-28	[4, 5, 6]	Group60	18.8442	75	[Adam8, Adam9, Anxa2, Apc, Arih1, Arih2, Atg7, Azin1, Azin2, Cblb, Clec16a, Clu, Csnk1d, Csnk1e, Cst3, Ctsa, Dda1, Ddb1, Ddrgk1, Edem2, Fmr1, Furin, Gba, Gclc, Grin2c, Hipk2, Hsp90aa1, Ier3, Il33, Ldlr, Lonrf3, Lrp1, Map1a, Msn, Mycbp2, Nkd2, Nrg1, Os9, Pacsin3, Pam, Pamr1, Pdcl3, Plk2, Psmc1, Psmc4, Psmd1, Psmd2, Psmf1, Ptk2b, Rhbdd1, Rnf144b, Rnf19a, Rnf19b, Serpinb1a, Serpinb1b, Serpine2, Sirt…
GO:0051248	negative regulation of protein metabolic process	GO_BiologicalProcess-EBI-UniProt-GOA_04.09.2018_00h00	7.19214e-14	1.59737e-10	1.07026e-29	7.17072e-28	[4, 5, 6]	Group60	15.1949	191	[Aatf, Abca7, Acer2, Actr1a, Adarb1, Anxa2, Apc, Apod, App, Aspn, Atf3, Atg7, Azin1, Azin2, Bace2, Bcl2l1, Bgn, Bin1, C4b, Camk2n1, Cast, Cblb, Cd109, Cd276, Cd44, Cdc42se1, Cdkn1a, Cdkn2b, Chac1, Clec16a, Clu, Cpeb1, Cst3, Cst6, Cstb, Ctsa, Ctsz, Cxcl10, Cyld, Dapk3, Dcn, Ddrgk1, Dhcr24, Dmd, Dnajb6, Dnajc10, Dok1, Dusp26, Dusp4, Ecm1, Edn1, Eif3a, Eif4ebp1, Eif6, Enpp1, Eprs, Fetub, Fmr1, Furin…
GO:0030162	regulation of proteolysis	GO_BiologicalProcess-EBI-UniProt-GOA_04.09.2018_00h00	4.88886e-10	1.05355e-06	1.07026e-29	7.17072e-28	[5, 6]	Group60	15.3483	130	[Acer2, Adam8, Adam9, Alg2, App, Arih1, Arih2, Atg7, Atr, Bbc3, Bcl2l1, Bin1, Bok, C4b, Camk2n1, Cast, Cd109, Cd44, Cfh, Chac1, Ckap4, Clec16a, Clu, Csnk1d, Csnk1e, Cst3, Cst6, Cstb, Ctgf, Ctnnd1, Ctsz, Cyr61, Dap, Dda1, Ddrgk1, Dhcr24, Dnajb6, Ecm1, Edem2, F2r, Fetub, Fmr1, Furin, Gas6, Gba, Gclc, Gpi1, Gsn, Hdac6, Hip1, Hipk2, Hspa1b, Ift57, Ift88, Il33, Ist1, Itih2, Itih4, Lonrf3, Ltbp4, Map1a…
GO:0032269	negative regulation of cellular protein metabolic process	GO_BiologicalProcess-EBI-UniProt-GOA_04.09.2018_00h00	1.61741e-10	3.50332e-07	1.07026e-29	7.17072e-28	[4, 5, 6, 7]	Group60	14.3818	171	[Acer2, Actr1a, Adarb1, Anxa2, Apc, App, Aspn, Atf3, Atg7, Bcl2l1, Bgn, Bin1, C4b, Camk2n1, Cast, Cblb, Cd109, Cd44, Cdc42se1, Cdkn1a, Cdkn2b, Chac1, Clec16a, Cpeb1, Cst3, Cst6, Cstb, Ctsz, Cxcl10, Cyld, Dapk3, Dcn, Ddrgk1, Dhcr24, Dmd, Dnajb6, Dnajc10, Dok1, Dusp26, Dusp4, Ecm1, Edn1, Eif3a, Eif4ebp1, Eif6, Enpp1, Eprs, Fetub, Fmr1, Furin, G6pdx, Gadd45b, Gadd45g, Gas6, Gba, Gclc, Gnai2, Gpi1, G…
GO:1903362	regulation of cellular protein catabolic process	GO_BiologicalProcess-EBI-UniProt-GOA_04.09.2018_00h00	7.72218e-06	0.0147571	1.07026e-29	7.17072e-28	[5, 6, 7]	Group60	17.6923	46	[Anxa2, Arih1, Arih2, Atg7, Clec16a, Clu, Csnk1d, Csnk1e, Dda1, Ddrgk1, Edem2, Fmr1, Furin, Gba, Gclc, Hipk2, Hsp90aa1, Il33, Ldlr, Lonrf3, Lrp1, Map1a, Msn, Nkd2, Os9, Pdcl3, Plk2, Psmc1, Psmc4, Psmf1, Ptk2b, Rnf144b, Rnf19a, Rnf19b, Sirt2, Smad7, Smarcc1, Smurf1, Socs7, Taf1, Tmf1, Trib3, Ube2g2, Usp19, Vps11, Zfand2a]
GO:0045861	negative regulation of proteolysis	GO_BiologicalProcess-EBI-UniProt-GOA_04.09.2018_00h00	2.01121e-06	0.00396811	1.07026e-29	7.17072e-28	[5, 6, 7, 8]	Group60	15.9353	69	[App, Bcl2l1, Bin1, C4b, Camk2n1, Cast, Cd109, Cd44, Chac1, Clec16a, Cst3, Cst6, Cstb, Ctsz, Ddrgk1, Dhcr24, Dnajb6, Ecm1, Fetub, Fmr1, Furin, Gas6, Gpi1, Hdac6, Hipk2, Hspa1b, Itih2, Itih4, Map1a, Mical1, Mr1, Nol3, Os9, Pdcl3, Pi15, Picalm, Plat, Psmf1, Ptgs2, Rab23, Rexo2, Rpl3, Serpina3h, Serpina3n, Serpinb1a, Serpinb1b, Serpinb1c, Serpinb6a, Serpinb6b, Serpinb9b, Serpine1, Serpine2, Serpinf1…
GO:0045862	positive regulation of proteolysis	GO_BiologicalProcess-EBI-UniProt-GOA_04.09.2018_00h00	6.09878e-06	0.0117157	1.07026e-29	7.17072e-28	[5, 6, 7, 8]	Group60	16.095	61	[Acer2, Adam8, Adam9, Alg2, App, Arih1, Arih2, Atg7, Atr, Bbc3, Bok, Clu, Csnk1d, Csnk1e, Ctgf, Ctnnd1, Cyr61, Dap, Ddrgk1, Edem2, F2r, Fmr1, Gba, Gclc, Gsn, Hip1, Ift57, Il33, Ist1, Lonrf3, Met, Mmp14, Myc, Nkd2, Pacsin3, Pcolce, Perp, Picalm, Plk2, Psmc1, Psmc4, Ptk2b, Rhbdd1, Rnf144b, Rnf19a, Rnf19b, Rock2, Ruvbl1, Sirt2, Smad7, Smurf1, Socs7, Src, Synm, Taf1, Tbc1d10a, Tnip1, Trib3, Ttbk2, Xd…
GO:0071495	cellular response to endogenous stimulus	GO_BiologicalProcess-EBI-UniProt-GOA_04.09.2018_00h00	8.58549e-11	1.86391e-07	7.30501e-27	4.6752e-25	[3]	Group61	13.9161	199	[Abcg2, Abhd2, Actn2, Actr1a, Actr3, Acvr1, Adam9, Adamtsl2, Angptl2, Ankrd1, Anxa1, Anxa5, Apc, App, Arhgef2, Arhgef5, Arpc2, Asns, Aspn, Atf4, Atg7, Baiap2, Baiap2l1, Bbs4, Bcar1, Bcl2l1, Cacnb1, Capn2, Ccdc88a, Ccl5, Cd109, Cd44, Cdkn2b, Cilp, Cited2, Ckap4, Cldn1, Col1a1, Col1a2, Col5a2, Cpeb1, Crhbp, Csnk1d, Csnk1e, Ctgf, Cxcl13, Cyr61, Ddrgk1, Ddx5, Dync1li1, Dync1li2, Edn1, Eef1a1, Eef2, E…
GO:0007166	cell surface receptor signaling pathway	GO_BiologicalProcess-EBI-UniProt-GOA_04.09.2018_00h00	7.22339e-18	1.65054e-14	7.30501e-27	4.6752e-25	[3, 4, 5]	Group61	13.4987	370	[Aak1, Abat, Abca7, Actr1a, Acvr1, Adam9, Adamtsl2, Adgra1, Adgra2, Adgrg1, Adora1, Ahi1, Alg2, Ankrd10, Anxa1, Anxa4, Apc, Apod, App, Arhgap35, Arhgdia, Arid5b, Aspn, Atf3, Atoh8, Atp6ap2, Axin2, Axl, Bag3, Baiap2, Baiap2l1, Bbs4, Bcar1, Bcl2, Bcl2a1b, Bcl2l1, Bcl2l2, Bcr, Bend6, Bgn, Bicc1, Blk, Bmp2k, Boc, Bok, Brd7, Cbfa2t2, Cblb, Ccl17, Ccl5, Ccl8, Cd109, Cd3e, Cd44, Cd63, Cdkn2b, Cela1, Cha…
GO:0070848	response to growth factor	GO_BiologicalProcess-EBI-UniProt-GOA_04.09.2018_00h00	2.79503e-13	6.16584e-10	7.30501e-27	4.6752e-25	[4]	Group61	17.232	127	[Actr3, Acvr1, Adam9, Adamtsl2, Adgra2, Alg2, Ankrd1, Anxa1, Anxa3, App, Arpc2, Aspn, Baiap2, Bcar1, Cat, Ccl5, Cd109, Cd44, Cd63, Cdkn2b, Cilp, Cited2, Cldn1, Col1a1, Col1a2, Csnk1d, Csnk1e, Ctgf, Cxcl13, Cyr61, Dcn, Ddx5, Dmd, Dok5, Dync1li1, Dync1li2, Edn1, Eef1a1, Eef2, Egr3, Ehd4, Fam20c, Fam83g, Fam89b, Fbn2, Fgfr1, Fgfr3, Fstl3, Furin, Fzd1, Gas6, Gclc, Gclm, Gdf15, Gdf6, Gpi1, Hdac6, Hgs,…
GO:0071310	cellular response to organic substance	GO_BiologicalProcess-EBI-UniProt-GOA_04.09.2018_00h00	1.19906e-20	2.77102e-17	7.30501e-27	4.6752e-25	[4]	Group61	14.1398	360	[Abcb4, Abcd4, Abcg2, Abhd2, Actn2, Actr1a, Actr3, Acvr1, Adam9, Adamtsl2, Adcy7, Adgra2, Adnp2, Alg2, Amfr, Angptl2, Ankrd1, Anxa1, Anxa5, Apc, App, Arhgdia, Arhgef2, Arhgef5, Arid5a, Arid5b, Arpc2, Asns, Aspn, Atf3, Atf4, Atf6, Atg7, Axl, Baiap2, Baiap2l1, Bbs4, Bcar1, Bcl2, Bcl2l1, Bcr, Bgn, Bok, Cacnb1, Capg, Capn2, Cat, Ccdc88a, Ccl17, Ccl5, Ccl8, Cd109, Cd44, Cd63, Cdkn2b, Chil1, Cilp, Cite…
GO:0071559	response to transforming growth factor beta	GO_BiologicalProcess-EBI-UniProt-GOA_04.09.2018_00h00	4.69091e-09	9.94942e-06	7.30501e-27	4.6752e-25	[3, 5]	Group61	21.0744	51	[Actr3, Acvr1, Adam9, Adamtsl2, Ankrd1, Aspn, Cd109, Cdkn2b, Cilp, Cited2, Cldn1, Col1a1, Col1a2, Edn1, Fam89b, Fbn2, Furin, Gpi1, Hipk2, Igf1r, Itga3, Itgb5, Kirrel, Ltbp3, Ltbp4, Map3k7, Mr1, Nox4, Pdpk1, Pmepa1, Postn, Rasl11b, Rock2, Runx1, Runx2, Sbno2, Scx, Serpine1, Skil, Smad7, Smurf1, Snx6, Src, Star, Tgfb1i1, Tgfb2, Tgfb3, Tgfbr1, Thbs1, Vasn, Zyx]
GO:0090287	regulation of cellular response to growth factor stimulus	GO_BiologicalProcess-EBI-UniProt-GOA_04.09.2018_00h00	2.08679e-06	0.00411515	7.30501e-27	4.6752e-25	[3, 4, 6]	Group61	17.5862	51	[Adamtsl2, Adgra2, Alg2, Aspn, Cd109, Cd63, Cdkn2b, Cited2, Cxcl13, Cyr61, Dcn, Dmd, Dok5, Fam20c, Fam89b, Fbn2, Fgfr1, Fstl3, Furin, Fzd1, Hgs, Hif1a, Hipk2, Ilk, Itga3, Kirrel, Myo1c, Myof, Nbl1, Ofd1, Pdpk1, Pmepa1, Postn, Ppp2r5b, Ptprf, Rasl11b, Rnf165, Runx2, Sbno2, Skil, Smad7, Smurf1, Snx6, Spry1, Sulf1, Sulf2, Tgfb1i1, Tgfb3, Thbs1, Vasn, Xdh]
GO:0007167	enzyme linked receptor protein signaling pathway	GO_BiologicalProcess-EBI-UniProt-GOA_04.09.2018_00h00	2.29826e-13	5.07685e-10	7.30501e-27	4.6752e-25	[4, 5, 6]	Group61	16.0041	157	[Acvr1, Adam9, Adamtsl2, Adgra2, Adora1, Ahi1, Alg2, Apc, Apod, App, Arid5b, Aspn, Atoh8, Axl, Baiap2, Baiap2l1, Bcar1, Bcr, Blk, Cblb, Cd109, Cd63, Cdkn2b, Cilp, Cited2, Col1a1, Col1a2, Col4a5, Cspg4, Csrnp1, Ctgf, Cyr61, Dcn, Ddr1, Ddx5, Dok1, Dok5, Eif4ebp1, Enpp1, Erbin, Ereg, Fam20c, Fam83g, Fam89b, Fbn2, Fgfr1, Fgfr3, Fstl3, Fstl4, Furin, Fzd1, Gab2, Gas6, Gdf15, Gdf6, Gnai2, Gpi1, Grina, H…
GO:0071363	cellular response to growth factor stimulus	GO_BiologicalProcess-EBI-UniProt-GOA_04.09.2018_00h00	4.48798e-13	9.87804e-10	7.30501e-27	4.6752e-25	[5]	Group61	17.3484	123	[Actr3, Acvr1, Adam9, Adamtsl2, Adgra2, Alg2, Ankrd1, Anxa1, App, Arpc2, Aspn, Baiap2, Bcar1, Cat, Ccl5, Cd109, Cd44, Cd63, Cdkn2b, Cilp, Cited2, Cldn1, Col1a1, Col1a2, Csnk1d, Csnk1e, Ctgf, Cxcl13, Cyr61, Dcn, Ddx5, Dmd, Dok5, Dync1li1, Dync1li2, Edn1, Eef1a1, Eef2, Egr3, Ehd4, Fam20c, Fam83g, Fam89b, Fbn2, Fgfr1, Fgfr3, Fstl3, Furin, Fzd1, Gas6, Gclc, Gclm, Gdf15, Gdf6, Gpi1, Hgs, Hif1a, Hipk2,…
GO:0071560	cellular response to transforming growth factor beta stimulus	GO_BiologicalProcess-EBI-UniProt-GOA_04.09.2018_00h00	6.41719e-09	1.35788e-05	7.30501e-27	4.6752e-25	[4, 6]	Group61	21.097	50	[Actr3, Acvr1, Adam9, Adamtsl2, Ankrd1, Aspn, Cd109, Cdkn2b, Cilp, Cited2, Cldn1, Col1a1, Col1a2, Edn1, Fam89b, Fbn2, Furin, Gpi1, Hipk2, Igf1r, Itga3, Itgb5, Kirrel, Ltbp3, Ltbp4, Map3k7, Mr1, Nox4, Pdpk1, Pmepa1, Postn, Rasl11b, Runx1, Runx2, Sbno2, Scx, Serpine1, Skil, Smad7, Smurf1, Snx6, Src, Star, Tgfb1i1, Tgfb2, Tgfb3, Tgfbr1, Thbs1, Vasn, Zyx]
GO:0090288	negative regulation of cellular response to growth factor stimulus	GO_BiologicalProcess-EBI-UniProt-GOA_04.09.2018_00h00	3.28957e-06	0.00641137	7.30501e-27	4.6752e-25	[3, 4, 5, 6, 7]	Group61	21.3333	32	[Adamtsl2, Adgra2, Alg2, Aspn, Cd109, Cxcl13, Dcn, Fam89b, Fbn2, Fstl3, Fzd1, Hgs, Hipk2, Nbl1, Ofd1, Pdpk1, Pmepa1, Ptprf, Rasl11b, Sbno2, Skil, Smad7, Smurf1, Snx6, Spry1, Sulf1, Sulf2, Tgfb1i1, Tgfb3, Thbs1, Vasn, Xdh]
GO:0007169	transmembrane receptor protein tyrosine kinase signaling pathway	GO_BiologicalProcess-EBI-UniProt-GOA_04.09.2018_00h00	7.10738e-08	0.000147123	7.30501e-27	4.6752e-25	[5, 6, 7]	Group61	15.3251	99	[Adgra2, Adora1, Ahi1, Alg2, Apc, Apod, App, Arid5b, Baiap2, Baiap2l1, Bcar1, Bcr, Blk, Cblb, Cd63, Cilp, Col1a1, Col4a5, Cspg4, Csrnp1, Ctgf, Dcn, Ddr1, Dok1, Dok5, Eif4ebp1, Enpp1, Erbin, Ereg, Fam20c, Fgfr1, Fgfr3, Fstl4, Gab2, Gdf15, Gnai2, Grina, Hbegf, Hgs, Hif1a, Hip1, Hspb1, Ift88, Igf1r, Igfbp3, Irs2, Itgb3, Kank1, Leprot, Lrp1, Met, Mvp, Myo1c, Myo1e, Myof, Ndrg4, Neurl1a, Ngef, Nr4a3, …
GO:0007178	transmembrane receptor protein serine/threonine kinase signaling pathway	GO_BiologicalProcess-EBI-UniProt-GOA_04.09.2018_00h00	1.43533e-06	0.00285056	7.30501e-27	4.6752e-25	[5, 6, 7]	Group61	16.8044	61	[Acvr1, Adam9, Adamtsl2, Aspn, Atoh8, Cd109, Cdkn2b, Cilp, Cited2, Col1a2, Cyr61, Ddx5, Fam83g, Fam89b, Fbn2, Fstl3, Furin, Fzd1, Gdf15, Gdf6, Gpi1, Hexa, Hipk2, Ilk, Inhba, Inhbb, Itga3, Itgb5, Kirrel, Ltbp3, Ltbp4, Map3k7, Nbl1, Nkx2-5, Nup93, Pdcd6ip, Pdpk1, Pmepa1, Postn, Rasl11b, Rnf165, Runx2, Sbno2, Scx, Skil, Smad7, Smurf1, Snx6, Src, Sulf1, Tbx20, Tgfb1i1, Tgfb2, Tgfb3, Tgfbr1, Thbs1, Va…
GO:0090092	regulation of transmembrane receptor protein serine/threonine kinase signaling pathway	GO_BiologicalProcess-EBI-UniProt-GOA_04.09.2018_00h00	2.45208e-05	0.0455597	7.30501e-27	4.6752e-25	[4, 5, 6, 7, 8]	Group61	17.2691	43	[Acvr1, Adamtsl2, Aspn, Cd109, Cdkn2b, Cilp, Cited2, Cyr61, Fam89b, Fbn2, Fstl3, Furin, Fzd1, Gdf15, Gdf6, Hipk2, Ilk, Inhba, Inhbb, Itga3, Kirrel, Nbl1, Nup93, Pdcd6ip, Pdpk1, Pmepa1, Rasl11b, Rnf165, Sbno2, Skil, Smad7, Smurf1, Snx6, Sulf1, Tbx20, Tgfb1i1, Tgfb2, Tgfb3, Tgfbr1, Thbs1, Vasn, Wdr1, Wwtr1]
GO:0007179	transforming growth factor beta receptor signaling pathway	GO_BiologicalProcess-EBI-UniProt-GOA_04.09.2018_00h00	1.89392e-06	0.00374238	7.30501e-27	4.6752e-25	[5, 6, 7, 8]	Group61	20.7101	35	[Acvr1, Adam9, Adamtsl2, Aspn, Cd109, Cdkn2b, Cited2, Col1a2, Fam89b, Fbn2, Furin, Gpi1, Hipk2, Itga3, Itgb5, Kirrel, Ltbp3, Ltbp4, Map3k7, Pdpk1, Pmepa1, Rasl11b, Sbno2, Skil, Smad7, Smurf1, Snx6, Src, Tgfb1i1, Tgfb2, Tgfb3, Tgfbr1, Thbs1, Vasn, Zyx]
GO:0032879	regulation of localization	GO_BiologicalProcess-EBI-UniProt-GOA_04.09.2018_00h00	3.09539e-25	7.20917e-22	7.04012e-31	4.85768e-29	[2, 3]	Group62	14.2279	422	[Aak1, Abat, Abca7, Abcb4, Abcc1, Abcg2, Abhd2, Ace, Acsl4, Actn1, Actn2, Actn4, Actr1a, Actr3, Acvr1, Adam8, Adam9, Adarb1, Adgra2, Adgrg1, Adora1, Ahi1, Akap8l, Alg2, Amot, Ankrd1, Anxa1, Anxa2, Anxa3, Anxa4, Anxa5, Ap2b1, Apc, Apod, App, Arfgap3, Arfip1, Arhgap1, Arhgap21, Arhgap44, Arhgdia, Arhgdig, Arhgef2, Arhgef5, Arid5a, Arpc2, Aspscr1, Astn2, Atf4, Atg7, Atoh8, Atp1b1, Atp6ap1, Atp8a2, A…
GO:0051649	establishment of localization in cell	GO_BiologicalProcess-EBI-UniProt-GOA_04.09.2018_00h00	6.81904e-14	1.51587e-10	7.04012e-31	4.85768e-29	[3]	Group62	13.786	268	[Aaas, Abra, Actn2, Actn4, Actr3, Adora1, Ahi1, Akap8l, Alg2, Angptl2, Anxa2, Ap2b1, Ap3b1, Apod, App, Arfip1, Arhgap1, Arhgap21, Arhgap44, Arhgef2, Arl4c, Arpc2, Aspscr1, Atg7, Aup1, Bach2, Bag3, Bbc3, Bcl2, Bcl2l1, Bcr, Bicd1, Bicd2, Bin1, Bloc1s6, Cacnb1, Cadps, Camk1, Ccdc88a, Cd63, Cdk5rap2, Cdkn1a, Cenpc1, Cep120, Cep83, Chmp1b, Clip1, Cltb, Copa, Copb1, Cope, Copg1, Creb3l2, Cttn, Cx3cl1, …
GO:0070727	cellular macromolecule localization	GO_BiologicalProcess-EBI-UniProt-GOA_04.09.2018_00h00	2.70614e-15	6.09152e-12	7.04012e-31	4.85768e-29	[3]	Group62	14.5509	243	[Abca7, Abra, Actn2, Actr3, Adora1, Ahi1, Akap8l, Alg2, Amot, Anxa2, Ap2b1, Ap3b1, Apc, Apod, Arfip1, Arhgap44, Arpc2, Aspscr1, Astn2, Atp1b1, Atr, Aup1, Axin2, Bag3, Bbc3, Bbs4, Bcl2l1, Bcr, Bicd1, Bicd2, Bloc1s6, Cacnb1, Camk1, Ccdc88a, Cct2, Cct8, Cd63, Cdkn1a, Cep83, Clip1, Clip3, Cltb, Col1a1, Copa, Copb1, Copg1, Cpe, Csnk1d, Csnk1e, Cttn, Cubn, Cyld, Dctn2, Ddit3, Ddrgk1, Ddx5, Dlg2, Dmd, D…
GO:0032880	regulation of protein localization	GO_BiologicalProcess-EBI-UniProt-GOA_04.09.2018_00h00	9.26438e-12	2.02427e-08	7.04012e-31	4.85768e-29	[3, 4]	Group62	15.1066	163	[Aak1, Abat, Actn2, Actr3, Adam9, Ahi1, Akap8l, Ankrd1, Anxa1, Anxa4, Anxa5, Ap2b1, Apc, Apod, Arfip1, Arhgap44, Arhgdia, Arhgdig, Arhgef5, Arid5a, Arpc2, Astn2, Atg7, Bag3, Bbc3, Bcl2, Bcl2l1, Bicd1, Blk, Camk1, Ccdc88a, Ccl5, Cct2, Cct8, Cd276, Cdkn1a, Cep120, Clec4e, Clip3, Crlf2, Csnk1e, Cx3cl1, Cyld, Ddrgk1, Ddx5, Dnajb6, Dnajc1, Doc2b, Dvl3, Dynll1, Edem2, Exoc1, F2r, Gas6, Gck, Glis2, Glul…
GO:0046907	intracellular transport	GO_BiologicalProcess-EBI-UniProt-GOA_04.09.2018_00h00	1.9057e-13	4.2154e-10	7.04012e-31	4.85768e-29	[3, 4]	Group62	14.4269	219	[Aaas, Abra, Actn2, Actn4, Actr3, Adora1, Akap8l, Alg2, Angptl2, Anxa2, Ap2b1, Ap3b1, Apod, App, Arfip1, Arhgap1, Arhgap21, Arhgap44, Arl4c, Arpc2, Aspscr1, Aup1, Bach2, Bag3, Bcl2l1, Bcr, Bicd1, Bicd2, Bin1, Bloc1s6, Cacnb1, Cadps, Camk1, Ccdc88a, Cd63, Cdkn1a, Cep120, Clip1, Cltb, Copa, Copb1, Cope, Copg1, Creb3l2, Cttn, Dctn2, Ddx5, Dennd5a, Dlg2, Dnm1, Doc2b, Dock7, Dync1h1, Dync1i1, Dync1i2,…
GO:0051049	regulation of transport	GO_BiologicalProcess-EBI-UniProt-GOA_04.09.2018_00h00	7.17301e-15	1.60819e-11	7.04012e-31	4.85768e-29	[3, 4]	Group62	13.8015	285	[Aak1, Abat, Abca7, Abcb4, Abcc1, Abcg2, Ace, Acsl4, Actn2, Actn4, Actr3, Adam9, Adora1, Ahi1, Akap8l, Ankrd1, Anxa1, Anxa2, Anxa4, Anxa5, Ap2b1, Apod, Arfgap3, Arfip1, Arhgap1, Arhgap21, Arhgap44, Arhgef5, Arid5a, Arpc2, Aspscr1, Atf4, Atg7, Atp1b1, Atp6ap1, Atp8a2, Axl, Azin1, Azin2, Bag3, Bbc3, Bcl2, Bcl2l1, Bcr, Best3, Bicd1, Bin1, Blk, Bmp2k, Bok, Cacnb1, Cadps, Camk1, Catsper2, Ccl5, Cd276,…
GO:0051050	positive regulation of transport	GO_BiologicalProcess-EBI-UniProt-GOA_04.09.2018_00h00	9.37753e-16	2.11651e-12	7.04012e-31	4.85768e-29	[2, 3, 4, 5]	Group62	16.1607	181	[Abat, Abca7, Abcb4, Abcc1, Actn2, Actn4, Actr3, Adam9, Adora1, Ahi1, Ankrd1, Anxa1, Anxa2, Ap2b1, Arhgef5, Arid5a, Arpc2, Atf4, Atg7, Atp1b1, Atp6ap1, Atp8a2, Axl, Azin1, Azin2, Bag3, Bbc3, Bcl2l1, Bcr, Bicd1, Bin1, Blk, Bok, Cadps, Camk1, Ccl5, Cd276, Cd63, Cdkn1a, Clcf1, Clec4e, Clip3, Clu, Creb3, Crlf2, Cx3cl1, Cxcl10, Dcn, Dmd, Dnm1, Doc2b, Dync1h1, Dynll1, Edem2, Edn1, Edn3, Ednra, Ehd3, Ex…
GO:0060341	regulation of cellular localization	GO_BiologicalProcess-EBI-UniProt-GOA_04.09.2018_00h00	7.5622e-10	1.62436e-06	7.04012e-31	4.85768e-29	[3, 4]	Group62	14.6654	149	[Actn2, Actr3, Akap8l, Anxa2, Ap2b1, Apc, Apod, Arhgap1, Arhgap44, Arpc2, Astn2, Atg7, Bag3, Bbc3, Bcl2, Bcl2l1, Bicd1, Camk1, Ccdc88a, Cct2, Cct8, Cdkn1a, Clip3, Csnk1e, Cx3cl1, Cxcl10, Cyld, Ddrgk1, Ddx5, Dmd, Dnm1, Dvl3, Dync1h1, Dynll1, Edem2, Edn3, Ednra, Ehd3, F2r, Fmr1, Gab2, Gas6, Glis2, Gnai1, Gnl3, Gpm6b, Gpr39, Grin3a, Gsg1l, Gsn, Hif1a, Hmgn3, Hmox1, Hsp90aa1, Hspa1l, Htr1b, Ier3, Il4…
GO:0034613	cellular protein localization	GO_BiologicalProcess-EBI-UniProt-GOA_04.09.2018_00h00	1.06962e-15	2.41306e-12	7.04012e-31	4.85768e-29	[4]	Group62	14.6562	243	[Abca7, Abra, Actn2, Actr3, Adora1, Ahi1, Akap8l, Alg2, Amot, Anxa2, Ap2b1, Ap3b1, Apc, Apod, Arfip1, Arhgap44, Arpc2, Aspscr1, Astn2, Atp1b1, Atr, Aup1, Axin2, Bag3, Bbc3, Bbs4, Bcl2l1, Bcr, Bicd1, Bicd2, Bloc1s6, Cacnb1, Camk1, Ccdc88a, Cct2, Cct8, Cd63, Cdkn1a, Cep83, Clip1, Clip3, Cltb, Col1a1, Copa, Copb1, Copg1, Cpe, Csnk1d, Csnk1e, Cttn, Cubn, Cyld, Dctn2, Ddit3, Ddrgk1, Ddx5, Dlg2, Dmd, D…
GO:1903829	positive regulation of cellular protein localization	GO_BiologicalProcess-EBI-UniProt-GOA_04.09.2018_00h00	7.44279e-07	0.00149228	7.04012e-31	4.85768e-29	[2, 3, 4, 5, 6]	Group62	17.4699	58	[Actr3, Ap2b1, Apc, Arpc2, Bag3, Bbc3, Bicd1, Camk1, Ccdc88a, Cct2, Cct8, Cdkn1a, Clip3, Cyld, Ddrgk1, Edem2, Gas6, Glis2, Gnai1, Gnl3, Hsp90aa1, Hspa1l, Ipo5, Itga3, Itgb1, Kif1a, Kif5b, Lrp1, Map1a, Msn, Myo1c, Nkd2, Npm1, Nrg1, Pdpk1, Pgrmc1, Prkcd, Prkci, Prnp, Ptgs2, Ptn, Rab34, Rexo2, Rock2, Rpl3, Rtn4, Sec16b, Sfn, Sorbs1, Sorl1, Sqstm1, Src, Syt11, Tcaf1, Tgfb2, Ubr5, Wnk3, Zpr1]
GO:0070201	regulation of establishment of protein localization	GO_BiologicalProcess-EBI-UniProt-GOA_04.09.2018_00h00	1.86082e-07	0.000380723	7.04012e-31	4.85768e-29	[4, 5]	Group62	14.4854	114	[Abat, Actr3, Adam9, Ahi1, Akap8l, Ankrd1, Anxa1, Anxa4, Anxa5, Apod, Arfip1, Arhgap44, Arhgef5, Arid5a, Arpc2, Atg7, Bag3, Bbc3, Blk, Camk1, Ccl5, Cct2, Cct8, Cd276, Cdkn1a, Cep120, Clec4e, Crlf2, Cx3cl1, Ddx5, Dnajc1, Doc2b, Dynll1, Edem2, Exoc1, F2r, Gas6, Gck, Glul, Gpi1, Gpr39, Hdac6, Hif1a, Hk1, Hmgn3, Hsp90aa1, Hspa1l, Il17ra, Il17rc, Il33, Il4ra, Inhbb, Insig1, Ipo5, Irs2, Kcne1, Kif1a, K…
GO:1903827	regulation of cellular protein localization	GO_BiologicalProcess-EBI-UniProt-GOA_04.09.2018_00h00	2.32624e-08	4.86649e-05	7.04012e-31	4.85768e-29	[4, 5]	Group62	16.187	90	[Actn2, Actr3, Akap8l, Ap2b1, Apc, Apod, Arhgap44, Arpc2, Astn2, Bag3, Bbc3, Bcl2l1, Bicd1, Camk1, Ccdc88a, Cct2, Cct8, Cdkn1a, Clip3, Csnk1e, Cyld, Ddrgk1, Ddx5, Dvl3, Edem2, Gas6, Glis2, Gnai1, Gnl3, Gpm6b, Gsn, Hsp90aa1, Hspa1l, Insig1, Ipo5, Itga3, Itgb1, Kalrn, Kcne1, Kdm1a, Kif1a, Kif5b, Leprot, Lmna, Lrp1, Map1a, Mmp14, Msn, Myo1c, Nkd2, Nol3, Npm1, Nrg1, Nucb1, Os9, Otud7b, Pdpk1, Pgrmc1,…
GO:0090087	regulation of peptide transport	GO_BiologicalProcess-EBI-UniProt-GOA_04.09.2018_00h00	4.90133e-07	0.000988599	7.04012e-31	4.85768e-29	[4, 5, 6, 7]	Group62	14.1968	114	[Abat, Actr3, Adam9, Adora1, Ahi1, Akap8l, Ankrd1, Anxa1, Anxa4, Anxa5, Apod, Arfip1, Arhgap44, Arhgef5, Arid5a, Arpc2, Atg7, Bag3, Blk, Camk1, Ccl5, Cd276, Cdkn1a, Clcf1, Clec4e, Crhbp, Crlf2, Cx3cl1, Ddx5, Dnajc1, Doc2b, Dynll1, Edem2, Exoc1, F2r, Gabbr1, Gas6, Gck, Glul, Gpi1, Gpr39, Hif1a, Hk1, Hmgn3, Hsp90aa1, Hspa1l, Il17ra, Il17rc, Il33, Il4ra, Inhbb, Insig1, Ipo5, Irs2, Kalrn, Kcne1, Kif1…
GO:0051223	regulation of protein transport	GO_BiologicalProcess-EBI-UniProt-GOA_04.09.2018_00h00	4.39068e-07	0.000887796	7.04012e-31	4.85768e-29	[5, 6, 7, 8]	Group62	14.418	109	[Abat, Actr3, Adam9, Ahi1, Akap8l, Ankrd1, Anxa1, Anxa4, Anxa5, Apod, Arfip1, Arhgap44, Arhgef5, Arid5a, Arpc2, Atg7, Bag3, Blk, Camk1, Ccl5, Cd276, Cdkn1a, Clec4e, Crlf2, Cx3cl1, Ddx5, Dnajc1, Doc2b, Dynll1, Edem2, Exoc1, F2r, Gas6, Gck, Glul, Gpi1, Gpr39, Hif1a, Hk1, Hmgn3, Hsp90aa1, Hspa1l, Il17ra, Il17rc, Il33, Il4ra, Inhbb, Insig1, Ipo5, Irs2, Kcne1, Kif1a, Kif5b, Lrp1, Lrrfip2, Map3k14, Mif…
GO:0044087	regulation of cellular component biogenesis	GO_BiologicalProcess-EBI-UniProt-GOA_04.09.2018_00h00	9.68367e-18	2.20788e-14	6.54177e-47	4.97174e-45	[2, 3]	Group63	17.2345	172	[Abcc1, Ace, Actr3, Angptl2, Ankra2, Ankrd23, Apc, Apod, App, Arfip1, Arfip2, Arhgap35, Arhgef2, Arhgef5, Arpc2, Atg7, Atmin, Atr, Atxn2l, Baiap2, Baiap2l1, Bbc3, Bbs4, Bin1, Blk, Camsap1, Capg, Capza1, Carmil1, Ccdc88a, Cdk5rap2, Cep120, Chmp1b, Cldn1, Clip1, Clip3, Clu, Ctgf, Cttn, Cx3cl1, Cxcl13, Cyld, Cyr61, Dapk3, Dlg5, Dnaja4, Dnajb6, Dpysl3, Dync1h1, Dynll1, Edn1, Ehmt2, Eif4ebp1, Ercc1, F…
GO:0050793	regulation of developmental process	GO_BiologicalProcess-EBI-UniProt-GOA_04.09.2018_00h00	9.91116e-25	2.30633e-21	6.54177e-47	4.97174e-45	[2, 3]	Group63	14.2758	411	[Abca5, Abcc1, Ace, Actn4, Actr3, Acvr1, Adam8, Adam9, Adamts20, Adgra2, Adgrg1, Ahi1, Alg2, Amot, Angptl2, Ankrd1, Ankrd2, Ankrd23, Anxa1, Anxa2, Anxa3, Anxa7, Ap3b1, Apc, App, Arhgap35, Arhgap44, Arhgdia, Arhgef2, Arpc2, Aspn, Atf1, Atf4, Atf5, Atg7, Atoh8, Atp6ap1, Atp8a2, Atxn1l, Axin2, Axl, Baiap2, Bbs4, Bcar1, Bcl2, Bcr, Bend6, Bin1, Bloc1s6, Bmp2k, Bnip3, Boc, Camk1, Camsap1, Carmil1, Cbfa…
GO:0006996	organelle organization	GO_BiologicalProcess-EBI-UniProt-GOA_04.09.2018_00h00	3.27239e-18	7.50032e-15	6.54177e-47	4.97174e-45	[3]	Group63	12.6946	481	[Abi1, Actn1, Actn2, Actn4, Actr3, Aebp2, Aff2, Ahi1, Akap8l, Alg2, Ambra1, Amot, Anapc4, Angptl2, Ankrd23, Anxa1, Anxa2, Ap3b1, Apc, Arfip1, Arfip2, Arhgap21, Arhgap35, Arhgap44, Arhgdia, Arhgef2, Arhgef5, Arid5a, Arpc2, Ascc3, Atf5, Atg13, Atg7, Atmin, Atp8a2, Atr, Atxn10, Atxn2l, Axin2, Babam2, Bag3, Baiap2, Baiap2l1, Bbc3, Bbs4, Bcar1, Bcl2, Bcl2a1b, Bcl2l1, Bcr, Bhlhe40, Bicd1, Bicd2, Bin1, …
GO:0030030	cell projection organization	GO_BiologicalProcess-EBI-UniProt-GOA_04.09.2018_00h00	1.98636e-18	4.55869e-15	6.54177e-47	4.97174e-45	[3]	Group63	15.2318	253	[Abcc1, Abi1, Acsl4, Actn2, Actr3, Adarb1, Ahi1, Angptl2, Ankrd1, Apc, Apod, App, Arfip2, Arhgap35, Arhgap44, Arid5a, Arpc2, Atf1, Atg7, Atmin, Atp8a2, Atxn10, Baiap2, Bbs4, Bcl2, Bloc1s6, Boc, Camk1, Camsap1, Capg, Carmil1, Cbfa2t2, Ccdc88a, Ccl5, Cd3e, Cd44, Cdh11, Cep120, Cep83, Cers2, Chn1, Chodl, Clic5, Clu, Cpeb1, Creb3l2, Csnk1d, Cspg4, Cthrc1, Ctsz, Cttn, Cx3cl1, Cyld, Cyth2, Dcn, Ddr1, D…
GO:0045595	regulation of cell differentiation	GO_BiologicalProcess-EBI-UniProt-GOA_04.09.2018_00h00	3.06663e-22	7.11765e-19	6.54177e-47	4.97174e-45	[3, 4]	Group63	15.0943	312	[Abca5, Abcc1, Ace, Actn4, Actr3, Acvr1, Adam8, Adamts20, Adgra2, Adgrg1, Ahi1, Angptl2, Ankrd1, Ankrd2, Ankrd23, Anxa1, Ap3b1, Apc, App, Arhgap35, Arhgap44, Arhgef2, Arpc2, Atf1, Atf5, Atg7, Atoh8, Atp6ap1, Atp8a2, Axin2, Axl, Baiap2, Bcar1, Bcl2, Bend6, Bin1, Bloc1s6, Boc, Camk1, Carmil1, Cbfa2t2, Ccdc88a, Ccl17, Ccl5, Ccl8, Cd109, Cd276, Cd44, Cdk5rap2, Cdkn2b, Cebpd, Cela1, Cers2, Chn1, Chodl…
GO:0048468	cell development	GO_BiologicalProcess-EBI-UniProt-GOA_04.09.2018_00h00	1.91571e-27	4.46935e-24	6.54177e-47	4.97174e-45	[3, 4]	Group63	15.12	378	[2610301B20Rik, Abcb4, Abcc1, Abhd2, Abi1, Ace, Acsl4, Actn1, Actn2, Actn4, Actr1a, Actr3, Acvr1, Adarb1, Adgra2, Adgrg1, Aff4, Ahi1, Akip1, Alg2, Alpk3, Angptl2, Ankrd1, Ankrd23, Anxa2, Apc, Apod, App, Arhgap35, Arhgap44, Arhgef2, Arid5b, Arih2, Arpc2, Atf1, Atf5, Atg7, Atp6ap1, Atp8a2, Atr, Atxn10, Axin2, Axl, Baiap2, Bbs4, Bcar1, Bcl2, Bcl2l1, Bend6, Bin1, Bloc1s6, Boc, Camk1, Camsap1, Carmil1…
GO:0051128	regulation of cellular component organization	GO_BiologicalProcess-EBI-UniProt-GOA_04.09.2018_00h00	3.70218e-45	8.67421e-42	6.54177e-47	4.97174e-45	[3, 4]	Group63	16.772	451	[Aak1, Abca7, Abcb4, Abcc1, Ace, Acsl4, Actn2, Actn4, Actr3, Adam9, Adnp2, Aebp1, Ahi1, Akap8l, Anapc4, Angptl2, Ankra2, Ankrd1, Ankrd23, Anxa1, Anxa2, Anxa7, Ap2b1, Apc, Apod, App, Arfgap3, Arfip1, Arfip2, Arhgap21, Arhgap22, Arhgap35, Arhgap44, Arhgdia, Arhgef2, Arhgef5, Arid5a, Arpc2, Atf1, Atf5, Atg7, Atmin, Atp8a2, Atr, Atxn2l, Axin2, Axl, Bag3, Baiap2, Baiap2l1, Bbc3, Bbs4, Bcar1, Bcl2, Bcl…
GO:0051130	positive regulation of cellular component organization	GO_BiologicalProcess-EBI-UniProt-GOA_04.09.2018_00h00	5.20777e-25	1.21237e-21	6.54177e-47	4.97174e-45	[3, 4, 5]	Group63	17.3818	239	[Abca7, Abcb4, Abcc1, Actn2, Actn4, Actr3, Adam9, Ahi1, Akap8l, Angptl2, Ankrd1, Anxa1, Anxa2, Ap2b1, Apc, App, Arfip1, Arfip2, Arhgap35, Arhgef5, Arid5a, Arpc2, Atf1, Atmin, Atp8a2, Atr, Axl, Baiap2, Baiap2l1, Bbc3, Bbs4, Bcl2l1, Bcr, Bicd1, Bin1, Blk, Bnip3, Bok, Brd7, Camk1, Carmil1, Cbfa2t2, Ccdc88a, Ccl8, Cct2, Cct8, Cd63, Cdk5rap2, Cep120, Cfl2, Cldn1, Clec16a, Clip1, Clip3, Clu, Cpeb1, Cre…
GO:0120036	plasma membrane bounded cell projection organization	GO_BiologicalProcess-EBI-UniProt-GOA_04.09.2018_00h00	2.36392e-17	5.37791e-14	6.54177e-47	4.97174e-45	[4]	Group63	15.0862	245	[Abcc1, Abi1, Acsl4, Actn2, Actr3, Adarb1, Ahi1, Angptl2, Ankrd1, Apc, Apod, App, Arfip2, Arhgap35, Arhgap44, Arid5a, Arpc2, Atf1, Atg7, Atmin, Atp8a2, Atxn10, Baiap2, Bbs4, Bcl2, Bloc1s6, Boc, Camk1, Camsap1, Carmil1, Cbfa2t2, Ccdc88a, Ccl5, Cd3e, Cd44, Cdh11, Cep120, Cep83, Cers2, Chn1, Chodl, Clic5, Clu, Cpeb1, Creb3l2, Csnk1d, Cspg4, Cthrc1, Ctsz, Cttn, Cx3cl1, Cyld, Cyth2, Dcn, Ddr1, Dennd5a…
GO:0031344	regulation of cell projection organization	GO_BiologicalProcess-EBI-UniProt-GOA_04.09.2018_00h00	2.71111e-15	6.1e-12	6.54177e-47	4.97174e-45	[4, 5]	Group63	17.2781	146	[Abcc1, Actr3, Ahi1, Angptl2, Ankrd1, Apc, Arhgap35, Arhgap44, Arpc2, Atf1, Atmin, Atp8a2, Baiap2, Bbs4, Camk1, Carmil1, Cbfa2t2, Ccdc88a, Cd44, Cep120, Cers2, Chn1, Chodl, Cpeb1, Creb3l2, Cspg4, Ctsz, Cttn, Cx3cl1, Cyld, Cyth2, Dcn, Dennd5a, Dlg5, Dmd, Dpysl3, Dvl3, Dync1i2, Dynll1, Eef1a1, Fgfr1, Fmr1, Fstl4, Fzd1, Golga2, Golga4, Grip1, Grn, Hsp90aa1, Hspb1, Ick, Ifrd1, Ift88, Igf1r, Ikbkb, Il…
GO:0033043	regulation of organelle organization	GO_BiologicalProcess-EBI-UniProt-GOA_04.09.2018_00h00	7.22606e-19	1.66199e-15	6.54177e-47	4.97174e-45	[4, 5]	Group63	16.3077	212	[Actn2, Actr3, Akap8l, Anapc4, Angptl2, Ankrd23, Anxa1, Anxa2, Apc, Arfip1, Arfip2, Arhgap35, Arhgap44, Arhgdia, Arhgef2, Arhgef5, Arid5a, Arpc2, Atf5, Atg7, Atmin, Atr, Atxn2l, Axin2, Bag3, Baiap2, Baiap2l1, Bbc3, Bbs4, Bcl2l1, Bicd1, Bicd2, Bin1, Blk, Bnip3, Bok, Brd7, Camsap1, Capg, Capn2, Capza1, Carmil1, Ccdc88a, Cct2, Cct8, Cdc27, Cdk11b, Cdk5rap2, Cep120, Cfl2, Chmp1b, Clec16a, Clip1, Clip…
GO:0060284	regulation of cell development	GO_BiologicalProcess-EBI-UniProt-GOA_04.09.2018_00h00	5.55217e-19	1.27755e-15	6.54177e-47	4.97174e-45	[4, 5]	Group63	16.8539	195	[Abcc1, Ace, Actn4, Actr3, Adgra2, Adgrg1, Ahi1, Angptl2, Ankrd1, Ankrd23, App, Arhgap35, Arhgap44, Arhgef2, Arpc2, Atf1, Atf5, Atg7, Atp6ap1, Atp8a2, Axin2, Baiap2, Bcar1, Bcl2, Bend6, Bin1, Camk1, Carmil1, Cbfa2t2, Ccdc88a, Ccl5, Cdk5rap2, Cdkn2b, Cers2, Chn1, Chodl, Clcf1, Cpeb1, Creb3l2, Csnk1d, Cspg4, Ctdp1, Ctsz, Cttn, Cx3cl1, Cyth2, Dcn, Dennd5a, Dlg5, Dmd, Dnajb11, Dock7, Dpysl3, Dvl3, Dy…
GO:0022008	neurogenesis	GO_BiologicalProcess-EBI-UniProt-GOA_04.09.2018_00h00	7.02497e-22	1.62769e-18	6.54177e-47	4.97174e-45	[4, 5, 6]	Group63	15.3684	292	[2610301B20Rik, Abcc1, Abi1, Ace, Acsl4, Actr1a, Actr3, Adarb1, Adgrg1, Adnp2, Ahi1, Angptl2, Ankrd1, Anxa1, Apc, Apod, App, Arhgap35, Arhgap44, Arhgef2, Atf1, Atf4, Atf5, Atg7, Atp8a2, Atxn10, Axl, Baiap2, Bbs4, Bcl2, Bend6, Bin1, Bloc1s6, Bnip3, Boc, Bok, Camk1, Camsap1, Cbfa2t2, Ccdc88a, Ccl5, Cd3e, Cd44, Cdh11, Cdk5rap2, Cdkn2b, Cep120, Cers2, Chac1, Chn1, Chodl, Clcf1, Clic5, Clu, Cpeb1, Cre…
GO:0120035	regulation of plasma membrane bounded cell projection organization	GO_BiologicalProcess-EBI-UniProt-GOA_04.09.2018_00h00	3.09464e-15	6.95675e-12	6.54177e-47	4.97174e-45	[5, 6]	Group63	17.3445	145	[Abcc1, Actr3, Ahi1, Angptl2, Ankrd1, Apc, Arhgap35, Arhgap44, Arpc2, Atf1, Atmin, Atp8a2, Baiap2, Bbs4, Camk1, Carmil1, Cbfa2t2, Ccdc88a, Cd44, Cep120, Cers2, Chn1, Chodl, Cpeb1, Creb3l2, Cspg4, Ctsz, Cttn, Cx3cl1, Cyld, Cyth2, Dcn, Dennd5a, Dlg5, Dmd, Dpysl3, Dvl3, Dync1i2, Dynll1, Eef1a1, Fgfr1, Fmr1, Fstl4, Fzd1, Golga2, Golga4, Grip1, Grn, Hsp90aa1, Hspb1, Ick, Ifrd1, Ift88, Igf1r, Ikbkb, Il…
GO:0048699	generation of neurons	GO_BiologicalProcess-EBI-UniProt-GOA_04.09.2018_00h00	1.41633e-19	3.26605e-16	6.54177e-47	4.97174e-45	[5, 6, 7]	Group63	15.2408	269	[2610301B20Rik, Abcc1, Abi1, Ace, Acsl4, Actr1a, Actr3, Adarb1, Adgrg1, Adnp2, Ahi1, Angptl2, Ankrd1, Apc, Apod, App, Arhgap35, Arhgap44, Arhgef2, Atf1, Atf4, Atf5, Atg7, Atp8a2, Atxn10, Axl, Baiap2, Bbs4, Bcl2, Bend6, Bin1, Bloc1s6, Boc, Camk1, Camsap1, Cbfa2t2, Ccdc88a, Ccl5, Cd3e, Cd44, Cdh11, Cdk5rap2, Cdkn2b, Cers2, Chn1, Chodl, Clcf1, Clic5, Clu, Cpeb1, Creb3l2, Csnk1d, Cspg4, Cthrc1, Ctsz,…
GO:0030182	neuron differentiation	GO_BiologicalProcess-EBI-UniProt-GOA_04.09.2018_00h00	5.97377e-18	1.3662e-14	6.54177e-47	4.97174e-45	[4, 6, 7, 8]	Group63	15.2691	244	[2610301B20Rik, Abi1, Acsl4, Actr1a, Actr3, Adarb1, Adnp2, Ahi1, Angptl2, Ankrd1, Apc, Apod, App, Arhgap35, Arhgap44, Arhgef2, Atf1, Atf4, Atf5, Atg7, Atp8a2, Atxn10, Baiap2, Bbs4, Bcl2, Bend6, Bin1, Bloc1s6, Boc, Camk1, Camsap1, Cbfa2t2, Ccdc88a, Ccl5, Cd3e, Cd44, Cdh11, Cdk5rap2, Cers2, Chn1, Chodl, Clic5, Clu, Cpeb1, Creb3l2, Csnk1d, Cspg4, Cthrc1, Ctsz, Cttn, Cx3cl1, Cyth2, Dapk3, Dcn, Ddr1, …
GO:0043412	macromolecule modification	GO_BiologicalProcess-EBI-UniProt-GOA_04.09.2018_00h00	5.10315e-18	1.1676e-14	2.63822e-18	1.37188e-16	[4]	Group64	12.411	523	[Aak1, Aars, Abca7, Abi1, Ace, Acer2, Actr1a, Acvr1, Adam8, Adam9, Adarb1, Adck5, Adora1, Akap8l, Alg2, Alkbh2, Alpk2, Alpk3, Amfr, Anapc4, Anapc7, Anxa1, Anxa2, Apc, App, Arhgef2, Arhgef5, Arid5a, Arih1, Arih2, Arrdc3, Ascc3, Aspn, Aspscr1, Atf3, Atg7, Atp1b1, Atp6ap1, Atp6ap2, Atr, Avpi1, Axin2, Axl, B4galt5, Bach2, Bcl2, Bcr, Bgn, Blk, Bmp2k, Brap, Brd7, Brpf3, Camk1, Camk2n1, Camkk1, Camta1, …
GO:0036211	protein modification process	GO_BiologicalProcess-EBI-UniProt-GOA_04.09.2018_00h00	3.02907e-17	6.88205e-14	2.63822e-18	1.37188e-16	[4, 5]	Group64	12.4228	503	[Aak1, Abca7, Abi1, Ace, Acer2, Actr1a, Acvr1, Adam8, Adam9, Adarb1, Adck5, Adora1, Akap8l, Alg2, Alpk2, Alpk3, Amfr, Anapc4, Anapc7, Anxa1, Anxa2, Apc, App, Arhgef2, Arhgef5, Arid5a, Arih1, Arih2, Arrdc3, Aspn, Aspscr1, Atf3, Atg7, Atp1b1, Atp6ap1, Atp6ap2, Atr, Avpi1, Axin2, Axl, B4galt5, Bach2, Bcl2, Bcr, Bgn, Blk, Bmp2k, Brap, Brd7, Brpf3, Camk1, Camk2n1, Camkk1, Camta1, Cblb, Ccdc88a, Ccl17,…
GO:0016310	phosphorylation	GO_BiologicalProcess-EBI-UniProt-GOA_04.09.2018_00h00	1.7039e-15	3.83888e-12	2.63822e-18	1.37188e-16	[5]	Group64	13.4831	324	[Aak1, Abca7, Abi1, Ace, Actr1a, Acvr1, Adam8, Adam9, Adarb1, Adck5, Adora1, Akap8l, Aldoc, Alpk2, Alpk3, Ambra1, Anxa2, Apc, App, Arhgef2, Arhgef5, Aspn, Atf3, Atp6ap1, Atp6ap2, Atr, Avpi1, Axin2, Axl, Bcl2, Bcr, Bgn, Blk, Bmp2k, Brap, Camk1, Camk2n1, Camkk1, Cblb, Ccdc88a, Ccl17, Ccl5, Ccl8, Ccnd2, Cd109, Cd3e, Cd44, Cdc42bpg, Cdc42se1, Cdk11b, Cdk8, Cdkl2, Cdkn1a, Cdkn2b, Chil1, Ckmt1, Clcf1, …
GO:0006464	cellular protein modification process	GO_BiologicalProcess-EBI-UniProt-GOA_04.09.2018_00h00	3.02907e-17	6.88205e-14	2.63822e-18	1.37188e-16	[5, 6]	Group64	12.4228	503	[Aak1, Abca7, Abi1, Ace, Acer2, Actr1a, Acvr1, Adam8, Adam9, Adarb1, Adck5, Adora1, Akap8l, Alg2, Alpk2, Alpk3, Amfr, Anapc4, Anapc7, Anxa1, Anxa2, Apc, App, Arhgef2, Arhgef5, Arid5a, Arih1, Arih2, Arrdc3, Aspn, Aspscr1, Atf3, Atg7, Atp1b1, Atp6ap1, Atp6ap2, Atr, Avpi1, Axin2, Axl, B4galt5, Bach2, Bcl2, Bcr, Bgn, Blk, Bmp2k, Brap, Brd7, Brpf3, Camk1, Camk2n1, Camkk1, Camta1, Cblb, Ccdc88a, Ccl17,…
GO:0031399	regulation of protein modification process	GO_BiologicalProcess-EBI-UniProt-GOA_04.09.2018_00h00	3.12618e-15	7.02453e-12	2.63822e-18	1.37188e-16	[5, 6, 7]	Group64	14.005	278	[Abca7, Abi1, Ace, Acer2, Actr1a, Acvr1, Adam8, Adam9, Adarb1, Adora1, Akap8l, Alg2, Anxa2, Apc, App, Arhgef2, Arhgef5, Arid5a, Arrdc3, Aspn, Aspscr1, Atf3, Atg7, Atp6ap1, Atp6ap2, Avpi1, Axin2, Bcl2, Bgn, Brd7, Camk1, Camk2n1, Camkk1, Camta1, Cblb, Ccdc88a, Ccl17, Ccl5, Ccl8, Ccnd2, Cd109, Cd3e, Cd44, Cdc42se1, Cdkn1a, Cdkn2b, Chil1, Clcf1, Clip3, Clu, Crlf1, Csnk1d, Cspg4, Ctgf, Ctnnd1, Cx3cl1,…
GO:0006468	protein phosphorylation	GO_BiologicalProcess-EBI-UniProt-GOA_04.09.2018_00h00	9.77901e-17	2.21592e-13	2.63822e-18	1.37188e-16	[6, 7]	Group64	14.1813	291	[Aak1, Abca7, Abi1, Ace, Actr1a, Acvr1, Adam8, Adam9, Adarb1, Adck5, Adora1, Akap8l, Alpk2, Alpk3, Anxa2, Apc, App, Arhgef2, Arhgef5, Aspn, Atf3, Atp6ap1, Atp6ap2, Atr, Avpi1, Axin2, Axl, Bcl2, Bcr, Bgn, Blk, Bmp2k, Brap, Camk1, Camk2n1, Camkk1, Cblb, Ccdc88a, Ccl17, Ccl5, Ccl8, Ccnd2, Cd109, Cd3e, Cd44, Cdc42bpg, Cdc42se1, Cdk11b, Cdk8, Cdkl2, Cdkn1a, Cdkn2b, Chil1, Clcf1, Clip3, Clu, Coq8b, Crl…
GO:0018193	peptidyl-amino acid modification	GO_BiologicalProcess-EBI-UniProt-GOA_04.09.2018_00h00	4.07775e-07	0.000825744	2.63822e-18	1.37188e-16	[6, 7]	Group64	12.8984	174	[Abi1, Ace, Acvr1, Adora1, App, Arhgef2, Arid5a, Atg7, Atr, Axl, Bcl2, Bgn, Blk, Brd7, Brpf3, Camk1, Camkk1, Cblb, Ccl5, Cd3e, Cd44, Cdkn1a, Chil1, Clcf1, Clip3, Crlf1, Csnk1d, Csnk1e, Csnk1g3, Cspg4, Ctnnd1, Cxcl10, Dapk3, Dcn, Ddr1, Dmd, Dock7, Dok7, Dph6, Ednra, Egr2, Ehd4, Ehmt2, Eid1, Ercc6, Ereg, Fgfr1, Fgfr3, Fkbp5, Fnip2, Galnt2, Gas6, Gnl3, Gpi1, Gtf2b, Hbegf, Hdac6, Hipk2, Hist1h1c, Hk1…
GO:0031401	positive regulation of protein modification process	GO_BiologicalProcess-EBI-UniProt-GOA_04.09.2018_00h00	7.50882e-12	1.64368e-08	2.63822e-18	1.37188e-16	[5, 6, 7, 8]	Group64	14.4697	191	[Abca7, Abi1, Ace, Acvr1, Adam8, Adam9, Adora1, Akap8l, Alg2, Anxa2, App, Arhgef2, Arhgef5, Arid5a, Arrdc3, Aspscr1, Atg7, Atp6ap1, Avpi1, Axin2, Bcl2, Brd7, Camk1, Camkk1, Camta1, Ccdc88a, Ccl17, Ccl5, Ccl8, Ccnd2, Cd3e, Cd44, Cdkn1a, Chil1, Clcf1, Clip3, Clu, Crlf1, Csnk1d, Cspg4, Ctgf, Ctnnd1, Cx3cl1, Cyr61, Dazap2, Dcun1d3, Ddrgk1, Dock7, Dok5, Dok7, Dusp26, Dvl3, Eda2r, Edn1, Edn3, Ednra, Eh…
GO:0042325	regulation of phosphorylation	GO_BiologicalProcess-EBI-UniProt-GOA_04.09.2018_00h00	6.09726e-14	1.35603e-10	2.63822e-18	1.37188e-16	[6, 7]	Group64	14.2349	240	[Abca7, Abi1, Ace, Actr1a, Acvr1, Adam8, Adam9, Adarb1, Adora1, Akap8l, Ambra1, Anxa2, Apc, App, Arhgef2, Arhgef5, Aspn, Atf3, Atp6ap1, Atp6ap2, Avpi1, Axin2, Bcl2, Bgn, Camk1, Camk2n1, Camkk1, Cblb, Ccdc88a, Ccl17, Ccl5, Ccl8, Ccnd2, Cd109, Cd3e, Cd44, Cdc42se1, Cdkn1a, Cdkn2b, Chil1, Clcf1, Clip3, Clu, Crlf1, Csnk1d, Cspg4, Ctgf, Ctnnd1, Cx3cl1, Cyld, Cyr61, Dazap2, Dcn, Ddrgk1, Dmd, Dnajc10, D…
GO:0001932	regulation of protein phosphorylation	GO_BiologicalProcess-EBI-UniProt-GOA_04.09.2018_00h00	1.43221e-13	3.17664e-10	2.63822e-18	1.37188e-16	[6, 7, 8]	Group64	14.3678	225	[Abca7, Abi1, Ace, Actr1a, Acvr1, Adam8, Adam9, Adarb1, Adora1, Akap8l, Anxa2, Apc, App, Arhgef2, Arhgef5, Aspn, Atf3, Atp6ap1, Atp6ap2, Avpi1, Axin2, Bcl2, Bgn, Camk1, Camk2n1, Camkk1, Cblb, Ccdc88a, Ccl17, Ccl5, Ccl8, Ccnd2, Cd109, Cd3e, Cd44, Cdc42se1, Cdkn1a, Cdkn2b, Chil1, Clcf1, Clip3, Clu, Crlf1, Csnk1d, Cspg4, Ctgf, Ctnnd1, Cx3cl1, Cyld, Cyr61, Dazap2, Dcn, Ddrgk1, Dmd, Dnajc10, Dock7, Do…
GO:0042327	positive regulation of phosphorylation	GO_BiologicalProcess-EBI-UniProt-GOA_04.09.2018_00h00	1.14757e-08	2.4145e-05	2.63822e-18	1.37188e-16	[6, 7, 8]	Group64	13.8718	158	[Abca7, Abi1, Ace, Acvr1, Adam8, Adam9, Adora1, Ambra1, Anxa2, App, Arhgef2, Arhgef5, Atp6ap1, Avpi1, Axin2, Bcl2, Camk1, Camkk1, Ccdc88a, Ccl17, Ccl5, Ccl8, Ccnd2, Cd3e, Cd44, Cdkn1a, Chil1, Clcf1, Clip3, Clu, Crlf1, Csnk1d, Cspg4, Ctgf, Ctnnd1, Cx3cl1, Cyr61, Dazap2, Ddrgk1, Dock7, Dok5, Dok7, Dvl3, Eda2r, Edn1, Edn3, Ednra, Ehd4, Ercc6, Ereg, F2r, Fgfr1, Fgfr3, Filip1l, Fmr1, Fnip2, Fzd1, Fzd2…
GO:0001934	positive regulation of protein phosphorylation	GO_BiologicalProcess-EBI-UniProt-GOA_04.09.2018_00h00	7.01718e-09	1.48273e-05	2.63822e-18	1.37188e-16	[6, 7, 8, 9]	Group64	14.1014	153	[Abca7, Abi1, Ace, Acvr1, Adam8, Adam9, Adora1, Anxa2, App, Arhgef2, Arhgef5, Atp6ap1, Avpi1, Axin2, Bcl2, Camk1, Camkk1, Ccdc88a, Ccl17, Ccl5, Ccl8, Ccnd2, Cd3e, Cd44, Cdkn1a, Chil1, Clcf1, Clip3, Clu, Crlf1, Csnk1d, Cspg4, Ctgf, Ctnnd1, Cx3cl1, Cyr61, Dazap2, Ddrgk1, Dock7, Dok5, Dok7, Dvl3, Eda2r, Edn1, Edn3, Ednra, Ehd4, Ercc6, Ereg, F2r, Fgfr1, Fgfr3, Filip1l, Fmr1, Fnip2, Fzd1, Fzd2, Gadd45…
GO:0018209	peptidyl-serine modification	GO_BiologicalProcess-EBI-UniProt-GOA_04.09.2018_00h00	9.11746e-06	0.0173596	2.63822e-18	1.37188e-16	[7, 8]	Group64	15.7761	62	[App, Atr, Bcl2, Bgn, Camk1, Camkk1, Cd44, Cdkn1a, Csnk1d, Csnk1e, Csnk1g3, Dapk3, Dcn, Dmd, Dock7, Fnip2, Galnt2, Gas6, Gpi1, Hdac6, Hipk2, Hk1, Hsp90aa1, Ikbkb, Ilk, Inpp5f, Inpp5j, Mapk12, Mast4, Met, Mif, Myo3b, Ndnf, Ndrg1, Pak3, Pdk3, Pdpk1, Plk2, Ppp1r15a, Prkcd, Prkci, Prkdc, Ptgs2, Rictor, Rock2, Smad7, Smg1, Spock2, Src, Stk32a, Stk32b, Stk38, Stk38l, Syk, Synm, Taf1, Tbk1, Tgfbr1, Thoc…
GO:0018212	peptidyl-tyrosine modification	GO_BiologicalProcess-EBI-UniProt-GOA_04.09.2018_00h00	6.67412e-06	0.012801	2.63822e-18	1.37188e-16	[7, 8]	Group64	15.5814	67	[Abi1, Ace, Adora1, App, Arhgef2, Axl, Blk, Cblb, Ccl5, Cd3e, Cd44, Clcf1, Crlf1, Cspg4, Ctnnd1, Ddr1, Dok7, Ednra, Ehd4, Ercc6, Ereg, Fgfr1, Fgfr3, Gas6, Hbegf, Hk1, Hsp90aa1, Ick, Igf1r, Il6st, Inpp5f, Itga5, Itgb1, Itgb3, Lrp8, Lrrk1, Me2, Met, Mif, Mvp, Neurl1a, Nox4, Nrg1, Pdcl3, Pdgfc, Ppp2r5b, Prkcd, Prmt2, Prnp, Ptk2b, Ptpn2, Ptprz1, Reln, Rictor, Scx, Slmap, Socs3, Socs7, Src, Syk, Tgfa,…
GO:0018108	peptidyl-tyrosine phosphorylation	GO_BiologicalProcess-EBI-UniProt-GOA_04.09.2018_00h00	4.24566e-06	0.0082281	2.63822e-18	1.37188e-16	[7, 8, 9]	Group64	15.6909	67	[Abi1, Ace, Adora1, App, Arhgef2, Axl, Blk, Cblb, Ccl5, Cd3e, Cd44, Clcf1, Crlf1, Cspg4, Ctnnd1, Ddr1, Dok7, Ednra, Ehd4, Ercc6, Ereg, Fgfr1, Fgfr3, Gas6, Hbegf, Hk1, Hsp90aa1, Ick, Igf1r, Il6st, Inpp5f, Itga5, Itgb1, Itgb3, Lrp8, Lrrk1, Me2, Met, Mif, Mvp, Neurl1a, Nox4, Nrg1, Pdcl3, Pdgfc, Ppp2r5b, Prkcd, Prmt2, Prnp, Ptk2b, Ptpn2, Ptprz1, Reln, Rictor, Scx, Slmap, Socs3, Socs7, Src, Syk, Tgfa,…
GO:0050730	regulation of peptidyl-tyrosine phosphorylation	GO_BiologicalProcess-EBI-UniProt-GOA_04.09.2018_00h00	6.66487e-07	0.00133764	2.63822e-18	1.37188e-16	[7, 8, 9, 10]	Group64	18.1507	53	[Abi1, Ace, Adora1, App, Arhgef2, Cblb, Ccl5, Cd3e, Cd44, Clcf1, Crlf1, Cspg4, Ctnnd1, Dok7, Ehd4, Ercc6, Ereg, Fgfr3, Gas6, Hbegf, Il6st, Inpp5f, Itga5, Itgb1, Itgb3, Lrp8, Lrrk1, Me2, Mif, Mvp, Neurl1a, Nox4, Nrg1, Pdcl3, Pdgfc, Ppp2r5b, Prkcd, Prmt2, Prnp, Ptk2b, Ptpn2, Ptprz1, Reln, Rictor, Scx, Socs3, Socs7, Src, Syk, Tgfa, Thbs4, Tlr4, Tnfsf18]
GO:0032879	regulation of localization	GO_BiologicalProcess-EBI-UniProt-GOA_04.09.2018_00h00	3.09539e-25	7.20917e-22	2.74609e-38	2.00464e-36	[2, 3]	Group65	14.2279	422	[Aak1, Abat, Abca7, Abcb4, Abcc1, Abcg2, Abhd2, Ace, Acsl4, Actn1, Actn2, Actn4, Actr1a, Actr3, Acvr1, Adam8, Adam9, Adarb1, Adgra2, Adgrg1, Adora1, Ahi1, Akap8l, Alg2, Amot, Ankrd1, Anxa1, Anxa2, Anxa3, Anxa4, Anxa5, Ap2b1, Apc, Apod, App, Arfgap3, Arfip1, Arhgap1, Arhgap21, Arhgap44, Arhgdia, Arhgdig, Arhgef2, Arhgef5, Arid5a, Arpc2, Aspscr1, Astn2, Atf4, Atg7, Atoh8, Atp1b1, Atp6ap1, Atp8a2, A…
GO:0040012	regulation of locomotion	GO_BiologicalProcess-EBI-UniProt-GOA_04.09.2018_00h00	1.3387e-17	3.0509e-14	2.74609e-38	2.00464e-36	[2, 3]	Group65	16.7736	183	[Abcc1, Abhd2, Ace, Actn4, Actr1a, Actr3, Acvr1, Adam8, Adam9, Adarb1, Adgra2, Adgrg1, Adora1, Alg2, Amot, Anxa1, Anxa3, Anxa5, Apc, Apod, App, Arhgdia, Arhgef2, Arpc2, Arrdc3, Atoh8, Bbs4, Bcar1, Bcl2, Bcr, Carmil1, Ccdc88a, Ccl5, Cd63, Cd99l2, Cers2, Cited2, Cmklr1, Col1a1, Cpeb1, Creb3, Cx3cl1, Cxcl10, Cxcl13, Cygb, Cyp1b1, Cyr61, Dapk3, Dcn, Ddb1, Ddrgk1, Dlg5, Dock7, Dpysl3, Ecm1, Edn1, Edn3…
GO:0048870	cell motility	GO_BiologicalProcess-EBI-UniProt-GOA_04.09.2018_00h00	1.85075e-15	4.16789e-12	2.74609e-38	2.00464e-36	[2, 3]	Group65	14.602	244	[Abcc1, Abhd2, Ace, Actn4, Actr1a, Actr3, Acvr1, Adam8, Adam9, Adarb1, Adgra2, Adgrg1, Adora1, Alg2, Amot, Anxa1, Anxa3, Anxa5, Apc, Apod, App, Arhgap35, Arhgdia, Arhgef2, Arhgef5, Arid5b, Arpc2, Atoh8, Axl, Bbs4, Bcar1, Bcl2, Bcr, Blk, Carmil1, Catsper2, Ccdc88a, Ccl17, Ccl5, Ccl8, Cd44, Cd63, Cd99l2, Cers2, Cited2, Cmklr1, Col1a1, Cpeb1, Creb3, Cspg4, Ctgf, Cthrc1, Cttn, Cx3cl1, Cxcl10, Cxcl13,…
GO:0051239	regulation of multicellular organismal process	GO_BiologicalProcess-EBI-UniProt-GOA_04.09.2018_00h00	1.63879e-28	3.82493e-25	2.74609e-38	2.00464e-36	[2, 3]	Group65	14.1833	475	[Abat, Abca7, Abcb4, Abcc1, Abcg2, Ace, Acp5, Actr1a, Actr3, Acvr1, Adam8, Adam9, Adcy7, Adgra2, Adgrg1, Adora1, Ahi1, Alg2, Amot, Angptl2, Ankrd1, Ankrd2, Anxa1, Anxa2, Anxa3, Anxa4, Anxa5, Ap3b1, Apc, Apod, App, Arhgap35, Arhgap44, Arhgef2, Arid5a, Arrdc3, Aspn, Atf1, Atf4, Atf5, Atg7, Atoh8, Atp1b1, Atp6ap1, Atp6ap2, Atp8a2, Atxn1l, Axin2, Axl, Baiap2, Bbs4, Bcar1, Bcl2, Bcr, Bend6, Bin1, Bmp2…
GO:0006810	transport	GO_BiologicalProcess-EBI-UniProt-GOA_04.09.2018_00h00	9.00001e-23	2.0907e-19	2.74609e-38	2.00464e-36	[3]	Group65	12.6536	587	[Aaas, Aak1, Abat, Abca5, Abca7, Abcb4, Abcc1, Abcc10, Abcd4, Abcg2, Abra, Ace, Acsl4, Actn2, Actn4, Actr3, Adam9, Adora1, Agap1, Ahi1, Akap8l, Alg2, Angptl2, Ankrd1, Ano3, Anxa1, Anxa2, Anxa3, Anxa4, Anxa5, Ap2b1, Ap3b1, Apobr, Apod, App, Arcn1, Arfgap3, Arfip1, Arhgap1, Arhgap21, Arhgap44, Arhgef5, Arid5a, Arl4c, Arpc2, Aspscr1, Astn2, Atf4, Atg7, Atp11a, Atp13a1, Atp13a3, Atp1b1, Atp6ap1, Atp6…
GO:0008104	protein localization	GO_BiologicalProcess-EBI-UniProt-GOA_04.09.2018_00h00	1.31053e-20	3.02733e-17	2.74609e-38	2.00464e-36	[3]	Group65	14.0351	368	[Aaas, Aak1, Abat, Abca7, Abra, Actn2, Actn4, Actr3, Adam9, Adora1, Agap1, Ahi1, Akap8l, Alg2, Amot, Ankrd1, Anxa1, Anxa2, Anxa4, Anxa5, Ap2b1, Ap3b1, Apc, Apod, Arcn1, Arfgap3, Arfip1, Arhgap1, Arhgap44, Arhgdia, Arhgdig, Arhgef5, Arid5a, Arpc2, Aspscr1, Astn2, Atg7, Atp1b1, Atr, Aup1, Axin2, Bag3, Baiap2, Bbc3, Bbs4, Bcl2, Bcl2l1, Bcr, Bicd1, Bicd2, Blk, Bloc1s6, Cacnb1, Cadps, Camk1, Ccdc68, C…
GO:0016477	cell migration	GO_BiologicalProcess-EBI-UniProt-GOA_04.09.2018_00h00	8.44e-18	1.92685e-14	2.74609e-38	2.00464e-36	[3, 4]	Group65	15.4199	235	[Abcc1, Abhd2, Ace, Actn4, Actr1a, Actr3, Acvr1, Adam8, Adam9, Adarb1, Adgra2, Adgrg1, Adora1, Alg2, Amot, Anxa1, Anxa3, Apc, Apod, App, Arhgap35, Arhgdia, Arhgef2, Arhgef5, Arid5b, Arpc2, Atoh8, Axl, Bbs4, Bcar1, Bcl2, Bcr, Blk, Carmil1, Ccdc88a, Ccl17, Ccl5, Ccl8, Cd44, Cd63, Cd99l2, Cers2, Cited2, Cmklr1, Col1a1, Cpeb1, Creb3, Cspg4, Ctgf, Cthrc1, Cttn, Cx3cl1, Cxcl10, Cxcl13, Cygb, Cyp1b1, Cy…
GO:0032880	regulation of protein localization	GO_BiologicalProcess-EBI-UniProt-GOA_04.09.2018_00h00	9.26438e-12	2.02427e-08	2.74609e-38	2.00464e-36	[3, 4]	Group65	15.1066	163	[Aak1, Abat, Actn2, Actr3, Adam9, Ahi1, Akap8l, Ankrd1, Anxa1, Anxa4, Anxa5, Ap2b1, Apc, Apod, Arfip1, Arhgap44, Arhgdia, Arhgdig, Arhgef5, Arid5a, Arpc2, Astn2, Atg7, Bag3, Bbc3, Bcl2, Bcl2l1, Bicd1, Blk, Camk1, Ccdc88a, Ccl5, Cct2, Cct8, Cd276, Cdkn1a, Cep120, Clec4e, Clip3, Crlf2, Csnk1e, Cx3cl1, Cyld, Ddrgk1, Ddx5, Dnajb6, Dnajc1, Doc2b, Dvl3, Dynll1, Edem2, Exoc1, F2r, Gas6, Gck, Glis2, Glul…
GO:0051049	regulation of transport	GO_BiologicalProcess-EBI-UniProt-GOA_04.09.2018_00h00	7.17301e-15	1.60819e-11	2.74609e-38	2.00464e-36	[3, 4]	Group65	13.8015	285	[Aak1, Abat, Abca7, Abcb4, Abcc1, Abcg2, Ace, Acsl4, Actn2, Actn4, Actr3, Adam9, Adora1, Ahi1, Akap8l, Ankrd1, Anxa1, Anxa2, Anxa4, Anxa5, Ap2b1, Apod, Arfgap3, Arfip1, Arhgap1, Arhgap21, Arhgap44, Arhgef5, Arid5a, Arpc2, Aspscr1, Atf4, Atg7, Atp1b1, Atp6ap1, Atp8a2, Axl, Azin1, Azin2, Bag3, Bbc3, Bcl2, Bcl2l1, Bcr, Best3, Bicd1, Bin1, Blk, Bmp2k, Bok, Cacnb1, Cadps, Camk1, Catsper2, Ccl5, Cd276,…
GO:0051050	positive regulation of transport	GO_BiologicalProcess-EBI-UniProt-GOA_04.09.2018_00h00	9.37753e-16	2.11651e-12	2.74609e-38	2.00464e-36	[2, 3, 4, 5]	Group65	16.1607	181	[Abat, Abca7, Abcb4, Abcc1, Actn2, Actn4, Actr3, Adam9, Adora1, Ahi1, Ankrd1, Anxa1, Anxa2, Ap2b1, Arhgef5, Arid5a, Arpc2, Atf4, Atg7, Atp1b1, Atp6ap1, Atp8a2, Axl, Azin1, Azin2, Bag3, Bbc3, Bcl2l1, Bcr, Bicd1, Bin1, Blk, Bok, Cadps, Camk1, Ccl5, Cd276, Cd63, Cdkn1a, Clcf1, Clec4e, Clip3, Clu, Creb3, Crlf2, Cx3cl1, Cxcl10, Dcn, Dmd, Dnm1, Doc2b, Dync1h1, Dynll1, Edem2, Edn1, Edn3, Ednra, Ehd3, Ex…
GO:0051270	regulation of cellular component movement	GO_BiologicalProcess-EBI-UniProt-GOA_04.09.2018_00h00	4.15866e-17	9.436e-14	2.74609e-38	2.00464e-36	[3, 4]	Group65	16.621	182	[Abcc1, Abhd2, Ace, Actn1, Actn4, Actr1a, Actr3, Acvr1, Adam8, Adam9, Adarb1, Adgra2, Adgrg1, Adora1, Alg2, Amot, Anxa1, Anxa3, Anxa5, Apc, Apod, App, Arhgdia, Arhgef2, Arpc2, Atoh8, Bbs4, Bcar1, Bcl2, Bcr, Bin1, Carmil1, Ccdc88a, Ccl5, Cd63, Cd99l2, Cers2, Chst3, Cited2, Cmklr1, Col1a1, Cpeb1, Creb3, Cx3cl1, Cxcl10, Cxcl13, Cygb, Cyp1b1, Cyr61, Dapk3, Dcn, Ddrgk1, Dlg5, Dock7, Dpysl3, Dsp, Ecm1,…
GO:0060341	regulation of cellular localization	GO_BiologicalProcess-EBI-UniProt-GOA_04.09.2018_00h00	7.5622e-10	1.62436e-06	2.74609e-38	2.00464e-36	[3, 4]	Group65	14.6654	149	[Actn2, Actr3, Akap8l, Anxa2, Ap2b1, Apc, Apod, Arhgap1, Arhgap44, Arpc2, Astn2, Atg7, Bag3, Bbc3, Bcl2, Bcl2l1, Bicd1, Camk1, Ccdc88a, Cct2, Cct8, Cdkn1a, Clip3, Csnk1e, Cx3cl1, Cxcl10, Cyld, Ddrgk1, Ddx5, Dmd, Dnm1, Dvl3, Dync1h1, Dynll1, Edem2, Edn3, Ednra, Ehd3, F2r, Fmr1, Gab2, Gas6, Glis2, Gnai1, Gnl3, Gpm6b, Gpr39, Grin3a, Gsg1l, Gsn, Hif1a, Hmgn3, Hmox1, Hsp90aa1, Hspa1l, Htr1b, Ier3, Il4…
GO:0046903	secretion	GO_BiologicalProcess-EBI-UniProt-GOA_04.09.2018_00h00	6.07293e-10	1.30629e-06	2.74609e-38	2.00464e-36	[4]	Group65	13.9937	178	[Abat, Abcb4, Ace, Acsl4, Adam9, Adora1, Ahi1, Ankrd1, Anxa1, Anxa2, Anxa3, Anxa4, Anxa5, Arfgap3, Arfip1, Arid5a, Atg7, Atp6ap1, Axl, Bcl2l1, Bcr, Blk, Bloc1s6, Cadps, Ccl5, Cd276, Chil1, Clcf1, Clec4e, Comt, Copa, Crhbp, Crlf2, Ctgf, Cx3cl1, Ddr1, Dio2, Dnajc1, Doc2b, Dynll1, Edn1, Edn3, Ednra, Entpd1, Erc2, Exoc1, Exoc6b, F2r, Fgfr1, Fmr1, Furin, Gab2, Gabbr1, Gas6, Gck, Glul, Gnai2, Gpi1, Gpr…
GO:0071702	organic substance transport	GO_BiologicalProcess-EBI-UniProt-GOA_04.09.2018_00h00	6.0629e-15	1.36052e-11	2.74609e-38	2.00464e-36	[4]	Group65	13.1302	349	[Aaas, Abat, Abca5, Abca7, Abcb4, Abcc1, Abcg2, Abra, Ace, Acsl4, Actn4, Actr3, Adam9, Adora1, Agap1, Ahi1, Akap8l, Alg2, Ankrd1, Ano3, Anxa1, Anxa2, Anxa4, Anxa5, Ap2b1, Ap3b1, Apobr, Apod, Arcn1, Arfgap3, Arfip1, Arhgap1, Arhgap44, Arhgef5, Arid5a, Arpc2, Aspscr1, Astn2, Atg7, Atp11a, Atp8a2, Atp9a, Aup1, Azin1, Azin2, Bag3, Bbs4, Bcr, Bicd2, Blk, Bloc1s6, Cacnb1, Cadps, Camk1, Ccl5, Cd276, Cd6…
GO:2000145	regulation of cell motility	GO_BiologicalProcess-EBI-UniProt-GOA_04.09.2018_00h00	6.63391e-18	1.51651e-14	2.74609e-38	2.00464e-36	[3, 4, 5]	Group65	17.2655	173	[Abcc1, Abhd2, Ace, Actn4, Actr1a, Actr3, Acvr1, Adam8, Adam9, Adarb1, Adgra2, Adgrg1, Adora1, Alg2, Amot, Anxa1, Anxa3, Anxa5, Apc, Apod, App, Arhgdia, Arhgef2, Arpc2, Atoh8, Bbs4, Bcar1, Bcl2, Bcr, Carmil1, Ccdc88a, Ccl5, Cd63, Cd99l2, Cers2, Cited2, Cmklr1, Col1a1, Cpeb1, Creb3, Cx3cl1, Cxcl10, Cxcl13, Cygb, Cyp1b1, Cyr61, Dapk3, Dcn, Ddrgk1, Dlg5, Dock7, Dpysl3, Ecm1, Edn1, Edn3, Ednra, Eppk1…
GO:0030334	regulation of cell migration	GO_BiologicalProcess-EBI-UniProt-GOA_04.09.2018_00h00	5.12425e-19	1.1796e-15	2.74609e-38	2.00464e-36	[4, 5, 6]	Group65	17.8384	170	[Abcc1, Abhd2, Ace, Actn4, Actr1a, Actr3, Acvr1, Adam8, Adam9, Adarb1, Adgra2, Adgrg1, Adora1, Alg2, Amot, Anxa1, Anxa3, Apc, Apod, App, Arhgdia, Arhgef2, Arpc2, Atoh8, Bcar1, Bcl2, Bcr, Carmil1, Ccdc88a, Ccl5, Cd63, Cd99l2, Cers2, Cited2, Cmklr1, Col1a1, Cpeb1, Creb3, Cx3cl1, Cxcl10, Cxcl13, Cygb, Cyp1b1, Cyr61, Dapk3, Dcn, Ddrgk1, Dlg5, Dock7, Dpysl3, Ecm1, Edn1, Edn3, Ednra, Eppk1, F2r, Fam107…
GO:0030155	regulation of cell adhesion	GO_BiologicalProcess-EBI-UniProt-GOA_04.09.2018_00h00	5.2532e-10	1.13154e-06	1.89895e-17	9.68463e-16	[2, 3]	Group66	15.9944	115	[Abat, Abi3bp, Acer2, Actn4, Adam19, Adam8, Adam9, Adgrg1, Anxa1, Ap3b1, Apc, Apod, Arpc2, Bcar1, Bcl2, Carmil1, Cblb, Ccl5, Cd276, Cd3e, Cd44, Cd63, Cited2, Col1a1, Col8a1, Cx3cl1, Cxcl13, Cyld, Cyp1b1, Cyr61, Cyth2, Dapk3, Ddr1, Dlg5, Dmd, Dusp26, Egr3, Fam107a, Fmn1, Fstl3, Gpm6b, Gpnmb, Gsn, Gtpbp4, Hsp90aa1, Ift74, Il4ra, Il6st, Ilk, Itga3, Itga5, Itgav, Itgb1, Itgb3, Kank1, Kirrel, Lgals1, …
GO:0031589	cell-substrate adhesion	GO_BiologicalProcess-EBI-UniProt-GOA_04.09.2018_00h00	5.62515e-13	1.23753e-09	1.89895e-17	9.68463e-16	[3]	Group66	21.2885	76	[Abi3bp, Acer2, Actn1, Actn2, Actn4, Adam8, Adam9, Akip1, Apod, Arpc2, Atr, Axl, Bcar1, Bcl2, Carmil1, Cd3e, Cd63, Col1a1, Col8a1, Ctgf, Cttn, Cyr61, Dapk3, Ddr1, Dmd, Fam107a, Fmn1, Fndc3b, Frem1, Gas6, Gpm6b, Ilk, Itga3, Itga5, Itgav, Itgb1, Itgb3, Itgb5, Kank1, Kirrel, Lgals1, Map3k14, Mmp12, Mmp14, Mr1, Ndnf, Pdpk1, Pip5k1a, Plet1, Postn, Ptk2b, Ptn, Ptprz1, Rcc2, Rhod, Rsu1, Runx2, Sdc4, Sem…
GO:0034330	cell junction organization	GO_BiologicalProcess-EBI-UniProt-GOA_04.09.2018_00h00	1.92728e-13	4.26123e-10	1.89895e-17	9.68463e-16	[3]	Group66	24.4	61	[Ace, Actn1, Actn2, Actn4, Apod, Bcl2, Capza1, Cldn1, Cttn, Dapk3, Dlg5, Dsp, F2r, Fam107a, Fmn1, Gpm6b, Hipk1, Ikbkb, Itga5, Itgav, Itgb1, Itgb3, Lims2, Map3k14, Marveld2, Mmp14, Mpp5, Mpp7, Mtdh, Myo1c, Myo9a, Numbl, Pdcd6ip, Pdpk1, Perp, Pip5k1a, Pkp2, Prkci, Ptk2b, Ptpn13, Ptpn23, Rapgef1, Rassf8, Rcc2, Rhoc, Rhod, Rock2, Sdc4, Slk, Smad7, Sorbs1, Src, Srf, Tbcd, Tgfb2, Tgfb3, Tgfbr1, Tln1, T…
GO:0010810	regulation of cell-substrate adhesion	GO_BiologicalProcess-EBI-UniProt-GOA_04.09.2018_00h00	2.98951e-09	6.35869e-06	1.89895e-17	9.68463e-16	[3, 4]	Group66	21.9731	49	[Abi3bp, Acer2, Actn4, Apod, Arpc2, Bcar1, Bcl2, Carmil1, Cd3e, Col1a1, Col8a1, Cyr61, Dapk3, Ddr1, Dmd, Fam107a, Fmn1, Gpm6b, Ilk, Itga3, Itga5, Itgb1, Itgb3, Kank1, Kirrel, Lgals1, Map3k14, Mmp12, Mmp14, Mr1, Ndnf, Plet1, Postn, Ptk2b, Ptn, Ptprz1, Rcc2, Rhod, Rsu1, Runx2, Sdc4, Sema3e, Serpine1, Slk, Spock2, Spp1, Src, Tbcd, Thbs1]
GO:0007160	cell-matrix adhesion	GO_BiologicalProcess-EBI-UniProt-GOA_04.09.2018_00h00	1.26893e-08	2.66855e-05	1.89895e-17	9.68463e-16	[4]	Group66	21.3636	47	[Acer2, Actn1, Actn2, Adam8, Adam9, Apod, Bcl2, Cd3e, Cd63, Ctgf, Cttn, Dapk3, Ddr1, Dmd, Fam107a, Fmn1, Frem1, Gpm6b, Ilk, Itgav, Itgb1, Itgb3, Itgb5, Kirrel, Map3k14, Mmp12, Mmp14, Mr1, Pdpk1, Pip5k1a, Plet1, Postn, Ptk2b, Rcc2, Rhod, Runx2, Sdc4, Sema3e, Serpine1, Slk, Sorbs1, Src, Srf, Thbs1, Tro, Trpm7, Zyx]
GO:0007162	negative regulation of cell adhesion	GO_BiologicalProcess-EBI-UniProt-GOA_04.09.2018_00h00	5.2681e-07	0.00106152	1.89895e-17	9.68463e-16	[3, 4, 5]	Group66	18.0602	54	[Abat, Acer2, Actn4, Adam8, Anxa1, Apod, Bcar1, Cblb, Cd276, Cd44, Col1a1, Cyld, Cyp1b1, Dlg5, Fam107a, Gpnmb, Gtpbp4, Il4ra, Kank1, Lgals1, Lgals3, Loxl3, Met, Mia3, Mmp12, Mmp14, Mmp2, Mr1, Plet1, Plxnb2, Postn, Prkar1a, Prkcd, Prkg1, Prnp, Ptpn11, Ptpn2, Ptprz1, Rcc2, Rnd1, Runx1, Runx2, Sdc4, Sema3e, Sema5a, Serpine1, Serpine2, Smad7, Src, Tbcd, Thbs1, Tigit, Tnc, Tnfsf18]
GO:0034329	cell junction assembly	GO_BiologicalProcess-EBI-UniProt-GOA_04.09.2018_00h00	1.17856e-11	2.57279e-08	1.89895e-17	9.68463e-16	[4]	Group66	25.2577	49	[Ace, Actn1, Actn2, Actn4, Apod, Bcl2, Capza1, Cldn1, Cttn, Dapk3, Dlg5, Fam107a, Fmn1, Gpm6b, Hipk1, Ikbkb, Itga5, Itgav, Itgb1, Itgb3, Map3k14, Marveld2, Mmp14, Mpp5, Mpp7, Mtdh, Myo1c, Myo9a, Pdcd6ip, Pdpk1, Pip5k1a, Pkp2, Ptk2b, Ptpn13, Rapgef1, Rcc2, Rhoc, Rhod, Rock2, Sdc4, Slk, Smad7, Sorbs1, Src, Srf, Tbcd, Tln1, Tns1, Wdr1]
GO:0034332	adherens junction organization	GO_BiologicalProcess-EBI-UniProt-GOA_04.09.2018_00h00	1.66301e-08	3.48899e-05	1.89895e-17	9.68463e-16	[4]	Group66	27.2727	30	[Actn1, Actn2, Apod, Bcl2, Cttn, Dapk3, Dlg5, Dsp, Fam107a, Fmn1, Gpm6b, Hipk1, Itgav, Map3k14, Mmp14, Numbl, Pdpk1, Pip5k1a, Pkp2, Ptk2b, Ptpn23, Rassf8, Rcc2, Rhod, Sdc4, Slk, Smad7, Sorbs1, Src, Tbcd]
GO:0045216	cell-cell junction organization	GO_BiologicalProcess-EBI-UniProt-GOA_04.09.2018_00h00	1.91049e-05	0.0357452	1.89895e-17	9.68463e-16	[4]	Group66	20.8955	28	[Ace, Actn4, Cldn1, Dlg5, Dsp, F2r, Ikbkb, Itgb1, Lims2, Marveld2, Mpp5, Mpp7, Mtdh, Myo1c, Pdcd6ip, Perp, Pkp2, Prkci, Ptpn13, Rhoc, Rock2, Srf, Tbcd, Tgfb2, Tgfb3, Tgfbr1, Wdr1, Xirp2]
GO:0001952	regulation of cell-matrix adhesion	GO_BiologicalProcess-EBI-UniProt-GOA_04.09.2018_00h00	2.72447e-06	0.00534268	1.89895e-17	9.68463e-16	[4, 5]	Group66	22.7642	28	[Acer2, Apod, Bcl2, Cd3e, Dapk3, Ddr1, Dmd, Fam107a, Fmn1, Gpm6b, Ilk, Itgb3, Map3k14, Mmp12, Mmp14, Mr1, Plet1, Postn, Ptk2b, Rcc2, Rhod, Runx2, Sdc4, Sema3e, Serpine1, Slk, Src, Thbs1]
GO:0007044	cell-substrate junction assembly	GO_BiologicalProcess-EBI-UniProt-GOA_04.09.2018_00h00	1.72529e-07	0.000353511	1.89895e-17	9.68463e-16	[5]	Group66	27.7778	25	[Actn1, Actn2, Apod, Bcl2, Cttn, Dapk3, Fam107a, Fmn1, Gpm6b, Itga5, Itgav, Itgb3, Map3k14, Mmp14, Pdpk1, Pip5k1a, Ptk2b, Rcc2, Rhod, Sdc4, Slk, Sorbs1, Src, Tln1, Tns1]
GO:0010812	negative regulation of cell-substrate adhesion	GO_BiologicalProcess-EBI-UniProt-GOA_04.09.2018_00h00	9.7781e-08	0.000201722	1.89895e-17	9.68463e-16	[4, 5, 6]	Group66	32.3077	21	[Acer2, Actn4, Apod, Bcar1, Col1a1, Fam107a, Kank1, Lgals1, Mmp12, Mmp14, Mr1, Plet1, Postn, Ptprz1, Rcc2, Runx2, Sema3e, Serpine1, Src, Tbcd, Thbs1]
GO:0034333	adherens junction assembly	GO_BiologicalProcess-EBI-UniProt-GOA_04.09.2018_00h00	1.06723e-07	0.00021985	1.89895e-17	9.68463e-16	[5]	Group66	28.4091	25	[Actn1, Actn2, Apod, Bcl2, Cttn, Dapk3, Dlg5, Fam107a, Fmn1, Gpm6b, Hipk1, Itgav, Map3k14, Mmp14, Pdpk1, Pip5k1a, Ptk2b, Rcc2, Rhod, Sdc4, Slk, Smad7, Sorbs1, Src, Tbcd]
GO:0001953	negative regulation of cell-matrix adhesion	GO_BiologicalProcess-EBI-UniProt-GOA_04.09.2018_00h00	6.3908e-06	0.0122639	1.89895e-17	9.68463e-16	[5, 6, 7]	Group66	34.1463	14	[Acer2, Apod, Fam107a, Mmp12, Mmp14, Mr1, Plet1, Postn, Rcc2, Runx2, Sema3e, Serpine1, Src, Thbs1]
GO:0007045	cell-substrate adherens junction assembly	GO_BiologicalProcess-EBI-UniProt-GOA_04.09.2018_00h00	3.55806e-06	0.0069311	1.89895e-17	9.68463e-16	[6]	Group66	26.5823	21	[Actn1, Actn2, Apod, Bcl2, Cttn, Dapk3, Fam107a, Fmn1, Gpm6b, Itgav, Map3k14, Mmp14, Pdpk1, Pip5k1a, Ptk2b, Rcc2, Rhod, Sdc4, Slk, Sorbs1, Src]
GO:0043297	apical junction assembly	GO_BiologicalProcess-EBI-UniProt-GOA_04.09.2018_00h00	6.4138e-07	0.00129046	1.89895e-17	9.68463e-16	[6]	Group66	32.7273	18	[Actn4, Cldn1, Dlg5, Ikbkb, Itgb1, Marveld2, Mpp5, Mpp7, Mtdh, Myo1c, Pdcd6ip, Pkp2, Ptpn13, Rhoc, Rock2, Srf, Tbcd, Wdr1]
GO:0048041	focal adhesion assembly	GO_BiologicalProcess-EBI-UniProt-GOA_04.09.2018_00h00	3.55806e-06	0.0069311	1.89895e-17	9.68463e-16	[5, 7]	Group66	26.5823	21	[Actn1, Actn2, Apod, Bcl2, Cttn, Dapk3, Fam107a, Fmn1, Gpm6b, Itgav, Map3k14, Mmp14, Pdpk1, Pip5k1a, Ptk2b, Rcc2, Rhod, Sdc4, Slk, Sorbs1, Src]
GO:0070830	bicellular tight junction assembly	GO_BiologicalProcess-EBI-UniProt-GOA_04.09.2018_00h00	1.47378e-06	0.00292546	1.89895e-17	9.68463e-16	[6, 7]	Group66	34.0426	16	[Actn4, Cldn1, Ikbkb, Itgb1, Marveld2, Mpp5, Mpp7, Mtdh, Myo1c, Pdcd6ip, Pkp2, Ptpn13, Rock2, Srf, Tbcd, Wdr1]
GO:0012501	programmed cell death	GO_BiologicalProcess-EBI-UniProt-GOA_04.09.2018_00h00	1.06248e-16	2.40652e-13	1.71698e-20	9.27168e-19	[3]	Group67	14.0261	301	[Aars, Aatf, Ace, Acer2, Actn4, Acvr1, Adam8, Adamts20, Adarb1, Adora1, Ahi1, Aldh1a3, Aldoc, Alg2, Ambra1, Ankrd1, Ankrd2, Anxa1, Anxa5, Apc, App, Arnt2, Asns, Atf3, Atf4, Atf5, Atf6, Atg7, Axl, Babam2, Bag3, Bbc3, Bcl2, Bcl2a1b, Bcl2l1, Bcl2l2, Bin1, Blk, Bnip3, Bok, Cast, Cat, Ccdc88a, Ccl5, Ccnd2, Cd3e, Cd44, Cdk11b, Cdkn1a, Chac1, Chil1, Cited2, Ckap4, Ckmt1, Clca3a2, Clcf1, Clic1, Clip3, Cl…
GO:0070997	neuron death	GO_BiologicalProcess-EBI-UniProt-GOA_04.09.2018_00h00	1.56897e-08	3.29328e-05	1.71698e-20	9.27168e-19	[3]	Group67	17.1053	78	[Aars, Abcc1, Adam8, Adarb1, Adora1, Ambra1, Ap2b1, App, Atf4, Atg7, Axl, Bbc3, Bcl2, Bcl2l1, Bnip3, Bok, Ccl5, Ckap4, Clcf1, Clu, Crlf1, Ctsz, Cx3cl1, Cxcl10, Ddit3, F2r, Fgfr3, Fmr1, Fzd1, G6pdx, Gabrb2, Gabrb3, Gba, Gclc, Gclm, Gpi1, Gpnmb, Hif1a, Hipk2, Hmox1, Ikbkb, Ilk, Lrp1, Magi1, Mdk, Met, Mt1, Ndnf, Nes, Npm1, Nr4a3, Nsmf, Pak3, Pdpk1, Picalm, Prkci, Prnp, Psmc1, Ptk2b, Ptprf, Ptprz1, R…
GO:0010941	regulation of cell death	GO_BiologicalProcess-EBI-UniProt-GOA_04.09.2018_00h00	3.88457e-18	8.89568e-15	1.71698e-20	9.27168e-19	[3, 4]	Group67	14.6417	282	[Aars, Aatf, Abcb4, Abcc1, Ace, Acer2, Acox2, Actn4, Acvr1, Adam8, Adamts20, Adnp2, Adora1, Ahi1, Aldh1a3, Alg2, Ambra1, Ankrd1, Ankrd2, Anxa1, Anxa5, Ap2b1, Apc, Arnt2, Asns, Atf3, Atf4, Atf5, Atf6, Atg7, Axin2, Axl, Babam2, Bag3, Bbc3, Bcl2, Bcl2a1b, Bcl2l1, Bcl2l2, Bin1, Blk, Bnip3, Bok, Cast, Cat, Ccdc88a, Ccl5, Ccnd2, Cd44, Cdk11b, Cdkn1a, Cited2, Ckap4, Ckmt1, Clcf1, Clip3, Clu, Comp, Creb3…
GO:0006915	apoptotic process	GO_BiologicalProcess-EBI-UniProt-GOA_04.09.2018_00h00	8.01723e-17	1.81831e-13	1.71698e-20	9.27168e-19	[4]	Group67	14.1093	297	[Aars, Aatf, Ace, Acer2, Actn4, Acvr1, Adam8, Adamts20, Adarb1, Adora1, Ahi1, Aldh1a3, Aldoc, Alg2, Ambra1, Ankrd1, Ankrd2, Anxa1, Anxa5, Apc, App, Arnt2, Asns, Atf3, Atf4, Atf5, Atf6, Atg7, Axl, Babam2, Bag3, Bbc3, Bcl2, Bcl2a1b, Bcl2l1, Bcl2l2, Bin1, Blk, Bnip3, Bok, Cast, Cat, Ccdc88a, Ccl5, Ccnd2, Cd3e, Cd44, Cdk11b, Cdkn1a, Chac1, Chil1, Cited2, Ckap4, Ckmt1, Clca3a2, Clcf1, Clic1, Clip3, Cl…
GO:0010942	positive regulation of cell death	GO_BiologicalProcess-EBI-UniProt-GOA_04.09.2018_00h00	6.63087e-09	1.40243e-05	1.71698e-20	9.27168e-19	[3, 4, 5]	Group67	15.2146	117	[Ace, Acer2, Acox2, Adam8, Adora1, Aldh1a3, Alg2, Ankrd1, Anxa1, Anxa5, Apc, Atf3, Atf4, Atf6, Atg7, Axin2, Bbc3, Bcl2a1b, Bcl2l1, Bin1, Blk, Bnip3, Bok, Ccl5, Cd44, Cdkn1a, Ckap4, Clip3, Clu, Ctgf, Ctsz, Cyld, Cyp1b1, Cyr61, Dap, Dapk3, Dcun1d3, Ddit3, Degs1, Eef1a1, Ercc3, F2r, Fgfr3, Frzb, Gadd45b, Gadd45g, Gsdme, Gsn, Hdac6, Hif1a, Hip1, Hmox1, Htatip2, Ift57, Igf2r, Igfbp3, Ikbkb, Inhba, Inh…
GO:0060548	negative regulation of cell death	GO_BiologicalProcess-EBI-UniProt-GOA_04.09.2018_00h00	1.00505e-12	2.20809e-09	1.71698e-20	9.27168e-19	[3, 4, 5]	Group67	14.9918	182	[Aars, Aatf, Abcb4, Abcc1, Acvr1, Adam8, Adamts20, Adnp2, Adora1, Ahi1, Ambra1, Ap2b1, Apc, Arnt2, Asns, Atf4, Atf5, Atg7, Axl, Babam2, Bag3, Bcl2, Bcl2a1b, Bcl2l1, Bcl2l2, Bnip3, Bok, Cast, Cat, Ccl5, Ccnd2, Cd44, Cdk11b, Cdkn1a, Cited2, Ckap4, Ckmt1, Clcf1, Clu, Comp, Creb3, Crlf1, Cst3, Ctgf, Cttn, Cx3cl1, Cxcl10, Cyr61, Ddb1, Ddrgk1, Dhcr24, Dnajb6, Edn1, Ednra, Egr3, F2r, Faim, Fmr1, Fzd1, G…
GO:0097190	apoptotic signaling pathway	GO_BiologicalProcess-EBI-UniProt-GOA_04.09.2018_00h00	7.58101e-13	1.66631e-09	1.71698e-20	9.27168e-19	[3, 4, 5]	Group67	17.316	120	[Acvr1, Ankrd2, Atf3, Atf4, Bag3, Bbc3, Bcl2, Bcl2a1b, Bcl2l1, Bcl2l2, Blk, Bnip3, Bok, Cd3e, Cd44, Cdk11b, Cdkn1a, Chac1, Ckap4, Clca3a2, Clu, Creb3, Cttn, Cx3cl1, Cyld, Cyp1b1, Dap, Dapk3, Ddit3, Ddx5, Dnajc10, Eaf2, Eda2r, Ercc6, Ero1l, Faim, Fgfr1, Fgfr3, Fnip2, Gclc, Gclm, Gnai2, Grina, Gsdme, Gsn, Hif1a, Hip1, Hipk1, Hipk2, Hmox1, Hspb1, Ier3, Il33, Inhba, Inhbb, Itgav, Itprip, Jmy, Kdm1a, …
GO:0043067	regulation of programmed cell death	GO_BiologicalProcess-EBI-UniProt-GOA_04.09.2018_00h00	1.00742e-14	2.25359e-11	1.71698e-20	9.27168e-19	[4, 5]	Group67	14.2453	252	[Aars, Aatf, Ace, Acer2, Actn4, Acvr1, Adam8, Adamts20, Adora1, Ahi1, Aldh1a3, Alg2, Ambra1, Ankrd1, Ankrd2, Anxa1, Anxa5, Apc, Arnt2, Asns, Atf3, Atf4, Atf5, Atf6, Atg7, Axl, Babam2, Bag3, Bbc3, Bcl2, Bcl2a1b, Bcl2l1, Bcl2l2, Bin1, Blk, Bnip3, Bok, Cast, Cat, Ccdc88a, Ccl5, Ccnd2, Cd44, Cdk11b, Cdkn1a, Cited2, Ckap4, Ckmt1, Clcf1, Clip3, Clu, Comp, Creb3, Crlf1, Cst3, Ctgf, Ctsz, Cttn, Cx3cl1, C…
GO:1901214	regulation of neuron death	GO_BiologicalProcess-EBI-UniProt-GOA_04.09.2018_00h00	3.06036e-09	6.50632e-06	1.71698e-20	9.27168e-19	[4, 5]	Group67	18.1818	74	[Aars, Abcc1, Adam8, Adora1, Ambra1, Ap2b1, Atf4, Atg7, Axl, Bbc3, Bcl2, Bcl2l1, Bok, Ccl5, Ckap4, Clcf1, Clu, Crlf1, Ctsz, Cx3cl1, Cxcl10, Ddit3, F2r, Fgfr3, Fmr1, Fzd1, G6pdx, Gabrb2, Gabrb3, Gba, Gclc, Gclm, Gpi1, Gpnmb, Hif1a, Hipk2, Hmox1, Ikbkb, Ilk, Lrp1, Mdk, Met, Mt1, Ndnf, Nes, Npm1, Nr4a3, Nsmf, Pak3, Pdpk1, Picalm, Prkci, Prnp, Psmc1, Ptk2b, Ptprf, Ptprz1, Ralbp1, Retreg1, Rras2, Serp…
GO:0043068	positive regulation of programmed cell death	GO_BiologicalProcess-EBI-UniProt-GOA_04.09.2018_00h00	4.10152e-08	8.54346e-05	1.71698e-20	9.27168e-19	[4, 5, 6]	Group67	15.113	107	[Ace, Acer2, Adam8, Aldh1a3, Alg2, Ankrd1, Anxa1, Anxa5, Apc, Atf3, Atf4, Atf6, Atg7, Bbc3, Bcl2a1b, Bcl2l1, Bin1, Blk, Bnip3, Bok, Ccl5, Cd44, Cdkn1a, Ckap4, Clip3, Clu, Ctgf, Ctsz, Cyld, Cyp1b1, Cyr61, Dap, Dapk3, Dcun1d3, Ddit3, Degs1, Ercc3, F2r, Fgfr3, Frzb, Gadd45b, Gadd45g, Gsdme, Gsn, Hdac6, Hif1a, Hip1, Hmox1, Htatip2, Ift57, Igf2r, Igfbp3, Inhba, Inhbb, Itgb1, Jmy, Lta, Maged1, Map3k20,…
GO:0043069	negative regulation of programmed cell death	GO_BiologicalProcess-EBI-UniProt-GOA_04.09.2018_00h00	5.73177e-10	1.23348e-06	1.71698e-20	9.27168e-19	[4, 5, 6]	Group67	14.4545	159	[Aars, Aatf, Acvr1, Adam8, Adamts20, Adora1, Ahi1, Ambra1, Apc, Arnt2, Asns, Atf5, Atg7, Axl, Babam2, Bag3, Bcl2, Bcl2a1b, Bcl2l1, Bcl2l2, Bnip3, Bok, Cast, Cat, Ccl5, Ccnd2, Cd44, Cdk11b, Cdkn1a, Cited2, Ckap4, Ckmt1, Clcf1, Clu, Comp, Creb3, Crlf1, Cttn, Cx3cl1, Cxcl10, Cyr61, Ddb1, Ddrgk1, Dhcr24, Dnajb6, Edn1, Ednra, Egr3, F2r, Faim, Fmr1, Gabrb2, Gabrb3, Gas6, Gclc, Gclm, Gnai2, Gpi1, Grina,…
GO:0097191	extrinsic apoptotic signaling pathway	GO_BiologicalProcess-EBI-UniProt-GOA_04.09.2018_00h00	8.00881e-07	0.00160336	1.71698e-20	9.27168e-19	[4, 5, 6]	Group67	18.3824	50	[Acvr1, Atf3, Bag3, Bcl2, Bcl2a1b, Bcl2l1, Bcl2l2, Bok, Clca3a2, Cttn, Cx3cl1, Cyld, Dapk3, Faim, Fgfr1, Fgfr3, Gclc, Gclm, Hipk1, Hmox1, Il33, Inhba, Itgav, Itprip, Krt18, Krt8, Lcn2, Lgals3, Lmna, Mllt11, Mr1, Nol3, Pak3, Pdpk1, Rock2, Sbno2, Serpine1, Sgms1, Skil, Spp1, Src, Srpx, Tgfb2, Tgfbr1, Thbs1, Timp3, Tmbim1, Tnfrsf12a, Tnfrsf23, Zmynd11]
GO:0097193	intrinsic apoptotic signaling pathway	GO_BiologicalProcess-EBI-UniProt-GOA_04.09.2018_00h00	1.11542e-09	2.38923e-06	1.71698e-20	9.27168e-19	[4, 5, 6]	Group67	19.5783	65	[Ankrd2, Atf4, Bbc3, Bcl2, Bcl2a1b, Bcl2l1, Bcl2l2, Bnip3, Bok, Cd44, Cdkn1a, Chac1, Ckap4, Clu, Creb3, Cyld, Cyp1b1, Ddit3, Ddx5, Dnajc10, Eaf2, Eda2r, Ercc6, Ero1l, Fnip2, Grina, Gsdme, Hif1a, Hipk1, Hipk2, Hmox1, Hspb1, Ier3, Jmy, Kdm1a, Mael, Mif, Mllt11, Myc, Nol3, Nupr1, P4hb, Pdpk1, Perp, Phlda3, Prkci, Prkdc, Ptgs2, Ptpn2, Ralbp1, Rexo2, Sbno2, Selenos, Sfn, Skil, Spp1, Src, Syvn1, Tgfbra…
GO:1901215	negative regulation of neuron death	GO_BiologicalProcess-EBI-UniProt-GOA_04.09.2018_00h00	1.07259e-08	2.25994e-05	1.71698e-20	9.27168e-19	[4, 5, 6]	Group67	20.229	53	[Aars, Abcc1, Adam8, Ambra1, Ap2b1, Atf4, Atg7, Axl, Bcl2, Bcl2l1, Bok, Ccl5, Clcf1, Crlf1, Cx3cl1, Cxcl10, F2r, Fmr1, Fzd1, Gabrb2, Gabrb3, Gba, Gclc, Gclm, Gpi1, Gpnmb, Hif1a, Hipk2, Hmox1, Ilk, Lrp1, Mdk, Mt1, Ndnf, Nes, Npm1, Nr4a3, Pdpk1, Prkci, Psmc1, Ptk2b, Retreg1, Serpinf1, Sorl1, Stambp, Star, Syngap1, Synm, Tgfb3, Tox3, Tyro3, Wfs1, Zpr1]
GO:0042981	regulation of apoptotic process	GO_BiologicalProcess-EBI-UniProt-GOA_04.09.2018_00h00	2.88705e-14	6.43235e-11	1.71698e-20	9.27168e-19	[5, 6]	Group67	14.1876	248	[Aars, Aatf, Ace, Acer2, Actn4, Acvr1, Adam8, Adamts20, Adora1, Ahi1, Aldh1a3, Alg2, Ambra1, Ankrd1, Ankrd2, Anxa1, Anxa5, Apc, Arnt2, Asns, Atf3, Atf4, Atf5, Atf6, Atg7, Axl, Babam2, Bag3, Bbc3, Bcl2, Bcl2a1b, Bcl2l1, Bcl2l2, Bin1, Blk, Bnip3, Bok, Cast, Cat, Ccdc88a, Ccl5, Ccnd2, Cd44, Cdk11b, Cdkn1a, Cited2, Ckap4, Ckmt1, Clcf1, Clip3, Clu, Comp, Creb3, Crlf1, Ctgf, Ctsz, Cttn, Cx3cl1, Cxcl10,…
GO:2001233	regulation of apoptotic signaling pathway	GO_BiologicalProcess-EBI-UniProt-GOA_04.09.2018_00h00	1.42323e-07	0.000292188	1.71698e-20	9.27168e-19	[4, 5, 6, 7]	Group67	16.4147	76	[Acvr1, Ankrd2, Atf3, Bbc3, Bcl2, Bcl2l1, Bcl2l2, Blk, Bnip3, Bok, Cd44, Cdk11b, Ckap4, Clu, Creb3, Cttn, Cx3cl1, Cyld, Dapk3, Faim, Fgfr1, Gclc, Gclm, Gnai2, Grina, Gsdme, Gsn, Hif1a, Hmox1, Hspb1, Ier3, Inhba, Inhbb, Itgav, Itprip, Kdm1a, Lgals3, Lmna, Maged1, Map3k7, Meis3, Mif, Mllt11, Mpv17l, Mr1, Myc, Nol3, P4hb, Pak3, Pcgf2, Prkcd, Ptgs2, Ptpn2, Ralbp1, Sbno2, Selenos, Serpine1, Sgms1, Ski…
GO:0043065	positive regulation of apoptotic process	GO_BiologicalProcess-EBI-UniProt-GOA_04.09.2018_00h00	2.35689e-07	0.000481042	1.71698e-20	9.27168e-19	[5, 6, 7]	Group67	14.7937	104	[Ace, Acer2, Adam8, Aldh1a3, Alg2, Ankrd1, Anxa1, Anxa5, Apc, Atf3, Atf4, Atf6, Atg7, Bbc3, Bcl2a1b, Bcl2l1, Bin1, Blk, Bnip3, Bok, Ccl5, Cd44, Ckap4, Clip3, Clu, Ctgf, Ctsz, Cyld, Cyp1b1, Cyr61, Dap, Dapk3, Dcun1d3, Ddit3, Degs1, Ercc3, F2r, Fgfr3, Frzb, Gadd45b, Gadd45g, Gsdme, Gsn, Hif1a, Hip1, Hmox1, Ift57, Igf2r, Igfbp3, Inhba, Inhbb, Itgb1, Jmy, Lta, Maged1, Map3k20, Met, Mllt11, Mmp2, Myc,…
GO:0043066	negative regulation of apoptotic process	GO_BiologicalProcess-EBI-UniProt-GOA_04.09.2018_00h00	4.1975e-10	9.06239e-07	1.71698e-20	9.27168e-19	[5, 6, 7]	Group67	14.537	157	[Aars, Aatf, Acvr1, Adam8, Adamts20, Adora1, Ahi1, Ambra1, Apc, Arnt2, Asns, Atf5, Atg7, Axl, Babam2, Bag3, Bcl2, Bcl2a1b, Bcl2l1, Bcl2l2, Bnip3, Bok, Cast, Cat, Ccl5, Ccnd2, Cd44, Cdk11b, Cdkn1a, Cited2, Ckap4, Ckmt1, Clcf1, Clu, Comp, Creb3, Crlf1, Cttn, Cx3cl1, Cxcl10, Cyr61, Ddb1, Ddrgk1, Dhcr24, Dnajb6, Edn1, Ednra, Egr3, F2r, Faim, Fmr1, Gabrb2, Gabrb3, Gas6, Gclc, Gclm, Gnai2, Gpi1, Grina,…
GO:2001234	negative regulation of apoptotic signaling pathway	GO_BiologicalProcess-EBI-UniProt-GOA_04.09.2018_00h00	4.16848e-06	0.00808685	1.71698e-20	9.27168e-19	[4, 5, 6, 7, 8]	Group67	17.8988	46	[Acvr1, Bcl2, Bcl2l1, Bcl2l2, Bok, Cd44, Cdk11b, Clu, Creb3, Cttn, Cx3cl1, Faim, Gclc, Gclm, Gnai2, Grina, Hif1a, Hmox1, Hspb1, Ier3, Itgav, Itprip, Kdm1a, Lgals3, Lmna, Map3k7, Meis3, Mif, Mpv17l, Mr1, Nol3, Pcgf2, Ptgs2, Selenos, Serpine1, Sgms1, Src, Syvn1, Tgfbr1, Tgfbrap1, Tmbim1, Tnfrsf23, Uri1, Usp47, Wfs1, Zmynd11]
GO:0048518	positive regulation of biological process	GO_BiologicalProcess-EBI-UniProt-GOA_04.09.2018_00h00	1.05194e-31	2.46049e-28	6.75608e-13	2.70243e-11	[1, 2, 3]	Group68	12.5627	777	[Aak1, Aatf, Abat, Abca7, Abcb4, Abcc1, Abi1, Abi3bp, Abra, Ace, Acer2, Acox2, Acsl4, Actn1, Actn2, Actn4, Actr1a, Actr3, Acvr1, Adam19, Adam8, Adam9, Adamts20, Adarb1, Adgra2, Adgrg1, Adnp2, Adora1, Aff1, Ahi1, Akap8l, Aldh1a3, Alg2, Ambra1, Amot, Angptl2, Ankrd1, Anxa1, Anxa2, Anxa3, Anxa5, Ap2b1, Ap3b1, Apc, App, Arfip1, Arfip2, Arhgap35, Arhgef2, Arhgef5, Arid5a, Arid5b, Arih1, Arih2, Arnt2, …
GO:0019222	regulation of metabolic process	GO_BiologicalProcess-EBI-UniProt-GOA_04.09.2018_00h00	8.32732e-19	1.91445e-15	6.75608e-13	2.70243e-11	[2, 3]	Group68	11.4735	774	[3300002I08Rik, Aars, Aatf, Abat, Abca7, Abcc1, Abi1, Abra, Ace, Acer2, Acp5, Acsl4, Actn1, Actn2, Actn4, Actr1a, Acvr1, Adam19, Adam8, Adam9, Adarb1, Adnp2, Adora1, Aebp1, Aebp2, Aff1, Aff2, Aff4, Ahi1, Akap8l, Alg2, Ambra1, Ankra2, Ankrd1, Ankrd2, Anxa1, Anxa2, Anxa3, Anxa4, Anxa7, Apc, Apod, App, Arfgef3, Arhgap22, Arhgap35, Arhgef2, Arhgef5, Arid5a, Arid5b, Arih1, Arih2, Arnt2, Arrdc3, Ascc3,…
GO:0023051	regulation of signaling	GO_BiologicalProcess-EBI-UniProt-GOA_04.09.2018_00h00	2.38324e-26	5.55532e-23	6.75608e-13	2.70243e-11	[2, 3]	Group68	13.7066	497	[Aak1, Abat, Abca7, Abcc1, Abra, Actn4, Acvr1, Adam8, Adam9, Adamts20, Adamtsl2, Adgra2, Adgrg1, Adora1, Akip1, Aldh1a3, Alg2, Amot, Ankrd1, Ankrd10, Ankrd2, Anxa1, Anxa2, Anxa5, Apc, Apod, App, Arfgef3, Arhgap35, Arhgap44, Arhgdia, Arhgef12, Arhgef2, Arhgef37, Arhgef40, Arhgef5, Arid5a, Arrdc3, Aspn, Atf3, Atf6, Atg7, Atp6ap1, Atp6ap2, Atr, Avpi1, Axin2, Axl, Baiap2, Baiap2l1, Bbc3, Bcl2, Bcl2l1…
GO:0048583	regulation of response to stimulus	GO_BiologicalProcess-EBI-UniProt-GOA_04.09.2018_00h00	9.56739e-23	2.22155e-19	6.75608e-13	2.70243e-11	[2, 3]	Group68	12.9248	540	[Aak1, Abat, Abca7, Abcb4, Abcc1, Abra, Ace, Acox2, Acp5, Actn4, Acvr1, Adam8, Adam9, Adamts20, Adamtsl2, Adcy7, Adgra2, Adgrg1, Adora1, Akip1, Aldh1a3, Alg2, Amot, Ankrd1, Ankrd10, Ankrd2, Anxa1, Anxa2, Anxa5, Apc, Apod, App, Arfgef3, Arhgap35, Arhgap44, Arhgdia, Arhgef12, Arhgef2, Arhgef37, Arhgef40, Arhgef5, Arid5a, Arrdc3, Aspn, Atf3, Atf4, Atf6, Atg7, Atp6ap1, Atp6ap2, Atr, Avpi1, Axin2, Axl…
GO:0050794	regulation of cellular process	GO_BiologicalProcess-EBI-UniProt-GOA_04.09.2018_00h00	1.3043e-12	2.86294e-09	6.75608e-13	2.70243e-11	[2, 3]	Group68	10.1023	1205	[3300002I08Rik, Aak1, Aars, Aatf, Abat, Abca5, Abca7, Abcb4, Abcc1, Abhd2, Abi1, Abra, Ace, Acer2, Acox2, Acp5, Acsl4, Actn1, Actn2, Actn4, Actr1a, Actr3, Acvr1, Adam8, Adam9, Adamts20, Adamtsl2, Adarb1, Adcy7, Adgra1, Adgra2, Adgrg1, Adnp2, Adora1, Aebp1, Aebp2, Aff1, Aff2, Aff4, Agap1, Ahi1, Akap8l, Akip1, Aldh1a3, Alg2, Ambra1, Amfr, Amot, Anapc4, Angptl2, Ankra2, Ankrd1, Ankrd10, Ankrd2, Ankr…
GO:0051239	regulation of multicellular organismal process	GO_BiologicalProcess-EBI-UniProt-GOA_04.09.2018_00h00	1.63879e-28	3.82493e-25	6.75608e-13	2.70243e-11	[2, 3]	Group68	14.1833	475	[Abat, Abca7, Abcb4, Abcc1, Abcg2, Ace, Acp5, Actr1a, Actr3, Acvr1, Adam8, Adam9, Adcy7, Adgra2, Adgrg1, Adora1, Ahi1, Alg2, Amot, Angptl2, Ankrd1, Ankrd2, Anxa1, Anxa2, Anxa3, Anxa4, Anxa5, Ap3b1, Apc, Apod, App, Arhgap35, Arhgap44, Arhgef2, Arid5a, Arrdc3, Aspn, Atf1, Atf4, Atf5, Atg7, Atoh8, Atp1b1, Atp6ap1, Atp6ap2, Atp8a2, Atxn1l, Axin2, Axl, Baiap2, Bbs4, Bcar1, Bcl2, Bcr, Bend6, Bin1, Bmp2…
GO:0009893	positive regulation of metabolic process	GO_BiologicalProcess-EBI-UniProt-GOA_04.09.2018_00h00	2.77005e-19	6.38497e-16	6.75608e-13	2.70243e-11	[2, 3, 4]	Group68	12.8988	473	[Aatf, Abat, Abca7, Abcc1, Abi1, Abra, Ace, Acer2, Actn1, Actn2, Actn4, Actr1a, Acvr1, Adam19, Adam8, Adam9, Adarb1, Adora1, Aff1, Ahi1, Akap8l, Alg2, Ambra1, Ankrd1, Anxa1, Anxa2, Anxa3, Apc, App, Arhgef2, Arhgef5, Arid5a, Arid5b, Arih1, Arih2, Arnt2, Arrdc3, Aspscr1, Atf1, Atf3, Atf4, Atf5, Atf6, Atg7, Atmin, Atoh8, Atp6ap1, Atr, Avpi1, Axin2, Babam2, Bbc3, Bcl2, Bcl2l1, Bnip3, Bok, Brd7, Camk1…
GO:0048522	positive regulation of cellular process	GO_BiologicalProcess-EBI-UniProt-GOA_04.09.2018_00h00	1.39626e-32	3.26726e-29	6.75608e-13	2.70243e-11	[2, 3, 4]	Group68	12.9171	720	[Aak1, Aatf, Abat, Abca7, Abcb4, Abcc1, Abi1, Abra, Ace, Acer2, Acox2, Acsl4, Actn1, Actn2, Actn4, Actr1a, Actr3, Acvr1, Adam8, Adam9, Adamts20, Adarb1, Adgra2, Adgrg1, Adnp2, Adora1, Aff1, Ahi1, Akap8l, Aldh1a3, Alg2, Ambra1, Amot, Angptl2, Ankrd1, Anxa1, Anxa2, Anxa3, Anxa5, Ap2b1, Ap3b1, Apc, App, Arfip1, Arfip2, Arhgap35, Arhgef2, Arhgef5, Arid5a, Arid5b, Arih1, Arih2, Arnt2, Arpc2, Arrdc3, A…
GO:0048584	positive regulation of response to stimulus	GO_BiologicalProcess-EBI-UniProt-GOA_04.09.2018_00h00	6.37479e-09	1.34954e-05	6.75608e-13	2.70243e-11	[2, 3, 4]	Group68	12.2032	293	[Aak1, Abat, Abca7, Abcb4, Abcc1, Abra, Ace, Acox2, Actn4, Acvr1, Adam8, Adam9, Adamts20, Adgrg1, Adora1, Aldh1a3, Ankrd1, Anxa1, App, Arhgef5, Arid5a, Atf3, Atf6, Atg7, Atp6ap1, Atp6ap2, Atr, Avpi1, Axl, Babam2, Baiap2, Bbc3, Bcar1, Bcl2, Blk, Bmp2k, Bnip3, Bok, C1ra, C4b, Camta1, Cat, Cblb, Ccl17, Ccl5, Ccl8, Cd3e, Cd44, Cd63, Cdkn2b, Cfh, Chil1, Cited2, Ckap4, Clcf1, Clec16a, Clu, Cmklr1, Col1…
GO:0051240	positive regulation of multicellular organismal process	GO_BiologicalProcess-EBI-UniProt-GOA_04.09.2018_00h00	2.37387e-20	5.48128e-17	6.75608e-13	2.70243e-11	[2, 3, 4]	Group68	14.8642	301	[Abat, Abca7, Abcc1, Ace, Actr3, Acvr1, Adam8, Adam9, Adgra2, Ahi1, Alg2, Amot, Angptl2, Ankrd1, Anxa1, Anxa2, Anxa3, Ap3b1, Apc, App, Arhgap35, Arhgef2, Arid5a, Atf1, Atf4, Atg7, Atoh8, Atp6ap1, Atp6ap2, Atp8a2, Atxn1l, Axin2, Axl, Baiap2, Bbs4, Bcar1, Bcl2, Bend6, Bin1, Camk1, Cbfa2t2, Cblb, Ccl5, Cd276, Cd3e, Cdkn1a, Cebpd, Cela1, Celf1, Chil1, Cited2, Ckap4, Clcf1, Clec4e, Clic1, Clu, Cmklr1,…
GO:0010646	regulation of cell communication	GO_BiologicalProcess-EBI-UniProt-GOA_04.09.2018_00h00	8.67591e-27	2.02322e-23	6.75608e-13	2.70243e-11	[3, 4]	Group68	13.7701	496	[Aak1, Abat, Abca7, Abcc1, Abra, Actn4, Acvr1, Adam8, Adam9, Adamts20, Adamtsl2, Adgra2, Adgrg1, Adora1, Akip1, Aldh1a3, Alg2, Amot, Ankrd1, Ankrd10, Ankrd2, Anxa1, Anxa5, Apc, Apod, App, Arfgef3, Arhgap35, Arhgap44, Arhgdia, Arhgef12, Arhgef2, Arhgef37, Arhgef40, Arhgef5, Arid5a, Arrdc3, Aspn, Atf3, Atf6, Atg7, Atp6ap1, Atp6ap2, Atr, Avpi1, Axin2, Axl, Baiap2, Baiap2l1, Bbc3, Bcl2, Bcl2l1, Bcl2l…
GO:0031323	regulation of cellular metabolic process	GO_BiologicalProcess-EBI-UniProt-GOA_04.09.2018_00h00	2.76819e-17	6.29486e-14	6.75608e-13	2.70243e-11	[3, 4]	Group68	11.4777	727	[3300002I08Rik, Aars, Aatf, Abat, Abca7, Abcc1, Abi1, Abra, Ace, Acer2, Acp5, Acsl4, Actn1, Actn2, Actn4, Actr1a, Acvr1, Adam8, Adam9, Adarb1, Adnp2, Adora1, Aebp1, Aebp2, Aff1, Aff2, Aff4, Ahi1, Akap8l, Alg2, Ambra1, Ankra2, Ankrd1, Ankrd2, Anxa1, Anxa2, Anxa3, Anxa4, Apc, Apod, App, Arfgef3, Arhgap22, Arhgap35, Arhgef2, Arhgef5, Arid5a, Arid5b, Arih1, Arih2, Arnt2, Arrdc3, Ascc3, Aspn, Aspscr1,…
GO:0051171	regulation of nitrogen compound metabolic process	GO_BiologicalProcess-EBI-UniProt-GOA_04.09.2018_00h00	1.74481e-16	3.95025e-13	6.75608e-13	2.70243e-11	[3, 4]	Group68	11.4878	698	[3300002I08Rik, Aars, Aatf, Abat, Abca7, Abcc1, Abi1, Abra, Ace, Acer2, Acp5, Actn1, Actn2, Actn4, Actr1a, Acvr1, Adam8, Adam9, Adarb1, Adnp2, Adora1, Aebp1, Aebp2, Aff1, Aff2, Aff4, Ahi1, Akap8l, Alg2, Ankra2, Ankrd1, Ankrd2, Anxa2, Anxa3, Anxa4, Apc, Apod, App, Arhgap22, Arhgap35, Arhgef2, Arhgef5, Arid5a, Arid5b, Arih1, Arih2, Arnt2, Arrdc3, Ascc3, Aspn, Aspscr1, Atf1, Atf3, Atf4, Atf5, Atf6, …
GO:0060255	regulation of macromolecule metabolic process	GO_BiologicalProcess-EBI-UniProt-GOA_04.09.2018_00h00	3.29633e-17	7.48596e-14	6.75608e-13	2.70243e-11	[3, 4]	Group68	11.4752	725	[3300002I08Rik, Aars, Aatf, Abca7, Abcc1, Abi1, Abra, Ace, Acer2, Actn1, Actn2, Actn4, Actr1a, Acvr1, Adam19, Adam8, Adam9, Adarb1, Adnp2, Adora1, Aebp1, Aebp2, Aff1, Aff2, Aff4, Ahi1, Akap8l, Alg2, Ankra2, Ankrd1, Ankrd2, Anxa2, Anxa3, Anxa4, Anxa7, Apc, Apod, App, Arhgap22, Arhgap35, Arhgef2, Arhgef5, Arid5a, Arid5b, Arih1, Arih2, Arnt2, Arrdc3, Ascc3, Aspn, Aspscr1, Atf1, Atf3, Atf4, Atf5, Atf…
GO:0080090	regulation of primary metabolic process	GO_BiologicalProcess-EBI-UniProt-GOA_04.09.2018_00h00	2.77734e-16	6.28512e-13	6.75608e-13	2.70243e-11	[3, 4]	Group68	11.4258	710	[3300002I08Rik, Aars, Aatf, Abat, Abca7, Abcc1, Abi1, Abra, Ace, Acer2, Acsl4, Actn1, Actn2, Actn4, Actr1a, Acvr1, Adam8, Adam9, Adarb1, Adnp2, Adora1, Aebp1, Aebp2, Aff1, Aff2, Aff4, Ahi1, Akap8l, Alg2, Ambra1, Ankra2, Ankrd1, Ankrd2, Anxa1, Anxa2, Anxa3, Anxa4, Apc, Apod, App, Arhgap22, Arhgap35, Arhgef2, Arhgef5, Arid5a, Arid5b, Arih1, Arih2, Arnt2, Arrdc3, Ascc3, Aspn, Aspscr1, Atf1, Atf3, At…
GO:0009891	positive regulation of biosynthetic process	GO_BiologicalProcess-EBI-UniProt-GOA_04.09.2018_00h00	2.70055e-11	5.88449e-08	6.75608e-13	2.70243e-11	[3, 4, 5]	Group68	12.9944	276	[Aatf, Abcc1, Abra, Actn1, Actn2, Actn4, Actr1a, Acvr1, Aff1, Ahi1, Akap8l, Ankrd1, Anxa1, Apc, App, Arhgef2, Arid5a, Arid5b, Arnt2, Atf1, Atf3, Atf4, Atf5, Atf6, Atmin, Atoh8, Atr, Bcl2l1, Brd7, Camk1, Camta1, Ccdc88a, Ccl5, Ccpg1, Cct2, Cct8, Cd276, Cd3e, Cdk5rap2, Cdkn1a, Cebpd, Cela1, Cited2, Ckap4, Clu, Col1a1, Cpeb1, Creb3, Creb3l2, Creb5, Csrnp1, Cst3, Ctgf, Cyp1b1, Cyr61, Dcn, Ddit3, Ddr1…
GO:0010604	positive regulation of macromolecule metabolic process	GO_BiologicalProcess-EBI-UniProt-GOA_04.09.2018_00h00	3.68308e-18	8.43794e-15	6.75608e-13	2.70243e-11	[3, 4, 5]	Group68	12.9553	441	[Aatf, Abca7, Abcc1, Abi1, Abra, Ace, Acer2, Actn1, Actn2, Actn4, Actr1a, Acvr1, Adam19, Adam8, Adam9, Adarb1, Adora1, Aff1, Ahi1, Akap8l, Alg2, Ankrd1, Anxa2, Anxa3, Apc, App, Arhgef2, Arhgef5, Arid5a, Arid5b, Arih1, Arih2, Arnt2, Arrdc3, Aspscr1, Atf1, Atf3, Atf4, Atf5, Atf6, Atg7, Atmin, Atoh8, Atp6ap1, Atr, Avpi1, Axin2, Babam2, Bbc3, Bcl2, Bok, Brd7, Camk1, Camk2n1, Camkk1, Camta1, Cblb, Ccd…
GO:0031325	positive regulation of cellular metabolic process	GO_BiologicalProcess-EBI-UniProt-GOA_04.09.2018_00h00	9.00875e-18	2.0558e-14	6.75608e-13	2.70243e-11	[3, 4, 5]	Group68	12.9004	439	[Aatf, Abat, Abca7, Abcc1, Abi1, Abra, Ace, Acer2, Actn1, Actn2, Actn4, Actr1a, Acvr1, Adam8, Adam9, Adarb1, Adora1, Aff1, Ahi1, Akap8l, Alg2, Ambra1, Ankrd1, Anxa1, Anxa2, Anxa3, Apc, App, Arhgef2, Arhgef5, Arid5a, Arid5b, Arih1, Arih2, Arnt2, Arrdc3, Aspscr1, Atf1, Atf3, Atf4, Atf5, Atf6, Atg7, Atmin, Atoh8, Atp6ap1, Atr, Avpi1, Axin2, Babam2, Bbc3, Bcl2, Bcl2l1, Bnip3, Bok, Brd7, Camk1, Camkk1…
GO:0051173	positive regulation of nitrogen compound metabolic process	GO_BiologicalProcess-EBI-UniProt-GOA_04.09.2018_00h00	1.70402e-17	3.87835e-14	6.75608e-13	2.70243e-11	[3, 4, 5]	Group68	12.9806	422	[Aatf, Abat, Abca7, Abcc1, Abi1, Abra, Ace, Acer2, Actn1, Actn2, Actn4, Actr1a, Acvr1, Adam8, Adam9, Adarb1, Adora1, Aff1, Ahi1, Akap8l, Alg2, Ankrd1, Anxa2, Anxa3, Apc, App, Arhgef2, Arhgef5, Arid5a, Arid5b, Arih1, Arih2, Arnt2, Arrdc3, Aspscr1, Atf1, Atf3, Atf4, Atf5, Atf6, Atg7, Atmin, Atoh8, Atp6ap1, Atr, Avpi1, Axin2, Babam2, Bbc3, Bcl2, Bcl2l1, Bok, Brd7, Camk1, Camkk1, Camta1, Cblb, Ccdc88…
GO:0031328	positive regulation of cellular biosynthetic process	GO_BiologicalProcess-EBI-UniProt-GOA_04.09.2018_00h00	9.17147e-11	1.99021e-07	6.75608e-13	2.70243e-11	[4, 5, 6]	Group68	12.9327	269	[Aatf, Abcc1, Abra, Actn1, Actn2, Actn4, Actr1a, Acvr1, Aff1, Ahi1, Akap8l, Ankrd1, Anxa1, Apc, App, Arhgef2, Arid5a, Arid5b, Arnt2, Atf1, Atf3, Atf4, Atf5, Atf6, Atmin, Atoh8, Atr, Bcl2l1, Brd7, Camk1, Camta1, Ccdc88a, Ccl5, Ccpg1, Cct2, Cct8, Cd276, Cd3e, Cdk5rap2, Cdkn1a, Cebpd, Cela1, Cited2, Ckap4, Clu, Col1a1, Cpeb1, Creb3, Creb3l2, Creb5, Csrnp1, Cst3, Cyp1b1, Cyr61, Dcn, Ddit3, Ddr1, Ddrg…
GO:0010033	response to organic substance	GO_BiologicalProcess-EBI-UniProt-GOA_04.09.2018_00h00	2.53633e-21	5.86908e-18	2.53276e-28	1.64629e-26	[3]	Group69	13.2853	461	[Abat, Abcb4, Abcd4, Abcg2, Abhd2, Ace, Acer2, Acp5, Acsl4, Actn2, Actr1a, Actr3, Acvr1, Adam9, Adamtsl2, Adcy7, Adgra2, Adnp2, Adssl1, Alg2, Amfr, Angptl2, Ankrd1, Anxa1, Anxa2, Anxa3, Anxa5, Anxa7, Apc, App, Arhgdia, Arhgef2, Arhgef5, Arid5a, Arid5b, Arnt2, Arpc2, Asns, Aspn, Atf1, Atf3, Atf4, Atf6, Atg7, Atp1b1, Aup1, Axl, Baiap2, Baiap2l1, Bbs4, Bcar1, Bcl2, Bcl2l1, Bcr, Bgn, Bok, Cacnb1, Cap…
GO:0042493	response to drug	GO_BiologicalProcess-EBI-UniProt-GOA_04.09.2018_00h00	3.36633e-07	0.000683365	2.53276e-28	1.64629e-26	[3]	Group69	13.2218	158	[Abat, Abcb4, Abcc1, Abcg2, Abhd2, Acer2, Adam9, Adcy7, Adssl1, Angptl2, Ankrd1, Anxa1, Apod, Arhgef2, Arhgef5, Arpc2, Asns, Atf4, Atg7, Atr, Axl, Baiap2, Bcar1, Bcl2, Bcl2l1, Bnip3, Cat, Ccdc88a, Cdkn1a, Chrnb1, Cldn1, Cldn4, Col1a1, Comt, Crhbp, Cst3, Cubn, Cygb, Cyp1b1, Dvl3, Edn1, Ednra, Eef1a1, Eef2, Ehmt2, Eif4ebp1, Entpd1, Erbin, Fibin, Fmr1, Fzd1, G6pdx, Gabbr1, Gas6, Gba, Gck, Gclc, Gclm…
GO:0070887	cellular response to chemical stimulus	GO_BiologicalProcess-EBI-UniProt-GOA_04.09.2018_00h00	9.60299e-24	2.23173e-20	2.53276e-28	1.64629e-26	[3]	Group69	13.9077	431	[Abcb4, Abcc1, Abcd4, Abcg2, Abhd2, Acer2, Actn2, Actr1a, Actr3, Acvr1, Adam8, Adam9, Adamtsl2, Adcy7, Adgra2, Adnp2, Adssl1, Alg2, Amfr, Angptl2, Ankrd1, Ankrd2, Anxa1, Anxa5, Apc, App, Arhgdia, Arhgef2, Arhgef5, Arid5a, Arid5b, Arpc2, Asns, Aspn, Atf3, Atf4, Atf6, Atg7, Atp6ap1, Atp6v0a4, Atp6v1a, Axl, Baiap2, Baiap2l1, Bbs4, Bcar1, Bcl2, Bcl2l1, Bcr, Bgn, Bnip3, Bok, Cacnb1, Capg, Capn2, Cat, …
GO:0071495	cellular response to endogenous stimulus	GO_BiologicalProcess-EBI-UniProt-GOA_04.09.2018_00h00	8.58549e-11	1.86391e-07	2.53276e-28	1.64629e-26	[3]	Group69	13.9161	199	[Abcg2, Abhd2, Actn2, Actr1a, Actr3, Acvr1, Adam9, Adamtsl2, Angptl2, Ankrd1, Anxa1, Anxa5, Apc, App, Arhgef2, Arhgef5, Arpc2, Asns, Aspn, Atf4, Atg7, Baiap2, Baiap2l1, Bbs4, Bcar1, Bcl2l1, Cacnb1, Capn2, Ccdc88a, Ccl5, Cd109, Cd44, Cdkn2b, Cilp, Cited2, Ckap4, Cldn1, Col1a1, Col1a2, Col5a2, Cpeb1, Crhbp, Csnk1d, Csnk1e, Ctgf, Cxcl13, Cyr61, Ddrgk1, Ddx5, Dync1li1, Dync1li2, Edn1, Eef1a1, Eef2, E…
GO:1901698	response to nitrogen compound	GO_BiologicalProcess-EBI-UniProt-GOA_04.09.2018_00h00	1.98198e-09	4.2236e-06	2.53276e-28	1.64629e-26	[3]	Group69	13.8449	175	[Abat, Abcg2, Actn2, Adssl1, Amfr, Angptl2, Anxa1, Anxa5, Apc, App, Arhgef2, Arhgef5, Arpc2, Asns, Atf4, Atg7, Atp1b1, Aup1, Baiap2, Baiap2l1, Bcar1, Bcl2l1, Cacnb1, Capn2, Cat, Ccdc88a, Cdkn1a, Col1a1, Col1a2, Col5a2, Colec12, Cpeb1, Crhbp, Ctgf, Ddx21, Ddx5, Dnajb12, Dnajc10, Dnm1, Dzip3, Edem2, Edn1, Ednra, Eef2, Egr2, Ehmt2, Eif4ebp1, Eif6, Enpp1, Epm2aip1, Eprs, Erbin, Ereg, Fads1, Fmr1, Gab…
GO:1901700	response to oxygen-containing compound	GO_BiologicalProcess-EBI-UniProt-GOA_04.09.2018_00h00	1.04803e-14	2.34339e-11	2.53276e-28	1.64629e-26	[3]	Group69	14.086	262	[Abat, Abcb4, Abcg2, Abhd2, Ace, Acer2, Acp5, Actn2, Actr1a, Adam9, Adcy7, Adnp2, Angptl2, Ankrd1, Anxa1, Anxa5, Apc, Apod, App, Arhgef2, Arhgef5, Arid5a, Arnt2, Arpc2, Asns, Atf4, Atg7, Atp1b1, Axl, Baiap2, Baiap2l1, Bcar1, Bcl2, Bcl2l1, Bcr, Bnip3, Cacnb1, Capn2, Cat, Ccdc88a, Ccl5, Cdkn1a, Cldn1, Cldn4, Clu, Col1a1, Col1a2, Col5a2, Comt, Cpeb1, Crhbp, Cst3, Ctgf, Ctsl, Cx3cl1, Cxcl10, Cxcl13, …
GO:0009725	response to hormone	GO_BiologicalProcess-EBI-UniProt-GOA_04.09.2018_00h00	2.17333e-07	0.000444229	2.53276e-28	1.64629e-26	[3, 4]	Group69	13.472	149	[Abcg2, Abhd2, Actn2, Actr1a, Adam9, Anxa1, Anxa2, Anxa3, Anxa5, Apc, Arnt2, Asns, Baiap2, Baiap2l1, Bbs4, Bcar1, Bcl2, Cat, Ccdc88a, Cdkn1a, Ckap4, Cldn1, Cldn4, Col1a1, Cpeb1, Crhbp, Cst3, Ctgf, Ctsl, Ddrgk1, Ddx5, Dhcr24, Edn1, Eef2, Egr2, Eif4ebp1, Eif6, Enpp1, Epm2aip1, Eprs, Ereg, Fads1, Fam107a, Fibin, Fosl2, Gba, Gck, Gclc, Gclm, Gdf15, Gnai2, Gpi1, Gpr173, Grip1, Grn, Hgs, Htr1b, Igf1r, …
GO:0007166	cell surface receptor signaling pathway	GO_BiologicalProcess-EBI-UniProt-GOA_04.09.2018_00h00	7.22339e-18	1.65054e-14	2.53276e-28	1.64629e-26	[3, 4, 5]	Group69	13.4987	370	[Aak1, Abat, Abca7, Actr1a, Acvr1, Adam9, Adamtsl2, Adgra1, Adgra2, Adgrg1, Adora1, Ahi1, Alg2, Ankrd10, Anxa1, Anxa4, Apc, Apod, App, Arhgap35, Arhgdia, Arid5b, Aspn, Atf3, Atoh8, Atp6ap2, Axin2, Axl, Bag3, Baiap2, Baiap2l1, Bbs4, Bcar1, Bcl2, Bcl2a1b, Bcl2l1, Bcl2l2, Bcr, Bend6, Bgn, Bicc1, Blk, Bmp2k, Boc, Bok, Brd7, Cbfa2t2, Cblb, Ccl17, Ccl5, Ccl8, Cd109, Cd3e, Cd44, Cd63, Cdkn2b, Cela1, Cha…
GO:0010243	response to organonitrogen compound	GO_BiologicalProcess-EBI-UniProt-GOA_04.09.2018_00h00	1.88383e-10	4.07849e-07	2.53276e-28	1.64629e-26	[4]	Group69	14.5796	163	[Abat, Abcg2, Actn2, Adssl1, Amfr, Angptl2, Anxa1, Anxa5, Apc, App, Arhgef2, Arhgef5, Arpc2, Asns, Atf4, Atg7, Atp1b1, Aup1, Baiap2, Baiap2l1, Bcar1, Bcl2l1, Cacnb1, Capn2, Cat, Ccdc88a, Cdkn1a, Col1a1, Col1a2, Col5a2, Cpeb1, Crhbp, Ctgf, Dnajb12, Dnajc10, Dnm1, Dzip3, Edem2, Edn1, Ednra, Eef2, Egr2, Ehmt2, Eif4ebp1, Eif6, Enpp1, Epm2aip1, Eprs, Erbin, Ereg, Fads1, Gabrb2, Gabrb3, Gck, Gclc, Gclm…
GO:0033993	response to lipid	GO_BiologicalProcess-EBI-UniProt-GOA_04.09.2018_00h00	1.30599e-06	0.00259632	2.53276e-28	1.64629e-26	[4]	Group69	13.1797	143	[Abcb4, Abcg2, Abhd2, Ace, Acer2, Acp5, Actr1a, Adam9, Adnp2, Ankrd1, Anxa1, Anxa3, Arid5a, Arnt2, Atp1b1, Axl, Bcl2, Bcr, Cat, Ccl5, Cdkn1a, Ckap4, Cldn1, Cldn4, Clu, Col1a1, Comt, Cpeb1, Crhbp, Cst3, Ctgf, Ctsl, Cx3cl1, Cxcl10, Cxcl13, Dcn, Ddrgk1, Ddx5, Edn1, Ednra, Eef2, Eif4ebp1, Erbin, F2r, Fads1, Fam107a, Fibin, Fosl2, Gba, Gdap1, Gnai1, Gpi1, Grip1, Grn, Hdac6, Htr1b, Igf2r, Igfbp7, Inhba…
GO:0034097	response to cytokine	GO_BiologicalProcess-EBI-UniProt-GOA_04.09.2018_00h00	5.90777e-08	0.000122527	2.53276e-28	1.64629e-26	[4]	Group69	13.9742	141	[Abcd4, Acp5, Acsl4, Actr3, Adam9, Angptl2, Ankrd1, Anxa1, Arid5b, Aspn, Axl, Bbs4, Bcl2, Bcl2l1, Bgn, Capg, Ccl17, Ccl5, Ccl8, Cd44, Chil1, Cldn1, Col1a1, Crhbp, Crlf2, Csf2rb, Csf2rb2, Cx3cl1, Cxcl10, Cxcl13, Cxcr6, Cyld, Dapk3, Dcn, Dok1, Dpysl3, Ecm1, Edn1, Eif4b, Enah, Eprs, Erbin, Ereg, Gas6, Gba, Gclc, Gclm, Gnao1, Gsdme, Gsn, Gss, Hif1a, Hipk1, Ifngr1, Ikbkb, Il17ra, Il17rc, Il1r1, Il22ra…
GO:0035690	cellular response to drug	GO_BiologicalProcess-EBI-UniProt-GOA_04.09.2018_00h00	5.1396e-06	0.0099143	2.53276e-28	1.64629e-26	[4]	Group69	15.5963	68	[Abcg2, Acer2, Adcy7, Adssl1, Ankrd1, Anxa1, Arhgef2, Arhgef5, Arpc2, Atf4, Atg7, Axl, Baiap2, Bcar1, Bnip3, Ccdc88a, Cdkn1a, Crhbp, Cst3, Cyp1b1, Edn1, Eef1a1, Ehmt2, Eif4ebp1, Fmr1, Gas6, Gclc, Gclm, Gnai1, Gnai2, Gstm3, Hdac6, Hmox1, Htr1b, Impact, Itgb3, Kmt2a, Lcn2, Met, Mr1, Myc, Ndor1, Nme1, Nol3, Nr4a3, Nup93, Pcgf2, Pde8a, Plekha1, Ppm1e, Ppp1r12a, Prkcd, Prnp, Ptgs2, Pycr1, Rnf149, Ryr3…
GO:0070848	response to growth factor	GO_BiologicalProcess-EBI-UniProt-GOA_04.09.2018_00h00	2.79503e-13	6.16584e-10	2.53276e-28	1.64629e-26	[4]	Group69	17.232	127	[Actr3, Acvr1, Adam9, Adamtsl2, Adgra2, Alg2, Ankrd1, Anxa1, Anxa3, App, Arpc2, Aspn, Baiap2, Bcar1, Cat, Ccl5, Cd109, Cd44, Cd63, Cdkn2b, Cilp, Cited2, Cldn1, Col1a1, Col1a2, Csnk1d, Csnk1e, Ctgf, Cxcl13, Cyr61, Dcn, Ddx5, Dmd, Dok5, Dync1li1, Dync1li2, Edn1, Eef1a1, Eef2, Egr3, Ehd4, Fam20c, Fam83g, Fam89b, Fbn2, Fgfr1, Fgfr3, Fstl3, Furin, Fzd1, Gas6, Gclc, Gclm, Gdf15, Gdf6, Gpi1, Hdac6, Hgs,…
GO:0071310	cellular response to organic substance	GO_BiologicalProcess-EBI-UniProt-GOA_04.09.2018_00h00	1.19906e-20	2.77102e-17	2.53276e-28	1.64629e-26	[4]	Group69	14.1398	360	[Abcb4, Abcd4, Abcg2, Abhd2, Actn2, Actr1a, Actr3, Acvr1, Adam9, Adamtsl2, Adcy7, Adgra2, Adnp2, Alg2, Amfr, Angptl2, Ankrd1, Anxa1, Anxa5, Apc, App, Arhgdia, Arhgef2, Arhgef5, Arid5a, Arid5b, Arpc2, Asns, Aspn, Atf3, Atf4, Atf6, Atg7, Axl, Baiap2, Baiap2l1, Bbs4, Bcar1, Bcl2, Bcl2l1, Bcr, Bgn, Bok, Cacnb1, Capg, Capn2, Cat, Ccdc88a, Ccl17, Ccl5, Ccl8, Cd109, Cd44, Cd63, Cdkn2b, Chil1, Cilp, Cite…
GO:1901699	cellular response to nitrogen compound	GO_BiologicalProcess-EBI-UniProt-GOA_04.09.2018_00h00	7.17378e-06	0.0137306	2.53276e-28	1.64629e-26	[4]	Group69	13.8696	100	[Actn2, Angptl2, Anxa5, Apc, App, Arhgef2, Arhgef5, Arpc2, Atf4, Atg7, Baiap2, Baiap2l1, Bcar1, Bcl2l1, Cacnb1, Capn2, Ccdc88a, Col1a1, Col1a2, Col5a2, Colec12, Cpeb1, Crhbp, Ddx5, Edn1, Ehmt2, Eif4ebp1, Enpp1, Eprs, Fmr1, Gabrb2, Gabrb3, Gck, Gclc, Gclm, Gdf15, Gnai2, Gpr173, Htr1b, Igf1r, Impact, Inhbb, Ipo5, Irs2, Itgb3, Kank1, Kat2b, Kdm1a, Klf5, Lars, Leprot, Lrp1, Mars, Mmp2, Myc, Myo1c, Nc…
GO:1901701	cellular response to oxygen-containing compound	GO_BiologicalProcess-EBI-UniProt-GOA_04.09.2018_00h00	5.14409e-09	1.09003e-05	2.53276e-28	1.64629e-26	[4]	Group69	13.8044	168	[Abcb4, Abcg2, Actn2, Adam9, Adcy7, Adnp2, Angptl2, Ankrd1, Anxa1, Anxa5, Apc, App, Arhgef2, Arhgef5, Arid5a, Arpc2, Atf4, Atg7, Axl, Baiap2, Baiap2l1, Bcar1, Bcl2l1, Bcr, Bnip3, Cacnb1, Capn2, Ccdc88a, Ccl5, Cdkn1a, Cldn1, Clu, Col1a1, Col1a2, Col5a2, Cpeb1, Crhbp, Cst3, Cx3cl1, Cxcl10, Cyp1b1, Dynll1, Edn1, Ehmt2, Eif4ebp1, Enpp1, Eprs, Esd, Gas6, Gck, Gclc, Gclm, Gdap1, Gdf15, Gnai1, Gnai2, Gp…
GO:0071417	cellular response to organonitrogen compound	GO_BiologicalProcess-EBI-UniProt-GOA_04.09.2018_00h00	1.19435e-06	0.00237795	2.53276e-28	1.64629e-26	[4, 5]	Group69	14.7967	91	[Actn2, Angptl2, Anxa5, Apc, App, Arhgef2, Arhgef5, Arpc2, Atf4, Atg7, Baiap2, Baiap2l1, Bcar1, Bcl2l1, Cacnb1, Capn2, Ccdc88a, Col1a1, Col1a2, Col5a2, Cpeb1, Crhbp, Edn1, Ehmt2, Eif4ebp1, Enpp1, Eprs, Gabrb2, Gabrb3, Gck, Gclc, Gclm, Gdf15, Gnai2, Gpr173, Htr1b, Igf1r, Impact, Inhbb, Ipo5, Irs2, Itgb3, Kank1, Kat2b, Kdm1a, Klf5, Lars, Leprot, Lrp1, Mars, Mmp2, Myc, Myo1c, Neurl1a, Nox4, Nr4a3, N…
GO:1901652	response to peptide	GO_BiologicalProcess-EBI-UniProt-GOA_04.09.2018_00h00	2.33587e-06	0.00459233	2.53276e-28	1.64629e-26	[4, 5]	Group69	14.8342	85	[Abcg2, Actn2, Anxa1, Anxa5, Apc, App, Arhgef2, Arhgef5, Baiap2, Baiap2l1, Bcar1, Cacnb1, Cat, Ccdc88a, Col1a1, Cpeb1, Crhbp, Ctgf, Dnm1, Edn1, Egr2, Eif4ebp1, Eif6, Enpp1, Epm2aip1, Eprs, Erbin, Ereg, Fads1, Gck, Gclc, Gdf15, Gnai2, Gpr173, Hgs, Igf1r, Inhbb, Insig2, Irs2, Itgb3, Jund, Kank1, Kat2b, Klf5, Leprot, Lrp1, Mars, Myc, Myo1c, Nppa, Nr4a3, Pdpk1, Prickle3, Prkcd, Prkci, Prkdc, Prnp, Pt…
GO:0007167	enzyme linked receptor protein signaling pathway	GO_BiologicalProcess-EBI-UniProt-GOA_04.09.2018_00h00	2.29826e-13	5.07685e-10	2.53276e-28	1.64629e-26	[4, 5, 6]	Group69	16.0041	157	[Acvr1, Adam9, Adamtsl2, Adgra2, Adora1, Ahi1, Alg2, Apc, Apod, App, Arid5b, Aspn, Atoh8, Axl, Baiap2, Baiap2l1, Bcar1, Bcr, Blk, Cblb, Cd109, Cd63, Cdkn2b, Cilp, Cited2, Col1a1, Col1a2, Col4a5, Cspg4, Csrnp1, Ctgf, Cyr61, Dcn, Ddr1, Ddx5, Dok1, Dok5, Eif4ebp1, Enpp1, Erbin, Ereg, Fam20c, Fam83g, Fam89b, Fbn2, Fgfr1, Fgfr3, Fstl3, Fstl4, Furin, Fzd1, Gab2, Gas6, Gdf15, Gdf6, Gnai2, Gpi1, Grina, H…
GO:0043434	response to peptide hormone	GO_BiologicalProcess-EBI-UniProt-GOA_04.09.2018_00h00	5.73694e-06	0.0110379	2.53276e-28	1.64629e-26	[4, 5, 6]	Group69	15.102	74	[Abcg2, Actn2, Anxa1, Anxa5, Apc, Baiap2, Baiap2l1, Bcar1, Cat, Ccdc88a, Col1a1, Cpeb1, Crhbp, Ctgf, Edn1, Egr2, Eif4ebp1, Eif6, Enpp1, Epm2aip1, Eprs, Ereg, Fads1, Gck, Gclc, Gdf15, Gnai2, Gpr173, Hgs, Igf1r, Inhbb, Insig2, Irs2, Itgb3, Jund, Kank1, Kat2b, Leprot, Lrp1, Mars, Myc, Myo1c, Nppa, Nr4a3, Pdpk1, Prickle3, Prkcd, Prkci, Prkdc, Ptgs2, Ptpn11, Ptpn2, Ptpra, Ptprf, Ptprn, Rab31, Rbp4, Ro…
GO:0071345	cellular response to cytokine stimulus	GO_BiologicalProcess-EBI-UniProt-GOA_04.09.2018_00h00	4.87344e-06	0.00941062	2.53276e-28	1.64629e-26	[5]	Group69	13.455	118	[Abcd4, Actr3, Angptl2, Ankrd1, Arid5b, Aspn, Axl, Bbs4, Bgn, Capg, Ccl17, Ccl5, Ccl8, Cd44, Chil1, Cldn1, Col1a1, Crhbp, Crlf2, Csf2rb, Csf2rb2, Cx3cl1, Cxcl10, Cxcl13, Cxcr6, Cyld, Dapk3, Dcn, Dok1, Dpysl3, Ecm1, Edn1, Eif4b, Enah, Eprs, Erbin, Ereg, Gas6, Gba, Gclm, Gsdme, Gsn, Hif1a, Hipk1, Ifngr1, Ikbkb, Il17ra, Il17rc, Il1r1, Il22ra1, Il4ra, Il6st, Ilk, Kdm3a, Kif1a, Kif5b, Kirrel, Klf5, Kl…
GO:0071363	cellular response to growth factor stimulus	GO_BiologicalProcess-EBI-UniProt-GOA_04.09.2018_00h00	4.48798e-13	9.87804e-10	2.53276e-28	1.64629e-26	[5]	Group69	17.3484	123	[Actr3, Acvr1, Adam9, Adamtsl2, Adgra2, Alg2, Ankrd1, Anxa1, App, Arpc2, Aspn, Baiap2, Bcar1, Cat, Ccl5, Cd109, Cd44, Cd63, Cdkn2b, Cilp, Cited2, Cldn1, Col1a1, Col1a2, Csnk1d, Csnk1e, Ctgf, Cxcl13, Cyr61, Dcn, Ddx5, Dmd, Dok5, Dync1li1, Dync1li2, Edn1, Eef1a1, Eef2, Egr3, Ehd4, Fam20c, Fam83g, Fam89b, Fbn2, Fgfr1, Fgfr3, Fstl3, Furin, Fzd1, Gas6, Gclc, Gclm, Gdf15, Gdf6, Gpi1, Hgs, Hif1a, Hipk2,…
GO:0032868	response to insulin	GO_BiologicalProcess-EBI-UniProt-GOA_04.09.2018_00h00	2.91819e-06	0.0057109	2.53276e-28	1.64629e-26	[5, 6, 7]	Group69	17.1975	54	[Abcg2, Apc, Baiap2, Baiap2l1, Bcar1, Cat, Cpeb1, Egr2, Eif4ebp1, Eif6, Enpp1, Epm2aip1, Eprs, Fads1, Gck, Gclc, Gnai2, Hgs, Igf1r, Inhbb, Insig2, Irs2, Kank1, Kat2b, Lrp1, Mars, Myc, Myo1c, Nppa, Pdpk1, Prickle3, Prkcd, Prkci, Prkdc, Ptpn11, Ptpn2, Ptpra, Ptprf, Ptprn, Rab31, Rbp4, Scap, Scx, Sesn3, Slc2a1, Smarcc1, Socs3, Socs7, Sorbs1, Src, Star, Tlr2, Trib3, Ywhag]
GO:0032879	regulation of localization	GO_BiologicalProcess-EBI-UniProt-GOA_04.09.2018_00h00	3.09539e-25	7.20917e-22	5.27961e-32	3.69573e-30	[2, 3]	Group70	14.2279	422	[Aak1, Abat, Abca7, Abcb4, Abcc1, Abcg2, Abhd2, Ace, Acsl4, Actn1, Actn2, Actn4, Actr1a, Actr3, Acvr1, Adam8, Adam9, Adarb1, Adgra2, Adgrg1, Adora1, Ahi1, Akap8l, Alg2, Amot, Ankrd1, Anxa1, Anxa2, Anxa3, Anxa4, Anxa5, Ap2b1, Apc, Apod, App, Arfgap3, Arfip1, Arhgap1, Arhgap21, Arhgap44, Arhgdia, Arhgdig, Arhgef2, Arhgef5, Arid5a, Arpc2, Aspscr1, Astn2, Atf4, Atg7, Atoh8, Atp1b1, Atp6ap1, Atp8a2, A…
GO:0040012	regulation of locomotion	GO_BiologicalProcess-EBI-UniProt-GOA_04.09.2018_00h00	1.3387e-17	3.0509e-14	5.27961e-32	3.69573e-30	[2, 3]	Group70	16.7736	183	[Abcc1, Abhd2, Ace, Actn4, Actr1a, Actr3, Acvr1, Adam8, Adam9, Adarb1, Adgra2, Adgrg1, Adora1, Alg2, Amot, Anxa1, Anxa3, Anxa5, Apc, Apod, App, Arhgdia, Arhgef2, Arpc2, Arrdc3, Atoh8, Bbs4, Bcar1, Bcl2, Bcr, Carmil1, Ccdc88a, Ccl5, Cd63, Cd99l2, Cers2, Cited2, Cmklr1, Col1a1, Cpeb1, Creb3, Cx3cl1, Cxcl10, Cxcl13, Cygb, Cyp1b1, Cyr61, Dapk3, Dcn, Ddb1, Ddrgk1, Dlg5, Dock7, Dpysl3, Ecm1, Edn1, Edn3…
GO:0048870	cell motility	GO_BiologicalProcess-EBI-UniProt-GOA_04.09.2018_00h00	1.85075e-15	4.16789e-12	5.27961e-32	3.69573e-30	[2, 3]	Group70	14.602	244	[Abcc1, Abhd2, Ace, Actn4, Actr1a, Actr3, Acvr1, Adam8, Adam9, Adarb1, Adgra2, Adgrg1, Adora1, Alg2, Amot, Anxa1, Anxa3, Anxa5, Apc, Apod, App, Arhgap35, Arhgdia, Arhgef2, Arhgef5, Arid5b, Arpc2, Atoh8, Axl, Bbs4, Bcar1, Bcl2, Bcr, Blk, Carmil1, Catsper2, Ccdc88a, Ccl17, Ccl5, Ccl8, Cd44, Cd63, Cd99l2, Cers2, Cited2, Cmklr1, Col1a1, Cpeb1, Creb3, Cspg4, Ctgf, Cthrc1, Cttn, Cx3cl1, Cxcl10, Cxcl13,…
GO:0040013	negative regulation of locomotion	GO_BiologicalProcess-EBI-UniProt-GOA_04.09.2018_00h00	1.0676e-07	0.000219819	5.27961e-32	3.69573e-30	[2, 3, 4]	Group70	17.8161	62	[Abhd2, Actr1a, Adarb1, Adgrg1, Adora1, Apod, Arhgdia, Arrdc3, Bcl2, Bcr, Ccdc88a, Cd63, Cers2, Cited2, Cx3cl1, Cxcl13, Cygb, Cyp1b1, Dcn, Dlg5, Dpysl3, Eppk1, Gpr173, Gtpbp4, Hdac6, Ick, Igfbp3, Il33, Ilk, Kank1, Lrch1, Lrp1, Mctp1, Mia3, Mid2, Mif, Mr1, Nbl1, Ndrg4, Nisch, Nrg1, Olfm1, Pdcd6ip, Pkp2, Podn, Prkg1, Ptn, Ptpn2, Ptpn23, Rras, Sema5a, Serpine1, Serpinf1, Srf, Srgap3, Sulf1, Tcaf1, T…
GO:0040017	positive regulation of locomotion	GO_BiologicalProcess-EBI-UniProt-GOA_04.09.2018_00h00	1.29921e-11	2.83488e-08	5.27961e-32	3.69573e-30	[2, 3, 4]	Group70	17.1296	111	[Abcc1, Actn4, Actr3, Acvr1, Adam8, Adam9, Adgra2, Alg2, Amot, Anxa1, Anxa3, Apc, App, Arhgef2, Arpc2, Atoh8, Bcar1, Bcl2, Carmil1, Ccl5, Cd99l2, Cmklr1, Col1a1, Cpeb1, Creb3, Cx3cl1, Cxcl10, Cxcl13, Cyp1b1, Cyr61, Dapk3, Ddb1, Ddrgk1, Dock7, Edn1, Edn3, Ednra, F2r, Fam107a, Fam89b, Fgfr1, Furin, Gab2, Gas6, Gnai2, Gpi1, Gpnmb, Hbegf, Hdac6, Hif1a, Hmox1, Hspb1, Igf1r, Il1r1, Il6st, Ilk, Irs2, It…
GO:0051240	positive regulation of multicellular organismal process	GO_BiologicalProcess-EBI-UniProt-GOA_04.09.2018_00h00	2.37387e-20	5.48128e-17	5.27961e-32	3.69573e-30	[2, 3, 4]	Group70	14.8642	301	[Abat, Abca7, Abcc1, Ace, Actr3, Acvr1, Adam8, Adam9, Adgra2, Ahi1, Alg2, Amot, Angptl2, Ankrd1, Anxa1, Anxa2, Anxa3, Ap3b1, Apc, App, Arhgap35, Arhgef2, Arid5a, Atf1, Atf4, Atg7, Atoh8, Atp6ap1, Atp6ap2, Atp8a2, Atxn1l, Axin2, Axl, Baiap2, Bbs4, Bcar1, Bcl2, Bend6, Bin1, Camk1, Cbfa2t2, Cblb, Ccl5, Cd276, Cd3e, Cdkn1a, Cebpd, Cela1, Celf1, Chil1, Cited2, Ckap4, Clcf1, Clec4e, Clic1, Clu, Cmklr1,…
GO:0090132	epithelium migration	GO_BiologicalProcess-EBI-UniProt-GOA_04.09.2018_00h00	2.93819e-06	0.0057471	5.27961e-32	3.69573e-30	[3]	Group70	16.9231	55	[Abcc1, Actr1a, Adam8, Adam9, Adgra2, Alg2, Amot, Anxa1, Anxa3, Atoh8, Bcar1, Cd63, Cxcl13, Cyp1b1, Dcn, Egr3, Eppk1, Fgfr1, Gab2, Gpi1, Hbegf, Hdac6, Hif1a, Hmox1, Hspb1, Itga3, Itgav, Itgb1, Itgb3, Lgals8, Loxl2, Loxl3, Map3k14, Met, Mr1, Nup93, Nus1, Pdpk1, Plk2, Ptgs2, Ptk2b, Ptpn11, Ptpn23, Rlf, Rock2, Rtn4, Sema5a, Serpine1, Serpinf1, Src, Srf, Tgfb2, Tgfbr1, Thbs1, Zeb2]
GO:0016477	cell migration	GO_BiologicalProcess-EBI-UniProt-GOA_04.09.2018_00h00	8.44e-18	1.92685e-14	5.27961e-32	3.69573e-30	[3, 4]	Group70	15.4199	235	[Abcc1, Abhd2, Ace, Actn4, Actr1a, Actr3, Acvr1, Adam8, Adam9, Adarb1, Adgra2, Adgrg1, Adora1, Alg2, Amot, Anxa1, Anxa3, Apc, Apod, App, Arhgap35, Arhgdia, Arhgef2, Arhgef5, Arid5b, Arpc2, Atoh8, Axl, Bbs4, Bcar1, Bcl2, Bcr, Blk, Carmil1, Ccdc88a, Ccl17, Ccl5, Ccl8, Cd44, Cd63, Cd99l2, Cers2, Cited2, Cmklr1, Col1a1, Cpeb1, Creb3, Cspg4, Ctgf, Cthrc1, Cttn, Cx3cl1, Cxcl10, Cxcl13, Cygb, Cyp1b1, Cy…
GO:0051270	regulation of cellular component movement	GO_BiologicalProcess-EBI-UniProt-GOA_04.09.2018_00h00	4.15866e-17	9.436e-14	5.27961e-32	3.69573e-30	[3, 4]	Group70	16.621	182	[Abcc1, Abhd2, Ace, Actn1, Actn4, Actr1a, Actr3, Acvr1, Adam8, Adam9, Adarb1, Adgra2, Adgrg1, Adora1, Alg2, Amot, Anxa1, Anxa3, Anxa5, Apc, Apod, App, Arhgdia, Arhgef2, Arpc2, Atoh8, Bbs4, Bcar1, Bcl2, Bcr, Bin1, Carmil1, Ccdc88a, Ccl5, Cd63, Cd99l2, Cers2, Chst3, Cited2, Cmklr1, Col1a1, Cpeb1, Creb3, Cx3cl1, Cxcl10, Cxcl13, Cygb, Cyp1b1, Cyr61, Dapk3, Dcn, Ddrgk1, Dlg5, Dock7, Dpysl3, Dsp, Ecm1,…
GO:0051271	negative regulation of cellular component movement	GO_BiologicalProcess-EBI-UniProt-GOA_04.09.2018_00h00	4.13023e-08	8.59914e-05	5.27961e-32	3.69573e-30	[3, 4, 5]	Group70	18.4848	61	[Abhd2, Actn1, Actn4, Actr1a, Adarb1, Adgrg1, Adora1, Apod, Arhgdia, Bcl2, Bcr, Bin1, Ccdc88a, Cd63, Cers2, Cited2, Cx3cl1, Cxcl13, Cygb, Cyp1b1, Dcn, Dlg5, Dpysl3, Eppk1, Gpr173, Gtpbp4, Hdac6, Ick, Igfbp3, Il33, Ilk, Kank1, Lrch1, Lrp1, Mctp1, Mia3, Mif, Mr1, Nbl1, Ndrg4, Nisch, Nrg1, Olfm1, Pdcd6ip, Pkp2, Podn, Prkg1, Ptn, Ptpn23, Rras, Sema5a, Serpine1, Serpinf1, Srf, Srgap3, Sulf1, Tcaf1, Th…
GO:0051272	positive regulation of cellular component movement	GO_BiologicalProcess-EBI-UniProt-GOA_04.09.2018_00h00	7.42746e-13	1.6333e-09	5.27961e-32	3.69573e-30	[3, 4, 5]	Group70	17.806	112	[Abcc1, Actn4, Actr3, Acvr1, Adam8, Adam9, Adgra2, Alg2, Amot, Anxa1, Anxa3, Apc, App, Arhgef2, Arpc2, Atoh8, Bcar1, Bcl2, Carmil1, Ccl5, Cd99l2, Chst3, Cmklr1, Col1a1, Cpeb1, Creb3, Cx3cl1, Cxcl10, Cxcl13, Cyp1b1, Cyr61, Dapk3, Ddrgk1, Dock7, Edn1, Edn3, Ednra, F2r, Fam107a, Fam89b, Fgfr1, Furin, Gab2, Gas6, Gnai2, Gpi1, Gpnmb, Grina, Hbegf, Hdac6, Hif1a, Hmox1, Hspb1, Igf1r, Il1r1, Il6st, Ilk, …
GO:2000145	regulation of cell motility	GO_BiologicalProcess-EBI-UniProt-GOA_04.09.2018_00h00	6.63391e-18	1.51651e-14	5.27961e-32	3.69573e-30	[3, 4, 5]	Group70	17.2655	173	[Abcc1, Abhd2, Ace, Actn4, Actr1a, Actr3, Acvr1, Adam8, Adam9, Adarb1, Adgra2, Adgrg1, Adora1, Alg2, Amot, Anxa1, Anxa3, Anxa5, Apc, Apod, App, Arhgdia, Arhgef2, Arpc2, Atoh8, Bbs4, Bcar1, Bcl2, Bcr, Carmil1, Ccdc88a, Ccl5, Cd63, Cd99l2, Cers2, Cited2, Cmklr1, Col1a1, Cpeb1, Creb3, Cx3cl1, Cxcl10, Cxcl13, Cygb, Cyp1b1, Cyr61, Dapk3, Dcn, Ddrgk1, Dlg5, Dock7, Dpysl3, Ecm1, Edn1, Edn3, Ednra, Eppk1…
GO:0001667	ameboidal-type cell migration	GO_BiologicalProcess-EBI-UniProt-GOA_04.09.2018_00h00	5.53544e-07	0.00111484	5.27961e-32	3.69573e-30	[4, 5]	Group70	16.2222	73	[Abcc1, Actr1a, Actr3, Acvr1, Adam8, Adam9, Adgra2, Alg2, Amot, Anxa1, Anxa3, Arid5b, Atoh8, Bcar1, Cd63, Cxcl13, Cygb, Cyp1b1, Dcn, Edn3, Egr3, Eppk1, Fgfr1, Gab2, Gpi1, Hbegf, Hdac6, Hif1a, Hmox1, Hspb1, Ilk, Itga3, Itgav, Itgb1, Itgb3, Lgals8, Loxl2, Loxl3, Map3k14, Met, Mmp12, Mr1, Nckap1, Nup93, Nus1, Pak3, Pdpk1, Pip5k1a, Plk2, Ptgs2, Ptk2b, Ptpn11, Ptpn23, Rcc2, Ric8a, Rlf, Rock2, Rtn4, Sd…
GO:2000146	negative regulation of cell motility	GO_BiologicalProcess-EBI-UniProt-GOA_04.09.2018_00h00	2.57602e-07	0.000525251	5.27961e-32	3.69573e-30	[3, 4, 5, 6]	Group70	18.1818	56	[Abhd2, Actr1a, Adarb1, Adgrg1, Adora1, Apod, Arhgdia, Bcl2, Bcr, Ccdc88a, Cd63, Cers2, Cited2, Cx3cl1, Cxcl13, Cygb, Cyp1b1, Dcn, Dlg5, Dpysl3, Eppk1, Gpr173, Gtpbp4, Hdac6, Igfbp3, Il33, Ilk, Kank1, Lrch1, Lrp1, Mctp1, Mia3, Mif, Mr1, Nbl1, Ndrg4, Nisch, Nrg1, Olfm1, Pdcd6ip, Pkp2, Podn, Prkg1, Ptn, Ptpn23, Rras, Serpine1, Serpinf1, Srf, Srgap3, Sulf1, Tcaf1, Thbs1, Timp1, Trp53inp1, Wdr1]
GO:2000147	positive regulation of cell motility	GO_BiologicalProcess-EBI-UniProt-GOA_04.09.2018_00h00	1.74003e-12	3.81762e-09	5.27961e-32	3.69573e-30	[3, 4, 5, 6]	Group70	17.8105	109	[Abcc1, Actn4, Actr3, Acvr1, Adam8, Adam9, Adgra2, Alg2, Amot, Anxa1, Anxa3, Apc, App, Arhgef2, Arpc2, Atoh8, Bcar1, Bcl2, Carmil1, Ccl5, Cd99l2, Cmklr1, Col1a1, Cpeb1, Creb3, Cx3cl1, Cxcl10, Cxcl13, Cyp1b1, Cyr61, Dapk3, Ddrgk1, Dock7, Edn1, Edn3, Ednra, F2r, Fam107a, Fam89b, Fgfr1, Furin, Gab2, Gas6, Gnai2, Gpi1, Gpnmb, Hbegf, Hdac6, Hif1a, Hmox1, Hspb1, Igf1r, Il1r1, Il6st, Ilk, Irs2, Itga3, I…
GO:0002685	regulation of leukocyte migration	GO_BiologicalProcess-EBI-UniProt-GOA_04.09.2018_00h00	1.43309e-05	0.0270711	5.27961e-32	3.69573e-30	[3, 4, 5, 6, 7]	Group70	18.018	40	[Adam8, Adora1, Anxa1, Apod, App, Bcr, Ccl5, Cd99l2, Cmklr1, Creb3, Cx3cl1, Cxcl10, Cxcl13, Ecm1, Edn1, Edn3, Ednra, Gas6, Il1r1, Il33, Itgb3, Lbp, Lgals3, Lrch1, Met, Mia3, Mif, Mmp14, Mr1, Msn, Nbl1, Plvap, Ptk2b, S100a11, Selp, Serpine1, Thbs1, Thbs4, Tlr2, Tnfsf18]
GO:0010631	epithelial cell migration	GO_BiologicalProcess-EBI-UniProt-GOA_04.09.2018_00h00	2.31188e-06	0.00454747	5.27961e-32	3.69573e-30	[4, 5, 6]	Group70	17.134	55	[Abcc1, Actr1a, Adam8, Adam9, Adgra2, Alg2, Amot, Anxa1, Anxa3, Atoh8, Bcar1, Cd63, Cxcl13, Cyp1b1, Dcn, Egr3, Eppk1, Fgfr1, Gab2, Gpi1, Hbegf, Hdac6, Hif1a, Hmox1, Hspb1, Itga3, Itgav, Itgb1, Itgb3, Lgals8, Loxl2, Loxl3, Map3k14, Met, Mr1, Nup93, Nus1, Pdpk1, Plk2, Ptgs2, Ptk2b, Ptpn11, Ptpn23, Rlf, Rock2, Rtn4, Sema5a, Serpine1, Serpinf1, Src, Srf, Tgfb2, Tgfbr1, Thbs1, Zeb2]
GO:0030334	regulation of cell migration	GO_BiologicalProcess-EBI-UniProt-GOA_04.09.2018_00h00	5.12425e-19	1.1796e-15	5.27961e-32	3.69573e-30	[4, 5, 6]	Group70	17.8384	170	[Abcc1, Abhd2, Ace, Actn4, Actr1a, Actr3, Acvr1, Adam8, Adam9, Adarb1, Adgra2, Adgrg1, Adora1, Alg2, Amot, Anxa1, Anxa3, Apc, Apod, App, Arhgdia, Arhgef2, Arpc2, Atoh8, Bcar1, Bcl2, Bcr, Carmil1, Ccdc88a, Ccl5, Cd63, Cd99l2, Cers2, Cited2, Cmklr1, Col1a1, Cpeb1, Creb3, Cx3cl1, Cxcl10, Cxcl13, Cygb, Cyp1b1, Cyr61, Dapk3, Dcn, Ddrgk1, Dlg5, Dock7, Dpysl3, Ecm1, Edn1, Edn3, Ednra, Eppk1, F2r, Fam107…
GO:0072358	cardiovascular system development	GO_BiologicalProcess-EBI-UniProt-GOA_04.09.2018_00h00	3.59967e-09	7.64569e-06	5.27961e-32	3.69573e-30	[4, 5, 6]	Group70	15.0602	125	[Abcc1, Ace, Actr1a, Acvr1, Adam8, Adgra2, Adgrg1, Alg2, Amot, Anxa1, Anxa2, Anxa3, Ap2b1, Arhgap22, Atr, Ccl5, Cela1, Cemip2, Chil1, Cited2, Col1a1, Col1a2, Col8a1, Col8a2, Cspg4, Ctgf, Cx3cl1, Cxcl10, Cyp1b1, Cyr61, Dcn, Ddit3, Dync2h1, Ecm1, Edn1, Ednra, Egr3, Ereg, Fgfr1, Gna13, Hbegf, Hdac6, Hgs, Hif1a, Hipk2, Hmox1, Hs6st1, Hspb1, Htatip2, Ift88, Itga5, Itgav, Itgb1, Itgb3, Kctd10, Klf5, Lg…
GO:0001944	vasculature development	GO_BiologicalProcess-EBI-UniProt-GOA_04.09.2018_00h00	1.15732e-09	2.47666e-06	5.27961e-32	3.69573e-30	[4, 5, 6, 7]	Group70	15.3374	125	[Abcc1, Ace, Actr1a, Acvr1, Adam8, Adgra2, Adgrg1, Alg2, Amot, Anxa1, Anxa2, Anxa3, Ap2b1, Arhgap22, Atr, Ccl5, Cela1, Cemip2, Chil1, Cited2, Col1a1, Col1a2, Col8a1, Col8a2, Cspg4, Ctgf, Cx3cl1, Cxcl10, Cyp1b1, Cyr61, Dcn, Ddit3, Dync2h1, Ecm1, Edn1, Ednra, Egr3, Ereg, Fgfr1, Gna13, Hbegf, Hdac6, Hgs, Hif1a, Hipk2, Hmox1, Hs6st1, Hspb1, Htatip2, Ift88, Itga5, Itgav, Itgb1, Itgb3, Kctd10, Klf5, Lg…
GO:0010634	positive regulation of epithelial cell migration	GO_BiologicalProcess-EBI-UniProt-GOA_04.09.2018_00h00	1.89392e-06	0.00374238	5.27961e-32	3.69573e-30	[3, 4, 5, 6, 7, 8]	Group70	20.7101	35	[Abcc1, Adam9, Adgra2, Alg2, Amot, Anxa1, Anxa3, Atoh8, Bcar1, Fgfr1, Gab2, Gpi1, Hbegf, Hdac6, Hif1a, Hmox1, Hspb1, Itga3, Itgb3, Map3k14, Met, Mr1, Nus1, Pdpk1, Plk2, Ptgs2, Ptk2b, Rlf, Rock2, Rtn4, Sema5a, Serpine1, Src, Tgfb2, Thbs1]
GO:0030335	positive regulation of cell migration	GO_BiologicalProcess-EBI-UniProt-GOA_04.09.2018_00h00	1.33841e-13	2.96993e-10	5.27961e-32	3.69573e-30	[4, 5, 6, 7]	Group70	18.4433	109	[Abcc1, Actn4, Actr3, Acvr1, Adam8, Adam9, Adgra2, Alg2, Amot, Anxa1, Anxa3, Apc, App, Arhgef2, Arpc2, Atoh8, Bcar1, Bcl2, Carmil1, Ccl5, Cd99l2, Cmklr1, Col1a1, Cpeb1, Creb3, Cx3cl1, Cxcl10, Cxcl13, Cyp1b1, Cyr61, Dapk3, Ddrgk1, Dock7, Edn1, Edn3, Ednra, F2r, Fam107a, Fam89b, Fgfr1, Furin, Gab2, Gas6, Gnai2, Gpi1, Gpnmb, Hbegf, Hdac6, Hif1a, Hmox1, Hspb1, Igf1r, Il1r1, Il6st, Ilk, Irs2, Itga3, I…
GO:0030336	negative regulation of cell migration	GO_BiologicalProcess-EBI-UniProt-GOA_04.09.2018_00h00	3.71527e-08	7.74634e-05	5.27961e-32	3.69573e-30	[4, 5, 6, 7]	Group70	19.1126	56	[Abhd2, Actr1a, Adarb1, Adgrg1, Adora1, Apod, Arhgdia, Bcl2, Bcr, Ccdc88a, Cd63, Cers2, Cited2, Cx3cl1, Cxcl13, Cygb, Cyp1b1, Dcn, Dlg5, Dpysl3, Eppk1, Gpr173, Gtpbp4, Hdac6, Igfbp3, Il33, Ilk, Kank1, Lrch1, Lrp1, Mctp1, Mia3, Mif, Mr1, Nbl1, Ndrg4, Nisch, Nrg1, Olfm1, Pdcd6ip, Pkp2, Podn, Prkg1, Ptn, Ptpn23, Rras, Serpine1, Serpinf1, Srf, Srgap3, Sulf1, Tcaf1, Thbs1, Timp1, Trp53inp1, Wdr1]
GO:0001568	blood vessel development	GO_BiologicalProcess-EBI-UniProt-GOA_04.09.2018_00h00	1.21147e-09	2.59133e-06	5.27961e-32	3.69573e-30	[3, 5, 6, 7, 8]	Group70	15.4731	121	[Abcc1, Ace, Actr1a, Acvr1, Adam8, Adgra2, Adgrg1, Alg2, Amot, Anxa1, Anxa2, Anxa3, Ap2b1, Arhgap22, Atr, Ccl5, Cela1, Cemip2, Chil1, Cited2, Col1a1, Col1a2, Col8a1, Col8a2, Cspg4, Ctgf, Cx3cl1, Cxcl10, Cyp1b1, Cyr61, Dcn, Ddit3, Dync2h1, Ecm1, Edn1, Ednra, Egr3, Ereg, Fgfr1, Gna13, Hbegf, Hdac6, Hgs, Hif1a, Hipk2, Hmox1, Hs6st1, Hspb1, Htatip2, Itga5, Itgav, Itgb1, Itgb3, Kctd10, Klf5, Lgals3, L…
GO:0001525	angiogenesis	GO_BiologicalProcess-EBI-UniProt-GOA_04.09.2018_00h00	2.68569e-10	5.80915e-07	5.27961e-32	3.69573e-30	[3, 4, 5, 6, 7, 8, 9, 10]	Group70	17.1378	97	[Abcc1, Ace, Actr1a, Acvr1, Adam8, Adgra2, Adgrg1, Alg2, Amot, Anxa1, Anxa2, Anxa3, Arhgap22, Ccl5, Cela1, Cemip2, Chil1, Col8a1, Col8a2, Cspg4, Ctgf, Cx3cl1, Cxcl10, Cyp1b1, Cyr61, Dcn, Ecm1, Edn1, Ednra, Egr3, Ereg, Fgfr1, Gna13, Hbegf, Hdac6, Hgs, Hif1a, Hipk2, Hmox1, Hs6st1, Hspb1, Htatip2, Itga5, Itgav, Itgb1, Itgb3, Kctd10, Klf5, Lgals3, Loxl2, Loxl3, Map3k7, Mfge8, Mmp14, Mmp2, Mr1, Mtdh, …
GO:0048514	blood vessel morphogenesis	GO_BiologicalProcess-EBI-UniProt-GOA_04.09.2018_00h00	1.03375e-09	2.21532e-06	5.27961e-32	3.69573e-30	[4, 5, 6, 7, 8, 9]	Group70	16.053	109	[Abcc1, Ace, Actr1a, Acvr1, Adam8, Adgra2, Adgrg1, Alg2, Amot, Anxa1, Anxa2, Anxa3, Arhgap22, Ccl5, Cela1, Cemip2, Chil1, Cited2, Col8a1, Col8a2, Cspg4, Ctgf, Cx3cl1, Cxcl10, Cyp1b1, Cyr61, Dcn, Ecm1, Edn1, Ednra, Egr3, Ereg, Fgfr1, Gna13, Hbegf, Hdac6, Hgs, Hif1a, Hipk2, Hmox1, Hs6st1, Hspb1, Htatip2, Itga5, Itgav, Itgb1, Itgb3, Kctd10, Klf5, Lgals3, Lox, Loxl2, Loxl3, Lrp1, Map3k7, Mfge8, Mmp14…
GO:0007275	multicellular organism development	GO_BiologicalProcess-EBI-UniProt-GOA_04.09.2018_00h00	1.80964e-31	4.23094e-28	3.26181e-36	2.3485e-34	[2, 3]	Group71	12.8278	719	[2610301B20Rik, AW551984, Aars, Aatf, Abat, Abcc1, Abcg2, Abi1, Ace, Acp5, Acsl4, Actn1, Actn2, Actr1a, Actr3, Acvr1, Adam19, Adam8, Adam9, Adamts2, Adamtsl2, Adarb1, Adgra2, Adgrg1, Adnp2, Ahi1, Aldh1a3, Alg2, Alpk3, Ambra1, Amot, Angptl2, Ankrd1, Ankrd2, Anxa1, Anxa2, Anxa3, Anxa4, Ap2b1, Ap3b1, Apc, Apod, App, Arcn1, Arhgap22, Arhgap35, Arhgap44, Arhgef2, Arhgef5, Arid5a, Arid5b, Arih2, Arnt2,…
GO:0009653	anatomical structure morphogenesis	GO_BiologicalProcess-EBI-UniProt-GOA_04.09.2018_00h00	4.78737e-31	1.11833e-27	3.26181e-36	2.3485e-34	[2, 3]	Group71	15.0174	431	[2610301B20Rik, Abcc1, Abi1, Ace, Acp5, Actn1, Actn2, Actn4, Actr1a, Actr3, Acvr1, Adam8, Adam9, Adarb1, Adgra2, Adgrg1, Ahi1, Akip1, Aldh1a3, Alg2, Amot, Angptl2, Ankrd1, Ankrd23, Anxa1, Anxa2, Anxa3, Anxa7, Apc, App, Arhgap22, Arhgap35, Arhgap44, Arhgdia, Arhgef2, Arhgef5, Arid5b, Arpc2, Aspn, Astn2, Atg7, Atoh8, Atp6ap2, Atp8a2, Atr, Axin2, Axl, Baiap2, Bbs4, Bcar1, Bcl2, Bcl2l1, Bcr, Bnip3, B…
GO:0009888	tissue development	GO_BiologicalProcess-EBI-UniProt-GOA_04.09.2018_00h00	2.59932e-21	6.01224e-18	3.26181e-36	2.3485e-34	[3]	Group71	14.947	310	[AW551984, Abi1, Actn2, Actr1a, Acvr1, Adam8, Adam9, Adamtsl2, Adarb1, Ahi1, Aldh1a3, Aldoc, Alg2, Alpk3, Ambra1, Ankrd1, Ankrd2, Anxa1, Anxa4, Anxa7, Apc, Apod, Arhgap35, Arhgef5, Arid5a, Arid5b, Arrdc3, Aspn, Astn2, Atf3, Atf4, Atg7, Atoh8, Atp6ap2, Axin2, Bbs4, Bcl2, Bmp2k, Boc, Cat, Cbfa2t2, Cd109, Cd276, Cd44, Cd63, Cdkn1a, Cfl2, Cited2, Ckap4, Cldn1, Clic5, Col11a1, Col12a1, Col1a1, Col27a1…
GO:0030154	cell differentiation	GO_BiologicalProcess-EBI-UniProt-GOA_04.09.2018_00h00	1.22574e-28	2.86211e-25	3.26181e-36	2.3485e-34	[3]	Group71	13.2737	594	[2610301B20Rik, AW551984, Abca5, Abcb4, Abcc1, Abhd2, Abi1, Ace, Acsl4, Actn1, Actn2, Actn4, Actr1a, Actr3, Acvr1, Adam8, Adam9, Adamts20, Adarb1, Adgra2, Adgrg1, Adnp2, Aff4, Ahi1, Akip1, Aldoc, Alg2, Alpk3, Ambra1, Amot, Angptl2, Ankrd1, Ankrd2, Ankrd23, Anxa1, Anxa2, Anxa4, Anxa7, Ap3b1, Apc, Apod, App, Arhgap22, Arhgap35, Arhgap44, Arhgef2, Arid5a, Arid5b, Arih2, Arpc2, Atf1, Atf3, Atf4, Atf5…
GO:0048646	anatomical structure formation involved in morphogenesis	GO_BiologicalProcess-EBI-UniProt-GOA_04.09.2018_00h00	5.16266e-15	1.15953e-11	3.26181e-36	2.3485e-34	[2, 3, 4]	Group71	15.4696	196	[Abcc1, Abi1, Ace, Actn1, Actn2, Actr1a, Acvr1, Adam8, Adam9, Adgra2, Adgrg1, Ahi1, Aldh1a3, Alg2, Amot, Ankrd23, Anxa1, Anxa2, Anxa3, Arhgap22, Arhgap35, Atoh8, Atp8a2, Axin2, Bbs4, Camk1, Capn2, Ccdc136, Ccl5, Ccl8, Cd109, Cd44, Cela1, Cemip2, Cfl2, Chil1, Cited2, Ckap4, Col11a1, Col12a1, Col1a1, Col5a2, Col8a1, Col8a2, Cspg4, Ctgf, Cthrc1, Cx3cl1, Cxcl10, Cyp1b1, Cyr61, Dcn, Dusp4, Dvl3, Ecm1,…
GO:0090132	epithelium migration	GO_BiologicalProcess-EBI-UniProt-GOA_04.09.2018_00h00	2.93819e-06	0.0057471	3.26181e-36	2.3485e-34	[3]	Group71	16.9231	55	[Abcc1, Actr1a, Adam8, Adam9, Adgra2, Alg2, Amot, Anxa1, Anxa3, Atoh8, Bcar1, Cd63, Cxcl13, Cyp1b1, Dcn, Egr3, Eppk1, Fgfr1, Gab2, Gpi1, Hbegf, Hdac6, Hif1a, Hmox1, Hspb1, Itga3, Itgav, Itgb1, Itgb3, Lgals8, Loxl2, Loxl3, Map3k14, Met, Mr1, Nup93, Nus1, Pdpk1, Plk2, Ptgs2, Ptk2b, Ptpn11, Ptpn23, Rlf, Rock2, Rtn4, Sema5a, Serpine1, Serpinf1, Src, Srf, Tgfb2, Tgfbr1, Thbs1, Zeb2]
GO:0009790	embryo development	GO_BiologicalProcess-EBI-UniProt-GOA_04.09.2018_00h00	4.25699e-08	8.85454e-05	3.26181e-36	2.3485e-34	[3, 4]	Group71	13.4569	167	[Aatf, Abcg2, Abi1, Ace, Acsl4, Actr1a, Acvr1, Ahi1, Aldh1a3, Alg2, Ambra1, Amot, Arhgap35, Arnt2, Atoh8, Atp6ap2, Atp8a2, Axin2, Bbs4, Bcl2l1, Bcr, Capn2, Cdk11b, Cited2, Ckap4, Clic5, Col11a1, Col12a1, Col1a1, Col5a2, Col8a1, Cthrc1, Cubn, Cyr61, Dnajb6, Dusp4, Dvl3, Dync2h1, Edn1, Ednra, Enah, Ercc1, Ercc3, Ext1, Fbn2, Fgfr1, Filip1l, Foxp4, Frzb, Fzd1, Fzd2, Gna13, Gpi1, Grn, Hbegf, Hif1a, Hi…
GO:0022603	regulation of anatomical structure morphogenesis	GO_BiologicalProcess-EBI-UniProt-GOA_04.09.2018_00h00	2.62908e-14	5.86285e-11	3.26181e-36	2.3485e-34	[3, 4]	Group71	15.6034	181	[Abcc1, Actn4, Actr3, Acvr1, Adam9, Adgra2, Ahi1, Alg2, Amot, Angptl2, Ankrd23, Anxa1, Anxa3, Anxa7, Apc, Arhgap35, Arhgap44, Arhgdia, Arpc2, Aspn, Baiap2, Bcar1, Bcl2, Bcr, Bnip3, Camk1, Camsap1, Carmil1, Ccl5, Ccl8, Cd44, Cdc42se1, Cela1, Cemip2, Chil1, Chn1, Cited2, Col5a2, Cpe, Csnk1d, Csnk1e, Csnk1g3, Cst3, Cthrc1, Cttn, Cx3cl1, Cxcl10, Cyp1b1, Dapk3, Dcn, Ddhd1, Dvl3, Ecm1, Edn1, Ednra, Ehd…
GO:0035295	tube development	GO_BiologicalProcess-EBI-UniProt-GOA_04.09.2018_00h00	1.24881e-12	2.7424e-09	3.26181e-36	2.3485e-34	[3, 4]	Group71	14.9388	183	[Abcc1, Ace, Actr1a, Acvr1, Adam8, Adamts2, Adamtsl2, Adgra2, Adgrg1, Ahi1, Alg2, Ambra1, Amot, Anxa1, Anxa2, Anxa3, Arhgap22, Arhgap35, Arhgef5, Atoh8, Atp6ap2, Atxn1l, Bbs4, Bcl2, Cat, Cbfa2t2, Ccl5, Cd44, Cdkn1a, Cela1, Cemip2, Chil1, Cited2, Ckap4, Col8a1, Col8a2, Crispld2, Crlf1, Cspg4, Ctgf, Cthrc1, Ctsz, Cx3cl1, Cxcl10, Cyp1b1, Cyr61, Dcn, Ddr1, Dlg5, Dvl3, Ecm1, Edn1, Ednra, Egr3, Eif4ebp…
GO:0048729	tissue morphogenesis	GO_BiologicalProcess-EBI-UniProt-GOA_04.09.2018_00h00	8.13076e-09	1.71559e-05	3.26181e-36	2.3485e-34	[3, 4]	Group71	15.3226	114	[Actr1a, Acvr1, Adam8, Adarb1, Ahi1, Aldh1a3, Ankrd1, Arhgap35, Arhgef5, Astn2, Bbs4, Bcl2, Cd44, Cited2, Ckap4, Col11a1, Cthrc1, Ctnnd1, Ctsl, Ctsz, Cxcl10, Cyr61, Ddr1, Dlg5, Dsp, Dvl3, Edn1, Ednra, Enah, Etv5, Fgfr1, Fgfr3, Fmn1, Frzb, Fzd1, Fzd2, Gcnt4, Gna13, Gpi1, Hbegf, Hdac6, Hif1a, Hs2st1, Ick, Id4, Ift57, Igf1r, Ilk, Inhba, Itga3, Itga5, Itgb1, Kirrel, Krt17, Lin7c, Maged1, Map3k7, Met,…
GO:0048731	system development	GO_BiologicalProcess-EBI-UniProt-GOA_04.09.2018_00h00	2.20952e-31	5.16365e-28	3.26181e-36	2.3485e-34	[3, 4]	Group71	13.1225	664	[2610301B20Rik, AW551984, Aars, Abat, Abcc1, Abi1, Ace, Acp5, Acsl4, Actn1, Actn2, Actr1a, Actr3, Acvr1, Adam19, Adam8, Adam9, Adamts2, Adamtsl2, Adarb1, Adgra2, Adgrg1, Adnp2, Ahi1, Aldh1a3, Alg2, Alpk3, Ambra1, Amot, Angptl2, Ankrd1, Ankrd2, Anxa1, Anxa2, Anxa3, Anxa4, Ap2b1, Ap3b1, Apc, Apod, App, Arcn1, Arhgap22, Arhgap35, Arhgap44, Arhgef2, Arhgef5, Arid5a, Arid5b, Arih2, Arnt2, Arrdc3, Asl,…
GO:2000026	regulation of multicellular organismal development	GO_BiologicalProcess-EBI-UniProt-GOA_04.09.2018_00h00	9.88003e-22	2.28821e-18	3.26181e-36	2.3485e-34	[3, 4]	Group71	14.689	333	[Abcc1, Ace, Actr3, Acvr1, Adam8, Adgra2, Adgrg1, Ahi1, Alg2, Amot, Angptl2, Ankrd1, Anxa1, Anxa3, Ap3b1, Apc, App, Arhgap35, Arhgap44, Arhgef2, Aspn, Atf1, Atf4, Atf5, Atg7, Atoh8, Atp6ap1, Atp8a2, Atxn1l, Axin2, Axl, Baiap2, Bcl2, Bend6, Bin1, Bmp2k, Boc, Camk1, Cbfa2t2, Cblb, Ccdc88a, Ccl5, Cd109, Cd276, Cd3e, Cd44, Cdk5rap2, Cdkn1a, Cdkn2b, Cela1, Cemip2, Cers2, Chil1, Chn1, Chodl, Cited2, Ck…
GO:0035239	tube morphogenesis	GO_BiologicalProcess-EBI-UniProt-GOA_04.09.2018_00h00	4.63168e-12	1.0148e-08	3.26181e-36	2.3485e-34	[3, 4, 5]	Group71	15.493	154	[Abcc1, Ace, Actr1a, Acvr1, Adam8, Adgra2, Adgrg1, Ahi1, Alg2, Amot, Anxa1, Anxa2, Anxa3, Arhgap22, Arhgap35, Arhgef5, Atoh8, Bbs4, Bcl2, Ccl5, Cd44, Cela1, Cemip2, Chil1, Cited2, Ckap4, Col8a1, Col8a2, Cspg4, Ctgf, Cthrc1, Ctsz, Cx3cl1, Cxcl10, Cyp1b1, Cyr61, Dcn, Ddr1, Dlg5, Dvl3, Ecm1, Edn1, Ednra, Egr3, Enah, Ereg, Etv5, Fgfr1, Fgfr3, Fmn1, Foxp4, Fzd1, Fzd2, Gna13, Hbegf, Hdac6, Hgs, Hif1a, …
GO:0048513	animal organ development	GO_BiologicalProcess-EBI-UniProt-GOA_04.09.2018_00h00	3.18361e-19	7.33504e-16	3.26181e-36	2.3485e-34	[3, 4, 5]	Group71	12.8171	485	[AW551984, Aars, Abat, Abi1, Ace, Acp5, Actn1, Actn2, Actr1a, Acvr1, Adam19, Adam8, Adam9, Adamts2, Adamtsl2, Adarb1, Adgrg1, Ahi1, Aldh1a3, Alg2, Alpk3, Ankrd1, Ankrd2, Anxa1, Anxa2, Anxa3, Anxa4, Ap2b1, Ap3b1, Apc, Apod, App, Arcn1, Arhgap35, Arhgef5, Arid5a, Arid5b, Arih2, Arnt2, Arrdc3, Asl, Asns, Aspn, Atf3, Atf4, Atf5, Atf6, Atg7, Atic, Atp6ap1, Atp8a2, Atxn1l, Axin2, Axl, Azin2, Bag3, Baia…
GO:0048598	embryonic morphogenesis	GO_BiologicalProcess-EBI-UniProt-GOA_04.09.2018_00h00	4.06629e-06	0.00789673	3.26181e-36	2.3485e-34	[3, 4, 5]	Group71	14.0303	102	[Actr1a, Acvr1, Ahi1, Aldh1a3, Amot, Arhgap35, Atoh8, Atp8a2, Bbs4, Bcr, Cited2, Ckap4, Clic5, Col11a1, Col12a1, Col5a2, Col8a1, Cthrc1, Cyr61, Dnajb6, Dusp4, Dvl3, Dync2h1, Edn1, Enah, Ext1, Fbn2, Fgfr1, Foxp4, Frzb, Fzd1, Fzd2, Gpi1, Hif1a, Hipk1, Hipk2, Hs2st1, Id2, Ift57, Ift88, Inhba, Insig1, Insig2, Itga3, Itga5, Itgav, Itgb1, Itgb5, Map3k20, Map3k7, Me2, Mfap2, Mib1, Mical2, Mmp14, Mmp2, M…
GO:0060429	epithelium development	GO_BiologicalProcess-EBI-UniProt-GOA_04.09.2018_00h00	5.75313e-09	1.21851e-05	3.26181e-36	2.3485e-34	[4]	Group71	13.6364	177	[Abi1, Actr1a, Acvr1, Adam9, Adamtsl2, Ahi1, Aldh1a3, Aldoc, Ambra1, Anxa1, Anxa4, Anxa7, Apc, Arhgap35, Arhgef5, Astn2, Atoh8, Atp6ap2, Axin2, Bbs4, Bcl2, Cat, Cbfa2t2, Cd109, Cd44, Cd63, Cdkn1a, Cited2, Ckap4, Cldn1, Clic5, Crlf1, Cst3, Cthrc1, Ctnnd1, Ctsl, Ctsz, Cxcl10, Cyr61, Ddr1, Dlg5, Dmd, Dsp, Dvl3, Edn1, Ednra, Enah, Eppk1, Ercc3, Etv5, Fam20c, Fat1, Fgfr1, Fgfr3, Fmn1, Fndc3b, Fosl2, F…
GO:0001501	skeletal system development	GO_BiologicalProcess-EBI-UniProt-GOA_04.09.2018_00h00	3.76674e-07	0.000763895	3.26181e-36	2.3485e-34	[4, 5]	Group71	15.5393	85	[Abi1, Acp5, Actr1a, Anxa2, Arid5a, Arid5b, Atp6ap1, Axin2, Cd44, Cited2, Ckap4, Col11a1, Col1a1, Col1a2, Col27a1, Col5a2, Comp, Creb3l2, Csrnp1, Ctgf, Cyr61, Ddrgk1, Edn1, Ext1, Fam20c, Fbn2, Fgfr1, Fgfr3, Fmn1, Frem1, Frzb, Gdf6, Hexa, Hif1a, Ick, Insig1, Insig2, Lgals3, Loxl2, Loxl3, Lrrk1, Ltbp3, Mgp, Mia3, Mmp14, Mmp2, Mthfd1l, Mustn1, Myc, Nab1, Npr3, Pappa2, Pcgf2, Pdgfc, Plekha1, Postn, P…
GO:0001667	ameboidal-type cell migration	GO_BiologicalProcess-EBI-UniProt-GOA_04.09.2018_00h00	5.53544e-07	0.00111484	3.26181e-36	2.3485e-34	[4, 5]	Group71	16.2222	73	[Abcc1, Actr1a, Actr3, Acvr1, Adam8, Adam9, Adgra2, Alg2, Amot, Anxa1, Anxa3, Arid5b, Atoh8, Bcar1, Cd63, Cxcl13, Cygb, Cyp1b1, Dcn, Edn3, Egr3, Eppk1, Fgfr1, Gab2, Gpi1, Hbegf, Hdac6, Hif1a, Hmox1, Hspb1, Ilk, Itga3, Itgav, Itgb1, Itgb3, Lgals8, Loxl2, Loxl3, Map3k14, Met, Mmp12, Mr1, Nckap1, Nup93, Nus1, Pak3, Pdpk1, Pip5k1a, Plk2, Ptgs2, Ptk2b, Ptpn11, Ptpn23, Rcc2, Ric8a, Rlf, Rock2, Rtn4, Sd…
GO:0002009	morphogenesis of an epithelium	GO_BiologicalProcess-EBI-UniProt-GOA_04.09.2018_00h00	1.78026e-06	0.00352492	3.26181e-36	2.3485e-34	[4, 5]	Group71	14.7249	91	[Actr1a, Acvr1, Ahi1, Aldh1a3, Arhgap35, Arhgef5, Astn2, Bbs4, Bcl2, Cd44, Cited2, Ckap4, Cthrc1, Ctnnd1, Ctsl, Ctsz, Cxcl10, Cyr61, Ddr1, Dlg5, Dvl3, Edn1, Ednra, Enah, Etv5, Fgfr1, Fgfr3, Fmn1, Frzb, Fzd1, Fzd2, Gna13, Hbegf, Hdac6, Hif1a, Hs2st1, Ick, Id4, Ift57, Igf1r, Ilk, Itga5, Kirrel, Krt17, Lin7c, Maged1, Map3k7, Met, Mgp, Mib1, Mical2, Mmp12, Mmp14, Mmp2, Mpp5, Msn, Mthfd1l, Myc, Myo9a,…
GO:0009792	embryo development ending in birth or egg hatching	GO_BiologicalProcess-EBI-UniProt-GOA_04.09.2018_00h00	1.54518e-05	0.0291266	3.26181e-36	2.3485e-34	[4, 5]	Group71	13.3172	110	[Abcg2, Abi1, Ace, Acsl4, Actr1a, Acvr1, Alg2, Ambra1, Amot, Arhgap35, Arnt2, Atp6ap2, Axin2, Bbs4, Bcl2l1, Capn2, Cdk11b, Cited2, Col11a1, Col1a1, Cthrc1, Cubn, Cyr61, Dnajb6, Dvl3, Edn1, Ednra, Enah, Ext1, Fgfr1, Filip1l, Fzd1, Fzd2, Gna13, Gpi1, Grn, Hbegf, Hif1a, Hs6st1, Ift57, Itgav, Itgb1, Kdm1a, Kidins220, Krt8, Maff, Mafg, Map3k7, Mib1, Mmp14, Mthfd1l, Myc, Myh10, Myo18b, Myo1e, Nckap1, N…
GO:0009887	animal organ morphogenesis	GO_BiologicalProcess-EBI-UniProt-GOA_04.09.2018_00h00	1.0238e-07	0.000211107	3.26181e-36	2.3485e-34	[3, 4, 5, 6]	Group71	13.5088	154	[Acp5, Actr1a, Acvr1, Adarb1, Ahi1, Aldh1a3, Ankrd1, Apc, Arhgef5, Arid5b, Aspn, Atp8a2, Axin2, Bbs4, Bcl2, Bcr, Cd44, Cdsn, Cela1, Cited2, Ckap4, Clic5, Col11a1, Col1a1, Col1a2, Col27a1, Col5a2, Col8a1, Col8a2, Comp, Cpe, Csrnp1, Ctgf, Cthrc1, Ctnnd1, Ctsz, Cyr61, Ddr1, Dlg5, Dsp, Dvl3, Edn1, Ednra, Ereg, Etv5, Fam20c, Fat1, Fbn2, Fgfr1, Fgfr3, Fmn1, Frem1, Frzb, Fzd1, Fzd2, Gba, Gcnt4, Gnao1, H…
GO:0072359	circulatory system development	GO_BiologicalProcess-EBI-UniProt-GOA_04.09.2018_00h00	8.67508e-15	1.94322e-11	3.26181e-36	2.3485e-34	[4, 5]	Group71	15.5214	192	[AW551984, Abcc1, Ace, Actn2, Actr1a, Acvr1, Adam19, Adam8, Adgra2, Adgrg1, Ahi1, Alg2, Alpk3, Amot, Ankrd1, Anxa1, Anxa2, Anxa3, Ap2b1, Apc, Arhgap22, Atg7, Atr, Axin2, Bicc1, Borcs8, Ccl5, Cdkn1a, Cela1, Cemip2, Chil1, Cited2, Col11a1, Col1a1, Col1a2, Col8a1, Col8a2, Cpe, Cspg4, Ctdp1, Ctgf, Cx3cl1, Cxcl10, Cyp1b1, Cyr61, Dcn, Ddit3, Dsp, Dvl3, Dync2h1, Ecm1, Edn1, Ednra, Egr3, Ereg, Fdps, Fgfr…
GO:0007507	heart development	GO_BiologicalProcess-EBI-UniProt-GOA_04.09.2018_00h00	3.09061e-07	0.000628012	3.26181e-36	2.3485e-34	[4, 5, 6]	Group71	14.7564	103	[AW551984, Ace, Actn2, Actr1a, Acvr1, Adam19, Ahi1, Alpk3, Ankrd1, Ap2b1, Apc, Atg7, Axin2, Bicc1, Borcs8, Cdkn1a, Cited2, Col11a1, Cpe, Ctdp1, Cyr61, Dsp, Dvl3, Dync2h1, Edn1, Ednra, Fdps, Fgfr1, Foxp4, Fzd1, Fzd2, G6pdx, Hdac6, Hif1a, Hspb7, Id2, Ift57, Ift74, Ift88, Ilk, Itga3, Itgb1, Kat2b, Kctd10, Klf5, Lmna, Lox, Lrp1, Lrrc10, Met, Mib1, Mical2, Mmp2, Mnat1, Mycbp2, Myh10, Myh7, Myo18b, Nac…
GO:0010631	epithelial cell migration	GO_BiologicalProcess-EBI-UniProt-GOA_04.09.2018_00h00	2.31188e-06	0.00454747	3.26181e-36	2.3485e-34	[4, 5, 6]	Group71	17.134	55	[Abcc1, Actr1a, Adam8, Adam9, Adgra2, Alg2, Amot, Anxa1, Anxa3, Atoh8, Bcar1, Cd63, Cxcl13, Cyp1b1, Dcn, Egr3, Eppk1, Fgfr1, Gab2, Gpi1, Hbegf, Hdac6, Hif1a, Hmox1, Hspb1, Itga3, Itgav, Itgb1, Itgb3, Lgals8, Loxl2, Loxl3, Map3k14, Met, Mr1, Nup93, Nus1, Pdpk1, Plk2, Ptgs2, Ptk2b, Ptpn11, Ptpn23, Rlf, Rock2, Rtn4, Sema5a, Serpine1, Serpinf1, Src, Srf, Tgfb2, Tgfbr1, Thbs1, Zeb2]
GO:0072358	cardiovascular system development	GO_BiologicalProcess-EBI-UniProt-GOA_04.09.2018_00h00	3.59967e-09	7.64569e-06	3.26181e-36	2.3485e-34	[4, 5, 6]	Group71	15.0602	125	[Abcc1, Ace, Actr1a, Acvr1, Adam8, Adgra2, Adgrg1, Alg2, Amot, Anxa1, Anxa2, Anxa3, Ap2b1, Arhgap22, Atr, Ccl5, Cela1, Cemip2, Chil1, Cited2, Col1a1, Col1a2, Col8a1, Col8a2, Cspg4, Ctgf, Cx3cl1, Cxcl10, Cyp1b1, Cyr61, Dcn, Ddit3, Dync2h1, Ecm1, Edn1, Ednra, Egr3, Ereg, Fgfr1, Gna13, Hbegf, Hdac6, Hgs, Hif1a, Hipk2, Hmox1, Hs6st1, Hspb1, Htatip2, Ift88, Itga5, Itgav, Itgb1, Itgb3, Kctd10, Klf5, Lg…
GO:0001944	vasculature development	GO_BiologicalProcess-EBI-UniProt-GOA_04.09.2018_00h00	1.15732e-09	2.47666e-06	3.26181e-36	2.3485e-34	[4, 5, 6, 7]	Group71	15.3374	125	[Abcc1, Ace, Actr1a, Acvr1, Adam8, Adgra2, Adgrg1, Alg2, Amot, Anxa1, Anxa2, Anxa3, Ap2b1, Arhgap22, Atr, Ccl5, Cela1, Cemip2, Chil1, Cited2, Col1a1, Col1a2, Col8a1, Col8a2, Cspg4, Ctgf, Cx3cl1, Cxcl10, Cyp1b1, Cyr61, Dcn, Ddit3, Dync2h1, Ecm1, Edn1, Ednra, Egr3, Ereg, Fgfr1, Gna13, Hbegf, Hdac6, Hgs, Hif1a, Hipk2, Hmox1, Hs6st1, Hspb1, Htatip2, Ift88, Itga5, Itgav, Itgb1, Itgb3, Kctd10, Klf5, Lg…
GO:0001568	blood vessel development	GO_BiologicalProcess-EBI-UniProt-GOA_04.09.2018_00h00	1.21147e-09	2.59133e-06	3.26181e-36	2.3485e-34	[3, 5, 6, 7, 8]	Group71	15.4731	121	[Abcc1, Ace, Actr1a, Acvr1, Adam8, Adgra2, Adgrg1, Alg2, Amot, Anxa1, Anxa2, Anxa3, Ap2b1, Arhgap22, Atr, Ccl5, Cela1, Cemip2, Chil1, Cited2, Col1a1, Col1a2, Col8a1, Col8a2, Cspg4, Ctgf, Cx3cl1, Cxcl10, Cyp1b1, Cyr61, Dcn, Ddit3, Dync2h1, Ecm1, Edn1, Ednra, Egr3, Ereg, Fgfr1, Gna13, Hbegf, Hdac6, Hgs, Hif1a, Hipk2, Hmox1, Hs6st1, Hspb1, Htatip2, Itga5, Itgav, Itgb1, Itgb3, Kctd10, Klf5, Lgals3, L…
GO:0001525	angiogenesis	GO_BiologicalProcess-EBI-UniProt-GOA_04.09.2018_00h00	2.68569e-10	5.80915e-07	3.26181e-36	2.3485e-34	[3, 4, 5, 6, 7, 8, 9, 10]	Group71	17.1378	97	[Abcc1, Ace, Actr1a, Acvr1, Adam8, Adgra2, Adgrg1, Alg2, Amot, Anxa1, Anxa2, Anxa3, Arhgap22, Ccl5, Cela1, Cemip2, Chil1, Col8a1, Col8a2, Cspg4, Ctgf, Cx3cl1, Cxcl10, Cyp1b1, Cyr61, Dcn, Ecm1, Edn1, Ednra, Egr3, Ereg, Fgfr1, Gna13, Hbegf, Hdac6, Hgs, Hif1a, Hipk2, Hmox1, Hs6st1, Hspb1, Htatip2, Itga5, Itgav, Itgb1, Itgb3, Kctd10, Klf5, Lgals3, Loxl2, Loxl3, Map3k7, Mfge8, Mmp14, Mmp2, Mr1, Mtdh, …
GO:0048514	blood vessel morphogenesis	GO_BiologicalProcess-EBI-UniProt-GOA_04.09.2018_00h00	1.03375e-09	2.21532e-06	3.26181e-36	2.3485e-34	[4, 5, 6, 7, 8, 9]	Group71	16.053	109	[Abcc1, Ace, Actr1a, Acvr1, Adam8, Adgra2, Adgrg1, Alg2, Amot, Anxa1, Anxa2, Anxa3, Arhgap22, Ccl5, Cela1, Cemip2, Chil1, Cited2, Col8a1, Col8a2, Cspg4, Ctgf, Cx3cl1, Cxcl10, Cyp1b1, Cyr61, Dcn, Ecm1, Edn1, Ednra, Egr3, Ereg, Fgfr1, Gna13, Hbegf, Hdac6, Hgs, Hif1a, Hipk2, Hmox1, Hs6st1, Hspb1, Htatip2, Itga5, Itgav, Itgb1, Itgb3, Kctd10, Klf5, Lgals3, Lox, Loxl2, Loxl3, Lrp1, Map3k7, Mfge8, Mmp14…
GO:0048519	negative regulation of biological process	GO_BiologicalProcess-EBI-UniProt-GOA_04.09.2018_00h00	9.79908e-37	2.29397e-33	9.64801e-13	3.56976e-11	[1, 2, 3]	Group72	13.2024	733	[Aars, Aatf, Abat, Abca5, Abca7, Abcb4, Abcc1, Abcg2, Abhd2, Ace, Acer2, Acp5, Acsl4, Actn1, Actn2, Actn4, Actr1a, Actr3, Acvr1, Adam8, Adamts20, Adamtsl2, Adarb1, Adcy7, Adgra2, Adgrg1, Adnp2, Adora1, Aebp1, Aebp2, Aff2, Ahi1, Alg2, Ambra1, Amot, Ankrd1, Ankrd2, Anxa1, Anxa2, Anxa4, Anxa5, Anxa7, Ap2b1, Apc, Apod, App, Arfgef3, Arhgap1, Arhgap35, Arhgap44, Arhgdia, Arhgef2, Arhgef5, Arid5a, Arid…
GO:0019222	regulation of metabolic process	GO_BiologicalProcess-EBI-UniProt-GOA_04.09.2018_00h00	8.32732e-19	1.91445e-15	9.64801e-13	3.56976e-11	[2, 3]	Group72	11.4735	774	[3300002I08Rik, Aars, Aatf, Abat, Abca7, Abcc1, Abi1, Abra, Ace, Acer2, Acp5, Acsl4, Actn1, Actn2, Actn4, Actr1a, Acvr1, Adam19, Adam8, Adam9, Adarb1, Adnp2, Adora1, Aebp1, Aebp2, Aff1, Aff2, Aff4, Ahi1, Akap8l, Alg2, Ambra1, Ankra2, Ankrd1, Ankrd2, Anxa1, Anxa2, Anxa3, Anxa4, Anxa7, Apc, Apod, App, Arfgef3, Arhgap22, Arhgap35, Arhgef2, Arhgef5, Arid5a, Arid5b, Arih1, Arih2, Arnt2, Arrdc3, Ascc3,…
GO:0023051	regulation of signaling	GO_BiologicalProcess-EBI-UniProt-GOA_04.09.2018_00h00	2.38324e-26	5.55532e-23	9.64801e-13	3.56976e-11	[2, 3]	Group72	13.7066	497	[Aak1, Abat, Abca7, Abcc1, Abra, Actn4, Acvr1, Adam8, Adam9, Adamts20, Adamtsl2, Adgra2, Adgrg1, Adora1, Akip1, Aldh1a3, Alg2, Amot, Ankrd1, Ankrd10, Ankrd2, Anxa1, Anxa2, Anxa5, Apc, Apod, App, Arfgef3, Arhgap35, Arhgap44, Arhgdia, Arhgef12, Arhgef2, Arhgef37, Arhgef40, Arhgef5, Arid5a, Arrdc3, Aspn, Atf3, Atf6, Atg7, Atp6ap1, Atp6ap2, Atr, Avpi1, Axin2, Axl, Baiap2, Baiap2l1, Bbc3, Bcl2, Bcl2l1…
GO:0048583	regulation of response to stimulus	GO_BiologicalProcess-EBI-UniProt-GOA_04.09.2018_00h00	9.56739e-23	2.22155e-19	9.64801e-13	3.56976e-11	[2, 3]	Group72	12.9248	540	[Aak1, Abat, Abca7, Abcb4, Abcc1, Abra, Ace, Acox2, Acp5, Actn4, Acvr1, Adam8, Adam9, Adamts20, Adamtsl2, Adcy7, Adgra2, Adgrg1, Adora1, Akip1, Aldh1a3, Alg2, Amot, Ankrd1, Ankrd10, Ankrd2, Anxa1, Anxa2, Anxa5, Apc, Apod, App, Arfgef3, Arhgap35, Arhgap44, Arhgdia, Arhgef12, Arhgef2, Arhgef37, Arhgef40, Arhgef5, Arid5a, Arrdc3, Aspn, Atf3, Atf4, Atf6, Atg7, Atp6ap1, Atp6ap2, Atr, Avpi1, Axin2, Axl…
GO:0050794	regulation of cellular process	GO_BiologicalProcess-EBI-UniProt-GOA_04.09.2018_00h00	1.3043e-12	2.86294e-09	9.64801e-13	3.56976e-11	[2, 3]	Group72	10.1023	1205	[3300002I08Rik, Aak1, Aars, Aatf, Abat, Abca5, Abca7, Abcb4, Abcc1, Abhd2, Abi1, Abra, Ace, Acer2, Acox2, Acp5, Acsl4, Actn1, Actn2, Actn4, Actr1a, Actr3, Acvr1, Adam8, Adam9, Adamts20, Adamtsl2, Adarb1, Adcy7, Adgra1, Adgra2, Adgrg1, Adnp2, Adora1, Aebp1, Aebp2, Aff1, Aff2, Aff4, Agap1, Ahi1, Akap8l, Akip1, Aldh1a3, Alg2, Ambra1, Amfr, Amot, Anapc4, Angptl2, Ankra2, Ankrd1, Ankrd10, Ankrd2, Ankr…
GO:0051239	regulation of multicellular organismal process	GO_BiologicalProcess-EBI-UniProt-GOA_04.09.2018_00h00	1.63879e-28	3.82493e-25	9.64801e-13	3.56976e-11	[2, 3]	Group72	14.1833	475	[Abat, Abca7, Abcb4, Abcc1, Abcg2, Ace, Acp5, Actr1a, Actr3, Acvr1, Adam8, Adam9, Adcy7, Adgra2, Adgrg1, Adora1, Ahi1, Alg2, Amot, Angptl2, Ankrd1, Ankrd2, Anxa1, Anxa2, Anxa3, Anxa4, Anxa5, Ap3b1, Apc, Apod, App, Arhgap35, Arhgap44, Arhgef2, Arid5a, Arrdc3, Aspn, Atf1, Atf4, Atf5, Atg7, Atoh8, Atp1b1, Atp6ap1, Atp6ap2, Atp8a2, Atxn1l, Axin2, Axl, Baiap2, Bbs4, Bcar1, Bcl2, Bcr, Bend6, Bin1, Bmp2…
GO:0009892	negative regulation of metabolic process	GO_BiologicalProcess-EBI-UniProt-GOA_04.09.2018_00h00	2.09805e-13	4.63669e-10	9.64801e-13	3.56976e-11	[2, 3, 4]	Group72	12.492	391	[Aatf, Abca7, Ace, Acer2, Acp5, Actr1a, Adarb1, Adora1, Aebp1, Aebp2, Aff2, Ankrd1, Ankrd2, Anxa2, Anxa7, Apc, Apod, App, Arfgef3, Arhgap35, Arhgef5, Arid5a, Arid5b, Arrdc3, Aspn, Atf3, Atf4, Atf5, Atg7, Atoh8, Atr, Atxn1l, Axin2, Azin1, Azin2, Bace2, Bach2, Bag3, Bbs4, Bcl2, Bcl2l1, Bcr, Bend6, Bgn, Bhlhe40, Bin1, Bnip3, Brd7, C4b, Camk2n1, Carhsp1, Cast, Cbfa2t2, Cblb, Cbx5, Ccdc88a, Cd109, Cd2…
GO:0044092	negative regulation of molecular function	GO_BiologicalProcess-EBI-UniProt-GOA_04.09.2018_00h00	1.22019e-09	2.60878e-06	9.64801e-13	3.56976e-11	[3]	Group72	13.9553	175	[Ace, Actn2, Actr1a, Adarb1, Amot, Anxa1, Anxa2, Anxa3, Anxa4, Apc, App, Arfgef3, Aspn, Bbs4, Bcl2l1, Bgn, Bhlhe40, Bicd1, Bin1, C4b, Calu, Camk1, Camk2n1, Cast, Cat, Cblb, Cd109, Cd44, Cdkn1a, Cdkn2b, Ckmt1, Cmklr1, Creb3, Crhbp, Csnk1e, Cst3, Cst6, Cstb, Ctsz, Cttnbp2nl, Cyld, Cyp1b1, Dap, Dcn, Ddit3, Dhcr24, Dlg2, Dnajb6, Dusp26, Dusp4, Dynll1, Ecm1, Eif4b, Erbin, Fetub, Fmr1, Fnip2, Furin, Fz…
GO:0048523	negative regulation of cellular process	GO_BiologicalProcess-EBI-UniProt-GOA_04.09.2018_00h00	1.81917e-37	4.2605e-34	9.64801e-13	3.56976e-11	[2, 3, 4]	Group72	13.5617	685	[Aars, Aatf, Abat, Abca5, Abca7, Abcb4, Abcc1, Abhd2, Ace, Acer2, Acp5, Actn1, Actn2, Actn4, Actr1a, Actr3, Acvr1, Adam8, Adamts20, Adamtsl2, Adarb1, Adgra2, Adgrg1, Adnp2, Adora1, Aebp1, Aebp2, Ahi1, Alg2, Ambra1, Ankrd1, Ankrd2, Anxa1, Anxa2, Anxa4, Anxa5, Ap2b1, Apc, Apod, App, Arfgef3, Arhgap1, Arhgap35, Arhgap44, Arhgdia, Arhgef2, Arhgef5, Arid5a, Arid5b, Arnt2, Arpc2, Arrdc3, Asns, Aspn, At…
GO:0048585	negative regulation of response to stimulus	GO_BiologicalProcess-EBI-UniProt-GOA_04.09.2018_00h00	8.62798e-19	1.98271e-15	9.64801e-13	3.56976e-11	[2, 3, 4]	Group72	15.1781	260	[Abat, Acp5, Acvr1, Adamtsl2, Adcy7, Adgra2, Adora1, Alg2, Anxa1, Anxa2, Anxa5, Apc, Apod, Arhgap35, Arhgap44, Arid5a, Arrdc3, Aspn, Atf3, Atf4, Atg7, Axin2, Bbs4, Bcl2, Bcl2l1, Bcl2l2, Bcr, Bend6, Bgn, Bicc1, Bicd1, Bok, Brap, Camk2n1, Cbfa2t2, Cblb, Ccl5, Cd109, Cd276, Cd3e, Cd44, Cdc42se1, Cdk11b, Cers2, Chac1, Cilp, Ckap4, Clu, Creb3, Crhbp, Csnk1e, Cthrc1, Ctnnd1, Cttn, Cx3cl1, Cxcl10, Cxcl1…
GO:0009889	regulation of biosynthetic process	GO_BiologicalProcess-EBI-UniProt-GOA_04.09.2018_00h00	4.75779e-07	0.000960599	9.64801e-13	3.56976e-11	[3, 4]	Group72	10.8374	484	[3300002I08Rik, Aars, Aatf, Abca7, Abcc1, Abra, Acer2, Acp5, Actn1, Actn2, Actn4, Actr1a, Acvr1, Adam8, Adnp2, Aebp1, Aebp2, Aff1, Aff4, Ahi1, Akap8l, Ankra2, Ankrd1, Ankrd2, Anxa1, Anxa3, Anxa4, Apc, App, Arhgap22, Arhgap35, Arhgef2, Arhgef5, Arid5a, Arid5b, Arnt2, Ascc3, Atf1, Atf3, Atf4, Atf5, Atf6, Atg7, Atmin, Atoh8, Atr, Atxn1l, B230307C23Rik, Bace2, Bach2, Bag3, Bcl2, Bcl2l1, Bend6, Bhlhe4…
GO:0010646	regulation of cell communication	GO_BiologicalProcess-EBI-UniProt-GOA_04.09.2018_00h00	8.67591e-27	2.02322e-23	9.64801e-13	3.56976e-11	[3, 4]	Group72	13.7701	496	[Aak1, Abat, Abca7, Abcc1, Abra, Actn4, Acvr1, Adam8, Adam9, Adamts20, Adamtsl2, Adgra2, Adgrg1, Adora1, Akip1, Aldh1a3, Alg2, Amot, Ankrd1, Ankrd10, Ankrd2, Anxa1, Anxa5, Apc, Apod, App, Arfgef3, Arhgap35, Arhgap44, Arhgdia, Arhgef12, Arhgef2, Arhgef37, Arhgef40, Arhgef5, Arid5a, Arrdc3, Aspn, Atf3, Atf6, Atg7, Atp6ap1, Atp6ap2, Atr, Avpi1, Axin2, Axl, Baiap2, Baiap2l1, Bbc3, Bcl2, Bcl2l1, Bcl2l…
GO:0031323	regulation of cellular metabolic process	GO_BiologicalProcess-EBI-UniProt-GOA_04.09.2018_00h00	2.76819e-17	6.29486e-14	9.64801e-13	3.56976e-11	[3, 4]	Group72	11.4777	727	[3300002I08Rik, Aars, Aatf, Abat, Abca7, Abcc1, Abi1, Abra, Ace, Acer2, Acp5, Acsl4, Actn1, Actn2, Actn4, Actr1a, Acvr1, Adam8, Adam9, Adarb1, Adnp2, Adora1, Aebp1, Aebp2, Aff1, Aff2, Aff4, Ahi1, Akap8l, Alg2, Ambra1, Ankra2, Ankrd1, Ankrd2, Anxa1, Anxa2, Anxa3, Anxa4, Apc, Apod, App, Arfgef3, Arhgap22, Arhgap35, Arhgef2, Arhgef5, Arid5a, Arid5b, Arih1, Arih2, Arnt2, Arrdc3, Ascc3, Aspn, Aspscr1,…
GO:0051171	regulation of nitrogen compound metabolic process	GO_BiologicalProcess-EBI-UniProt-GOA_04.09.2018_00h00	1.74481e-16	3.95025e-13	9.64801e-13	3.56976e-11	[3, 4]	Group72	11.4878	698	[3300002I08Rik, Aars, Aatf, Abat, Abca7, Abcc1, Abi1, Abra, Ace, Acer2, Acp5, Actn1, Actn2, Actn4, Actr1a, Acvr1, Adam8, Adam9, Adarb1, Adnp2, Adora1, Aebp1, Aebp2, Aff1, Aff2, Aff4, Ahi1, Akap8l, Alg2, Ankra2, Ankrd1, Ankrd2, Anxa2, Anxa3, Anxa4, Apc, Apod, App, Arhgap22, Arhgap35, Arhgef2, Arhgef5, Arid5a, Arid5b, Arih1, Arih2, Arnt2, Arrdc3, Ascc3, Aspn, Aspscr1, Atf1, Atf3, Atf4, Atf5, Atf6, …
GO:0060255	regulation of macromolecule metabolic process	GO_BiologicalProcess-EBI-UniProt-GOA_04.09.2018_00h00	3.29633e-17	7.48596e-14	9.64801e-13	3.56976e-11	[3, 4]	Group72	11.4752	725	[3300002I08Rik, Aars, Aatf, Abca7, Abcc1, Abi1, Abra, Ace, Acer2, Actn1, Actn2, Actn4, Actr1a, Acvr1, Adam19, Adam8, Adam9, Adarb1, Adnp2, Adora1, Aebp1, Aebp2, Aff1, Aff2, Aff4, Ahi1, Akap8l, Alg2, Ankra2, Ankrd1, Ankrd2, Anxa2, Anxa3, Anxa4, Anxa7, Apc, Apod, App, Arhgap22, Arhgap35, Arhgef2, Arhgef5, Arid5a, Arid5b, Arih1, Arih2, Arnt2, Arrdc3, Ascc3, Aspn, Aspscr1, Atf1, Atf3, Atf4, Atf5, Atf…
GO:0080090	regulation of primary metabolic process	GO_BiologicalProcess-EBI-UniProt-GOA_04.09.2018_00h00	2.77734e-16	6.28512e-13	9.64801e-13	3.56976e-11	[3, 4]	Group72	11.4258	710	[3300002I08Rik, Aars, Aatf, Abat, Abca7, Abcc1, Abi1, Abra, Ace, Acer2, Acsl4, Actn1, Actn2, Actn4, Actr1a, Acvr1, Adam8, Adam9, Adarb1, Adnp2, Adora1, Aebp1, Aebp2, Aff1, Aff2, Aff4, Ahi1, Akap8l, Alg2, Ambra1, Ankra2, Ankrd1, Ankrd2, Anxa1, Anxa2, Anxa3, Anxa4, Apc, Apod, App, Arhgap22, Arhgap35, Arhgef2, Arhgef5, Arid5a, Arid5b, Arih1, Arih2, Arnt2, Arrdc3, Ascc3, Aspn, Aspscr1, Atf1, Atf3, At…
GO:0009966	regulation of signal transduction	GO_BiologicalProcess-EBI-UniProt-GOA_04.09.2018_00h00	3.70687e-24	8.61848e-21	9.64801e-13	3.56976e-11	[3, 4, 5]	Group72	13.8543	445	[Aak1, Abat, Abca7, Abcc1, Abra, Actn4, Acvr1, Adam8, Adam9, Adamts20, Adamtsl2, Adgra2, Adgrg1, Adora1, Akip1, Aldh1a3, Alg2, Amot, Ankrd1, Ankrd10, Ankrd2, Apc, Apod, App, Arfgef3, Arhgap35, Arhgap44, Arhgdia, Arhgef12, Arhgef2, Arhgef37, Arhgef40, Arhgef5, Arid5a, Arrdc3, Aspn, Atf3, Atf6, Atp6ap1, Atp6ap2, Atr, Avpi1, Axin2, Axl, Baiap2, Baiap2l1, Bbc3, Bcl2, Bcl2l1, Bcl2l2, Bcr, Bend6, Bgn, …
GO:0010605	negative regulation of macromolecule metabolic process	GO_BiologicalProcess-EBI-UniProt-GOA_04.09.2018_00h00	1.03341e-11	2.25698e-08	9.64801e-13	3.56976e-11	[3, 4, 5]	Group72	12.3953	355	[Aatf, Abca7, Ace, Acer2, Actr1a, Adarb1, Aebp1, Aebp2, Aff2, Ankrd1, Ankrd2, Anxa2, Anxa7, Apc, Apod, App, Arhgap35, Arhgef5, Arid5a, Arid5b, Aspn, Atf3, Atf5, Atg7, Atoh8, Atr, Atxn1l, Axin2, Azin1, Azin2, Bace2, Bach2, Bag3, Bbs4, Bcl2l1, Bend6, Bgn, Bhlhe40, Bin1, Brd7, C4b, Camk2n1, Carhsp1, Cast, Cbfa2t2, Cblb, Cbx5, Ccdc88a, Cd109, Cd276, Cd3e, Cd44, Cdc42se1, Cdkn1a, Cdkn2b, Cebpd, Cela1,…
GO:0031324	negative regulation of cellular metabolic process	GO_BiologicalProcess-EBI-UniProt-GOA_04.09.2018_00h00	8.12945e-12	1.77872e-08	9.64801e-13	3.56976e-11	[3, 4, 5]	Group72	12.4382	352	[Aatf, Abca7, Acer2, Acp5, Actr1a, Adarb1, Aebp1, Aebp2, Ankrd1, Ankrd2, Anxa2, Apc, Apod, App, Arfgef3, Arhgap35, Arhgef5, Arid5a, Arid5b, Aspn, Atf3, Atf5, Atg7, Atoh8, Atr, Atxn1l, Axin2, Bace2, Bach2, Bag3, Bcl2, Bcl2l1, Bcr, Bend6, Bgn, Bhlhe40, Bin1, Bnip3, Brd7, C4b, Camk2n1, Cast, Cbfa2t2, Cblb, Cbx5, Cd109, Cd276, Cd44, Cda, Cdc42se1, Cdk8, Cdkn1a, Cdkn2b, Cebpd, Cela1, Chac1, Cipc, Cite…
GO:0051172	negative regulation of nitrogen compound metabolic process	GO_BiologicalProcess-EBI-UniProt-GOA_04.09.2018_00h00	1.59993e-11	3.48944e-08	9.64801e-13	3.56976e-11	[3, 4, 5]	Group72	12.5283	332	[Aatf, Abca7, Acer2, Acp5, Actr1a, Adarb1, Aebp1, Aebp2, Ankrd1, Ankrd2, Anxa2, Apc, Apod, App, Arhgap35, Arhgef5, Arid5a, Arid5b, Aspn, Atf3, Atf5, Atg7, Atoh8, Atr, Atxn1l, Axin2, Azin1, Azin2, Bace2, Bach2, Bag3, Bcl2l1, Bend6, Bgn, Bhlhe40, Bin1, Brd7, C4b, Camk2n1, Cast, Cbfa2t2, Cblb, Cbx5, Cd109, Cd276, Cd44, Cda, Cdc42se1, Cdkn1a, Cdkn2b, Cebpd, Cela1, Chac1, Cipc, Cited2, Ckap4, Clec16a,…
[truncated: 328 more rows]
