# Supplementary material for: Overexpression of human BAG3P209L in mice causes restrictive cardiomyopathy
Source: Nat Commun. 2021 Jun 11;12:3575. doi: 10.1038/s41467-021-23858-7 (PMC8196106; doi:10.1038/s41467-021-23858-7)
Supplement: Supplementary file 8 — Dataset 5 [file 41467_2021_23858_MOESM8_ESM.xlsx]

## Sheet: SI Table2  2w old mice
Supplementary Data 5. Quantitative proteome analysis from 2 week-old mice. The "protein.txt" MaxQuant output file (available with the raw data as proteomeXchange dataset PXD021165) was loaded into Perseus, data restricted to proteins quantified in at least 4 animals of one genotype (4 valid LFQ values in at least one group) before imputation of missing values and t-test with Benjamini-Hochberg FD…
Majority protein IDs	Protein names	Gene names	Fasta headers	log2 (BAG3P209L / Ctrl)	-LOG10(P-value)	Significant	Ctrl_100	Ctrl_101	Ctrl_118	Ctrl_167	Ctrl_95	Ctrl_98	Homo_150	Homo_160	Homo_94	Homo_97	Homo_99	Peptides	Razor + unique peptides	Unique peptides	Sequence coverage [%]	Unique + razor sequence coverage [%]	Unique sequence coverage [%]	Mol. weight [kDa]	Q-value	Score	Intensity	MS/MS count
Q8JZS2;Q9QWV4	Myeloid leukemia factor 1	Mlf1	Isoform of Q9QWV4, Myeloid leukemia factor 1;Myeloid leukemia factor 1	2.76669	3.90669	+	NaN	NaN	NaN	NaN	NaN	NaN	19.2296	19.4115	19.8054	18.9345	19.4091	5	5	5	301	301	301	31987	0	37942	3390400	21
F6ZFT1;F8WJ64;Q9CR21	Acyl carrier protein;Acyl carrier protein, mitochondrial	Ndufab1	Isoform of Q9CR21, Acyl carrier protein (Fragment);Isoform of Q9CR21, Acyl carrier protein (Fragment);Acyl carrier protein, mitochondrial	2.63831	1.43509		20.2406	NaN	NaN	NaN	NaN	NaN	20.921	21.056	20.6706	19.6145	NaN	4	4	4	22	22	22	14309	0	22111	13392000	32
E9Q3B9;D3YYS6;O35678;Q3UFN1	Monoglyceride lipase	Mgll	Isoform of O35678, Monoglyceride lipase;Isoform of O35678, Monoglyceride lipase;Monoglyceride lipase;Isoform of O35678, Monoglyceride lipase	1.75352	1.52551		NaN	NaN	NaN	NaN	NaN	19.1064	19.3297	19.4123	19.0774	NaN	19.6269	4	4	4	179	179	179	35256	0	15402	6143200	37
BAG3P209L_GFP			BAG3P209L_GFP	1.75317	2.92445		20.3415	20.5557	19.877	21.1559	20.4071	20.4424	22.8183	23.2162	22.0671	21.1828	21.7978	17	17	12	365	365	275	88963	0	24818	36056000	182
Q91Z83	Myosin-7	Myh7	Myosin-7	1.573	0.983457		20.4379	20.3946	23.4599	18.7591	20.9741	22.077	24.3218	23.1818	22.3256	21.789	21.3322	131	29	26	572	21	20	22288	0	32331	65695000	260
Q4U4S6-2;Q4U4S6	Xin actin-binding repeat-containing protein 2	Xirp2	Isoform of Q4U4S6, Isoform 2 of Xin actin-binding repeat-containing protein 2;Xin actin-binding repeat-containing protein 2	1.51635	1.38956		16.9381	17.6254	17.5567	16.8226	17.7925	NaN	18.4679	21.3914	18.9559	18.6185	17.3394	14	14	14	73	73	73	37192	0	12346	5040200	29
A0A140LIU4;P56392	Cytochrome c oxidase subunit 7A1, mitochondrial	Cox7a1	Isoform of P56392, Cytochrome c oxidase subunit 7A1, mitochondrial;Cytochrome c oxidase subunit 7A1, mitochondrial	1.25926	0.293809		NaN	NaN	NaN	22.6946	22.7089	22.4583	NaN	22.5141	22.9975	22.561	22.0736	2	2	2	169	169	169	98272	0	14341	62164000	63
A0A0N4SVQ1;Q62425	Cytochrome c oxidase subunit NDUFA4	Ndufa4	Isoform of Q62425, Cytochrome c oxidase subunit NDUFA4;Cytochrome c oxidase subunit NDUFA4	1.19465	0.312488		24.7542	24.9977	24.0946	25.0292	NaN	24.406	24.3766	24.3071	24.2613	24.6262	24.2706	4	4	4	796	796	796	58765	0	1598	240610000	69
Q9QZZ6	Dermatopontin	Dpt	Dermatopontin	1.08278	1.05473		NaN	19.2255	NaN	NaN	18.8639	18.9703	19.2156	19.132	19.0454	18.8114	19.3131	2	2	2	139	139	139	23995	22624	35711	6056200	32
F7ANV6;P97429;D3Z0S1;A0A0N4SV57;A0A0N4SW89;S4R1F2	Annexin;Annexin A4	Anxa4	Isoform of P97429, Annexin (Fragment);Annexin A4;Isoform of P97429, Annexin (Fragment);Isoform of P97429, Annexin (Fragment);Isoform of P97429, Annexin (Fragment);Isoform of P97429, Annexin	1.06702	0.96135		NaN	NaN	NaN	19.1511	NaN	18.5369	19.1056	19.0193	18.8544	18.7423	NaN	4	4	4	214	214	214	24226	0	29002	4443400	18
Q8C3X2;Q8C3X2-2	Coiled-coil domain-containing protein 90B, mitochondrial	Ccdc90b	Coiled-coil domain-containing protein 90B, mitochondrial;Isoform of Q8C3X2, Isoform 2 of Coiled-coil domain-containing protein 90B, mitochondrial	1.00326	0.469887		19.3039	19.5077	NaN	NaN	NaN	19.4147	19.7385	19.963	19.1354	19.1782	NaN	2	2	2	164	164	164	29596	0	17605	6108700	28
Q9D892	Inosine triphosphate pyrophosphatase	Itpa	Inosine triphosphate pyrophosphatase	0.995972	0.746568		19.1614	NaN	19.3499	19.1546	NaN	19.2538	19.2649	19.2627	19.1931	19.4374	19.2041	4	4	4	384	384	384	21897	0	17893	5608600	24
Q6P3F7;Q9ES82	Popeye domain-containing protein 2	Popdc2	Isoform of Q9ES82, Popdc2 protein;Popeye domain-containing protein 2	0.982196	0.932954		19.0505	NaN	NaN	NaN	18.8265	18.8093	19.4153	18.7052	18.7437	18.9404	18.7191	5	5	5	251	251	251	41847	0	12222	4204100	36
E9Q8Q6;A2AST1		Ccdc141	Coiled-coil domain-containing 141;Isoform of E9Q8Q6, Coiled-coil domain-containing 141	0.947824	0.949124		18.4112	18.5616	NaN	NaN	18.6633	18.2834	18.6428	19.0021	18.8597	18.5512	18.3368	6	6	6	65	65	65	17364	0	17787	3701100	17
A0A087WS76;A0A140LHL6;E9Q3S4;A0A087WR30;A0A087WSG0	Mitogen-activated protein kinase kinase kinase 19	Map3k19	Isoform of E9Q3S4, Mitogen-activated protein kinase kinase kinase 19 (Fragment);Isoform of E9Q3S4, Mitogen-activated protein kinase kinase kinase 19;Mitogen-activated protein kinase kinase kinase 19;Isoform of E9Q3S4, Mitogen-activated protein kinase kinas	0.946045	0.168344		24.0876	24.2638	24.047	23.8071	NaN	NaN	23.8329	24.0695	23.5453	NaN	24.0361	2	2	2	21	21	21	13587	7799	30606	137670000	61
Q99KP6-2;Q99KP6;Q99KP6-3	Pre-mRNA-processing factor 19	Prpf19	Isoform of Q99KP6, Isoform 2 of Pre-mRNA-processing factor 19;Pre-mRNA-processing factor 19;Isoform of Q99KP6, Isoform 3 of Pre-mRNA-processing factor 19	0.944779	0.758427		19.0068	NaN	18.9865	18.7074	NaN	18.7102	18.8053	18.8743	18.6658	19.2134	19.0035	6	6	6	182	182	182	57301	0	29229	4634100	29
A0A1B0GR11;Q93092	Transaldolase	Taldo1	Isoform of Q93092, Transaldolase;Transaldolase	0.934723	0.540344		20.528	19.9145	20.6768	NaN	NaN	20.1607	20.1739	20.3432	20.1732	19.93	20.1431	7	7	7	196	196	196	42151	0	13219	13016000	54
Q99LF4	tRNA-splicing ligase RtcB homolog	Rtcb	tRNA-splicing ligase RtcB homolog	0.917726	0.423813		NaN	NaN	19.5053	19.5112	NaN	19.4189	19.3691	19.7555	NaN	19.683	19.5954	9	9	9	358	358	358	55249	0	11847	6942500	29
O55135	Eukaryotic translation initiation factor 6	Eif6	Eukaryotic translation initiation factor 6	0.906403	0.48139		18.5519	18.6085	19.3282	NaN	NaN	19.0304	19.7181	19.6987	NaN	18.6781	NaN	3	3	3	269	269	269	26511	0	68643	6326700	42
O88533;Q5SUV9	Aromatic-L-amino-acid decarboxylase	Ddc	Aromatic-L-amino-acid decarboxylase;Isoform of O88533, Aromatic-L-amino-acid decarboxylase (Fragment)	0.89468	0.622443		19.7038	19.6189	NaN	NaN	19.3545	19.8651	19.7004	19.3524	19.6651	19.6058	19.5289	4	4	4	138	138	138	53873	0	24401	7898700	51
Q9DBR7-2;Q9DBR7	Protein phosphatase 1 regulatory subunit 12A	Ppp1r12a	Isoform of Q9DBR7, Isoform 2 of Protein phosphatase 1 regulatory subunit 12A;Protein phosphatase 1 regulatory subunit 12A	0.887117	1.05474		NaN	NaN	18.9325	NaN	18.8358	18.6972	18.7252	18.8148	18.8212	18.8723	18.9514	4	2	2	39	23	23	11181	0	18692	4081700	32
Q9JI39	ATP-binding cassette sub-family B member 10, mitochondrial	Abcb10	ATP-binding cassette sub-family B member 10, mitochondrial	0.873989	0.42922		19.7327	19.7293	NaN	NaN	NaN	19.5751	19.5384	NaN	19.7736	19.7644	19.9696	5	5	5	141	141	141	77187	0	26902	8284100	13
Q3U0S6	Ras-interacting protein 1	Rasip1	Ras-interacting protein 1	0.862897	0.648237		NaN	19.1065	19.0365	NaN	19.1344	18.8139	19.0071	19.1973	18.9852	19.0796	18.5442	3	3	3	61	61	61	10356	0	2565	5009400	41
O54962	Barrier-to-autointegration factor;Barrier-to-autointegration factor, N-terminally processed	Banf1	Barrier-to-autointegration factor	0.859026	0.745045		18.7956	18.8418	19.3801	NaN	19.6735	19.2467	20.096	20.2747	19.8222	18.9574	18.8056	3	3	3	483	483	483	10102	0	24956	7240300	31
Q62048;D3Z375;Q62048-2	Astrocytic phosphoprotein PEA-15	Pea15;Pea15a	Astrocytic phosphoprotein PEA-15;Isoform of Q62048, Phosphoprotein-enriched in astrocytes 15A (Fragment);Isoform of Q62048, Isoform 2 of Astrocytic phosphoprotein PEA-15	0.853617	0.382998		21.9197	NaN	21.6412	21.4004	21.336	21.4449	21.5519	21.1213	21.25	21.6063	22.0413	3	3	3	40	40	40	15054	0	32331	29840000	72
Q64523;Q6GSS7	Histone H2A type 2-C;Histone H2A type 2-A	Hist2h2ac;Hist2h2aa1	Histone H2A type 2-C;Histone H2A type 2-A	0.834857	0.520055		20.4136	20.6219	20.8682	NaN	21.6388	20.7905	21.0427	20.3471	21.7569	21.6844	20.5463	7	3	2	581	364	14	13988	0	80052	23551000	66
P35385	Heat shock protein beta-7	Hspb7	Heat shock protein beta-7	0.822431	0.683164		20.4568	20.6313	20.7374	20.5504	NaN	20.406	20.7126	20.9891	21.0852	20.6247	20.778	5	5	5	615	615	615	18634	0	46565	17019000	61
P50543	Protein S100-A11	S100a11	Protein S100-A11	0.817081	0.347069		20.4152	20.3228	20.8503	NaN	20.6476	20.7344	20.585	20.3776	20.4942	20.3983	20.5444	1	1	1	163	163	163	11083	0	79421	15180000	63
Q5SUT0;Q5SUS9;Q61545	RNA-binding protein EWS	Ewsr1	Isoform of Q61545, RNA-binding protein EWS;Isoform of Q61545, RNA-binding protein EWS;RNA-binding protein EWS	0.815922	0.483526		NaN	NaN	NaN	18.4555	18.3625	18.5716	18.8289	19.3406	18.1108	18.5827	NaN	3	3	3	86	86	86	64988	0	24445	3677500	28
A0A0R4J0G0;Q8BH04	Phosphoenolpyruvate carboxykinase [GTP], mitochondrial	Pck2	Isoform of Q8BH04, Phosphoenolpyruvate carboxykinase [GTP], mitochondrial;Phosphoenolpyruvate carboxykinase [GTP], mitochondrial	0.793668	0.615208		18.9516	NaN	19.0247	NaN	18.9203	NaN	18.9293	19.1739	18.811	18.8916	NaN	2	2	2	55	55	55	73417	0	22658	4281600	28
A2BE93;Q9EQU5-2;Q9EQU5;A2BE92	Protein SET	Set	Isoform of Q9EQU5, Protein SET (Fragment);Isoform of Q9EQU5, Isoform 2 of Protein SET;Protein SET;Isoform of Q9EQU5, Protein SET (Fragment)	0.785034	0.454995		20.3824	20.548	20.8621	NaN	20.5551	20.6661	20.6544	20.6235	20.6058	20.8106	20.6546	3	3	3	172	172	172	24923	0	1917	16403000	54
P63085	Mitogen-activated protein kinase 1	Mapk1	Mitogen-activated protein kinase 1	0.778971	0.347295		19.4484	19.4992	19.6764	NaN	NaN	19.7675	19.8392	19.6876	19.5676	19.5539	NaN	5	5	4	232	232	19	41275	0	22113	6838500	33
P10833	Ras-related protein R-Ras	Rras	Ras-related protein R-Ras	0.777349	0.440285		20.5012	20.2434	20.5792	NaN	21.0988	21.0755	21.6163	22.252	19.6026	21.366	19.682	4	4	3	229	229	156	23764	0	19075	23347000	26
Q8BHN3;Q8BHN3-2	Neutral alpha-glucosidase AB	Ganab	Neutral alpha-glucosidase AB;Isoform of Q8BHN3, Isoform 2 of Neutral alpha-glucosidase AB	0.761518	0.629497		18.6933	NaN	18.7754	18.3302	NaN	18.7826	18.7721	18.9012	18.888	NaN	18.9554	8	8	8	145	145	145	10691	0	30097	4196700	23
D3Z494;G5E895		Akr1b10	Isoform of G5E895, Aldo-keto reductase family 1, member B10 (aldose reductase);Aldo-keto reductase family 1, member B10 (aldose reductase)	0.759828	0.38694		21.5282	20.9548	21.2887	NaN	21.2516	21.0447	21.2516	21.1664	21.0089	21.3916	21.0992	6	6	6	358	358	358	32745	0	51578	25764000	85
Q5SW88;Q5SW87;Q5SW86		Rab1	Isoform of P62821, RAB1A, member RAS oncogene family;Isoform of P62821, RAB1A, member RAS oncogene family;Isoform of P62821, RAB1A, member RAS oncogene family	0.757152	0.352272		21.49	21.4242	21.5303	NaN	21.5844	21.6109	21.454	21.3749	21.2045	21.6509	21.4728	6	2	0	401	163	0	22372	0	11086	28002000	65
G3UW94;Q9D883;E9Q809;F8WH71;E9Q5Y2;E9PUZ3;E9Q1I7;E9Q5J3;Q8BGJ9-4;Q8BGJ9-2;Q8BGJ9;Q8BGJ9-3;E9PWX6;E9PWM2	Splicing factor U2AF 35 kDa subunit;Splicing factor U2AF 26 kDa subunit	U2af1;U2af1l4	Isoform of Q9D883, MCG14259, isoform CRA_b;Splicing factor U2AF 35 kDa subunit;Isoform of Q8BGJ9, Splicing factor U2AF 26 kDa subunit;Isoform of Q8BGJ9, Splicing factor U2AF 26 kDa subunit;Isoform of Q8BGJ9, Splicing factor U2AF 26 kDa subunit;Isoform of Q	0.751338	0.535799		19.5139	19.4101	19.7754	NaN	19.5967	19.8013	19.7812	19.8346	19.6862	19.7544	19.7843	4	4	4	167	167	167	27825	0	13178	8531000	48
Q9CPU0	Lactoylglutathione lyase	Glo1	Lactoylglutathione lyase	0.74332	0.861019		19.1029	19.0364	19.2332	NaN	19.8383	19.2043	20.6326	20.7975	19.7257	18.9761	18.8853	5	5	5	603	603	603	20809	0	54589	8766700	44
Q920Q8-4;Q920Q8-3;Q920Q8;Q920Q8-2	Influenza virus NS1A-binding protein homolog	Ivns1abp	Isoform of Q920Q8, Isoform 4 of Influenza virus NS1A-binding protein homolog;Isoform of Q920Q8, Isoform 3 of Influenza virus NS1A-binding protein homolog;Influenza virus NS1A-binding protein homolog;Isoform of Q920Q8, Isoform 2 of Influenza virus NS1A-bind	0.741305	0.737994		17.9918	NaN	NaN	NaN	NaN	18.5186	18.4731	18.6949	18.4522	18.456	NaN	2	2	2	107	107	107	66673	56721	77888	2434400	15
Q80UG5-3;A2A6U3;Q80UG5-2;Q80UG5;A2A6U5	Septin-9	2009-09-01	Isoform of Q80UG5, Isoform 3 of Septin-9;Isoform of Q80UG5, Septin-9;Isoform of Q80UG5, Isoform 2 of Septin-9;Septin-9;Isoform of Q80UG5, Septin-9 (Fragment)	0.726456	0.62275		19.5939	19.6269	19.7311	NaN	NaN	19.6754	19.7236	19.3881	19.6698	19.4757	19.7989	5	5	5	141	141	141	64774	0	14489	8079100	35
S4R1L5;S4R2P8;O88738-3;O88738-2;O88738	Baculoviral IAP repeat-containing protein 6	Birc6	Isoform of O88738, Baculoviral IAP repeat-containing protein 6;Isoform of O88738, Baculoviral IAP repeat-containing protein 6;Isoform of O88738, Isoform 3 of Baculoviral IAP repeat-containing protein 6;Isoform of O88738, Isoform 2 of Baculoviral IAP repeat	0.691572	0.735792		NaN	18.3487	19.4886	NaN	NaN	18.4205	18.7424	18.7281	18.1776	18.7762	18.5515	3	3	3	8	8	8	52932	60096	9092	4515200	19
Q8BXZ1	Protein disulfide-isomerase TMX3	Tmx3	Protein disulfide-isomerase TMX3	0.691431	0.901473		16.8437	16.7923	17.0512	16.7296	NaN	NaN	17.9306	17.1892	NaN	NaN	NaN	1	1	1	61	61	61	51847	52383	59557	1043200	10
Q9D6U8	Protein FAM162A	Fam162a	Protein FAM162A	0.688542	0.46664		19.5562	19.7191	19.5615	NaN	20.1431	19.626	20.3526	20.5625	19.9515	19.6464	18.7539	5	5	5	335	335	335	17725	0	23238	9635400	47
Q60994;E9PWU4	Adiponectin	Adipoq	Adiponectin;Isoform of Q60994, Adiponectin (Fragment)	0.681689	0.315595		19.9339	20.0133	NaN	19.8691	NaN	NaN	19.5021	19.5613	19.8893	NaN	19.9219	5	5	5	198	198	198	26809	0	10774	8463300	35
Q78IK2	Up-regulated during skeletal muscle growth protein 5	Usmg5	Up-regulated during skeletal muscle growth protein 5	0.665695	0.52287		22.3497	19.2573	22.2617	22.0368	22.688	22.8613	22.4232	22.8316	22.5022	22.6573	22.4599	4	4	4	448	448	448	63814	0	24267	57466000	109
Q9WTX5	S-phase kinase-associated protein 1	Skp1	S-phase kinase-associated protein 1	0.654977	0.529011		19.698	19.5921	19.9569	NaN	19.7627	19.797	20.3063	20.3225	19.7866	19.725	19.3875	7	7	7	607	607	607	18672	0	54275	9380400	60
Q99PV0;B7ZC27	Pre-mRNA-processing-splicing factor 8	Prpf8	Pre-mRNA-processing-splicing factor 8;Isoform of Q99PV0, Pre-mRNA-processing-splicing factor 8 (Fragment)	0.639187	0.65349		NaN	NaN	19.4746	18.4898	18.7356	19.0421	19.289	18.9912	19.0356	18.4587	18.9074	6	6	6	55	55	55	27361	0	1972	4927600	35
O70209;A0A1B0GSX6	PDZ and LIM domain protein 3	Pdlim3	PDZ and LIM domain protein 3;Isoform of O70209, PDZ and LIM domain 3, isoform CRA_a	0.639174	1.01651		18.4134	18.2673	18.7545	18.3505	NaN	18.329	18.9221	19.126	18.3748	18.5552	18.9229	5	5	5	339	339	339	34299	0	16039	4104200	17
O89086;Q8BG13;S4R2M6	RNA-binding protein 3	Rbm3	RNA-binding protein 3;Isoform of O89086, RNA-binding protein 3;Isoform of O89086, MCG116386, isoform CRA_c	0.629714	1.1251		20.8121	20.9207	21.8273	21.0102	21.2231	21.641	22.4273	22.4927	21.9817	21.2738	21.1685	4	4	4	458	458	458	16604	0	93845	35568000	86
A2AU62;Q64012-2;Q64012;A2AU61;A2AU60	RNA-binding protein Raly	Raly	Isoform of Q64012, RNA-binding protein Raly (Fragment);Isoform of Q64012, Isoform 1 of RNA-binding protein Raly;RNA-binding protein Raly;Isoform of Q64012, RNA-binding protein Raly (Fragment);Isoform of Q64012, RNA-binding protein Raly (Fragment)	0.627376	1.52088		NaN	17.5287	17.6448	17.7071	NaN	18.209	18.6202	18.3971	18.1767	17.9454	18.0652	4	4	4	181	181	181	3169	0	1107	2573300	19
P50396;D6RI86	Rab GDP dissociation inhibitor alpha	Gdi1	Rab GDP dissociation inhibitor alpha;Isoform of P50396, Rab GDP dissociation inhibitor alpha (Fragment)	0.616643	0.582942		19.1758	19.4386	19.2709	19.7658	NaN	19.006	19.5416	19.8251	19.6261	19.1958	19.3311	12	7	7	387	255	255	50521	0	85345	7112500	50
H7BWZ3;Q9JM76;A0A0G2JFK7;D3Z2F7;D3Z2F8	Actin-related protein 2/3 complex subunit 3	Arpc3	Isoform of Q9JM76, Actin-related protein 2/3 complex subunit 3;Actin-related protein 2/3 complex subunit 3;Isoform of Q9JM76, Actin-related protein 2/3 complex subunit 3 (Fragment);Isoform of Q9JM76, Actin-related protein 2/3 complex subunit 3;Isoform of Q	0.614926	0.594079		20.2995	20.1694	20.6461	20.0194	NaN	20.3606	20.6296	20.6465	20.2225	20.56	20.2949	5	5	5	359	359	359	19637	0	35895	15653000	63
Q3UXJ2;P82198	Transforming growth factor-beta-induced protein ig-h3	Tgfbi	Isoform of P82198, Transforming growth factor-beta-induced protein ig-h3;Transforming growth factor-beta-induced protein ig-h3	0.611021	1.06768		18.0711	17.9784	18.1949	NaN	NaN	18.2094	18.2667	18.3006	18.219	18.4379	18.1723	3	3	3	97	97	97	70912	56561	77444	2741100	24
O70435	Proteasome subunit alpha type-3	Psma3	Proteasome subunit alpha type-3	0.601905	0.497875		20.1335	20.2167	20.4759	20.3393	NaN	19.455	20.3177	20.3451	20.4702	20.2093	19.8545	6	6	6	306	306	306	28405	0	81375	12155000	79
Q9DBG9;B1AUD9	Tax1-binding protein 3	Tax1bp3	Tax1-binding protein 3;Isoform of Q9DBG9, Tax1-binding protein 3	0.597678	0.507327		18.7366	18.5428	19.2237	18.2743	NaN	NaN	19.0381	19.1197	19.212	NaN	19.1629	2	2	2	25	25	25	13722	0	31998	4786600	34
Q8VCI5	Peroxisomal biogenesis factor 19	Pex19	Peroxisomal biogenesis factor 19	0.596078	0.462751		19.2027	19.1334	19.1431	NaN	NaN	18.9474	18.9978	18.8378	18.6613	18.9994	19.2699	5	5	5	378	378	378	32733	0	29676	4951100	33
Q8CBM2;A2AL85;Q8BSY0	Aspartyl/asparaginyl beta-hydroxylase	Asph	Isoform of Q8BSY0, Aspartyl/asparaginyl beta-hydroxylase;Isoform of Q8BSY0, Aspartyl/asparaginyl beta-hydroxylase;Aspartyl/asparaginyl beta-hydroxylase	0.588322	0.569923		19.7262	19.661	19.5947	NaN	19.9596	19.8869	19.9393	19.7546	20.1301	19.9109	19.8085	8	8	7	175	175	175	75127	0	13317	9594400	61
Q8BWY3	Eukaryotic peptide chain release factor subunit 1	Etf1	Eukaryotic peptide chain release factor subunit 1	0.58157	0.403266		19.782	19.6402	19.7644	19.5347	NaN	19.7501	19.5175	19.4178	19.6448	19.9423	19.9515	5	5	5	172	172	172	4903	0	23664	8609700	37
O35682;A0A0N4SW94	Myeloid-associated differentiation marker	Myadm	Myeloid-associated differentiation marker;Isoform of O35682, Myeloid-associated differentiation marker (Fragment)	0.57417	0.332185		19.871	20.0151	20.1891	NaN	NaN	20.2714	20.4488	20.3727	20.3082	19.6864	NaN	4	4	4	134	134	134	35284	0	11797	10450000	47
E9QA63;B1ARU4;E9PVY8;Q9QXZ0;B1ARU1;A0A0A0MQA6;F7ACR9;E9QNP1;Q9QXZ0-3;Q9QXZ0-2;Q9QXZ0-4	Microtubule-actin cross-linking factor 1	Macf1	Isoform of Q9QXZ0, Microtubule-actin cross-linking factor 1;Isoform of Q9QXZ0, Microtubule-actin cross-linking factor 1;Isoform of Q9QXZ0, Microtubule-actin cross-linking factor 1;Microtubule-actin cross-linking factor 1;Isoform of Q9QXZ0, Microtubule-acti	0.570022	0.413101		17.9563	NaN	18.3119	NaN	NaN	NaN	18.2739	17.9471	18.2185	NaN	17.9474	5	5	5	15	15	15	83193	0	19101	2315000	20
E9PYH2;Q91V12-2;Q91V12-3;Q91V12-4;Q91V12	Cytosolic acyl coenzyme A thioester hydrolase	Acot7	Isoform of Q91V12, Cytosolic acyl coenzyme A thioester hydrolase;Isoform of Q91V12, Isoform A of Cytosolic acyl coenzyme A thioester hydrolase;Isoform of Q91V12, Isoform C of Cytosolic acyl coenzyme A thioester hydrolase;Isoform of Q91V12, Isoform D of Cyt	0.567768	0.499374		19.013	19.2068	18.8441	NaN	19.5358	19.7377	19.2772	19.422	19.5338	19.6126	19.0405	2	2	2	57	57	57	42826	50352	51152	6672000	53
Q9ET54-6;Q9ET54;Q9ET54-3;Q9ET54-4	Palladin	Palld	Isoform of Q9ET54, Isoform 6 of Palladin;Palladin;Isoform of Q9ET54, Isoform 3 of Palladin;Isoform of Q9ET54, Isoform 4 of Palladin	0.565484	0.377468		19.9766	20.0559	19.9416	NaN	20.3201	20.3089	19.7902	19.6211	20.1813	20.2803	20.6476	5	5	5	64	64	64	15055	0	33623	11881000	50
Q6P3A8-2;Q6P3A8	2-oxoisovalerate dehydrogenase subunit beta, mitochondrial	Bckdhb	Isoform of Q6P3A8, Isoform 2 of 2-oxoisovalerate dehydrogenase subunit beta, mitochondrial;2-oxoisovalerate dehydrogenase subunit beta, mitochondrial	0.563473	0.295853		18.7846	18.7256	18.6875	NaN	NaN	18.5485	19.1552	19.1169	18.8149	18.8356	NaN	4	4	4	183	183	183	35504	0	13208	4267800	20
B7ZCP4;Q8C166;A3KGK7	Copine-1	Cpne1	Isoform of Q8C166, Copine-1;Copine-1;Isoform of Q8C166, Copine-1 (Fragment)	0.56082	0.416159		19.4229	19.3995	19.4038	NaN	18.9539	19.1182	19.2419	19.2023	18.818	19.5262	19.6348	3	3	3	94	94	94	52853	0	13771	6249200	46
Q3UHZ5	Leiomodin-2	Lmod2	Leiomodin-2	0.558888	1.75499		18.1138	18.2968	18.0073	18.4249	18.3155	18.0512	18.7625	19.2119	19.1842	18.2812	18.3626	7	7	7	278	278	278	62018	0	40271	3858900	21
Q9DCU6;A0A1L1SSY9;A0A1L1SU24;A0A1L1STN5	39S ribosomal protein L4, mitochondrial	Mrpl4	39S ribosomal protein L4, mitochondrial;Isoform of Q9DCU6, 39S ribosomal protein L4, mitochondrial (Fragment);Isoform of Q9DCU6, 39S ribosomal protein L4, mitochondrial;Isoform of Q9DCU6, 39S ribosomal protein L4, mitochondrial	0.557373	0.301812		19.9066	19.8219	19.8342	20.1666	NaN	19.9843	19.5214	19.6069	19.7688	20.058	20.0011	5	5	5	286	286	286	33073	0	11239	9881100	44
A0A0J9YUS5;E9PVC6;E9Q9E1;E9PVC5;Q6NZJ6;Q6NZJ6-2	Eukaryotic translation initiation factor 4 gamma 1	Eif4g1	Isoform of Q6NZJ6, Eukaryotic translation initiation factor 4 gamma 1;Isoform of Q6NZJ6, Eukaryotic translation initiation factor 4 gamma 1;Isoform of Q6NZJ6, Eukaryotic translation initiation factor 4 gamma 1;Isoform of Q6NZJ6, Eukaryotic translation init	0.556569	0.280621		18.8482	19.0354	19.0876	NaN	NaN	18.9491	18.9802	18.9099	19.0775	NaN	18.8155	6	6	6	81	81	81	14531	0	31651	5017000	46
A2AFI3;Q9WV02-2;Q91VM5;Q9WV02;A2AFI4	RNA-binding motif protein, X chromosome;RNA-binding motif protein, X chromosome, N-terminally processed;RNA binding motif protein, X-linked-like-1	Rbmx;Rbmxl1	Isoform of Q9WV02, RNA binding motif protein, X chromosome, isoform CRA_b;Isoform of Q9WV02, Isoform 2 of RNA-binding motif protein, X chromosome;RNA binding motif protein, X-linked-like-1;RNA-binding motif protein, X chromosome;Isoform of Q9WV02, RNA-bind	0.556395	0.422375		19.6718	19.4566	20.0243	NaN	19.478	19.577	19.9673	19.9863	19.4079	19.3796	19.6207	5	5	5	186	186	186	32705	0	16655	8448600	59
P32233	Developmentally-regulated GTP-binding protein 1	Drg1	Developmentally-regulated GTP-binding protein 1	0.553048	0.666682		17.5533	17.5237	17.8538	NaN	NaN	17.6841	17.7962	17.6738	17.9374	17.3477	17.5185	2	2	2	12	12	12	40512	0	10798	2066400	17
A0A1Y7VN19;Q9CXR1	Dehydrogenase/reductase SDR family member 7	Dhrs7	Isoform of Q9CXR1, Dehydrogenase/reductase SDR family member 7 (Fragment);Dehydrogenase/reductase SDR family member 7	0.550495	0.669241		19.0036	18.9102	18.5613	NaN	19.1012	19.0037	18.8173	19.239	19.3089	19.2	18.9826	4	4	4	157	157	157	40589	0	13956	5160200	54
Q3UIJ9;E9Q8U3;E9PZ54;E9Q2N5;E9Q565	Myocardial zonula adherens protein	Myzap;Gcom1	Myocardial zonula adherens protein;Isoform of E9PZ54, GRINL1A complex locus;GRINL1A complex locus;Isoform of E9PZ54, GRINL1A complex locus;Isoform of Q3UIJ9, Myocardial zonula adherens protein	0.542849	0.715108		18.1076	18.1887	18.0954	NaN	NaN	18.174	18.0335	17.8703	18.3188	18.2559	18.2644	4	4	4	109	109	109	53896	0	15449	2644000	32
Q9Z130;D3YTQ3;F6VQH5	Heterogeneous nuclear ribonucleoprotein D-like	Hnrnpdl	Heterogeneous nuclear ribonucleoprotein D-like;Isoform of Q9Z130, Heterogeneous nuclear ribonucleoprotein D-like;Isoform of Q9Z130, Heterogeneous nuclear ribonucleoprotein D-like (Fragment)	0.537945	0.765712		18.3581	NaN	19.2088	17.6422	18.6452	19.5203	19.3087	19.0341	18.8147	19.2489	18.8229	4	3	3	229	203	203	33558	0	23481	4930100	34
A0A0A0MQC7;A2A5Y6;P10637	Microtubule-associated protein;Microtubule-associated protein tau	Mapt	Isoform of P10637, Microtubule-associated protein;Isoform of P10637, Microtubule-associated protein;Microtubule-associated protein tau	0.535139	2.70591		19.0033	19.0804	18.8386	19.3016	18.8591	18.6972	19.419	19.431	19.3906	19.846	19.4059	7	7	7	198	198	198	76259	0	36627	6657800	48
P11087-2;P11087	Collagen alpha-1(I) chain	Col1a1	Isoform of P11087, Isoform 2 of Collagen alpha-1(I) chain;Collagen alpha-1(I) chain	0.532921	0.367209		19.8204	20.1258	20.4279	NaN	19.4291	19.7611	20.1298	20.236	19.3878	19.7407	19.9741	6	6	6	86	86	86	11782	0	65856	10064000	54
P61087;A0A0J9YUI1;Q3V3R8;A0A0J9YU07;D3Z4U3	Ubiquitin-conjugating enzyme E2 K	Ube2k	Ubiquitin-conjugating enzyme E2 K;Isoform of P61087, Ubiquitin-conjugating enzyme E2 K;Isoform of P61087, Ubiquitin-conjugating enzyme E2 K;Isoform of P61087, Ubiquitin-conjugating enzyme E2 K;Isoform of P61087, Ubiquitin-conjugating enzyme E2 K	0.531427	0.448663		18.8615	NaN	18.6518	NaN	NaN	18.4992	18.7492	18.7304	18.6036	NaN	18.9481	5	5	5	395	395	395	22406	0	27179	3467100	8
P62245;F8WJ41	40S ribosomal protein S15a	Rps15a	40S ribosomal protein S15a;Isoform of P62245, 40S ribosomal protein S15a (Fragment)	0.522438	0.374779		NaN	20.3169	20.5615	20.1674	19.6841	20.1659	20.3332	20.1545	19.7423	20.2315	20.3368	5	5	5	431	431	431	14839	58343	84269	12455000	38
Q9QZF2	Glypican-1;Secreted glypican-1	Gpc1	Glypican-1	0.522117	0.589983		NaN	18.5321	NaN	18.7877	NaN	NaN	18.4639	18.361	NaN	18.3763	18.8236	4	4	4	127	127	127	61359	57737	81659	3100100	23
E9PZB3;E9PYL9;Q9CXW4;A2BH06	60S ribosomal protein L11	Gm5093;Gm10036;Rpl11	Predicted gene 5093;Predicted gene 10036;60S ribosomal protein L11;Isoform of Q9CXW4, 60S ribosomal protein L11 (Fragment)	0.521925	0.523458		19.9671	18.1154	20.1951	19.4886	NaN	19.9965	19.9721	19.7746	19.5499	19.7013	19.9157	2	2	2	132	132	132	19876	0	10098	8852100	44
Q921K2;P11103	Poly [ADP-ribose] polymerase 1	Parp1	Isoform of P11103, Poly [ADP-ribose] polymerase;Poly [ADP-ribose] polymerase 1	0.514551	0.381801		18.8224	18.7203	19.0568	NaN	19.0914	18.7691	18.9062	19.115	18.7698	19.1169	18.4645	6	6	6	106	106	106	11272	0	12952	4997300	26
Q9WVL3;Q9WVL3-2	Solute carrier family 12 member 7	Slc12a7	Solute carrier family 12 member 7;Isoform of Q9WVL3, Isoform 2 of Solute carrier family 12 member 7	0.50827	0.379096		18.0527	17.7744	17.9635	NaN	NaN	18.3164	18.1511	18.0762	18.0657	NaN	18.0042	3	3	3	46	46	46	11948	57208	79585	2247200	14
Q3UK02;Q99N94	39S ribosomal protein L9, mitochondrial	Mrpl9	Isoform of Q99N94, 39S ribosomal protein L9, mitochondrial;39S ribosomal protein L9, mitochondrial	0.50765	0.509785		18.4933	18.5045	NaN	NaN	NaN	NaN	18.4816	18.4981	NaN	18.5714	18.2605	2	2	2	119	119	119	30839	0	36891	3475300	35
P68369;P05214	Tubulin alpha-1A chain;Tubulin alpha-3 chain	Tuba1a;Tuba3a	Tubulin alpha-1A chain;Tubulin alpha-3 chain	0.495832	0.272611		20.3409	20.4246	21.0354	20.3789	NaN	20.0869	20.7923	20.5684	20.2227	19.4215	20.4746	22	2	1	71	6	31	50135	0	14683	14391000	64
P54869	Hydroxymethylglutaryl-CoA synthase, mitochondrial	Hmgcs2	Hydroxymethylglutaryl-CoA synthase, mitochondrial	0.492987	0.330301		22.042	21.4908	22.0308	19.6079	21.5987	23.6024	22.6497	22.0486	21.1666	22.1507	23.0931	16	16	16	449	449	449	56822	0	10546	53689000	143
Q9WTQ5-2;Q9WTQ5	A-kinase anchor protein 12	Akap12	Isoform of Q9WTQ5, Isoform 2 of A-kinase anchor protein 12;A-kinase anchor protein 12	0.492194	1.447		19.5558	19.4497	20.1624	19.3435	19.399	19.8579	20.4893	20.4661	20.0299	19.8743	19.7415	11	11	11	131	131	131	16974	0	74452	10564000	46
Q9Z0P5-2;Q9Z0P5;A0A1L1SU53;A0A1L1STC8	Twinfilin-2	Twf2	Isoform of Q9Z0P5, Isoform 2 of Twinfilin-2;Twinfilin-2;Isoform of Q9Z0P5, Twinfilin-2 (Fragment);Isoform of Q9Z0P5, Twinfilin-2 (Fragment)	0.48733	0.322455		18.2201	18.5867	18.6243	NaN	18.828	18.6862	18.4946	18.727	19.2385	19.0183	NaN	4	4	4	202	202	202	39311	0	27071	4046800	29
P61021	Ras-related protein Rab-5B	Rab5b	Ras-related protein Rab-5B	0.484112	0.52297		18.6142	NaN	18.6364	18.5687	NaN	18.3166	18.4746	18.5096	18.5933	18.3921	18.5642	5	5	3	316	316	219	23707	60314	9208	3706600	19
Q8QZY1	Eukaryotic translation initiation factor 3 subunit L	Eif3l	Eukaryotic translation initiation factor 3 subunit L	0.477396	0.407767		19.0748	18.9822	18.9863	NaN	19.0699	19.1175	18.9371	19.0056	19.0635	19.1486	19.0734	7	7	7	168	168	168	66612	0	78066	5297300	26
D3YYK8;E9Q6X0;Q8R001-2;Q8R001;Q3TG90	Microtubule-associated protein RP/EB family member 2	Mapre2	Isoform of Q8R001, Microtubule-associated protein RP/EB family member 2 (Fragment);Isoform of Q8R001, Microtubule-associated protein RP/EB family member 2;Isoform of Q8R001, Isoform 2 of Microtubule-associated protein RP/EB family member 2;Microtubule-asso	0.476995	2.12973		18.5622	18.24	18.2165	18.012	17.8665	18.1276	18.865	18.5981	18.8786	18.5213	18.376	5	5	5	354	354	354	29425	0	26394	3668300	18
Q8CC35-3;Q8CC35-2;E9Q3E2;Q8CC35	Synaptopodin	Synpo	Isoform of Q8CC35, Isoform 3 of Synaptopodin;Isoform of Q8CC35, Isoform 2 of Synaptopodin;Isoform of Q8CC35, Synaptopodin;Synaptopodin	0.476376	0.649497		18.1243	18.2466	18.1577	NaN	NaN	17.9818	NaN	18.5621	18.1201	NaN	18.3556	4	4	4	96	96	96	74016	0	13897	2616200	23
Q9D0G0	28S ribosomal protein S30, mitochondrial	Mrps30	28S ribosomal protein S30, mitochondrial	0.474434	0.458989		18.7279	NaN	18.8955	19.146	19.0939	19.0839	18.4385	19.1146	19.0188	19.1565	19.5852	4	4	4	147	147	147	49939	0	3217	5413800	32
Q8K2H2;A0A0A0MQF5	OTU domain-containing protein 6B	Otud6b	OTU domain-containing protein 6B;Isoform of Q8K2H2, OTU domain-containing protein 6B	0.473435	1.06372		17.4937	17.3436	NaN	NaN	16.9984	NaN	17.4958	17.7332	17.0935	17.5653	NaN	2	2	2	153	153	153	33758	59453	88413	1414900	8
A2A9X5;Q9JM14	5(3)-deoxyribonucleotidase, cytosolic type	Nt5c	Isoform of Q9JM14, 5(3)-deoxyribonucleotidase, cytosolic type;5(3)-deoxyribonucleotidase, cytosolic type	0.471949	0.85836		NaN	17.5495	17.6496	NaN	NaN	17.4057	17.6022	17.5278	NaN	17.5049	17.5545	2	2	2	237	237	237	21939	59916	90278	1624700	9
P26883;F6X9I3	Peptidyl-prolyl cis-trans isomerase FKBP1A;Peptidyl-prolyl cis-trans isomerase	Fkbp1a	Peptidyl-prolyl cis-trans isomerase FKBP1A;Isoform of P26883, Peptidylprolyl isomerase (Fragment)	0.471356	0.214908		20.1656	20.185	20.3895	20.3756	NaN	NaN	20.7054	20.6034	19.861	NaN	20.7835	3	3	3	343	343	343	11922	0	51915	13013000	39
E9PVN6;Q9D6K5-2;Q9D6K5;Q9D6K5-4;Q9D6K5-3	Synaptojanin-2-binding protein	Gm20498;Synj2bp	Isoform of Q9D6K5, Predicted gene 20498;Isoform of Q9D6K5, Isoform 2 of Synaptojanin-2-binding protein;Synaptojanin-2-binding protein;Isoform of Q9D6K5, Isoform 4 of Synaptojanin-2-binding protein;Isoform of Q9D6K5, Isoform 3 of Synaptojanin-2-binding prot	0.469092	0.767106		17.3782	17.5114	17.2995	17.2237	NaN	NaN	17.2291	17.0494	NaN	NaN	17.5053	2	2	2	242	242	242	20443	0	13131	1624300	14
Q62376;A0A1B0GR69;A0A1B0GRV8;A0A1B0GRR8;Q62376-2	U1 small nuclear ribonucleoprotein 70 kDa	Snrnp70	U1 small nuclear ribonucleoprotein 70 kDa;Isoform of Q62376, U1 small nuclear ribonucleoprotein 70 kDa (Fragment);Isoform of Q62376, U1 small nuclear ribonucleoprotein 70 kDa;Isoform of Q62376, U1 small nuclear ribonucleoprotein 70 kDa (Fragment);Isoform o	0.466582	0.30517		20.3404	20.1275	20.5487	20.2929	NaN	20.4346	20.0989	20.2379	19.823	20.7542	20.2734	3	3	3	10	10	10	51991	0	21715	13762000	30
P82348;F6YKG7	Gamma-sarcoglycan	Sgcg	Gamma-sarcoglycan;Isoform of P82348, Gamma-sarcoglycan (Fragment)	0.466242	0.407706		19.1395	19.0928	18.9622	NaN	19.7497	19.3247	19.1061	18.998	19.5424	19.38	19.3362	3	3	3	12	12	12	32081	0	42655	6824200	36
P56812;D3Z7Q5	Programmed cell death protein 5	Pdcd5	Programmed cell death protein 5;Isoform of P56812, Programmed cell death protein 5	0.465681	0.745008		19.1362	18.9623	NaN	18.8027	19.0881	19.0989	19.1185	19.2025	19.0697	19.2683	19.3454	4	4	4	365	365	365	14275	0	98485	5666100	35
D3YUT3;D3YUG3;D3Z5R8;D3Z722;Q9CZX8;S4R223	40S ribosomal protein S19	Rps19	Isoform of Q9CZX8, 40S ribosomal protein S19 (Fragment);Isoform of Q9CZX8, 40S ribosomal protein S19 (Fragment);Isoform of Q9CZX8, 40S ribosomal protein S19 (Fragment);Isoform of Q9CZX8, 40S ribosomal protein S19;40S ribosomal protein S19;Isoform of Q9CZX8	0.459316	0.330004		20.1711	20.0109	20.1968	NaN	19.9101	20.1488	20.0037	19.7981	19.864	19.988	20.381	5	5	5	256	256	256	14896	0	11717	10876000	48
P61082;F7CDT0;F6WMC0	NEDD8-conjugating enzyme Ubc12	Ube2m	NEDD8-conjugating enzyme Ubc12;Isoform of P61082, NEDD8-conjugating enzyme Ubc12 (Fragment);Isoform of P61082, NEDD8-conjugating enzyme Ubc12 (Fragment)	0.459272	0.436286		19.0477	18.9867	18.9028	NaN	18.7693	19.2439	18.8504	18.8037	18.9692	19.2252	19.2753	3	3	3	197	197	197	209	56117	76356	5488100	22
D3Z607;P18608	Non-histone chromosomal protein HMG-14	Hmgn1	Isoform of P18608, Non-histone chromosomal protein HMG-14;Non-histone chromosomal protein HMG-14	0.451258	0.29274		18.2206	18.3938	18.119	NaN	17.82	NaN	18.9097	18.614	NaN	17.9307	NaN	1	1	1	384	384	384	9029	0	31991	2414200	8
P62192	26S protease regulatory subunit 4	Psmc1	26S proteasome regulatory subunit 4	0.449925	0.459382		19.3753	19.3478	19.5076	NaN	19.4989	19.3123	19.6255	19.6268	19.384	19.3735	19.2588	7	7	7	23	23	23	49184	0	42094	6889000	41
Q9CPX8	Cytochrome b-c1 complex subunit 10	Uqcr11	Cytochrome b-c1 complex subunit 10	0.448376	0.238621		20.9989	21.0678	21.0494	NaN	21.1315	20.9764	20.5896	20.8176	20.695	20.9861	20.8841	1	1	1	214	214	214	65386	57013	78985	22048000	34
P70333	Heterogeneous nuclear ribonucleoprotein H2	Hnrnph2	Heterogeneous nuclear ribonucleoprotein H2	0.443875	0.57285		19.6278	19.8655	20.2526	19.7845	NaN	20.1477	19.9021	19.8505	20.028	20.1749	20.3551	8	3	3	287	12	12	49279	0	15271	10886000	44
G3UZ34;A2AH85;O08810	116 kDa U5 small nuclear ribonucleoprotein component	Eftud2	Isoform of O08810, 116 kDa U5 small nuclear ribonucleoprotein component;Isoform of O08810, 116 kDa U5 small nuclear ribonucleoprotein component;116 kDa U5 small nuclear ribonucleoprotein component	0.441085	0.538993		19.1114	18.9359	19.0429	18.9728	NaN	19.1115	19.1031	19.1367	19.1894	19.0459	19.1428	9	8	8	141	131	131	10834	0	28285	5453200	33
A0A0J9YVJ6;E9Q9A5;G5E8N7;Q9JLV6-2;Q9JLV6;A0A0J9YUT2;A0A0J9YVH5;A0A0J9YTV1;A0A140LIZ1	Bifunctional polynucleotide phosphatase/kinase;Polynucleotide 3-phosphatase;Polynucleotide 5-hydroxyl-kinase	Pnkp	Isoform of Q9JLV6, Bifunctional polynucleotide phosphatase/kinase;Isoform of Q9JLV6, Bifunctional polynucleotide phosphatase/kinase;Isoform of Q9JLV6, Bifunctional polynucleotide phosphatase/kinase;Isoform of Q9JLV6, Isoform 2 of Bifunctional polynucleotid	0.44091	0.853267		17.9175	17.821	17.9327	NaN	NaN	17.9926	17.876	17.8622	17.8984	18.1891	18.0853	2	2	2	141	141	141	46153	0	20445	2467400	26
A0A1Y7VJW9;Q9WVH9	Fibulin-5	Fbln5	Isoform of Q9WVH9, Fibulin-5;Fibulin-5	0.436878	1.30042		20.0328	19.76	20.0469	19.9057	20.3205	20.0513	20.6729	20.8962	19.7483	20.4704	20.4942	4	4	4	108	108	108	51769	5988	90241	13694000	48
E9PWE8;Q3TT92;Q62188	Dihydropyrimidinase-related protein 3	Dpysl3	Isoform of Q62188, Dihydropyrimidinase-related protein 3;Isoform of Q62188, Dihydropyrimidinase-related protein 3;Dihydropyrimidinase-related protein 3	0.430408	1.77372		22.2029	22.1214	22.4006	21.5702	22.1509	22.259	22.7249	22.7505	22.4548	22.3888	22.4207	19	17	16	473	42	41	73884	0	12034	57423000	221
Q921M7	Protein FAM49B	Fam49b	Protein FAM49B	0.430284	0.747879		17.4388	17.4054	NaN	17.3344	NaN	17.3709	17.6384	17.4532	NaN	NaN	17.2968	3	3	3	216	216	216	36776	0	13736	1410100	4
Q91V92;Q3V117	ATP-citrate synthase	Acly	ATP-citrate synthase;Isoform of Q91V92, ATP-citrate synthase	0.430093	0.696099		18.3604	18.0137	18.6165	17.9824	NaN	18.2646	18.5496	18.3362	18.5909	18.1767	18.4429	4	4	4	64	64	64	11973	0	18498	3374800	22
E9Q3L2;A0A140T8I9		Pi4ka	Phosphatidylinositol 4-kinase alpha;Isoform of E9Q3L2, Phosphatidylinositol 4-kinase alpha	0.428318	0.606094		17.7515	17.9385	17.787	18.1909	NaN	17.6623	18.0354	17.8437	18.0964	18.0055	17.9798	3	3	3	29	29	29	23704	0	12497	2560000	21
Q9D020-1;Q9D020	Cytosolic 5-nucleotidase 3A	Nt5c3a	Isoform of Q9D020, Isoform 1 of Cytosolic 5-nucleotidase 3A;Cytosolic 5-nucleotidase 3A	0.426108	0.227615		20.0521	20.1014	19.9363	20.5853	NaN	19.8736	20.0342	19.8367	19.636	19.9711	19.7822	9	9	9	418	418	418	3379	0	51989	10308000	55
Q9R0H0;Q9R0H0-2;A2A848	Peroxisomal acyl-coenzyme A oxidase 1	Acox1	Peroxisomal acyl-coenzyme A oxidase 1;Isoform of Q9R0H0, Isoform 2 of Peroxisomal acyl-coenzyme A oxidase 1;Isoform of Q9R0H0, Peroxisomal acyl-coenzyme A oxidase 1 (Fragment)	0.419553	0.353106		19.0157	18.9966	18.8502	19.0884	NaN	18.9015	18.8969	18.9656	18.9319	18.8186	18.9789	5	5	5	151	151	151	74648	0	22836	5095100	14
Q3URD3-4;Q3URD3-3;F6UV57;F6YCM8;F8WIH0;D3Z7V3;H7BX64;Q3URD3-5;Q3URD3-2;Q3URD3	Sarcolemmal membrane-associated protein	Slmap	Isoform of Q3URD3, Isoform 4 of Sarcolemmal membrane-associated protein;Isoform of Q3URD3, Isoform 3 of Sarcolemmal membrane-associated protein;Isoform of Q3URD3, Sarcolemmal membrane-associated protein (Fragment);Isoform of Q3URD3, Sarcolemmal membrane-as	0.418722	2.76501		20.0527	20.1964	19.9118	19.764	20.1644	19.8747	20.4268	20.4353	20.6222	20.2922	20.2871	10	10	10	32	32	32	41864	0	40143	12682000	84
Q9DAR7;Q3TBW9	m7GpppX diphosphatase	Dcps	m7GpppX diphosphatase;Isoform of Q9DAR7, m7GpppX diphosphatase	0.417162	0.432408		18.4919	18.1443	18.1853	NaN	18.0144	18.7484	18.0298	18.1738	18.1491	18.7525	18.7544	4	4	4	201	201	201	38988	58824	8574	3329900	25
E0CZE0;Q8VBW6	NEDD8-activating enzyme E1 regulatory subunit	Nae1	Isoform of Q8VBW6, NEDD8-activating enzyme E1 regulatory subunit;NEDD8-activating enzyme E1 regulatory subunit	0.412157	0.496556		19.4362	19.1764	19.6466	NaN	19.7752	19.7753	19.6161	19.5125	19.6427	19.6558	19.7472	5	5	5	159	159	159	57619	0	22608	7809000	53
Q9CXW3;A0A0A6YY29	Calcyclin-binding protein	Cacybp	Calcyclin-binding protein;Isoform of Q9CXW3, Calcyclin-binding protein (Fragment)	0.409937	0.338116		19.1925	19.1035	19.3401	NaN	19.5031	19.2657	18.842	18.9242	19.3138	19.4346	19.6414	3	3	3	105	105	105	2651	59242	87893	6071000	23
E9Q7L0		Ogdhl	Oxoglutarate dehydrogenase-like	0.407734	0.227221		NaN	19.282	18.437	20.7812	19.5019	19.0626	18.7705	19.5509	19.6001	19.3965	18.938	17	6	6	188	111	111	1166	0	36238	6905000	48
Q921L6;Q60598	Src substrate cortactin	Cttn	Isoform of Q60598, Cortactin, isoform CRA_a;Src substrate cortactin	0.405907	1.03738		18.3347	18.2675	18.526	17.5004	18.3582	18.2259	18.9414	18.9857	18.4141	18.5316	18.1673	5	5	5	139	139	139	57086	0	58104	3932000	24
E0CXB9;Q61301-2;Q61301-3;Q61301	Catenin alpha-2	Ctnna2	Isoform of Q61301, Catenin alpha-2;Isoform of Q61301, Isoform 2 of Catenin alpha-2;Isoform of Q61301, Isoform 3 of Catenin alpha-2;Catenin alpha-2	0.405414	0.823831		19.3488	19.2408	19.4445	19.2551	NaN	19.7079	19.4417	19.4648	19.8054	19.7973	19.4585	5	1	1	78	19	19	10673	0	38004	7803900	58
A2AEX7;A2AEY1;A2AEX8;A2AEX6;A2AEY2;P97447-2;P97447	Four and a half LIM domains protein 1	Fhl1	Isoform of P97447, Four and a half LIM domains protein 1;Isoform of P97447, Four and a half LIM domains protein 1 (Fragment);Isoform of P97447, Four and a half LIM domains 1, isoform CRA_b;Isoform of P97447, Four and a half LIM domains protein 1;Isoform of	0.404873	0.187565		19.3748	19.4541	19.8758	19.2577	NaN	NaN	20.0033	20.0924	19.6704	NaN	19.391	3	3	3	157	157	157	23686	57307	80011	7649700	44
Q9D6S7	Ribosome-recycling factor, mitochondrial	Mrrf	Ribosome-recycling factor, mitochondrial	0.40413	0.378192		19.3104	19.2698	NaN	19.3989	19.5325	19.1019	19.1547	19.1328	19.2567	19.722	19.2766	5	5	5	328	328	328	2905	0	2052	6395400	37
Q9QYB5-2;Q9QYB5	Gamma-adducin	Add3	Isoform of Q9QYB5, Isoform 1 of Gamma-adducin;Gamma-adducin	0.403829	0.55592		18.299	17.9412	18.246	NaN	18.3199	18.4771	18.1683	18.6087	18.3515	18.368	18.2932	4	4	4	71	71	71	75406	0	1719	3219300	26
E9Q179;Q8C5Q4	G-rich sequence factor 1	Grsf1	Isoform of Q8C5Q4, G-rich sequence factor 1;G-rich sequence factor 1	0.400351	0.346392		18.8968	18.9101	19.0464	NaN	19.2317	18.9734	18.8335	18.6445	19.0124	19.0201	19.3139	6	6	6	224	224	224	4161	0	13734	5179600	23
Q80UU9	Membrane-associated progesterone receptor component 2	Pgrmc2	Membrane-associated progesterone receptor component 2	0.397656	0.378118		18.3194	18.3169	18.578	NaN	NaN	18.4381	18.6698	18.7765	18.715	NaN	NaN	3	3	3	217	217	217	23334	0	58677	3041700	32
O54984	ATPase Asna1	Asna1	ATPase Asna1	0.391306	0.298777		19.7516	19.6092	19.8574	19.8422	19.801	NaN	19.7047	19.5449	19.6805	19.6783	19.6847	4	4	4	247	247	247	38822	0	4019	8332000	38
Q91ZJ5	UTP--glucose-1-phosphate uridylyltransferase	Ugp2	UTP--glucose-1-phosphate uridylyltransferase	0.390806	0.199169		19.1271	19.1974	19.7292	NaN	19.5553	19.7129	19.382	18.8923	19.5131	18.8875	19.1099	12	2	2	356	47	47	56979	0	15318	7342500	39
Q99L45;E0CXJ3	Eukaryotic translation initiation factor 2 subunit 2	Eif2s2	Eukaryotic translation initiation factor 2 subunit 2;Isoform of Q99L45, Eukaryotic translation initiation factor 2 subunit 2 (Fragment)	0.390295	1.49318		18.8486	18.383	18.6872	18.4076	18.3561	18.9496	18.8891	19.419	18.7638	18.9429	18.9636	4	4	4	202	202	202	38092	0	31148	4866700	20
Q3TKD0;Q8BFY9-2;Q8BFY9	Transportin-1	Tnpo1	Isoform of Q8BFY9, Transportin-1 (Fragment);Isoform of Q8BFY9, Isoform 2 of Transportin-1;Transportin-1	0.387747	0.686807		18.5408	18.7041	18.674	18.3963	NaN	18.5764	18.751	18.8041	18.8894	18.601	18.5458	5	5	4	12	12	105	91736	0	28948	4048200	31
P05125	Natriuretic peptides A;Atrial natriuretic factor;Auriculin-B;Auriculin-A;Atriopeptin-1;Atriopeptin-2	Nppa	Natriuretic peptides A	0.385711	0.836243		22.547	22.7956	22.3614	23.1068	22.8417	22.9547	23.4512	23.8891	22.5784	22.9748	22.8743	3	3	3	421	421	421	16572	0	9422	104290000	196
Q80WJ7;F6QFT1;F6QHD1	Protein LYRIC	Mtdh	Protein LYRIC;Isoform of Q80WJ7, Protein LYRIC (Fragment);Isoform of Q80WJ7, Protein LYRIC (Fragment)	0.384092	0.845519		18.3394	17.8572	17.3635	17.8369	18.7317	18.2154	18.4387	18.1023	18.5654	18.7957	18.3051	5	5	5	173	173	173	63845	0	33298	3348300	27
Q9D0F3	Protein ERGIC-53	Lman1	Protein ERGIC-53	0.382094	0.498864		18.4616	18.4148	18.4396	NaN	NaN	18.4689	18.5104	18.6296	18.4236	NaN	18.3635	3	3	3	114	114	114	57788	55036	71235	3332800	19
P27659	60S ribosomal protein L3	Rpl3	60S ribosomal protein L3	0.382003	1.53943		20.0057	19.8378	20.1079	20.0236	20.2814	20.0091	20.5938	20.6331	20.7343	20.2001	19.97	6	6	6	213	213	213	46109	0	2435	13381000	65
P48758	Carbonyl reductase [NADPH] 1	Cbr1	Carbonyl reductase [NADPH] 1	0.379935	0.416056		19.8475	19.6412	20.1231	19.7222	NaN	19.7103	19.7544	19.8307	19.8244	19.6073	20.1146	8	8	8	44	44	44	30641	0	28633	9377300	43
Q8BP47	Asparagine--tRNA ligase, cytoplasmic	Nars	Asparagine--tRNA ligase, cytoplasmic	0.378538	0.399508		18.6549	18.6933	18.7911	NaN	18.8078	18.825	18.8293	18.7161	18.7931	18.7126	18.6901	3	3	3	7	7	7	64279	0	112	4441000	13
Q99N93	39S ribosomal protein L16, mitochondrial	Mrpl16	39S ribosomal protein L16, mitochondrial	0.377422	0.404493		18.3035	18.4707	NaN	NaN	NaN	18.3243	NaN	18.2415	18.2691	18.3052	18.3842	1	1	1	64	64	64	28803	52274	5907	2840800	32
Q80YD1	ATP-dependent RNA helicase SUPV3L1, mitochondrial	Supv3l1	ATP-dependent RNA helicase SUPV3L1, mitochondrial	0.373138	0.162572		19.9366	19.6608	19.5047	NaN	NaN	19.6049	19.4575	19.1146	NaN	19.7799	19.9455	4	4	4	9	9	9	87004	51626	57021	10135000	9
Q8BGD9	Eukaryotic translation initiation factor 4B	Eif4b	Eukaryotic translation initiation factor 4B	0.369456	0.218377		19.0865	19.1665	NaN	19.2103	NaN	19.4491	NaN	19.3707	19.3909	18.9537	18.9719	3	3	3	105	105	105	68839	0	36421	5848400	30
Q14C51;A0A0U1RQ61	Pentatricopeptide repeat domain-containing protein 3, mitochondrial	Ptcd3	Pentatricopeptide repeat domain-containing protein 3, mitochondrial;Isoform of Q14C51, Pentatricopeptide repeat domain-containing protein 3, mitochondrial	0.368421	1.10189		NaN	18.8011	18.6741	18.4915	18.4636	18.6147	18.5907	19.019	18.8544	18.8532	18.8172	6	6	6	158	158	158	77795	0	17348	4279700	26
Q62009-5;Q62009-4;Q62009-3;Q62009-2;Q62009	Periostin	Postn	Isoform of Q62009, Isoform 5 of Periostin;Isoform of Q62009, Isoform 4 of Periostin;Isoform of Q62009, Isoform 3 of Periostin;Isoform of Q62009, Isoform 2 of Periostin;Periostin	0.368126	1.01918		20.4737	20.8754	21.1366	20.1178	21.1863	21.0014	21.1725	21.3919	21.1296	21.0028	21.1365	13	13	13	287	287	287	87098	0	68936	22321000	134
Q9CQV8;Q9CQV8-2;A2A5N1	14-3-3 protein beta/alpha;14-3-3 protein beta/alpha, N-terminally processed	Ywhab	14-3-3 protein beta/alpha;Isoform of Q9CQV8, Isoform Short of 14-3-3 protein beta/alpha;Isoform of Q9CQV8, 14-3-3 protein beta/alpha (Fragment)	0.36695	0.75244		21.3582	21.0488	21.7785	20.6704	21.7914	21.4741	21.963	22.1564	21.7901	21.5185	21.1746	11	8	8	516	419	419	28086	0	30332	34307000	181
F8WIT2	Annexin	Anxa6	Isoform of P14824, Annexin	0.363234	0.276259		17.233	17.3205	18.652	16.9752	17.1085	16.9505	18.5991	19.347	NaN	17.1186	NaN	39	4	4	649	46	46	75288	0	66656	2335500	13
Q9D4C1;B2KFR3;E9Q8Y6	Lamin tail domain-containing protein 1	Lmntd1	Lamin tail domain-containing protein 1;Isoform of Q9D4C1, Lamin tail domain-containing protein 1 (Fragment);Isoform of Q9D4C1, Lamin tail domain-containing protein 1	0.362784	0.238312		21.228	20.8349	20.4837	20.852	NaN	20.4544	20.5069	20.4316	20.8237	20.7102	20.4326	2	2	2	85	85	85	45937	77888	30535	20071000	32
O89017	Legumain	Lgmn	Legumain	0.357017	0.614793		19.5945	19.5708	19.9194	19.4644	NaN	19.7432	20.1568	20.4156	19.1809	19.9433	19.5167	3	3	3	83	83	83	49372	0	24901	9042200	75
A2AW05;Q08943;Q08943-2	FACT complex subunit SSRP1	Ssrp1	Isoform of Q08943, FACT complex subunit SSRP1 (Fragment);FACT complex subunit SSRP1;Isoform of Q08943, Isoform 2 of FACT complex subunit SSRP1	0.347573	0.370658		19.1716	19.0746	19.33	18.651	NaN	19.4422	18.8337	19.1543	18.8582	19.5483	19.2982	3	3	3	109	109	109	71527	0	14719	6038700	40
P23927;A0A1L1SRG5	Alpha-crystallin B chain	Cryab	Alpha-crystallin B chain;Isoform of P23927, Alpha-crystallin B chain (Fragment)	0.346569	1.35022		23.1479	23.1479	23.1622	23.1778	23.4012	23.1927	23.4081	24.0382	23.7968	23.3013	23.2131	12	12	12	737	737	737	20069	0	22057	118290000	269
P47911	60S ribosomal protein L6	Rpl6	60S ribosomal protein L6	0.345506	1.15993		21.2119	20.7747	20.6342	21.1228	21.1376	21.3115	21.63	21.717	21.1012	21.0987	21.3413	6	6	6	247	247	247	33509	0	1907	25667000	87
Q544X6;P22315	Ferrochelatase;Ferrochelatase, mitochondrial	Fech	Isoform of P22315, Ferrochelatase;Ferrochelatase, mitochondrial	0.344317	0.407225		18.9138	18.6922	18.8644	19.6059	NaN	19.1886	19.2291	19.4591	18.7997	19.377	18.657	5	5	5	201	201	201	47421	0	14116	5619700	17
Q9CQF9;A0A0N4SWD3;F7CIP8	Prenylcysteine oxidase	Pcyox1	Prenylcysteine oxidase;Isoform of Q9CQF9, Prenylcysteine oxidase;Isoform of Q9CQF9, Prenylcysteine oxidase (Fragment)	0.343097	0.227873		18.6594	18.7242	18.6537	18.6911	NaN	NaN	18.7434	18.8822	18.8964	NaN	18.8353	2	2	2	83	83	83	56494	0	36597	4421700	25
P43276	Histone H1.5	Hist1h1b	Histone H1.5	0.342923	0.587094		21.8281	22.1153	20.5856	22.1463	21.2715	21.8071	22.0537	22.1828	21.76	21.7065	22.1398	6	6	6	215	215	215	22576	0	86971	40925000	96
P14602;P14602-2;P14602-3;D3YZ06	Heat shock protein beta-1	Hspb1	Heat shock protein beta-1;Isoform of P14602, Isoform B of Heat shock protein beta-1;Isoform of P14602, Isoform C of Heat shock protein beta-1;Isoform of P14602, Heat shock protein beta-1	0.342606	1.50353		22.9655	22.9147	23.158	22.9387	23.2215	23.1963	23.5171	23.7531	23.5647	23.0561	23.151	7	7	7	589	589	589	23014	0	32331	103400000	259
Q9Z1G3	V-type proton ATPase subunit C 1	Atp6v1c1	V-type proton ATPase subunit C 1	0.340364	0.492759		18.077	18.0358	18.0455	17.8481	NaN	NaN	18.018	17.9124	17.9729	18.1352	18.1116	3	3	3	17	17	17	43887	54054	65854	2671300	16
P61750;E9Q798	ADP-ribosylation factor 4	Arf4	ADP-ribosylation factor 4;Isoform of P61750, ADP-ribosylation factor 4	0.33839	0.500435		17.9393	18.1298	18.6233	17.4474	18.0277	18.6913	19.0289	18.9225	18.7713	17.9588	17.7261	9	6	5	70	511	433	20396	0	31761	4248800	28
Q7TPV4	Myb-binding protein 1A	Mybbp1a	Myb-binding protein 1A	0.338366	0.211148		19.1804	18.9021	18.9985	18.8981	NaN	18.7751	18.8161	18.0783	18.3304	19.115	19.3455	5	5	5	63	63	63	15204	0	54667	4871300	34
P62900;A0A0A6YX26	60S ribosomal protein L31	Rpl31	60S ribosomal protein L31;Isoform of P62900, 60S ribosomal protein L31	0.337218	0.176979		19.0866	NaN	19.3138	19.1225	19.8209	19.62	19.5947	19.6604	19.7139	19.3767	NaN	3	3	3	264	264	264	14463	0	19642	7154400	34
Q9QVP4	Myosin regulatory light chain 2, atrial isoform	Myl7	Myosin regulatory light chain 2, atrial isoform	0.33261	1.75516		24.8004	24.7223	24.7815	24.7585	24.8447	24.5984	25.1763	25.4986	24.8744	25.027	24.8415	12	12	12	80	80	80	1945	0	32331	363770000	606
J3QP56;P97823-2;P97823;D3YUG4;D3Z111	Acyl-protein thioesterase 1	Lypla1	Isoform of P97823, Acyl-protein thioesterase 1;Isoform of P97823, Isoform 2 of Acyl-protein thioesterase 1;Acyl-protein thioesterase 1;Isoform of P97823, Acyl-protein thioesterase 1 (Fragment);Isoform of P97823, Acyl-protein thioesterase 1	0.332582	0.279852		19.9195	19.9808	19.9591	20.0657	NaN	19.7706	20.0032	19.9	19.7406	19.7298	19.7306	6	6	6	567	567	567	23726	0	29664	9677500	51
P26516	26S proteasome non-ATPase regulatory subunit 7	Psmd7	26S proteasome non-ATPase regulatory subunit 7	0.329599	0.344356		18.6261	18.1127	19.2884	NaN	19.1508	19.0961	19.1775	19.2955	18.8837	18.6415	18.3886	3	3	3	196	196	196	36539	0	11043	4907400	30
Q9WV32;Q91Z25;F6THG2	Actin-related protein 2/3 complex subunit 1B	Arpc1b	Actin-related protein 2/3 complex subunit 1B;Isoform of Q9WV32, Actin-related protein 2/3 complex subunit 1B;Isoform of Q9WV32, Actin-related protein 2/3 complex subunit 1B (Fragment)	0.324211	0.439288		NaN	19.0807	19.3521	18.9474	NaN	18.8041	19.2159	19.3485	18.9189	18.9464	19.0051	3	3	3	129	129	129	41063	52438	59836	5370500	25
B2RXS4	Plexin-B2	Plxnb2	Plexin-B2	0.323076	0.403136		18.8744	18.807	18.702	NaN	18.825	18.837	18.8519	18.6215	18.8128	18.8431	18.9114	3	3	3	45	45	45	20623	0	16012	4601500	24
Q922Q8	Leucine-rich repeat-containing protein 59	Lrrc59	Leucine-rich repeat-containing protein 59	0.320649	0.508982		19.1168	NaN	19.1249	18.3589	18.5513	19.0769	18.8916	18.7537	18.7312	18.9697	19.4358	4	4	4	208	208	208	34877	57971	82597	5210300	23
Q9QUR7	Peptidyl-prolyl cis-trans isomerase NIMA-interacting 1	Pin1	Peptidyl-prolyl cis-trans isomerase NIMA-interacting 1	0.314372	0.134867		19.033	18.7378	18.8486	NaN	NaN	20.1122	18.963	19.0473	18.6498	NaN	18.9781	3	3	3	37	37	37	1837	0	1241	4628600	18
Q64514-2;Q64514;A0A087WRC0	Tripeptidyl-peptidase 2	Tpp2	Isoform of Q64514, Isoform Short of Tripeptidyl-peptidase 2;Tripeptidyl-peptidase 2;Isoform of Q64514, Tripeptidyl-peptidase 2	0.313945	0.367829		18.4885	18.5581	18.9804	NaN	18.748	18.6327	18.775	18.7116	18.6398	18.4743	18.7131	5	5	5	7	7	7	13846	0	28339	4069700	34
P03911	NADH-ubiquinone oxidoreductase chain 4	Mtnd4	NADH-ubiquinone oxidoreductase chain 4	0.312392	0.429591		19.3514	20.0371	19.0622	19.3381	20.5802	20.0821	20.5957	20.3815	20.0634	19.9641	19.2665	4	4	4	129	129	129	51881	0	52991	13638000	64
Q9CQE8	UPF0568 protein C14orf166 homolog		UPF0568 protein C14orf166 homolog	0.309209	0.535157		19.1584	19.072	19.14	NaN	19.2176	19.0444	19.417	19.1485	19.1366	19.1287	19.1273	4	4	4	27	27	27	28152	0	45389	5830800	52
P09405	Nucleolin	Ncl	Nucleolin	0.309156	1.24766		21.8915	21.4847	21.4638	21.2681	21.7643	22.0655	22.0198	21.9464	21.8561	22.1048	21.9001	16	16	16	214	214	214	76722	0	10449	38740000	210
G3X977;Q61703;Q3UEG7	Inter-alpha-trypsin inhibitor heavy chain H2	Itih2	Isoform of Q61703, Inter-alpha trypsin inhibitor, heavy chain 2;Inter-alpha-trypsin inhibitor heavy chain H2;Isoform of Q61703, Inter-alpha-trypsin inhibitor heavy chain H2 (Fragment)	0.306696	0.154563		19.4589	19.086	21.0065	19.0233	NaN	19.4235	19.8064	20.1624	19.0168	18.6419	18.9617	7	7	7	177	177	177	10636	0	66743	8314000	47
A0A0G2JEX1;A0A0G2JG59;A0A0G2JFD8;Q7TPW1	Nexilin	Nexn	Isoform of Q7TPW1, Nexilin;Isoform of Q7TPW1, Nexilin (Fragment);Isoform of Q7TPW1, Nexilin;Nexilin	0.302927	0.745333		21.0975	21.2252	21.3064	20.8766	20.089	21.1759	21.377	21.2665	21.1551	21.1662	21.3586	14	14	0	285	285	0	80035	0	71912	25326000	87
G3UY95;G8JL74;G3UXA6;G3UXZ6;G3UZ01;Q8BHD7-2;Q8BHD7	Polypyrimidine tract-binding protein 3	Ptbp3	Isoform of Q8BHD7, Polypyrimidine tract-binding protein 3 (Fragment);Isoform of Q8BHD7, Polypyrimidine tract-binding protein 3;Isoform of Q8BHD7, Polypyrimidine tract-binding protein 3;Isoform of Q8BHD7, Polypyrimidine tract-binding protein 3;Isoform of Q8	0.297989	0.60465		17.0585	NaN	17.2272	17.0351	17.1874	17.1898	17.2106	17.4983	17.1638	17.1962	17.078	2	2	2	349	349	349	16024	65559	31919	1463200	6
A0A0R4J0Z1;P08003	Protein disulfide-isomerase A4	Pdia4	Isoform of P08003, Protein disulfide-isomerase A4;Protein disulfide-isomerase A4	0.297478	1.17868		18.7038	18.7343	19.0658	18.5645	18.6692	19.1693	19.0603	19.5133	19.0136	19.0469	18.9424	8	8	8	178	178	178	72369	0	60176	5401900	31
P24527	Leukotriene A-4 hydrolase	Lta4h	Leukotriene A-4 hydrolase	0.294736	0.928597		20.0657	19.9855	20.2669	19.7007	20.0434	20.1517	20.6213	20.8059	20.1735	20.0944	19.9567	9	9	9	198	198	198	6905	0	33366	13025000	90
P97449	Aminopeptidase N	Anpep	Aminopeptidase N	0.292515	0.772518		19.0579	19.3544	19.1417	18.8265	18.3438	18.7483	19.2737	19.5212	18.7633	19.3041	19.1606	8	8	8	15	15	15	10965	0	20892	6219200	33
Q9WVQ5	Methylthioribulose-1-phosphate dehydratase	Apip	Methylthioribulose-1-phosphate dehydratase	0.290951	0.590165		18.7513	18.3946	17.6158	18.1614	18.1511	18.0181	18.1643	18.1199	18.4704	19.1653	18.445	4	4	4	257	257	257	26949	58038	82605	3776300	22
P82350	Alpha-sarcoglycan	Sgca	Alpha-sarcoglycan	0.290135	0.278339		17.9298	NaN	17.8347	NaN	18.8279	17.8223	17.5917	17.4067	18.6965	18.291	NaN	4	4	4	145	145	145	43286	0	13528	2580900	17
P47791-2;P47791	Glutathione reductase, mitochondrial	Gsr	Isoform of P47791, Isoform Cytoplasmic of Glutathione reductase, mitochondrial;Glutathione reductase, mitochondrial	0.290087	0.699332		18.5657	18.5146	18.5781	NaN	18.6375	18.1622	18.6053	18.7314	18.6739	18.4794	18.5541	3	3	3	137	137	137	51073	60423	92448	4114900	18
E9PVA8		Gcn1l1	eIF-2-alpha kinase activator GCN1	0.289777	0.271628		18.1483	18.2144	18.4624	NaN	18.3822	18.384	18.1869	17.9751	18.2482	18.3001	18.3286	3	3	3	21	21	21	29302	50761	53033	3046000	17
A0A1C7CYU3;Q02819;A0A1B0GR41	Nucleobindin-1	Nucb1	Isoform of Q02819, Nucleobindin 1, isoform CRA_b;Nucleobindin-1;Isoform of Q02819, Nucleobindin-1 (Fragment)	0.288942	0.631949		18.5249	18.7405	18.677	18.714	NaN	18.876	18.671	19.0064	18.6334	18.7266	19.0001	4	4	4	141	141	141	52997	0	10705	4631800	38
P22907;P22907-2;A0A1L1ST19	Porphobilinogen deaminase	Hmbs	Porphobilinogen deaminase;Isoform of P22907, Isoform 2 of Porphobilinogen deaminase;Isoform of P22907, Porphobilinogen deaminase (Fragment)	0.287998	0.167074		18.5345	18.7423	NaN	NaN	19.0675	NaN	18.7673	18.5702	18.6285	18.3315	NaN	4	4	4	166	166	166	39344	0	31868	3967200	24
Q9DB60;B1AS14	Prostamide/prostaglandin F synthase	Fam213b	Prostamide/prostaglandin F synthase;Isoform of Q9DB60, Prostamide/prostaglandin F synthase (Fragment)	0.285158	1.4913		18.6267	18.3478	18.502	18.3331	18.2741	18.1598	18.3311	18.7083	18.7422	18.62	18.8937	5	5	5	438	438	438	2167	0	65472	3789900	36
P84078;P61205;Q8BSL7	ADP-ribosylation factor 1;ADP-ribosylation factor 3;ADP-ribosylation factor 2	Arf1;Arf3;Arf2	ADP-ribosylation factor 1;ADP-ribosylation factor 3;ADP-ribosylation factor 2	0.284781	0.561823		21.9294	21.7059	22.3335	21.2042	22.2231	22.2141	22.4236	22.6051	22.3842	22.0183	21.6678	9	9	5	635	635	448	20697	0	10519	48388000	227
Q9JJI8	60S ribosomal protein L38	Rpl38	60S ribosomal protein L38	0.284642	0.452198		18.6242	18.4353	18.7078	NaN	18.8031	19.0643	19.0078	18.9382	18.7157	18.5987	18.6028	4	4	4	357	357	357	82038	5277	60736	4354200	32
Q5I043;Q5I043-2	Ubiquitin carboxyl-terminal hydrolase 28	Usp28	Ubiquitin carboxyl-terminal hydrolase 28;Isoform of Q5I043, Isoform 2 of Ubiquitin carboxyl-terminal hydrolase 28	0.284023	0.429154		19.124	19.3475	19.762	19.4192	18.6682	19.8523	20.1241	20.2654	19.6578	19.2885	18.8952	5	5	5	88	88	88	11932	0	12931	8457700	17
Q9WVJ3	Carboxypeptidase Q	Cpq	Carboxypeptidase Q	0.28261	0.172348		18.5185	18.3784	18.3981	NaN	NaN	18.1347	18.3022	18.2383	NaN	18.4875	18.5973	3	3	3	96	96	96	51813	47778	43141	4034300	16
Q9CQ71	Replication protein A 14 kDa subunit	Rpa3	Replication protein A 14 kDa subunit	0.282324	0.39875		17.1028	17.0544	NaN	NaN	NaN	17.1301	17.0107	17.0401	NaN	17.31	17.1097	2	2	2	264	264	264	13584	5423	67196	1281300	15
Q99LB4;D3YTL5;P24452	Macrophage-capping protein	Capg	Isoform of P24452, Capping protein (Actin filament), gelsolin-like;Isoform of P24452, Macrophage-capping protein (Fragment);Macrophage-capping protein	0.281664	1.97618		22.7745	22.6017	22.7922	22.7392	22.4979	22.6579	22.9759	23.2059	22.711	22.9699	22.9318	6	6	6	37	37	37	38768	0	40733	79237000	30
Q61792;A2A6G6;A2A6G7;A2A6G8;A2A6G9;A2A6H0;A2A6H1;A2A6G5;E9Q0N6	LIM and SH3 domain protein 1	Lasp1	LIM and SH3 domain protein 1;Isoform of Q61792, LIM and SH3 domain protein 1 (Fragment);Isoform of Q61792, LIM and SH3 domain protein 1 (Fragment);Isoform of Q61792, LIM and SH3 domain protein 1 (Fragment);Isoform of Q61792, LIM and SH3 domain protein 1 (F	0.281658	0.789049		19.1175	19.0588	19.4871	19.3241	NaN	18.9373	19.2509	19.3583	19.445	19.3232	19.2369	4	4	4	205	205	205	29994	0	14236	6198900	33
Q9D0W5	Peptidyl-prolyl cis-trans isomerase-like 1	Ppil1	Peptidyl-prolyl cis-trans isomerase-like 1	0.279842	0.207019		17.9186	NaN	18.0192	NaN	18.0447	18.0564	18.5979	18.2157	NaN	NaN	17.8405	2	2	2	307	307	307	18237	52882	61573	2198200	12
Q99L43;Q6PBC0;A2AMQ5	Phosphatidate cytidylyltransferase 2;Phosphatidate cytidylyltransferase	Cds2	Phosphatidate cytidylyltransferase 2;Isoform of Q99L43, Cds2 protein;Isoform of Q99L43, Phosphatidate cytidylyltransferase	0.276414	0.216331		NaN	18.7004	18.7824	18.646	NaN	18.4857	18.7127	18.8612	18.6539	NaN	NaN	3	3	3	142	142	142	51313	0	243	3747200	10
F7D432;E9PWE0;E0CYV0;P23506;P23506-2	Protein-L-isoaspartate O-methyltransferase;Protein-L-isoaspartate(D-aspartate) O-methyltransferase	Pcmt1	Isoform of P23506, Protein-L-isoaspartate O-methyltransferase (Fragment);Isoform of P23506, Protein-L-isoaspartate O-methyltransferase;Isoform of P23506, Protein-L-isoaspartate O-methyltransferase;Protein-L-isoaspartate(D-aspartate) O-methyltransferase;Iso	0.276408	0.42766		19.2218	19.1056	18.9348	NaN	18.9898	18.924	18.8702	18.8325	19.1899	19.1946	19.2021	5	5	5	321	321	321	29167	0	168	5245300	34
Q99K41	EMILIN-1	Emilin1	EMILIN-1	0.273074	0.607227		19.2726	19.8074	19.5948	18.5849	19.5507	19.743	19.6303	19.4571	20.0293	19.7063	19.6702	4	4	4	77	77	77	10758	0	34903	7944800	37
Q3UTJ2-2;A0A0R4J1T1;B9EKP8;D3Z080;Z4YJR7;Q3UTJ2-5;B2RXQ9	Sorbin and SH3 domain-containing protein 2	Sorbs2	Isoform of Q3UTJ2, Isoform 2 of Sorbin and SH3 domain-containing protein 2;Isoform of Q3UTJ2, Sorbin and SH3 domain-containing protein 2 (Fragment);Isoform of Q3UTJ2, Sorbin and SH3 domain-containing protein 2;Isoform of Q3UTJ2, Sorbin and SH3 domain-conta	0.271911	2.20668		23.1942	23.1891	23.1419	22.802	23.0624	23.2334	23.4544	23.3932	23.2939	23.3229	23.4143	21	21	4	245	245	48	14501	0	32331	106790000	396
P27546-3;P27546-2;P27546	Microtubule-associated protein 4	Map4	Isoform of P27546, Isoform 3 of Microtubule-associated protein 4;Isoform of P27546, Isoform 2 of Microtubule-associated protein 4;Microtubule-associated protein 4	0.271694	1.30068		22.8405	22.7693	23.0236	22.4084	22.7911	22.985	23.2285	23.2611	22.8788	23.0611	22.9439	29	29	22	439	439	341	11365	0	32331	86207000	438
Q20BD0;Q80XR6;Q99020	Heterogeneous nuclear ribonucleoprotein A/B	Hnrnpab	Isoform of Q99020, Heterogeneous nuclear ribonucleoprotein A/B;Isoform of Q99020, Heterogeneous nuclear ribonucleoprotein A/B;Heterogeneous nuclear ribonucleoprotein A/B	0.271104	1.1467		20.2684	20.0744	20.3348	19.6508	20.3608	20.2453	20.3666	20.6605	20.4167	20.3894	20.3012	5	5	5	13	13	13	3621	0	87289	13538000	129
Q8R2K3;Q9CYR0	Single-stranded DNA-binding protein;Single-stranded DNA-binding protein, mitochondrial	Ssbp1	Isoform of Q9CYR0, Single-stranded DNA binding protein 1;Single-stranded DNA-binding protein, mitochondrial	0.270602	0.247271		18.9245	19.0022	18.9941	NaN	18.8773	19.0151	18.8878	18.9877	18.9317	18.5726	18.7581	4	4	4	385	385	385	17156	0	13669	4697300	36
P36552	Oxygen-dependent coproporphyrinogen-III oxidase, mitochondrial	Cpox	Oxygen-dependent coproporphyrinogen-III oxidase, mitochondrial	0.270089	1.47496		18.4296	18.3803	18.0977	17.9951	18.4752	18.3226	18.5145	18.4784	18.3653	18.6339	18.7755	5	5	5	167	167	167	49714	0	1434	3825300	32
D3YX28;D3YX27;Q9JIY5;F6XUR8;F6TCV0;S4R1B3	Serine protease HTRA2, mitochondrial	Htra2	Isoform of Q9JIY5, Serine protease HTRA2, mitochondrial;Isoform of Q9JIY5, Serine protease HTRA2, mitochondrial;Serine protease HTRA2, mitochondrial;Isoform of Q9JIY5, Serine protease HTRA2, mitochondrial (Fragment);Isoform of Q9JIY5, Serine protease HTRA2	0.265559	0.275894		NaN	NaN	18.2477	18.3309	18.1998	18.5032	NaN	18.3786	18.6285	18.5465	18.2596	4	4	4	177	177	177	38945	0	19041	2852100	26
Q8BWB1;B2RQK7;D3YU08	Synaptopodin 2-like protein	Synpo2l	Synaptopodin 2-like protein;Isoform of Q8BWB1, Synaptopodin 2-like protein;Isoform of Q8BWB1, Synaptopodin 2-like protein	0.264642	1.43816		22.6477	22.6383	22.8673	22.1827	22.5669	22.5518	22.9697	22.862	22.7146	22.8649	22.791	21	21	21	396	396	396	10295	0	32331	72313000	345
P21981	Protein-glutamine gamma-glutamyltransferase 2	Tgm2	Protein-glutamine gamma-glutamyltransferase 2	0.2643	3.77996		22.1862	22.1291	22.1005	22.1756	22.2591	22.1752	22.4698	22.5487	22.3603	22.4619	22.3354	22	22	22	509	509	509	7706	0	30856	55109000	368
Q9CPR5;Q9CPR5-2;A0A0A6YVP4	39S ribosomal protein L15, mitochondrial	Mrpl15	39S ribosomal protein L15, mitochondrial;Isoform of Q9CPR5, Isoform 2 of 39S ribosomal protein L15, mitochondrial;Isoform of Q9CPR5, 39S ribosomal protein L15, mitochondrial	0.262979	0.660657		18.9482	19.1407	18.9845	18.0669	18.9832	18.9931	18.9154	18.8797	19.0847	19.3555	19.3434	8	8	8	356	356	356	33541	0	17797	5511500	32
Q64314	Hematopoietic progenitor cell antigen CD34	Cd34	Hematopoietic progenitor cell antigen CD34	0.262235	0.269713		18.4588	18.5656	18.1594	17.2524	NaN	18.5019	18.1306	18.2746	17.7632	18.1524	18.4377	3	3	3	152	152	152	40982	0	8069	3194900	23
G5E814;Q9D8B4	NADH dehydrogenase [ubiquinone] 1 alpha subcomplex subunit 11	Ndufa11	Isoform of Q9D8B4, MCG5603;NADH dehydrogenase [ubiquinone] 1 alpha subcomplex subunit 11	0.258902	0.938753		20.2441	19.8988	19.7104	19.7449	19.9454	20.3282	19.9923	20.2987	20.315	20.5542	20.0274	4	4	4	371	371	371	15115	0	54326	11979000	57
A0A0G2JG10;Q497W9;O35286	Pre-mRNA-splicing factor ATP-dependent RNA helicase DHX15	Dhx15	Isoform of O35286, Pre-mRNA-splicing factor ATP-dependent RNA helicase DHX15;Isoform of O35286, DEAH (Asp-Glu-Ala-His) box polypeptide 15;Pre-mRNA-splicing factor ATP-dependent RNA helicase DHX15	0.258543	0.355875		18.1182	18.0606	18.2373	NaN	18.4272	18.1668	18.1067	18.3452	18.0826	18.2056	18.1492	3	3	3	76	76	76	68578	52219	58932	2994600	15
A0A1B0GT40;Q9D6Y7-4;Q9D6Y7-3;Q9D6Y7-2;Q9D6Y7	Mitochondrial peptide methionine sulfoxide reductase	Msra	Isoform of Q9D6Y7, Mitochondrial peptide methionine sulfoxide reductase;Isoform of Q9D6Y7, Isoform 4 of Mitochondrial peptide methionine sulfoxide reductase;Isoform of Q9D6Y7, Isoform 3 of Mitochondrial peptide methionine sulfoxide reductase;Isoform of Q9D	0.258299	0.191798		NaN	17.5569	17.6396	18.0613	NaN	17.7371	17.9704	17.7988	NaN	NaN	17.6981	2	2	2	201	201	201	19168	0	11405	2200400	27
Q7TMM9	Tubulin beta-2A chain	Tubb2a	Tubulin beta-2A chain	0.257982	1.47519		21.25	21.1403	21.5401	21.2368	21.6372	21.428	21.7557	21.6112	21.7578	21.5884	21.4372	25	8	3	751	337	124	49906	0	10383	33008000	114
Q9JKB3-2;Q9JKB3	Y-box-binding protein 3	Ybx3	Isoform of Q9JKB3, Isoform 2 of Y-box-binding protein 3;Y-box-binding protein 3	0.257395	0.478919		18.9325	19.0015	19.509	18.3728	18.932	19.2911	19.6925	19.7907	18.9892	18.7966	19.0505	7	6	6	613	555	555	30764	0	16543	6401500	37
E9Q852;E9Q9C3;Q9QZQ1-2;Q9QZQ1;E9PYX7	Afadin	Mllt4	Isoform of Q9QZQ1, Afadin;Isoform of Q9QZQ1, Afadin;Isoform of Q9QZQ1, Isoform 1 of Afadin;Afadin;Isoform of Q9QZQ1, Afadin	0.257096	0.264905		17.8408	17.8727	17.936	NaN	NaN	17.9121	17.937	18.0214	17.9546	NaN	18.1242	3	3	3	32	32	32	20452	0	10324	2102900	16
Q3THW5;P0C0S6;Q8R029;Q3UA95	Histone H2A.V;Histone H2A.Z;Histone H2A	H2afv;H2afz	Histone H2A.V;Histone H2A.Z;Isoform of Q3THW5, Histone H2A;Isoform of P0C0S6, Histone H2A	0.257078	0.327854		20.632	20.7633	21.4259	20.4721	21.339	21.3629	22.0791	21.7608	21.3478	20.6091	20.4845	5	3	3	539	414	414	13509	0	12763	25802000	83
Q3UW53;E9PYV4	Protein Niban	Fam129a	Protein Niban;Isoform of Q3UW53, Protein Niban	0.256742	0.624223		17.8245	18.0431	18.5052	NaN	17.3841	18.0066	17.8344	18.2571	17.9604	18.2564	18.4137	2	2	2	39	39	39	10265	54289	67296	2793500	33
Q9Z1Z2	Serine-threonine kinase receptor-associated protein	Strap	Serine-threonine kinase receptor-associated protein	0.253932	1.00742		19.5724	19.3811	19.5476	18.9163	19.5597	19.6546	19.8162	19.8963	19.522	19.6082	19.62	5	5	5	229	229	229	38442	0	83975	8140000	59
Q9D832	DnaJ homolog subfamily B member 4	Dnajb4	DnaJ homolog subfamily B member 4	0.253649	0.920798		19.0311	19.0601	19.0771	18.8716	19.4455	18.7579	19.2513	19.3574	19.6604	19.2533	18.9486	6	6	5	326	326	291	37781	0	38331	6313300	40
P68037;D3YZS3	Ubiquitin-conjugating enzyme E2 L3	Ube2l3	Ubiquitin-conjugating enzyme E2 L3;Isoform of P68037, Ubiquitin-conjugating enzyme E2 L3	0.252765	0.894285		20.1278	20.2087	20.6108	20.1948	20.3995	20.2778	20.7331	20.9948	20.4873	20.388	20.1768	4	4	4	519	519	519	17861	0	59284	15090000	87
Q3TIX9	U4/U6.U5 tri-snRNP-associated protein 2	Usp39	U4/U6.U5 tri-snRNP-associated protein 2	0.250924	0.886903		17.0839	17.0472	17.5457	NaN	NaN	17.357	17.4827	17.7199	17.3255	17.231	17.1995	2	2	2	62	62	62	65146	51414	56451	1548500	14
O70400;S4R1V0	PDZ and LIM domain protein 1	Pdlim1	PDZ and LIM domain protein 1;Isoform of O70400, PDZ and LIM domain protein 1 (Fragment)	0.2504	1.92192		21.5343	21.4755	21.6247	21.1789	21.518	21.4147	21.8128	21.7574	21.6436	21.7569	21.5698	9	9	9	557	557	557	35774	0	16362	33214000	145
P43275	Histone H1.1	Hist1h1a	Histone H1.1	0.246407	0.471995		21.5589	21.5262	21.2139	21.2075	20.7938	21.3709	21.5929	22.2042	20.8537	21.2235	21.7505	7	5	5	315	268	268	21785	0	11865	30672000	101
O35887;Q6XLQ8;G3UWV3;G3V004;G3UWR0	Calumenin	Calu	Calumenin;Isoform of O35887, Calumenin;Isoform of O35887, Calumenin;Isoform of O35887, Calumenin;Isoform of O35887, Calumenin	0.245871	0.738523		19.1467	19.2188	19.4056	19.0493	19.5386	19.5013	19.8873	19.7605	19.4164	18.9966	19.7189	6	6	6	248	248	248	37063	0	36222	7665800	36
Q62093	Serine/arginine-rich splicing factor 2	Srsf2	Serine/arginine-rich splicing factor 2	0.245169	0.622914		18.5995	18.5096	19.113	18.2371	18.6709	18.848	19.1289	19.2624	18.3647	18.9592	18.8257	3	3	3	186	186	186	25476	0	1961	4891000	40
Q8R1Q8	Cytoplasmic dynein 1 light intermediate chain 1	Dync1li1	Cytoplasmic dynein 1 light intermediate chain 1	0.244209	0.803219		19.2297	19.2661	19.7806	19.1644	19.8561	19.5626	19.7742	19.7736	19.977	19.6651	19.4139	7	7	7	231	231	231	56614	0	74302	8439700	89
D3YXG6;Q9CVB6	Actin-related protein 2/3 complex subunit 2	Arpc2	Isoform of Q9CVB6, Arp2/3 complex 34 kDa subunit;Actin-related protein 2/3 complex subunit 2	0.243676	2.01319		20.6747	20.7043	20.763	20.6213	20.8448	20.8826	21.0363	21.008	21.0858	21.0922	20.7384	5	5	5	282	282	282	32512	0	97476	19951000	72
P07901	Heat shock protein HSP 90-alpha	Hsp90aa1	Heat shock protein HSP 90-alpha	0.243247	0.556985		21.2769	21.2073	21.3557	20.1351	20.9398	21.1911	21.2167	21.3761	21.0951	21.251	21.3655	24	13	13	405	254	254	84787	0	21406	25794000	151
Q3UIZ8;Q3UIZ8-2;D3Z630	Myosin light chain kinase 3	Mylk3	Myosin light chain kinase 3;Isoform of Q3UIZ8, Isoform 2 of Myosin light chain kinase 3;Isoform of Q3UIZ8, Myosin light chain kinase 3	0.240459	0.410094		21.0228	20.936	21.3161	22.0264	22.1033	21.1671	21.4827	21.8744	21.78	22.0125	21.1957	16	16	16	421	421	421	86371	0	11628	32903000	167
Q99JZ4;P36536	GTP-binding protein SAR1a	Sar1a	Isoform of P36536, GTP-binding protein SAR1a;GTP-binding protein SAR1a	0.239706	1.61502		19.7114	19.8108	19.6596	19.7888	19.9927	20.0069	20.0556	20.2526	20.1766	19.9769	19.8788	5	4	4	348	293	293	22399	0	20351	10564000	73
Q99K48	Non-POU domain-containing octamer-binding protein	Nono	Non-POU domain-containing octamer-binding protein	0.239643	0.631966		19.9923	19.6046	20.4032	19.4677	19.847	20.2653	20.3427	20.3203	19.9298	19.9239	20.3317	6	6	6	283	283	283	5454	0	40328	11656000	63
F6VW30;P68254;F6YY69;P68254-2	14-3-3 protein theta	Ywhaq	Isoform of P68254, 14-3-3 protein theta (Fragment);14-3-3 protein theta;Isoform of P68254, 14-3-3 protein theta (Fragment);Isoform of P68254, Isoform 2 of 14-3-3 protein theta	0.237509	0.904517		20.513	20.6394	21.1425	20.815	20.7124	20.7423	21.1724	21.1021	21.159	20.9935	20.5643	11	9	9	426	399	399	34348	0	2392	20668000	134
Q9CXW2	28S ribosomal protein S22, mitochondrial	Mrps22	28S ribosomal protein S22, mitochondrial	0.237277	0.279379		19.0622	19.027	18.9375	NaN	18.9878	19.0043	18.6768	18.7357	19.0068	19.0479	19.1607	4	4	4	189	189	189	41192	0	13302	4997300	29
P18760;F8WGL3	Cofilin-1	Cfl1	Cofilin-1;Isoform of P18760, Cofilin-1	0.234582	0.729083		23.3184	23.3585	23.7481	22.8883	23.4462	23.5676	23.7164	24.0127	23.4394	23.4626	23.481	10	10	9	663	663	596	18559	0	25922	128330000	238
E9QQ93		Xirp1	Isoform of O70373, Xin actin-binding repeat-containing protein 1	0.234036	0.584235		21.16	21.3026	21.2004	20.9718	20.2901	21.0913	21.5237	21.3472	20.8841	21.0693	21.3594	22	22	1	395	395	26	12369	0	16818	25601000	135
P60335	Poly(rC)-binding protein 1	Pcbp1	Poly(rC)-binding protein 1	0.233967	0.975305		21.6711	21.6185	21.5986	21.0994	21.3053	21.7886	21.5592	21.6511	21.7591	21.8936	21.8746	11	11	9	652	652	565	37497	0	20006	35770000	200
E9QL12;E9PXU9;A0A0N4SWH3;A0A0N4SUN3;A0A0N4SVX9;Q9ESD7;A0A0N4SWG7	Dysferlin	Dysf	Isoform of Q9ESD7, Dysferlin;Isoform of Q9ESD7, Dysferlin;Isoform of Q9ESD7, Dysferlin;Isoform of Q9ESD7, Dysferlin;Isoform of Q9ESD7, Dysferlin;Dysferlin;Isoform of Q9ESD7, Dysferlin	0.232955	0.472998		20.4983	20.9774	20.1094	21.0845	20.9632	20.1954	20.4465	20.786	20.9035	20.9157	21.3033	17	17	2	138	138	22	23719	0	90963	18781000	124
A0A0R4J0J0;Q9JHU2;Q3UVT7	Palmdelphin	Palmd	Isoform of Q9JHU2, Palmdelphin;Palmdelphin;Isoform of Q9JHU2, Palmdelphin	0.232574	2.08552		20.9446	20.8512	20.7891	20.786	21.1693	20.8548	21.0792	21.1145	21.2259	21.1094	21.1297	8	8	8	256	256	256	62644	0	66872	22499000	66
P34884	Macrophage migration inhibitory factor	Mif	Macrophage migration inhibitory factor	0.231989	1.34275		21.7111	21.782	21.7794	21.5993	21.6379	21.7073	22.0253	22.295	21.7436	21.7345	21.8758	4	4	4	539	539	539	12504	0	12917	43612000	146
A0A0A0MQ68;Q60759	Glutaryl-CoA dehydrogenase, mitochondrial	Gcdh	Isoform of Q60759, Glutaryl-CoA dehydrogenase, mitochondrial;Glutaryl-CoA dehydrogenase, mitochondrial	0.230236	0.146846		18.9191	19.0725	18.9722	19.9042	NaN	18.6277	19.0245	19.1154	18.469	18.6412	18.8425	5	5	5	23	23	23	4957	0	18519	5470200	32
A0A0R4J079;Q8BMP6	Golgi resident protein GCP60	Acbd3	Isoform of Q8BMP6, Acyl-Coenzyme A binding domain containing 3, isoform CRA_b;Golgi resident protein GCP60	0.230109	0.617673		17.4697	17.8835	17.9911	NaN	NaN	17.864	18.2123	18.362	NaN	17.7841	17.4607	2	2	2	61	61	61	60181	0	17749	2164500	16
Q8C754	Vacuolar protein sorting-associated protein 52 homolog	Vps52	Vacuolar protein sorting-associated protein 52 homolog	0.229302	0.477752		17.8023	17.8772	17.9593	17.6132	NaN	17.7895	17.773	NaN	NaN	17.9221	18.118	2	2	2	54	54	54	82043	0	19326	1993700	20
Q8R1H0	Homeodomain-only protein	Hopx	Homeodomain-only protein	0.228755	0.470145		20.6401	20.3508	20.8433	19.7054	20.8358	21.0702	21.0194	20.7156	20.7335	20.7985	20.7481	3	3	3	658	658	658	82821	0	79514	18089000	60
P70195	Proteasome subunit beta type-7	Psmb7	Proteasome subunit beta type-7	0.225942	0.079769		19.7551	NaN	19.8933	19.5713	NaN	19.7373	19.7738	19.6269	19.4831	19.5972	NaN	2	2	2	166	166	166	29891	0	18506	8085500	20
Q9EQI8	39S ribosomal protein L46, mitochondrial	Mrpl46	39S ribosomal protein L46, mitochondrial	0.224161	0.0712981		19.4716	19.5313	19.6874	19.712	NaN	19.6006	19.4033	19.5161	19.7781	NaN	19.9144	4	4	4	216	216	216	32131	0	35499	7715500	40
Q9R0P9	Ubiquitin carboxyl-terminal hydrolase isozyme L1	Uchl1	Ubiquitin carboxyl-terminal hydrolase isozyme L1	0.223513	0.298133		19.4853	19.6634	19.3455	19.2281	19.1581	18.6877	19.6925	20.4215	18.8022	19.7391	18.7689	5	5	5	444	444	444	24838	0	28808	7814800	35
E9QP49;Q99MS7	EH domain-binding protein 1-like protein 1	Ehbp1l1	Isoform of Q99MS7, EH domain-binding protein 1-like protein 1;EH domain-binding protein 1-like protein 1	0.222687	0.774808		19.6446	19.6781	19.6261	19.5826	19.8765	20.061	20.0073	19.6188	20.0784	20.3936	19.7395	7	7	7	96	96	96	1848	0	16683	9735400	28
Q9JMH6;Q9JMH6-2	Thioredoxin reductase 1, cytoplasmic	Txnrd1	Thioredoxin reductase 1, cytoplasmic;Isoform of Q9JMH6, Isoform 2 of Thioredoxin reductase 1, cytoplasmic	0.220463	0.109068		19.2106	19.3095	19.4305	NaN	19.493	19.4516	19.5766	19.6356	NaN	19.476	19.3049	6	6	6	178	178	178	67083	0	21095	6600000	35
P03921	NADH-ubiquinone oxidoreductase chain 5	Mtnd5	NADH-ubiquinone oxidoreductase chain 5	0.220263	0.313101		20.2314	20.3929	20.6187	20.9015	21.2108	20.4817	21.3627	21.0372	21.4811	20.4256	19.9922	4	4	4	94	94	94	68474	0	24545	19092000	112
P49817;H3BKG0;D3Z148;P49817-2	Caveolin-1;Caveolin	Cav1	Caveolin-1;Isoform of P49817, Caveolin-1;Isoform of P49817, Caveolin (Fragment);Isoform of P49817, Isoform 2 of Caveolin-1	0.2191	0.626698		21.717	21.3888	21.7516	21.5934	22.1123	21.908	22.0349	22.3269	21.9218	22.089	21.4489	3	2	2	253	197	197	20538	0	34705	41120000	70
Q62318	Transcription intermediary factor 1-beta	Trim28	Transcription intermediary factor 1-beta	0.217099	1.2853		20.5418	20.3253	20.7106	20.3798	20.3886	20.6697	20.6023	20.5211	20.7382	20.8528	20.8843	5	5	5	98	98	98	88846	0	44535	16948000	91
D3YTY9;A0A0R4J038;O08677-2;O08677-3;O08677	Kininogen-1;Kininogen-1 heavy chain;Bradykinin;Kininogen-1 light chain	Kng1	Isoform of O08677, Kininogen-1;Isoform of O08677, Kininogen-1;Isoform of O08677, Isoform LMW of Kininogen-1;Isoform of O08677, Isoform 3 of Kininogen-1;Kininogen-1	0.215987	0.118619		20.2634	19.8498	21.5036	19.7582	NaN	19.9383	20.5324	20.6186	19.5917	19.6321	19.3959	6	6	6	20	20	20	53204	0	31599	12669000	50
P49586;D3Z3T5;Q811Q9-2;Q811Q9	Choline-phosphate cytidylyltransferase A;Choline-phosphate cytidylyltransferase B	Pcyt1a;Pcyt1b	Choline-phosphate cytidylyltransferase A;Isoform of P49586, Choline-phosphate cytidylyltransferase A;Isoform of Q811Q9, Isoform 2 of Choline-phosphate cytidylyltransferase B;Choline-phosphate cytidylyltransferase B	0.215972	0.144003		18.1407	18.1183	18.1253	NaN	NaN	18.2129	18.3077	18.1314	NaN	NaN	NaN	4	4	4	177	177	177	41666	52549	60227	2555300	12
O35295	Transcriptional activator protein Pur-beta	Purb	Transcriptional activator protein Pur-beta	0.215196	1.36356		20.0068	20.0305	20.1609	19.6593	20.1415	20.0874	20.0971	20.3536	20.2006	20.2167	20.28	4	4	4	389	389	389	33901	0	11734	11983000	57
T1ECW4;Q9WVB0;Q9WVB0-2;S4R1Y2	RNA-binding protein with multiple splicing	Rbpms	Isoform of Q9WVB0, RNA-binding protein with multiple-splicing;RNA-binding protein with multiple splicing;Isoform of Q9WVB0, Isoform 2 of RNA-binding protein with multiple splicing;Isoform of Q9WVB0, RNA-binding protein with multiple-splicing (Fragment)	0.214628	0.679253		19.1017	19.1994	18.2694	18.7737	19.0207	19.041	19.2367	19.1077	19.0512	19.1911	18.9914	4	4	4	33	33	33	20718	0	25235	5620100	43
Q8VHX6-2;Q8VHX6	Filamin-C	Flnc	Isoform of Q8VHX6, Isoform 2 of Filamin-C;Filamin-C	0.21349	2.59893		23.9398	23.958	23.8678	23.688	23.8441	23.8399	24.0007	24.0855	24.173	24.0774	24.0123	50	47	45	337	33	317	28736	0	32331	173830000	776
A2A6Q8;Q9CZ19;P09541	Myosin light chain 4	Myl4	Isoform of P09541, Myosin light chain 4 (Fragment);Isoform of P09541, Myosin light chain 4;Myosin light chain 4	0.212466	0.876528		23.9004	23.7303	23.7908	24.0646	24.1694	23.6322	24.2278	24.4088	23.8781	24.027	23.9271	14	13	13	77	712	712	21045	0	32331	190730000	408
Q9CX86	Heterogeneous nuclear ribonucleoprotein A0	Hnrnpa0	Heterogeneous nuclear ribonucleoprotein A0	0.210722	0.578625		19.1303	18.9471	19.5162	18.7111	18.9348	19.2501	19.5007	19.7243	19.0364	19.1273	19.0728	3	3	3	141	141	141	3053	0	22177	6556500	37
Q9Z1Q5	Chloride intracellular channel protein 1	Clic1	Chloride intracellular channel protein 1	0.210379	0.936162		21.3902	21.1912	21.4928	20.8881	21.4946	21.432	21.4694	21.4412	21.388	21.7366	21.5908	7	7	7	452	452	452	27013	0	20188	29554000	182
Q6A0A9	Constitutive coactivator of PPAR-gamma-like protein 1	FAM120A	Constitutive coactivator of PPAR-gamma-like protein 1	0.210054	0.583559		17.9751	18.0743	18.2282	NaN	18.2564	17.807	18.1055	18.3897	18.0963	NaN	18.0201	4	4	4	61	61	61	12164	55432	73227	2616100	15
Q91WS0	CDGSH iron-sulfur domain-containing protein 1	Cisd1	CDGSH iron-sulfur domain-containing protein 1	0.209811	0.529726		20.9293	20.9154	20.3846	21.0968	20.261	20.206	20.8838	21.0718	20.6132	20.8545	20.7867	4	4	4	38	38	38	12097	0	22435	19527000	69
Q8VCF0	Mitochondrial antiviral-signaling protein	Mavs	Mitochondrial antiviral-signaling protein	0.209293	0.259749		18.3103	18.012	17.7685	NaN	17.9837	17.9804	17.7197	17.7035	18.0183	18.0117	18.2219	3	3	3	107	107	107	53398	57405	80329	2500000	33
E9Q5H2;E9PZF5;P97822-2;P97822	Acidic leucine-rich nuclear phosphoprotein 32 family member E	Anp32e	Isoform of P97822, Acidic leucine-rich nuclear phosphoprotein 32 family member E (Fragment);Isoform of P97822, Acidic leucine-rich nuclear phosphoprotein 32 family member E (Fragment);Isoform of P97822, Isoform 2 of Acidic leucine-rich nuclear phosphoprote	0.20924	0.481148		19.1013	19.0765	19.7156	18.601	18.7795	19.4253	19.5067	19.4746	19.0081	19.2119	19.4276	3	3	3	308	308	308	12078	56529	77415	6648500	31
P62918	60S ribosomal protein L8	Rpl8	60S ribosomal protein L8	0.208866	1.1224		20.5859	20.4723	20.7126	20.5088	20.3093	20.8259	20.8681	20.8214	20.9511	20.6989	20.5506	5	5	5	23	23	23	28024	0	11215	17769000	78
Q99PR8	Heat shock protein beta-2	Hspb2	Heat shock protein beta-2	0.208095	1.75452		20.0174	19.8009	20.0695	20.2123	20.178	20.0991	20.3165	20.3273	20.1664	20.2364	20.3081	5	5	5	495	495	495	20374	0	28751	12468000	70
Q5SSK3;B7ZCA9	Transcription elongation factor, mitochondrial	Tefm	Transcription elongation factor, mitochondrial;Isoform of Q5SSK3, Transcription elongation factor, mitochondrial (Fragment)	0.207783	0.232268		NaN	17.407	17.3824	17.3124	NaN	17.7335	17.5097	17.6354	NaN	NaN	NaN	2	2	2	118	118	118	41873	0	13255	1507400	8
Q9D1M0	Protein SEC13 homolog	Sec13	Protein SEC13 homolog	0.207273	0.808752		19.1778	18.9583	19.3656	18.7324	18.8898	19.1835	19.4422	19.2682	18.9167	19.2691	19.3962	3	3	3	205	205	205	35565	0	91393	6257200	40
P62983;A0A0A6YW67;E9Q9J0;E9Q4P0;E9Q5F6;E9QNP0;Q5SX22;P62984;P0CG49;P0CG50	Ubiquitin-40S ribosomal protein S27a;Ubiquitin;40S ribosomal protein S27a;Ubiquitin-60S ribosomal protein L40;Ubiquitin;60S ribosomal protein L40;Polyubiquitin-B;Ubiquitin;Polyubiquitin-C;Ubiquitin;Ubiquitin-related 1;Ubiquitin-related 2	Rps27a;Gm8797;Uba52;Kxd1;Ubc;Ubb	Ubiquitin-40S ribosomal protein S27a;MCG23377, isoform CRA_b;Isoform of P62984, Ubiquitin-60S ribosomal protein L40 (Fragment);Isoform of Q80XH1, KxDL motif-containing protein 1 (Fragment);Isoform of P0CG50, Polyubiquitin-C (Fragment);Isoform of Q80XH1, Kx	0.206881	0.590953		21.5157	21.3887	21.8853	21.5006	21.174	21.4159	21.6021	22.2729	21.5974	21.4717	21.4905	6	6	6	506	506	506	17951	0	91157	33800000	96
Q3THE2	Myosin regulatory light chain 12B	Myl12b	Myosin regulatory light chain 12B	0.206074	1.04916		21.6574	21.4946	21.8162	21.5365	21.6588	21.8103	21.9558	21.9732	21.7899	22.1001	21.5228	8	8	1	622	622	116	19779	0	10259	37867000	157
P67984	60S ribosomal protein L22	Rpl22	60S ribosomal protein L22	0.203759	1.09972		20.6843	20.4556	20.4351	20.4204	20.4644	20.8451	20.8163	20.4981	20.6871	20.9074	20.864	3	3	3	422	422	422	14759	0	25321	17449000	73
Q5FWK3;A2AH25	Rho GTPase-activating protein 1	Arhgap1	Rho GTPase-activating protein 1;Isoform of Q5FWK3, Rho GTPase-activating protein 1	0.203704	1.17897		19.7747	19.8846	20.1064	19.7323	20.0166	20.0773	20.2933	20.1701	19.8662	20.1195	20.2293	4	4	4	207	207	207	5041	0	86483	14118000	78
Q9R1P0;E9PW69;E9Q0X0	Proteasome subunit alpha type-4;Proteasome subunit alpha type	Psma4	Proteasome subunit alpha type-4;Isoform of Q9R1P0, Proteasome subunit alpha type (Fragment);Isoform of Q9R1P0, Proteasome subunit alpha type (Fragment)	0.202526	1.03615		20.2498	20.2949	20.3908	19.8624	20.1193	20.3361	20.5279	20.4635	20.1581	20.5336	20.374	5	5	5	326	326	326	2947	0	46047	13557000	98
P47962;D3YYV8	60S ribosomal protein L5	Rpl5	60S ribosomal protein L5;Isoform of P47962, 60S ribosomal protein L5 (Fragment)	0.201963	0.762068		21.2833	21.0812	21.4535	20.9002	20.887	21.4892	21.5307	21.5802	21.2691	21.311	21.2307	6	6	6	347	347	347	344	0	90135	27255000	91
J3QNU6;Q8BWG8-2;Q8BWG8;E0CY53	Beta-arrestin-1	Arrb1	Isoform of Q8BWG8, Beta-arrestin-1;Isoform of Q8BWG8, Isoform 1B of Beta-arrestin-1;Beta-arrestin-1;Isoform of Q8BWG8, Beta-arrestin-1 (Fragment)	0.201595	0.208114		17.933	NaN	18.4554	17.691	NaN	NaN	18.0755	18.0842	NaN	17.933	18.0032	2	2	2	129	129	129	47106	0	13487	2503700	31
E9Q1W0;E9Q1T1;A0A0G2JGS4;Q6PHZ2-2;Q6PHZ2-4;Q6PHZ2;Q6PHZ2-5;E9Q1V9;Q8CCM0	Calcium/calmodulin-dependent protein kinase type II subunit delta	Camk2d	Isoform of Q6PHZ2, Calcium/calmodulin-dependent protein kinase type II subunit delta;Isoform of Q6PHZ2, Calcium/calmodulin-dependent protein kinase type II subunit delta;Isoform of Q6PHZ2, Calcium/calmodulin-dependent protein kinase type II subunit delta;I	0.201086	0.635773		21.5243	21.5191	21.6813	21.0505	21.9893	21.8263	21.6683	21.6255	21.9113	21.8995	21.8931	8	8	6	23	23	17	57748	0	1357	36275000	139
Q8VEK3-2;Q8VEK3	Heterogeneous nuclear ribonucleoprotein U	Hnrnpu	Isoform of Q8VEK3, Isoform 2 of Heterogeneous nuclear ribonucleoprotein U;Heterogeneous nuclear ribonucleoprotein U	0.200978	0.984416		22.286	22.2841	22.6258	22.074	22.1754	22.3972	22.5997	22.7329	22.2667	22.4624	22.4786	15	15	15	272	272	272	86805	0	31074	63049000	279
Q91V77;P56565	Protein S100;Protein S100-A1	S100a1	Isoform of P56565, Protein S100;Protein S100-A1	0.200098	0.34791		22.2883	22.4139	22.6271	22.9855	23.0741	22.368	23.2318	23.1705	23.098	22.5734	22.0574	6	6	6	628	628	628	10505	0	17774	74893000	150
Q9ESL4-2;A2ASW6;Q9ESL4-3;Q9ESL4	Mitogen-activated protein kinase kinase kinase MLT	Zak	Isoform of Q9ESL4, Isoform 2 of Mitogen-activated protein kinase kinase kinase 20;Isoform of Q9ESL4, Mitogen-activated protein kinase kinase kinase 20 (Fragment);Isoform of Q9ESL4, Isoform 3 of Mitogen-activated protein kinase kinase kinase 20;Mitogen-acti	0.199798	0.234985		17.9119	17.9105	17.9085	18.1277	NaN	NaN	18.0951	18.0442	17.8725	NaN	17.4894	3	3	3	84	84	84	51366	56338	77051	2332400	21
Q9D1X0	Nucleolar protein 3	Nol3	Nucleolar protein 3	0.19939	0.641711		19.4084	19.6783	19.6903	19.9444	19.2542	19.1311	19.8764	19.9098	19.5843	19.6821	19.5332	5	5	5	382	382	382	24567	0	98978	8622000	68
A1BN54;Q7TPR4	Alpha-actinin-1	Actn1	Isoform of Q7TPR4, Alpha actinin 1a;Alpha-actinin-1	0.198672	1.01572		20.6603	20.7273	20.821	20.3209	20.9871	20.7988	20.8845	21.0365	20.9219	20.9491	20.7976	34	14	14	408	242	242	10272	0	66377	21321000	109
P31001	Desmin	Des	Desmin	0.198574	2.53697		26.3744	26.4571	26.2649	26.2802	26.2956	26.3827	26.5222	26.4269	26.6157	26.4974	26.6431	34	31	31	67	65	65	53497	0	32331	987380000	1372
A0A1W2P729;Q9QXT0	Protein canopy homolog 2	Cnpy2	Isoform of Q9QXT0, Protein canopy homolog 2 (Fragment);Protein canopy homolog 2	0.198501	0.168592		18.678	18.7389	19.1389	18.301	NaN	18.8596	18.8765	18.8247	NaN	18.7164	19.016	3	3	3	279	279	279	15316	0	1292	4195200	33
P16045	Galectin-1	Lgals1	Galectin-1	0.196824	0.401629		22.9904	22.9966	23.1496	22.5554	22.4092	22.9601	23.3012	23.468	22.3162	23.0429	23.0738	8	8	8	793	793	793	14866	0	10026	90026000	183
Q8BMK4	Cytoskeleton-associated protein 4	Ckap4	Cytoskeleton-associated protein 4	0.196706	1.08264		21.5296	21.6387	21.7915	21.1894	21.5456	21.4257	21.8879	21.6952	21.6139	21.6702	21.7166	13	13	13	327	327	327	63691	0	81122	34128000	127
Q61990-2;Q61990;Q61990-3	Poly(rC)-binding protein 2	Pcbp2	Isoform of Q61990, Isoform 2 of Poly(rC)-binding protein 2;Poly(rC)-binding protein 2;Isoform of Q61990, Isoform 3 of Poly(rC)-binding protein 2	0.194494	0.703387		19.7237	19.8843	19.8293	19.5643	20.3008	19.8356	19.8884	19.8606	20.3872	20.0934	20.0245	9	7	7	523	429	429	34917	0	42334	10845000	86
Q9D9V3-2;Q9D9V3	Ethylmalonyl-CoA decarboxylase	Echdc1	Isoform of Q9D9V3, Isoform 2 of Ethylmalonyl-CoA decarboxylase;Ethylmalonyl-CoA decarboxylase	0.194206	0.305336		17.8032	NaN	17.7571	17.7716	17.8506	17.8659	17.6981	17.6547	17.8788	18.0342	17.5699	2	2	2	161	161	161	32727	0	23844	2289900	26
Q6P069-2;Q6P069	Sorcin	Sri	Isoform of Q6P069, Isoform 2 of Sorcin;Sorcin	0.19413	0.377724		18.2227	17.4309	17.9118	18.1751	17.5503	17.9491	18.3872	17.8565	17.4087	18.4799	18.2049	1	1	1	12	12	12	20296	0	3512	2783700	25
Q9D338	39S ribosomal protein L19, mitochondrial	Mrpl19	39S ribosomal protein L19, mitochondrial	0.192129	0.121881		18.6806	18.7278	18.7774	NaN	NaN	18.6472	18.7676	18.7892	NaN	18.4739	18.639	2	2	2	82	82	82	33578	65588	31973	3497200	7
P62814	V-type proton ATPase subunit B, brain isoform	Atp6v1b2	V-type proton ATPase subunit B, brain isoform	0.191795	0.978203		18.4827	18.435	18.5958	18.0456	18.5202	18.6811	18.6308	18.6821	18.6438	18.7798	18.5228	6	6	6	211	211	211	5655	0	18273	4040500	25
Q06890;E9Q9B8;E9PUU2;E9PXG5;E9Q8Y5	Clusterin;Clusterin beta chain;Clusterin alpha chain	Clu	Clusterin;Isoform of Q06890, Clusterin (Fragment);Isoform of Q06890, Clusterin (Fragment);Isoform of Q06890, Clusterin (Fragment);Isoform of Q06890, Clusterin (Fragment)	0.191584	0.40308		17.6585	17.6075	18.2474	18.0212	NaN	NaN	17.9615	18.0519	17.8988	NaN	17.8866	2	2	2	74	74	74	51655	5152	56623	2083400	18
Q01405;E9Q1S3	Protein transport protein Sec23A	Sec23a	Protein transport protein Sec23A;Isoform of Q01405, Protein transport protein Sec23A	0.191032	1.67959		20.1584	20.2982	20.3851	20.2274	20.3275	20.4761	20.4146	20.6253	20.3957	20.4555	20.6245	10	10	10	233	233	233	86161	0	85196	15027000	97
Q8BGJ5;Q922I7;P17225;Q8CB58;E9QMW9	Polypyrimidine tract-binding protein 1	Ptbp1	Isoform of P17225, MCG13402, isoform CRA_a;Isoform of P17225, MCG13402, isoform CRA_c;Polypyrimidine tract-binding protein 1;Isoform of P17225, MCG13402, isoform CRA_d;Isoform of P17225, Polypyrimidine tract-binding protein 1	0.190693	1.00225		21.1851	21.4733	21.5529	21.0936	21.4542	21.4603	21.5377	21.7091	21.3153	21.5714	21.6695	9	9	9	372	372	372	56891	0	14064	30669000	132
Q9DCD0	6-phosphogluconate dehydrogenase, decarboxylating	Pgd	6-phosphogluconate dehydrogenase, decarboxylating	0.19035	0.611576		19.619	19.6157	19.959	19.2877	19.2919	19.7407	19.9604	20.0876	19.5002	19.6963	19.6355	5	5	5	137	137	137	53247	0	25169	9085400	58
A0A1W2P7G2;Q9D1J3	SAP domain-containing ribonucleoprotein	Sarnp	Isoform of Q9D1J3, SAP domain-containing ribonucleoprotein;SAP domain-containing ribonucleoprotein	0.189653	0.579182		18.5422	18.5528	18.7064	18.0085	18.564	18.797	18.8555	19.0501	18.4071	18.5831	18.6948	3	3	3	339	339	339	14114	0	64002	4254900	27
Q3TMN1;Q3UI33;O08663	Methionine aminopeptidase 2	Metap2	Isoform of O08663, Methionine aminopeptidase 2;Isoform of O08663, Methionine aminopeptidase 2;Methionine aminopeptidase 2	0.188964	0.559558		19.428	19.171	18.8228	19.2674	19.0958	19.569	19.4399	19.1479	19.1151	19.6735	19.6968	9	9	9	347	347	347	50526	0	51893	6932900	44
Q9WUM4	Coronin-1C	Coro1c	Coronin-1C	0.188212	0.401744		19.1097	19.1004	19.6	18.8189	19.9862	19.7165	19.7088	19.7776	19.4162	19.4456	19.536	4	4	4	171	171	171	5312	0	2028	8426700	46
A0A0G2JFH2			Isoform of P27546, Microtubule-associated protein (Fragment)	0.188154	0.440531		19.3295	19.0763	18.6527	19.569	19.6844	19.2686	19.2793	19.0977	19.6735	19.6799	19.5275	9	2	2	11	35	35	15267	0	13547	7261900	32
Q9QZQ8-2;Q9QZQ8	Core histone macro-H2A.1	H2afy	Isoform of Q9QZQ8, Isoform 1 of Core histone macro-H2A.1;Core histone macro-H2A.1	0.183917	0.351116		19.7467	19.2752	18.6318	19.6542	19.9462	19.692	19.5258	19.3859	19.7378	19.8614	19.8637	6	6	4	309	309	238	39289	0	15088	8448400	61
Q3U1J4	DNA damage-binding protein 1	Ddb1	DNA damage-binding protein 1	0.183829	1.05815		19.7231	19.7489	19.934	19.4141	19.6627	19.9628	19.9734	19.912	20.0315	19.8233	19.8838	12	12	12	201	201	201	12685	0	85624	9944200	73
P48036	Annexin A5	Anxa5	Annexin A5	0.183611	0.8798		23.9631	23.8081	24.1673	23.7331	23.7957	24.0618	24.2318	24.3412	23.8673	24.1409	23.9446	19	19	19	621	621	621	35752	0	32331	181250000	412
H7BX95;Q6PDM2-3;Q6PDM2-2;Q6PDM2	Serine/arginine-rich splicing factor 1	Srsf1	Isoform of Q6PDM2, Serine/arginine-rich-splicing factor 1;Isoform of Q6PDM2, Isoform 3 of Serine/arginine-rich splicing factor 1;Isoform of Q6PDM2, Isoform 2 of Serine/arginine-rich splicing factor 1;Serine/arginine-rich splicing factor 1	0.182266	0.750206		20.4756	20.3524	20.6532	20.1146	20.0672	20.6116	20.5479	20.769	20.3852	20.5692	20.5354	8	8	8	316	316	316	28329	0	43905	15624000	74
Q9CQS4	Solute carrier family 25 member 46	Slc25a46	Solute carrier family 25 member 46	0.182144	0.146058		17.9794	NaN	17.8402	18.1653	NaN	18.1565	18.073	17.9598	NaN	NaN	17.971	2	2	2	117	117	117	46224	0	19318	2157400	15
Q5SS83;Q60634-3;Q60634-2;Q60634	Flotillin-2	Flot2	Isoform of Q60634, Flotillin 2, isoform CRA_a;Isoform of Q60634, Isoform 3 of Flotillin-2;Isoform of Q60634, Isoform 2 of Flotillin-2;Flotillin-2	0.180591	0.354873		19.7729	19.7229	19.5079	NaN	19.6933	19.5881	19.4723	19.724	19.8231	19.7092	19.5029	6	6	6	182	182	182	47116	0	10715	8041600	28
P62702	40S ribosomal protein S4, X isoform	Rps4x	40S ribosomal protein S4, X isoform	0.18043	0.883377		21.9585	21.9187	22.073	21.4296	21.8369	21.9574	21.9604	22.0481	21.9354	22.1405	22.1295	12	12	12	395	395	395	29597	0	69539	42829000	130
Q9WVA4	Transgelin-2	Tagln2	Transgelin-2	0.17973	0.974186		22.4879	22.4064	22.5397	22.2124	22.6469	22.6531	22.5514	22.4729	22.8895	22.7524	22.6878	12	12	12	714	714	714	22395	0	20185	66567000	255
P62264;D3YVF4;D3Z7I1	40S ribosomal protein S14	Rps14	40S ribosomal protein S14;Isoform of P62264, 40S ribosomal protein S14 (Fragment);Isoform of P62264, 40S ribosomal protein S14 (Fragment)	0.179444	0.550372		20.8031	20.783	20.9558	20.362	20.4516	20.7727	21.0287	21.2799	20.6138	20.5902	20.8249	7	7	7	596	596	596	16273	0	25497	19377000	74
Q9JJZ2	Tubulin alpha-8 chain	Tuba8	Tubulin alpha-8 chain	0.178845	0.744749		19.7888	19.8978	19.6423	19.8332	19.6935	19.9324	19.846	19.5549	20.2416	20.1302	20.1117	19	7	7	599	265	265	50051	0	40902	10427000	77
P63101	14-3-3 protein zeta/delta	Ywhaz	14-3-3 protein zeta/delta	0.17851	0.910546		23.189	23.1235	23.5176	22.9489	23.2238	23.1576	23.5197	23.4902	23.379	23.3464	23.1243	14	12	12	563	531	531	27771	0	32331	109540000	356
Q9QUI0;A0A0A6YXF6;Q9CR99	Transforming protein RhoA	Rhoa;4930544G11Rik	Transforming protein RhoA;Isoform of Q9QUI0, Transforming protein RhoA (Fragment);RIKEN cDNA 4930544G11	0.176311	0.608727		21.5574	21.3079	21.3596	20.7972	21.5648	21.5217	21.5233	21.6946	21.3253	21.5567	21.5387	8	8	2	653	653	187	21782	0	16132	29964000	75
P63276	40S ribosomal protein S17	Rps17	40S ribosomal protein S17	0.175957	0.765421		22.4822	22.284	22.5533	22.0832	22.1581	22.3142	22.5686	22.68	22.1238	22.5323	22.5375	6	6	6	452	452	452	15524	0	10969	61081000	191
O08553	Dihydropyrimidinase-related protein 2	Dpysl2	Dihydropyrimidinase-related protein 2	0.175629	1.28644		23.0153	22.9348	23.2194	22.8343	22.9784	22.916	23.2616	23.3131	23.0091	23.0716	23.1379	21	21	18	615	615	53	62277	0	32331	95241000	472
Q8R5L1;O35658	Complement component 1 Q subcomponent-binding protein, mitochondrial	C1qbp	Isoform of O35658, Complement component 1 Q subcomponent-binding protein, mitochondrial;Complement component 1 Q subcomponent-binding protein, mitochondrial	0.174968	0.472627		22.1021	22.2523	22.3448	21.9866	22.6402	22.5752	22.6921	22.7515	22.6803	22.3179	22.0173	9	9	9	616	616	616	31025	0	30007	61128000	199
Q8BZW8	NHL repeat-containing protein 2	Nhlrc2	NHL repeat-containing protein 2	0.17489	0.200111		17.7161	NaN	17.843	17.8774	NaN	17.9529	18.0805	17.9767	NaN	18.0737	18.0065	3	3	3	135	135	135	78429	0	25625	2650400	26
Q91VT4	Carbonyl reductase family member 4	Cbr4	Carbonyl reductase family member 4	0.174574	1.43753		19.5732	19.5073	19.2966	19.4488	19.6296	19.5179	19.7513	19.7727	19.6035	19.7329	19.4903	5	5	5	305	305	305	25414	0	4331	8394600	43
A2AVJ7;Q99PL5	Ribosome-binding protein 1	Rrbp1	Isoform of Q99PL5, Ribosome-binding protein 1;Ribosome-binding protein 1	0.174387	0.959289		20.2023	20.287	20.1357	19.8006	20.3309	20.358	20.3461	20.42	20.247	20.3378	20.4498	13	13	13	13	13	13	15839	0	11644	13533000	96
Q8R1B4	Eukaryotic translation initiation factor 3 subunit C	Eif3c	Eukaryotic translation initiation factor 3 subunit C	0.173982	0.823353		18.609	18.4649	18.8762	18.3851	18.6767	18.5566	18.576	18.6251	18.7327	19.0634	18.8463	5	5	5	75	75	75	10553	0	37356	4571100	29
P63158;A0A0J9YUD8;A0A0J9YUZ4	High mobility group protein B1	Hmgb1	High mobility group protein B1;Isoform of P63158, High mobility group protein B1;Isoform of P63158, High mobility group protein B1 (Fragment)	0.173377	0.433341		21.1009	21.2595	21.3243	20.9973	20.6279	21.1664	21.6572	21.5819	21.1417	21.0734	20.8095	7	7	6	433	433	377	24893	0	39016	27499000	91
Q9DBJ1	Phosphoglycerate mutase 1	Pgam1	Phosphoglycerate mutase 1	0.172894	0.820541		21.5014	21.3416	21.8204	21.571	21.8151	21.6717	21.8224	21.6451	21.793	22.0687	21.6363	10	7	7	634	528	528	28832	0	668	35938000	123
G3X8Y1		Trim55	MCG19772	0.17245	0.58894		19.2365	19.16	19.7194	19.0533	19.325	19.3812	19.7918	19.5983	19.1335	19.463	19.4384	5	5	4	143	143	121	60137	0	2848	7369500	47
P61161	Actin-related protein 2	Actr2	Actin-related protein 2	0.172035	0.875933		19.2116	19.202	19.6075	19.2014	19.4638	19.056	19.5971	19.5236	19.524	19.3381	19.3293	7	7	7	223	223	223	4476	0	20319	7286200	34
Q8VDM4	26S proteasome non-ATPase regulatory subunit 2	Psmd2	26S proteasome non-ATPase regulatory subunit 2	0.171112	0.337987		20.4611	20.4166	21.0753	20.1065	21.0556	21.1035	21.0201	20.9347	21.1703	20.4756	20.7705	12	12	12	206	206	206	1002	0	8031	19742000	97
Q9CXY6	Interleukin enhancer-binding factor 2	Ilf2	Interleukin enhancer-binding factor 2	0.170792	1.17837		19.5144	19.4659	19.8391	19.5258	19.4253	19.5238	19.7537	19.8398	19.5267	19.7099	19.7691	6	6	6	313	313	313	43062	0	49528	8805900	69
Q80ZX0;F6VJC5;A2AA71;Q3U2P1	Protein transport protein Sec24A	Sec24b;Sec24a	Sec24-related gene family, member B (S. cerevisiae);Isoform of Q80ZX0, Sec24-related gene family, member B (S. cerevisiae) (Fragment);Isoform of Q3U2P1, Protein transport protein Sec24A;Protein transport protein Sec24A	0.169106	0.195665		17.2933	17.5967	NaN	NaN	NaN	NaN	17.218	17.269	NaN	17.378	17.7812	2	2	2	25	25	25	13555	49801	49337	1659900	22
Q9D172;A0A1W2P7B6;A0A1W2P870	ES1 protein homolog, mitochondrial	D10Jhu81e	ES1 protein homolog, mitochondrial;Isoform of Q9D172, ES1 protein homolog, mitochondrial (Fragment);Isoform of Q9D172, ES1 protein homolog, mitochondrial (Fragment)	0.16904	1.00433		22.3091	22.5242	22.3117	22.6324	22.6258	22.4004	22.4437	22.6123	22.7669	22.8199	22.5387	10	10	10	44	44	44	2809	0	21874	64680000	135
P84089;A0A1W2P7H9;A0A1W2P7T3;G3UW85	Enhancer of rudimentary homolog	Erh	Enhancer of rudimentary homolog;Isoform of P84089, Enhancer of rudimentary homolog;Isoform of P84089, Enhancer of rudimentary homolog;Isoform of P84089, Enhancer of rudimentary homolog	0.168984	0.470658		19.9951	19.8099	19.9952	19.373	19.1754	19.6697	19.8917	19.9174	19.5311	19.9625	19.8908	3	3	3	413	413	413	12259	0	43408	9439200	49
P62754	40S ribosomal protein S6	Rps6	40S ribosomal protein S6	0.167289	0.303263		20.5992	20.6743	21.0907	20.3025	20.8673	20.8863	21.4822	21.3283	20.8783	20.4698	20.3614	6	6	6	289	289	289	2868	0	3957	20121000	97
E9Q3X0;Q9EQK5	Major vault protein	Mvp	Isoform of Q9EQK5, Major vault protein;Major vault protein	0.166633	0.681546		20.5236	20.4342	20.6263	20.6293	21.01	20.5505	20.9433	20.6336	20.9285	20.5154	20.9572	8	8	8	182	182	182	96856	0	32113	18055000	63
A0A1C7CYV0;B1AX58;Q99K51	Plastin-3	Pls3	Isoform of Q99K51, Plastin-3 (Fragment);Isoform of Q99K51, Plastin-3;Plastin-3	0.165965	0.946648		20.5242	20.4586	20.6179	20.3046	20.249	20.5616	20.6498	20.6234	20.3402	20.6967	20.7831	10	10	6	248	248	172	70642	0	41215	16146000	73
O35226;O35226-4;O35226-5	26S proteasome non-ATPase regulatory subunit 4	Psmd4	26S proteasome non-ATPase regulatory subunit 4;Isoform of O35226, Isoform Rpn10D of 26S proteasome non-ATPase regulatory subunit 4;Isoform of O35226, Isoform Rpn10E of 26S proteasome non-ATPase regulatory subunit 4	0.165796	0.628609		19.7521	19.9512	20.0177	19.8253	19.5474	19.5855	20.2091	20.1894	19.6748	19.8832	19.7717	7	7	2	298	298	69	40703	0	87026	10576000	57
V9GXB6;Q921F4-4;Q921F4	Heterogeneous nuclear ribonucleoprotein L-like	Hnrnpll	Isoform of Q921F4, Heterogeneous nuclear ribonucleoprotein L-like;Isoform of Q921F4, Isoform 2 of Heterogeneous nuclear ribonucleoprotein L-like;Heterogeneous nuclear ribonucleoprotein L-like	0.164912	0.323946		17.4358	17.3225	17.3343	NaN	17.1713	17.2897	17.2164	17.2339	NaN	NaN	17.5275	1	1	1	51	51	51	35346	50302	50961	1557300	7
Q8K4Z3	NAD(P)H-hydrate epimerase	Apoa1bp	NAD(P)H-hydrate epimerase	0.164498	0.747841		20.2745	20.197	20.5452	20.324	20.3469	20.4301	20.6532	20.8287	20.3774	20.5314	20.1966	6	6	6	411	411	411	30972	0	4245	15004000	90
Q99NF7;P36993-2;P36993-4;P36993;P36993-3;P36993-5;Q9EQE2;P49443	Protein phosphatase 1B;Protein phosphatase 1A	Ppm1b;Ppm1a	Isoform of P36993, Ppm1b protein;Isoform of P36993, Isoform Beta-2 of Protein phosphatase 1B;Isoform of P36993, Isoform Beta-4 of Protein phosphatase 1B;Protein phosphatase 1B;Isoform of P36993, Isoform Beta-3 of Protein phosphatase 1B;Isoform of P36993, I	0.164187	0.73731		18.1331	18.1478	18.1597	17.6039	17.9464	18.1835	18.2466	18.3557	18.0077	18.1934	18.1628	3	3	3	84	84	84	5211	0	1091	3654600	45
Q5SV64;Q3UH59;Q61879	Myosin-10	Myh10	Isoform of Q61879, Myosin-10;Isoform of Q61879, Myosin-10;Myosin-10	0.163901	0.597296		21.8796	21.8561	22.3839	21.5451	22.021	22.0008	22.3141	22.1552	22.0362	21.977	22.0757	39	32	29	281	233	219	23247	0	26837	47742000	288
Q8K411;Q8K411-2;Q8K411-3	Presequence protease, mitochondrial	Pitrm1	Presequence protease, mitochondrial;Isoform of Q8K411, Isoform 2 of Presequence protease, mitochondrial;Isoform of Q8K411, Isoform 3 of Presequence protease, mitochondrial	0.163438	1.11389		21.4422	21.6052	21.5136	21.3313	21.4575	21.4609	21.6999	21.8637	21.39	21.5507	21.6553	10	10	10	19	19	19	11737	0	61077	33263000	75
P19123;E9Q8P0	Troponin C, slow skeletal and cardiac muscles	Tnnc1	Troponin C, slow skeletal and cardiac muscles;Isoform of P19123, Troponin C, slow skeletal and cardiac muscles	0.163249	0.250509		23.6472	24.1519	23.2767	23.7762	24.8036	23.8231	23.8761	23.7218	24.5519	23.9514	24.2806	7	7	7	46	46	46	1842	0	32331	190740000	174
P20152;A0A0A6YWC8	Vimentin	Vim	Vimentin;Isoform of P20152, Vimentin	0.162535	0.436702		25.9059	26.0009	26.4299	25.4651	25.7013	25.9958	25.9391	26.0667	25.8245	26.1805	26.3843	38	38	34	71	71	67	53687	0	32331	759850000	1210
A0A0R4J1Y7;E9PXX7;Q91W90	Thioredoxin domain-containing protein 5	Txndc5	Isoform of Q91W90, Thioredoxin domain-containing protein 5;Isoform of Q91W90, Thioredoxin domain-containing protein 5;Thioredoxin domain-containing protein 5	0.162298	0.436765		19.7083	19.7572	20.0522	19.0417	19.4179	19.7754	19.8434	19.8819	19.7237	19.5443	19.9454	7	7	7	344	344	344	36083	0	39372	9252500	76
O55222	Integrin-linked protein kinase	Ilk	Integrin-linked protein kinase	0.162069	0.68179		19.7639	19.8643	19.866	19.6348	19.52	19.8043	20.0526	20.0351	19.4672	20.0622	19.9042	7	7	7	27	27	27	51373	0	22967	9938900	67
Q8CFQ9;P56959;G3UXT7	RNA-binding protein FUS	Fus	Isoform of P56959, Fusion, derived from t(1216) malignant liposarcoma (Human);RNA-binding protein FUS;Isoform of P56959, RNA-binding protein FUS (Fragment)	0.162041	0.335714		21.4396	21.4375	21.853	20.7452	21.4093	21.7183	21.7182	22.0503	21.2716	21.4708	21.4684	7	7	6	205	205	205	52601	0	98664	32521000	133
Q91YQ5	Dolichyl-diphosphooligosaccharide--protein glycosyltransferase subunit 1	Rpn1	Dolichyl-diphosphooligosaccharide--protein glycosyltransferase subunit 1	0.161899	0.677237		20.9474	20.8585	21.0329	20.4579	20.8014	21.0024	20.9556	20.8218	20.8872	21.1374	21.258	10	10	10	247	247	247	68527	0	45453	21036000	99
Z4YKA3;Z4YKB8;Q3TEA8-3;Q3TEA8-2;Q3TEA8;A2AM65	Heterochromatin protein 1-binding protein 3	Hp1bp3	Isoform of Q3TEA8, Heterochromatin protein 1-binding protein 3;Isoform of Q3TEA8, Heterochromatin protein 1-binding protein 3;Isoform of Q3TEA8, Isoform 3 of Heterochromatin protein 1-binding protein 3;Isoform of Q3TEA8, Isoform 2 of Heterochromatin protei	0.161764	0.519963		20.3425	19.9774	19.8043	20.4892	20.5645	20.1573	20.4348	20.5861	20.2505	20.2112	20.4389	7	7	7	207	207	207	56824	0	21688	13695000	66
Q9CWZ3-2;Q9CWZ3;A0A0G2JEA9;A0A0G2JFX7;A0A0N4SUH6	RNA-binding protein 8A	Rbm8a	Isoform of Q9CWZ3, Isoform 2 of RNA-binding protein 8A;RNA-binding protein 8A;Isoform of Q9CWZ3, RNA-binding protein 8A;Isoform of Q9CWZ3, RNA-binding protein 8A;RNA-binding protein 8A	0.161726	0.24759		18.2445	18.212	18.5077	18.2394	NaN	18.1033	18.3354	18.4952	18.1609	18.0918	17.9097	3	3	3	324	324	324	1976	0	58133	4281800	44
F8WJK8;Q99L47	Hsc70-interacting protein	St13	Isoform of Q99L47, Hsc70-interacting protein;Hsc70-interacting protein	0.161394	0.0725312		19.0562	18.9565	19.0742	NaN	NaN	19.055	NaN	19.0652	18.9103	NaN	19.0256	3	3	3	116	116	116	40538	50633	52602	4876300	16
Q9CQ65	S-methyl-5-thioadenosine phosphorylase	Mtap	S-methyl-5-thioadenosine phosphorylase	0.161237	0.771912		19.4023	19.5482	19.7075	19.2173	19.6834	19.6612	19.5756	19.7721	19.8567	19.7962	19.4888	5	5	5	322	322	322	31062	0	7376	8579900	73
Q6ZWX6	Eukaryotic translation initiation factor 2 subunit 1	Eif2s1	Eukaryotic translation initiation factor 2 subunit 1	0.160322	0.387109		19.6459	19.8549	19.8212	19.8218	18.912	19.6807	20.0232	19.8911	19.4221	19.7461	19.8328	8	8	8	257	257	257	36108	0	41389	9675700	70
Q9ERK4;E9Q1T9;E9QAX7	Exportin-2	Cse1l	Exportin-2;Isoform of Q9ERK4, Exportin-2;Isoform of Q9ERK4, Exportin-2	0.160086	0.67878		22.2626	22.0167	22.3788	21.9136	22.2768	22.4287	22.6782	22.21	22.2772	22.4028	22.2964	13	13	13	205	205	205	11045	0	33055	57172000	65
Q99LD8;O08972;G3UZR0	N(G),N(G)-dimethylarginine dimethylaminohydrolase 2	Ddah2	N(G),N(G)-dimethylarginine dimethylaminohydrolase 2;Isoform of Q99LD8, Dimethylarginine dimethylaminohydrolase 2, isoform CRA_a;Isoform of Q99LD8, N(G),N(G)-dimethylarginine dimethylaminohydrolase 2 (Fragment)	0.159877	0.706455		18.8475	18.9117	18.9899	18.5072	18.7687	18.78	18.8774	19.2625	18.6725	18.9719	19.0192	7	7	7	432	432	432	29645	0	45014	5179200	36
A2ACH6;P82347	Delta-sarcoglycan	Sgcd	Isoform of P82347, Delta-sarcoglycan;Delta-sarcoglycan	0.158989	0.153223		18.7763	18.4328	18.2388	17.8772	NaN	NaN	18.6737	18.7278	NaN	NaN	18.2784	2	2	2	156	156	156	21694	0	22734	2972600	29
Q8C605;Q9WUA3	ATP-dependent 6-phosphofructokinase;ATP-dependent 6-phosphofructokinase, platelet type	Pfkp	Isoform of Q9WUA3, ATP-dependent 6-phosphofructokinase;ATP-dependent 6-phosphofructokinase, platelet type	0.157518	0.365794		20.3532	20.2937	19.8794	19.7754	20.0511	20.3726	19.9003	19.8713	20.6385	20.626	20.356	11	10	9	203	191	167	85546	0	65453	12774000	100
E9Q6A6;Q8C6K9;Q8C6K9-2	Collagen alpha-6(VI) chain	Col6a6	Isoform of Q8C6K9, Collagen alpha-6(VI) chain;Collagen alpha-6(VI) chain;Isoform of Q8C6K9, Isoform 2 of Collagen alpha-6(VI) chain	0.157185	0.646696		18.3357	18.4677	18.5287	18.1435	18.5155	18.6705	18.5807	18.6025	18.5454	18.3328	18.9425	6	6	6	46	46	46	24642	0	21489	3926500	35
P61979-2;P61979;B2M1R6;P61979-3;H3BLL4;H3BKD0;H3BK96;A0A286YDM3	Heterogeneous nuclear ribonucleoprotein K	Hnrnpk	Isoform of P61979, Isoform 2 of Heterogeneous nuclear ribonucleoprotein K;Heterogeneous nuclear ribonucleoprotein K;Isoform of P61979, Heterogeneous nuclear ribonucleoprotein K;Isoform of P61979, Isoform 3 of Heterogeneous nuclear ribonucleoprotein K;Isofo	0.157012	0.546844		23.096	23.0127	23.3651	22.5483	23.0776	23.2677	23.2002	23.4279	23.0833	23.1943	23.1856	17	17	17	528	528	528	51028	0	32331	97715000	354
Q6ZWZ7;Q9CPR4	60S ribosomal protein L17	Rpl17	Isoform of Q9CPR4, 60S ribosomal protein L17;60S ribosomal protein L17	0.156702	0.420571		20.6735	20.7438	20.6617	20.6232	20.1932	20.6253	21.0944	21.1712	20.5116	20.4441	20.496	6	6	6	413	413	413	21397	0	11873	18031000	56
F6VQ81;V9GWU5;Q3TUJ9;Q8BKP1;Q3TAI4;A2AUD5;Q9CYZ2	Tumor protein D54	Tpd52l2	Isoform of Q9CYZ2, Tumor protein D54 (Fragment);Isoform of Q9CYZ2, Tumor protein D54 (Fragment);Isoform of Q9CYZ2, Tumor protein D52-like 2, isoform CRA_a;Isoform of Q9CYZ2, Tumor protein D52-like 2, isoform CRA_d;Isoform of Q9CYZ2, Tumor protein D52-like	0.155197	0.109952		18.5403	18.4158	18.4181	NaN	NaN	18.7212	18.2797	18.4841	18.5285	18.6698	NaN	3	3	3	273	273	273	17619	0	11238	3344600	33
P19096;A0A0U1RNJ1	Fatty acid synthase;[Acyl-carrier-protein] S-acetyltransferase;[Acyl-carrier-protein] S-malonyltransferase;3-oxoacyl-[acyl-carrier-protein] synthase;3-oxoacyl-[acyl-carrier-protein] reductase;3-hydroxyacyl-[acyl-carrier-protein] dehydratase;Enoyl-[acyl-carrier-protein] reductase;Oleoyl-[acyl-carrier-protein] hydrolase	Fasn	Fatty acid synthase;Isoform of P19096, Fatty acid synthase	0.15508	0.318234		17.5699	17.4094	18.2856	NaN	NaN	17.6738	17.9061	17.6456	17.6484	17.5637	17.9963	3	3	3	24	24	24	27243	51733	57527	2188100	28
Q8BGY7	Protein FAM210A	Fam210a	Protein FAM210A	0.155028	0.516417		16.7148	NaN	16.6096	16.8354	16.8218	16.7748	17.3681	17.0391	16.8363	NaN	NaN	3	3	3	183	183	183	31599	49383	48038	1055900	8
Q8BZF8	Phosphoglucomutase-like protein 5	Pgm5	Phosphoglucomutase-like protein 5	0.154574	1.45029		20.6906	20.7279	20.7034	20.7008	20.8521	20.7448	20.8797	21.1163	20.8408	20.8849	20.7343	12	12	12	406	406	406	62219	0	61503	19560000	120
Q78PY7;Q3TJ56	Staphylococcal nuclease domain-containing protein 1	Snd1	Staphylococcal nuclease domain-containing protein 1;Isoform of Q78PY7, Staphylococcal nuclease domain-containing protein 1	0.154296	0.702615		20.7016	20.5833	20.8218	20.4202	21.0515	20.9422	20.8746	20.8348	20.9115	21.0577	20.8601	15	15	15	277	277	277	10209	0	16172	19658000	124
Q00PI9	Heterogeneous nuclear ribonucleoprotein U-like protein 2	Hnrnpul2	Heterogeneous nuclear ribonucleoprotein U-like protein 2	0.154125	0.397405		19.3623	19.3795	19.4159	18.8277	19.5618	19.5238	19.6021	19.9584	19.3587	19.1072	19.4701	6	6	6	152	152	152	84939	0	30747	7644800	40
Q8R404	Protein QIL1	Qil1	MICOS complex subunit MIC13	0.154052	0.436391		22.889	23.1158	22.8721	23.2314	22.4408	22.6544	23.1669	23.1311	22.6125	23.0312	23.1649	7	7	7	798	798	798	13373	0	1612	87463000	193
P12815-2;P12815	Programmed cell death protein 6	Pdcd6	Isoform of P12815, Isoform 2 of Programmed cell death protein 6;Programmed cell death protein 6	0.153368	0.926131		19.3385	19.4755	19.4776	19.1988	19.6719	19.5069	19.5674	19.4579	19.5199	19.6648	19.7812	3	3	3	37	37	37	21663	0	23275	7996600	49
P70670	Nascent polypeptide-associated complex subunit alpha, muscle-specific form	Naca	Nascent polypeptide-associated complex subunit alpha, muscle-specific form	0.152755	0.416707		24.4172	24.1352	23.6557	24.2444	24.5753	24.615	24.4401	24.2353	24.4966	24.4375	24.5232	65	65	65	501	501	501	2205	0	32331	231050000	1204
P14733	Lamin-B1	Lmnb1	Lamin-B1	0.152198	0.664581		22.3081	22.2094	22.4931	22.2598	22.2549	22.2079	22.5842	22.8265	22.2228	22.282	22.2898	21	21	21	418	418	418	66785	0	32331	61006000	343
E9PZF0;Q01768;Q5NC80	Nucleoside diphosphate kinase;Nucleoside diphosphate kinase B	Gm20390;Nme2;Nme1	Nucleoside diphosphate kinase;Nucleoside diphosphate kinase B;Isoform of P15532, Nucleoside diphosphate kinase (Fragment)	0.151983	0.486072		24.5849	24.6333	24.6844	24.6965	23.9489	24.4831	24.7553	24.8226	24.3618	24.688	24.6582	11	11	5	712	712	251	302	0	17567	297580000	496
Q149B8	PGC-1 and ERR-induced regulator in muscle protein 1	Perm1	PGC-1 and ERR-induced regulator in muscle protein 1	0.151862	0.462098		20.2402	20.5274	20.2681	20.4843	19.7059	20.1253	20.4275	20.5741	20.5052	20.1612	20.2173	9	9	9	257	257	257	85156	0	65303	14251000	93
P14685	26S proteasome non-ATPase regulatory subunit 3	Psmd3	26S proteasome non-ATPase regulatory subunit 3	0.151825	0.512793		20.4759	20.4995	20.8358	20.1694	20.157	20.4714	20.8591	20.7095	20.3528	20.4357	20.5761	10	10	10	309	309	309	60718	0	28325	16070000	66
A0A140LIZ5;P54775	26S protease regulatory subunit 6B	Psmc4	Isoform of P54775, 26S proteasome regulatory subunit 6B;26S proteasome regulatory subunit 6B	0.151528	0.423373		21.5675	21.4924	22.1681	21.3948	22.1267	21.925	22.1427	21.9515	21.9543	21.746	21.8587	9	9	9	481	481	481	43549	0	12692	40779000	206
A0A1D5RLS1;Q60902-3;Q60902-2;Q60902;Q60902-4	Epidermal growth factor receptor substrate 15-like 1	Eps15l1	Isoform of Q60902, Epidermal growth factor receptor substrate 15-like 1;Isoform of Q60902, Isoform 3 of Epidermal growth factor receptor substrate 15-like 1;Isoform of Q60902, Isoform 2 of Epidermal growth factor receptor substrate 15-like 1;Epidermal grow	0.151062	0.0748312		19.0682	19.1994	19.419	NaN	19.4031	19.2347	NaN	18.8166	19.3667	19.473	19.4604	2	2	2	92	92	92	66204	0	9587	5380600	34
F6SVV1;P62082	40S ribosomal protein S7	Gm9493;Rps7	40S ribosomal protein S7;40S ribosomal protein S7	0.150526	0.317073		22.3746	22.3897	23.0712	22.4601	23.2849	23.0947	23.0854	22.801	23.2197	22.7546	22.7878	6	6	6	495	495	495	21882	0	18171	80505000	163
Q61166	Microtubule-associated protein RP/EB family member 1	Mapre1	Microtubule-associated protein RP/EB family member 1	0.150483	0.616257		20.4454	20.2136	20.4898	19.9082	20.4009	20.4687	20.4617	20.2442	20.4309	20.6744	20.5466	8	8	8	493	493	493	30016	0	57757	14569000	79
Q68FD5;Q5SXR6	Clathrin heavy chain 1;Clathrin heavy chain	Cltc	Clathrin heavy chain 1;Isoform of Q68FD5, Clathrin heavy chain	0.150024	1.56169		23.6837	23.6968	23.8597	23.5565	23.7861	23.8868	23.8877	23.8674	23.8831	23.9445	23.892	58	58	58	474	474	474	19155	0	32331	159400000	815
P24369	Peptidyl-prolyl cis-trans isomerase B	Ppib	Peptidyl-prolyl cis-trans isomerase B	0.149956	0.537103		21.3963	21.2209	21.4038	20.7437	21.2793	21.4718	21.287	21.3724	21.2451	21.554	21.5545	7	7	7	417	417	417	23713	0	13963	27724000	108
Q9R1T2-2;Q9R1T2	SUMO-activating enzyme subunit 1;SUMO-activating enzyme subunit 1, N-terminally processed	Sae1	Isoform of Q9R1T2, Isoform 2 of SUMO-activating enzyme subunit 1;SUMO-activating enzyme subunit 1	0.149801	1.31146		19.4019	19.3408	19.5792	19.2665	19.409	19.5789	19.5243	19.6552	19.5307	19.6776	19.508	3	3	3	174	174	174	36135	0	28151	7899800	70
Q5U458	DnaJ homolog subfamily C member 11	Dnajc11	DnaJ homolog subfamily C member 11	0.148055	0.904094		20.5246	20.5157	20.6228	20.5375	20.8345	20.6621	20.6337	20.5984	20.9552	20.9325	20.7014	5	5	5	186	186	186	63232	0	88644	17763000	101
B7ZNH7;K3W4R4;Q80X19-2;Q80X19	Collagen alpha-1(XIV) chain	Col14a1	Isoform of Q80X19, Collagen alpha-1(XIV) chain;Isoform of Q80X19, Collagen alpha-1(XIV) chain;Isoform of Q80X19, Isoform 2 of Collagen alpha-1(XIV) chain;Collagen alpha-1(XIV) chain	0.147782	0.479929		21.3629	21.3849	21.844	21.0918	21.7633	21.3665	21.8471	21.5975	21.5555	21.3979	21.6855	27	27	27	27	27	27	19275	0	170	33829000	195
E9QPI5;Q6A026	Sister chromatid cohesion protein PDS5 homolog A	Pds5a	Isoform of Q6A026, Sister chromatid cohesion protein PDS5 homolog A;Sister chromatid cohesion protein PDS5 homolog A	0.147219	0.0562479		19.7707	19.8585	NaN	NaN	19.9326	19.7976	19.7785	19.6676	19.8236	NaN	NaN	2	2	2	16	16	16	15022	47348	41873	10071000	8
P82349	Beta-sarcoglycan	Sgcb	Beta-sarcoglycan	0.147084	0.144943		17.6002	17.4321	NaN	18.0607	17.9936	17.5775	NaN	17.7191	NaN	17.5209	18.0796	3	3	3	181	181	181	34872	0	14575	2110800	31
Q91VR5	ATP-dependent RNA helicase DDX1	Ddx1	ATP-dependent RNA helicase DDX1	0.147048	0.765574		20.3962	20.35	20.6181	20.1489	20.4889	20.5751	20.6386	20.7897	20.5716	20.5059	20.3771	11	11	11	201	201	201	82499	0	55474	15533000	124
Q7TQ48;Q7TQ48-2	Sarcalumenin	Srl	Sarcalumenin;Isoform of Q7TQ48, Isoform 2 of Sarcalumenin	0.146871	0.999403		25.7064	25.7999	25.4205	25.8355	25.8363	25.7278	25.8671	25.9432	25.9105	25.9099	25.7089	36	36	36	514	514	514	99183	0	32331	642010000	1236
O70194	Eukaryotic translation initiation factor 3 subunit D	Eif3d	Eukaryotic translation initiation factor 3 subunit D	0.146865	0.58842		19.4147	19.0957	19.1972	19.5102	19.2378	19.5573	19.3748	19.1858	19.5929	19.4949	19.7633	4	4	4	117	117	117	63988	0	13568	7440100	31
P63017;Q504P4	Heat shock cognate 71 kDa protein	Hspa8	Heat shock cognate 71 kDa protein;Isoform of P63017, Heat shock cognate 71 kDa protein	0.146301	3.39846		26.0154	25.9561	26.0486	25.9025	26.0079	26.0287	26.0986	26.1385	26.1548	26.1339	26.1716	38	38	28	772	772	604	7087	0	32331	772170000	1416
P31938;Q91YS7;Q63932	Dual specificity mitogen-activated protein kinase kinase 1;Dual specificity mitogen-activated protein kinase kinase 2	Map2k1;Map2k2	Dual specificity mitogen-activated protein kinase kinase 1;Isoform of Q63932, Dual-specificity mitogen-activated protein kinase kinase 2;Dual specificity mitogen-activated protein kinase kinase 2	0.145887	0.480538		19.1332	19.1663	19.3259	18.7364	19.5381	19.1859	19.3817	19.3498	19.6059	19.1341	19.1628	2	2	2	12	12	12	43474	0	38608	6544700	28
A0A0J9YTY0;A0A0J9YUL3;Q8C1B7-3;Q8C1B7-2;Q8C1B7;A0A0J9YUV6	Septin-11	2011-09-01	Isoform of Q8C1B7, Septin-11;Isoform of Q8C1B7, Septin 11, isoform CRA_b;Isoform of Q8C1B7, Isoform 3 of Septin-11;Isoform of Q8C1B7, Isoform 2 of Septin-11;Septin-11;Isoform of Q8C1B7, Septin-11 (Fragment)	0.145886	0.591587		18.7228	18.92	19.328	18.7944	18.8608	18.7901	19.0468	19.1064	19.2905	18.9674	18.8318	6	6	6	195	195	195	48978	0	38395	5548400	43
P62911	60S ribosomal protein L32	Rpl32	60S ribosomal protein L32	0.14557	0.0656313		19.5939	19.3121	NaN	NaN	19.1537	19.272	19.2991	NaN	NaN	19.4136	19.3154	3	3	3	281	281	281	1586	52604	60348	6964400	13
Q99JX4;A2A702	Eukaryotic translation initiation factor 3 subunit M	Eif3m	Eukaryotic translation initiation factor 3 subunit M;Isoform of Q99JX4, Eukaryotic translation initiation factor 3 subunit M	0.145282	0.31067		20.2488	20.01	20.6938	19.9353	20.6087	20.8266	20.9133	20.1845	20.6446	20.4114	20.5085	4	4	4	176	176	176	42516	0	97753	15377000	63
P62830;A2A6F8	60S ribosomal protein L23	Rpl23	60S ribosomal protein L23;Isoform of P62830, 60S ribosomal protein L23 (Fragment)	0.145107	0.578124		20.0688	20.0058	20.1873	20.0926	19.9651	20.1732	20.1911	19.9808	19.9355	20.5956	20.4332	4	4	4	457	457	457	14865	0	36755	12360000	68
P28654	Decorin	Dcn	Decorin	0.144912	0.421769		20.8347	20.9096	20.9413	21.0548	20.9997	20.7301	21.5045	21.3599	20.8126	20.6411	20.9649	8	8	8	274	274	274	39809	0	90673	22358000	117
Q9DCN2-2;Q9DCN2;F2Z456;A0A0A0MQM3	NADH-cytochrome b5 reductase 3;NADH-cytochrome b5 reductase 3 membrane-bound form;NADH-cytochrome b5 reductase 3 soluble form;NADH-cytochrome b5 reductase	Cyb5r3	Isoform of Q9DCN2, Isoform 2 of NADH-cytochrome b5 reductase 3;NADH-cytochrome b5 reductase 3;Isoform of Q9DCN2, NADH-cytochrome b5 reductase;Isoform of Q9DCN2, NADH-cytochrome b5 reductase 3 (Fragment)	0.144841	0.47066		20.6062	20.6622	20.6771	20.1003	20.7013	20.8431	20.8884	20.9339	20.4104	20.6847	20.7988	9	9	9	615	615	615	31549	0	70095	18652000	106
P48678;P48678-2;P48678-3	Prelamin-A/C;Lamin-A/C	Lmna	Prelamin-A/C;Isoform of P48678, Isoform C of Prelamin-A/C;Isoform of P48678, Isoform C2 of Prelamin-A/C	0.144478	0.728816		23.3928	23.512	23.4478	23.353	23.4039	23.2821	23.7051	23.8698	23.3169	23.4364	23.3872	28	28	28	489	489	489	74237	0	31367	127180000	511
P28352;F6QA74	DNA-(apurinic or apyrimidinic site) lyase;DNA-(apurinic or apyrimidinic site) lyase, mitochondrial	Apex1	DNA-(apurinic or apyrimidinic site) lyase;Isoform of P28352, DNA-(apurinic or apyrimidinic site) lyase (Fragment)	0.144137	0.747528		19.0555	18.9515	19.2138	19.1113	18.636	18.8135	19.1655	19.1132	19.0007	19.105	19.1544	4	4	4	205	205	205	3549	0	15458	5746300	41
P47963	60S ribosomal protein L13	Rpl13	60S ribosomal protein L13	0.144117	0.794034		20.4533	20.3504	20.3041	20.3145	20.2796	20.5814	20.3786	20.3541	20.4204	20.7095	20.7607	6	6	6	289	289	289	24305	0	21295	15298000	65
E0CZH6;Q922Q1	Mitochondrial amidoxime reducing component 2	2002-03-01	Isoform of Q922Q1, Mitochondrial amidoxime reducing component 2 (Fragment);Mitochondrial amidoxime reducing component 2	0.144026	1.09272		18.9509	18.8869	18.8391	18.8903	19.0228	19.0722	19.0771	19.2212	18.86	19.2311	19.0493	3	3	3	30	30	30	2174	52687	60466	5549100	38
G5E829;A0A1W2P7C7;Q6Q477-2;F7AAP4;E9Q828;Q6Q477	Plasma membrane calcium-transporting ATPase 1;Calcium-transporting ATPase	Atp2b1;Atp2b4	Plasma membrane calcium-transporting ATPase 1;Isoform of G5E829, Plasma membrane calcium-transporting ATPase 1 (Fragment);Isoform of Q6Q477, Isoform 2 of Plasma membrane calcium-transporting ATPase 4;Isoform of Q6Q477, Calcium-transporting ATPase;Isoform o	0.14259	0.351657		18.2527	18.5079	18.8721	18.441	18.5505	18.5367	18.131	19.131	18.9065	18.65	18.5285	4	4	4	59	59	59	13475	0	16758	4225200	33
P42669	Transcriptional activator protein Pur-alpha	Pura	Transcriptional activator protein Pur-alpha	0.142406	0.618412		19.4725	19.496	19.3552	19.4357	19.6816	19.4352	19.4663	19.3665	19.5147	19.9813	19.7799	5	5	5	377	377	377	34883	0	83651	8211900	42
F6ZV59;G5E8G0;G3X9W0;Q60668-4;Q60668-3;Q60668-2;Q60668;E9Q5B6	Heterogeneous nuclear ribonucleoprotein D0	Hnrnpd	Isoform of Q60668, Heterogeneous nuclear ribonucleoprotein D0 (Fragment);Isoform of Q60668, Heterogeneous nuclear ribonucleoprotein D, isoform CRA_b;Isoform of Q60668, Heterogeneous nuclear ribonucleoprotein D, isoform CRA_a;Isoform of Q60668, Isoform 4 of	0.142321	0.375178		20.8242	20.9249	20.7975	20.4534	20.6285	21.1012	21.0828	21.4383	20.6539	20.8245	20.6537	9	9	8	366	366	329	24611	0	38477	22036000	93
E9Q3V6;P42208;F6WYM0;D3YYB1;D3Z3C0	Septin-2	2002-09-01	Isoform of P42208, Septin-2;Septin-2;Isoform of P42208, Septin-2 (Fragment);Isoform of P42208, Septin-2 (Fragment);Isoform of P42208, Septin-2 (Fragment)	0.141641	0.575178		20.6264	20.5592	21.0871	20.5444	21.0639	20.9171	20.9782	20.8693	20.9523	21.0626	20.8442	5	5	5	202	202	202	36978	0	29192	20147000	118
Q9D8S5;O35326	Serine/arginine-rich splicing factor 5	Srsf5	Isoform of O35326, MCG7614, isoform CRA_c;Serine/arginine-rich splicing factor 5	0.141435	0.120407		18.9174	18.5881	19.098	18.2177	NaN	19.2813	18.9437	18.6775	18.8244	18.8464	NaN	3	3	2	174	174	141	30978	56433	7723	4629200	27
Q9CZ30;B1AYJ9;Q9CZ30-2	Obg-like ATPase 1	Ola1	Obg-like ATPase 1;Isoform of Q9CZ30, Obg-like ATPase 1;Isoform of Q9CZ30, Isoform 2 of Obg-like ATPase 1	0.141198	1.14819		20.1426	20.1094	20.2348	19.9773	19.8743	20.1701	20.2374	20.3373	20.1101	20.2482	20.1968	6	6	6	265	265	265	44729	0	21027	12346000	91
A0A0R4J007;P70261	Paladin	Pald1	Isoform of P70261, Paladin;Paladin	0.141179	0.120197		17.9495	18.0161	18.3342	NaN	NaN	18.0967	18.1936	17.9603	17.9208	17.9017	NaN	2	2	2	55	55	55	96763	52576	60316	2367700	13
Q62159;H3BL56;A0A0G2JEP8	Rho-related GTP-binding protein RhoC	Rhoc	Rho-related GTP-binding protein RhoC;Isoform of Q62159, Rho-related GTP-binding protein RhoC;Isoform of Q62159, Rho-related GTP-binding protein RhoC (Fragment)	0.141124	0.536755		20.0894	19.9074	19.9458	19.5807	20.0505	20.2221	20.0072	19.8324	20.1365	20.2513	20.3082	8	2	2	653	187	187	22006	57274	79852	11282000	39
Q99JY9;A0A087WRA1	Actin-related protein 3	Actr3	Actin-related protein 3;Isoform of Q99JY9, Actin-related protein 3 (Fragment)	0.140623	0.546873		20.5184	20.611	20.4493	20.0966	20.3889	20.6029	20.4812	20.3417	20.4696	20.8368	20.7964	7	7	4	366	366	191	47357	0	93189	15919000	107
D3YYT0;P15116	Cadherin-2	Cdh2	Isoform of P15116, Cadherin-2;Cadherin-2	0.13967	0.638331		21.5393	21.5847	21.4796	21.5202	22.0112	21.7836	21.7043	21.709	22.0312	21.8057	21.7137	12	12	12	253	253	253	93856	0	17593	36471000	206
Q8R3F5	Malonyl-CoA-acyl carrier protein transacylase, mitochondrial	Mcat	Malonyl-CoA-acyl carrier protein transacylase, mitochondrial	0.139383	0.140437		18.2017	18.1458	18.3749	NaN	NaN	NaN	18.1586	18.1967	NaN	18.1595	18.1175	3	3	3	152	152	152	41928	0	25046	2616200	20
Q9DBC7	cAMP-dependent protein kinase type I-alpha regulatory subunit;cAMP-dependent protein kinase type I-alpha regulatory subunit, N-terminally processed	Prkar1a	cAMP-dependent protein kinase type I-alpha regulatory subunit	0.138162	0.617288		22.0986	21.889	22.1459	21.6275	22.0442	22.1486	22.3704	22.0809	22.0453	22.176	21.9796	12	12	12	428	428	428	43185	0	18387	47002000	213
P70296;D3Z1V4;D6RHS6	Phosphatidylethanolamine-binding protein 1;Hippocampal cholinergic neurostimulating peptide	Pebp1	Phosphatidylethanolamine-binding protein 1;Isoform of P70296, Phosphatidylethanolamine-binding protein 1;Isoform of P70296, Phosphatidylethanolamine-binding protein 1	0.137995	1.5301		23.9412	23.9436	24.0002	23.9748	23.8832	24.008	24.1621	24.1839	23.8907	24.1657	24.0801	13	13	13	807	807	807	2083	0	32331	180620000	319
Q9QYB1	Chloride intracellular channel protein 4	Clic4	Chloride intracellular channel protein 4	0.137955	0.373207		21.9215	22.0792	21.9645	21.727	21.4582	22.2434	22.1312	22.2539	21.5719	22.131	22.0966	10	10	10	585	585	585	28729	0	21701	44091000	133
F8WJG3;P62996	Transformer-2 protein homolog beta	Tra2b	Isoform of P62996, Transformer-2 protein homolog beta;Transformer-2 protein homolog beta	0.137717	0.555037		18.7439	18.7605	18.8052	18.2107	18.8344	18.8559	18.731	18.7018	18.9279	18.8994	18.9373	3	3	3	271	271	271	21935	0	1997	4710900	39
Q9D1A2	Cytosolic non-specific dipeptidase	Cndp2	Cytosolic non-specific dipeptidase	0.137357	0.870472		19.9894	19.9177	20.2506	20.16	20.3366	19.9836	20.2363	20.2728	20.3759	20.1776	20.1559	9	9	9	297	297	297	52767	0	38685	12478000	79
E9Q405;A0A1C7ZN10;K3W4L0;B2RRE2;E9QAX2;Q9JMH9-5;Q9JMH9-7;Q9JMH9-2;Q9JMH9-4;Q9JMH9-1;Q9JMH9;Q9JMH9-6;E9QA74	Unconventional myosin-XVIIIa	Myo18a	Isoform of Q9JMH9, Unconventional myosin-XVIIIa;Isoform of Q9JMH9, Unconventional myosin-XVIIIa;Isoform of Q9JMH9, Unconventional myosin-XVIIIa;Isoform of Q9JMH9, Myo18a protein;Isoform of Q9JMH9, Unconventional myosin-XVIIIa;Isoform of Q9JMH9, Isoform 5 o	0.137342	0.670455		19.76	19.6297	19.5429	19.301	19.7492	19.8869	19.6866	19.7746	19.9584	19.7014	19.7906	13	13	13	136	136	136	19364	0	7019	9096300	60
Q9CQX8;Q9D6T9	28S ribosomal protein S36, mitochondrial	Mrps36	28S ribosomal protein S36, mitochondrial;Isoform of Q9CQX8, 28S ribosomal protein S36, mitochondrial	0.137309	0.735525		21.0214	21.033	21.0347	21.1968	20.9975	20.8465	20.9093	21.0953	21.2945	21.074	21.4218	3	3	3	569	569	569	11101	0	71656	24533000	75
A0A1B0GSK5;A0A1B0GR19;A0A1B0GR86;Q8BH97;A0A1B0GS22	Reticulocalbin-3	Rcn3	Isoform of Q8BH97, Reticulocalbin-3 (Fragment);Isoform of Q8BH97, Reticulocalbin-3 (Fragment);Isoform of Q8BH97, Reticulocalbin-3 (Fragment);Reticulocalbin-3;Isoform of Q8BH97, Reticulocalbin-3 (Fragment)	0.137261	0.0630296		19.4521	19.6527	19.7359	NaN	NaN	19.6499	19.6923	19.5265	19.5377	NaN	19.5528	5	5	5	468	468	468	2175	0	13891	6899800	13
Q9WV35	Probable C->U-editing enzyme APOBEC-2	Apobec2	C->U-editing enzyme APOBEC-2	0.136885	0.405313		21.4218	21.3987	21.6846	21.241	21.7705	21.6967	21.897	21.958	21.7834	21.4427	21.281	7	7	7	625	625	625	2566	0	7894	33966000	136
Q8BGK2;A0A0N4SVK8;E9Q4C0	[Protein ADP-ribosylarginine] hydrolase-like protein 1	Adprhl1	[Protein ADP-ribosylarginine] hydrolase-like protein 1;Isoform of Q8BGK2, [Protein ADP-ribosylarginine] hydrolase-like protein 1;Isoform of Q8BGK2, [Protein ADP-ribosylarginine] hydrolase-like protein 1 (Fragment)	0.136624	0.838639		21.2453	21.2621	20.9731	21.4254	21.1178	21.1789	21.3451	21.3192	21.1394	21.4829	21.3988	6	6	6	266	266	266	39885	0	81567	27820000	148
O08583;O08583-2;Q9JJW6-2	THO complex subunit 4;Aly/REF export factor 2	Alyref;Alyref2	THO complex subunit 4;Isoform of O08583, Isoform 2 of THO complex subunit 4;Isoform of Q9JJW6, Isoform 2 of Aly/REF export factor 2	0.136415	0.46163		20.2048	20.1255	20.2101	19.8511	20.5479	20.4174	20.1209	20.1691	20.4715	20.5898	20.4615	7	7	7	471	471	471	2694	0	76362	13687000	72
E9Q6R7		Utrn	Utrophin	0.136401	0.45208		18.8727	18.7407	19.1199	18.5671	18.9024	18.9193	19.1133	19.1632	18.5005	19.0907	19.0827	10	9	9	48	45	45	3927	0	35749	5436400	46
P62301;Q921R2	40S ribosomal protein S13	Rps13	40S ribosomal protein S13;Isoform of P62301, 40S ribosomal protein S13	0.136266	0.376702		20.9583	20.8726	21.0887	20.3219	20.3466	20.9069	20.9888	20.9463	20.65	20.8155	21.0266	5	5	5	331	331	331	17222	0	12708	20159000	85
Q04857	Collagen alpha-1(VI) chain	Col6a1	Collagen alpha-1(VI) chain	0.135556	0.591462		21.9411	22.3152	21.7894	22.1074	22.1811	22.17	22.0855	22.0854	22.235	22.1721	22.52	13	13	13	207	207	207	10849	0	32331	54866000	282
D3Z3Z9;Q9WUZ7;E9Q2Q9	SH3 domain-binding glutamic acid-rich protein	Sh3bgr	Isoform of Q9WUZ7, SH3 domain-binding glutamic acid-rich protein (Fragment);SH3 domain-binding glutamic acid-rich protein;Isoform of Q9WUZ7, SH3 domain-binding glutamic acid-rich protein (Fragment)	0.135365	0.360167		21.0708	21.1592	21.1636	20.8551	20.5625	21.2814	21.3522	21.306	20.6612	21.3105	21.1241	4	4	4	383	383	383	19781	0	1294	23977000	100
Q8BFY6	Peflin	Pef1	Peflin	0.133875	0.116121		18.488	18.3995	18.4973	18.5313	NaN	18.4366	18.4241	18.1938	18.324	NaN	18.5641	1	1	1	113	113	113	29227	0	1742	3518600	24
B7FAU9;Q8BTM8;B7FAV1	Filamin-A	Flna	Isoform of Q8BTM8, Filamin, alpha;Filamin-A;Isoform of Q8BTM8, Filamin, alpha (Fragment)	0.133515	0.493736		23.2926	23.4139	23.7346	23.0109	23.5438	23.3909	23.647	23.6432	23.2616	23.5293	23.5754	53	53	50	365	365	349	2805	0	32331	123900000	574
Q04447	Creatine kinase B-type	Ckb	Creatine kinase B-type	0.132652	0.611759		22.5164	22.7341	22.9755	22.6868	22.6982	22.8054	23.1285	22.9019	22.8537	22.8984	22.5611	13	13	13	551	551	551	42713	0	32331	78273000	285
Q9R1P3	Proteasome subunit beta type-2	Psmb2	Proteasome subunit beta type-2	0.132578	0.299303		19.9135	19.6247	20.4696	19.6986	20.1842	20.1157	20.5511	20.3652	19.9841	19.8845	19.8832	3	3	3	224	224	224	22906	0	6982	11870000	75
P63260	Actin, cytoplasmic 2;Actin, cytoplasmic 2, N-terminally processed	Actg1	Actin, cytoplasmic 2	0.132524	0.719566		25.7823	25.8238	26.2276	25.6361	25.9015	25.976	26.0861	26.0723	25.9614	26.0316	25.9673	25	13	1	709	453	45	41792	0	32331	755480000	811
Q02788;D3Z7D5	Collagen alpha-2(VI) chain	Col6a2	Collagen alpha-2(VI) chain;Isoform of Q02788, Collagen alpha-2(VI) chain	0.131901	0.764112		20.6841	20.897	20.6185	20.8216	20.7646	20.7435	20.7793	20.701	20.903	20.8508	21.1998	12	12	12	164	164	164	11033	0	62407	19846000	90
Q64010;Q8JZR2;Q5ND50;Q64010-2	Adapter molecule crk	Crk	Adapter molecule crk;Isoform of Q64010, Adapter molecule crk;Isoform of Q64010, Adapter molecule crk;Isoform of Q64010, Isoform Crk-I of Adapter molecule crk	0.131214	0.847149		20.2271	20.0224	20.0982	20.0518	20.4802	20.1115	20.311	20.3123	20.3894	20.1965	20.2728	7	7	7	395	395	395	33814	0	93269	13124000	92
A0A0R4J195;Q9CSU0;F7DAY5;F6YB25;Q9CSU0-3;Q9CSU0-2	Regulation of nuclear pre-mRNA domain-containing protein 1B	Rprd1b	Isoform of Q9CSU0, Regulation of nuclear pre-mRNA domain-containing protein 1B;Regulation of nuclear pre-mRNA domain-containing protein 1B;Isoform of Q9CSU0, Regulation of nuclear pre-mRNA domain-containing protein 1B (Fragment);Isoform of Q9CSU0, Regulati	0.130774	0.0780307		19.0734	19.0388	19.1012	18.9258	NaN	19.0457	19.0488	18.9501	18.9335	NaN	19.2478	2	2	2	148	148	148	36812	0	18631	5514600	14
A0A0A6YVP8;D6RGQ0;E9Q8H9;E9Q8I0;P06909;Q61405;Q4LDF6;A0A0A6YWP4	Complement factor H	Cfh;Cfhr2	Isoform of P06909, Complement factor H;Isoform of P06909, Complement factor H;Isoform of P06909, Complement factor H;Isoform of P06909, Complement factor H;Complement factor H;Isoform of Q4LDF6, Complement factor H-related 2;Complement factor H-related 2;I	0.130447	0.124947		18.1314	18.1143	18.9125	18.4531	NaN	NaN	18.1269	18.0749	18.0463	NaN	NaN	2	2	2	52	52	52	8036	69535	31397	2591900	6
A0A140T8T4;P51410;A0A0G2JES3	60S ribosomal protein L9	Rpl9	Ribosomal protein L9, pseudogene 6;60S ribosomal protein L9;Isoform of P51410, 60S ribosomal protein L9 (Fragment)	0.130322	0.846576		21.2492	21.1507	21.544	21.27	21.5796	21.4481	21.556	21.5126	21.5173	21.5031	21.4304	7	7	7	547	547	547	21853	0	84777	30297000	179
Q6ZWZ6;F7AEH4;A0A1W2P7A1;P63323	40S ribosomal protein S12	Rps12	Isoform of P63323, 40S ribosomal protein S12;Isoform of P63323, 40S ribosomal protein S12;Isoform of P63323, 40S ribosomal protein S12;40S ribosomal protein S12	0.130248	0.782912		22.6295	22.4794	22.8177	22.59	22.4905	22.5014	22.5808	22.9165	22.5655	22.6708	22.8415	6	6	6	621	621	621	14515	0	198	75882000	142
A2AKD7;Q61234	Alpha-1-syntrophin	Snta1	Isoform of Q61234, Alpha-1-syntrophin;Alpha-1-syntrophin	0.130157	0.415378		19.5192	19.2583	18.9656	19.0263	19.72	19.4562	19.3016	19.3493	19.6021	19.4863	19.5328	7	7	7	206	206	206	53282	0	21199	7381700	43
Q91VI7;A0A1B0GSG5	Ribonuclease inhibitor	Rnh1	Ribonuclease inhibitor;Isoform of Q91VI7, Ribonuclease inhibitor	0.129934	0.570734		20.9671	21.0552	21.1866	20.7878	20.6813	21.0549	20.9388	21.1561	20.8661	21.2742	21.1918	14	14	14	537	537	537	49816	0	88307	22626000	142
P49312;Q5EBP8;P49312-2	Heterogeneous nuclear ribonucleoprotein A1;Heterogeneous nuclear ribonucleoprotein A1, N-terminally processed	Hnrnpa1	Heterogeneous nuclear ribonucleoprotein A1;Isoform of P49312, Heterogeneous nuclear ribonucleoprotein A1;Isoform of P49312, Isoform Short of Heterogeneous nuclear ribonucleoprotein A1	0.129907	0.173292		21.36	21.0118	21.8285	20.1797	21.7092	21.5437	21.7317	21.6033	21.1038	21.1433	21.4284	9	9	9	419	419	419	34196	0	44198	29034000	89
Q9CXT8	Mitochondrial-processing peptidase subunit beta	Pmpcb	Mitochondrial-processing peptidase subunit beta	0.129652	0.648605		19.6191	19.5453	19.452	19.577	19.4132	19.3883	19.547	19.5092	19.6484	20.0028	19.4367	10	10	10	299	299	299	54614	0	47634	8517200	66
P17742;A0A1L1SST0	Peptidyl-prolyl cis-trans isomerase A;Peptidyl-prolyl cis-trans isomerase A, N-terminally processed	Ppia	Peptidyl-prolyl cis-trans isomerase A;Isoform of P17742, Peptidyl-prolyl cis-trans isomerase	0.129327	0.301796		25.455	25.2326	25.7142	24.7999	25.3219	25.6309	25.5403	25.4246	25.0639	25.7629	25.6505	11	11	9	665	665	591	17971	0	32331	507660000	516
P11031	Activated RNA polymerase II transcriptional coactivator p15	Sub1	Activated RNA polymerase II transcriptional coactivator p15	0.128882	0.0660955		18.9049	18.8938	19.2622	NaN	NaN	18.6075	19.1715	19.2694	NaN	17.9508	18.2183	2	2	2	189	189	189	14427	54259	67201	3934000	27
P57784;G5E883	U2 small nuclear ribonucleoprotein A	Snrpa1	U2 small nuclear ribonucleoprotein A;Isoform of P57784, Small nuclear ribonucleoprotein polypeptide A, isoform CRA_a	0.126864	0.55013		18.5522	18.4504	18.4665	18.1885	18.3578	18.5245	18.8542	18.713	18.4537	18.4535	18.2766	3	3	3	29	29	29	28357	0	25619	4064600	28
G3X9J1;Q68FL0;G5E8Y0;P70414	Sodium/calcium exchanger 1	Slc8a1	Isoform of P70414, Sodium/calcium exchanger 1;Isoform of P70414, Slc8a1 protein;Isoform of P70414, Sodium/calcium exchanger 1;Sodium/calcium exchanger 1	0.126518	0.415355		19.9266	19.9276	20.0236	20.1165	20.4538	19.9765	20.3525	19.9573	20.4807	20.3063	19.8897	7	7	7	13	13	13	10804	0	10753	11917000	55
Q9DBZ5;A0A140LJ59	Eukaryotic translation initiation factor 3 subunit K	Eif3k	Eukaryotic translation initiation factor 3 subunit K;Isoform of Q9DBZ5, Eukaryotic translation initiation factor 3 subunit K	0.126473	0.111769		19.2584	NaN	19.211	19.2155	18.9021	19.1135	19.5032	19.5956	NaN	19.2784	19.2708	3	3	3	179	179	179	25086	0	13013	5906600	24
Q9EPC1;Q3UF75	Alpha-parvin	Parva	Alpha-parvin;Isoform of Q9EPC1, Alpha-parvin	0.126228	0.433656		19.5095	19.5989	19.6586	19.1069	19.7565	19.6988	19.7867	19.3246	19.7577	19.7636	19.7729	5	5	5	223	223	223	42329	0	66977	8432600	54
Q9Z2X1;Q9Z2X1-2;J3QM80;J3QMT0	Heterogeneous nuclear ribonucleoprotein F;Heterogeneous nuclear ribonucleoprotein F, N-terminally processed	Hnrnpf	Heterogeneous nuclear ribonucleoprotein F;Isoform of Q9Z2X1, Isoform 2 of Heterogeneous nuclear ribonucleoprotein F;Isoform of Q9Z2X1, Heterogeneous nuclear ribonucleoprotein F (Fragment);Isoform of Q9Z2X1, Heterogeneous nuclear ribonucleoprotein F (Fragme	0.125067	0.50583		20.9018	20.7595	21.3624	20.9604	20.6497	21.0431	21.1255	21.1042	20.9574	21.1542	21.0147	10	8	8	422	357	357	45729	0	86696	22937000	95
Q9JII6	Alcohol dehydrogenase [NADP(+)]	Akr1a1	Alcohol dehydrogenase [NADP(+)]	0.124726	0.618179		20.1176	20.1609	20.3703	20.4391	20.5207	20.3631	20.5164	20.4533	20.3876	20.6883	20.2209	6	6	6	271	271	271	36586	0	44952	14418000	73
Q99JB8	Protein kinase C and casein kinase II substrate protein 3	Pacsin3	Protein kinase C and casein kinase II substrate protein 3	0.124554	0.793868		19.6274	19.4834	19.3354	19.4744	19.4964	19.683	19.6776	19.4593	19.5971	19.8636	19.6085	6	6	6	212	212	212	48584	0	46787	8653400	40
E9QNN1;A0A087WPL5;O70133-2;O70133;O70133-3;Q3UR42	ATP-dependent RNA helicase A	Dhx9	Isoform of O70133, ATP-dependent RNA helicase A;Isoform of O70133, ATP-dependent RNA helicase A;Isoform of O70133, Isoform 2 of ATP-dependent RNA helicase A;ATP-dependent RNA helicase A;Isoform of O70133, Isoform 3 of ATP-dependent RNA helicase A;Isoform o	0.123856	0.40821		21.0514	20.8835	21.2826	20.5925	21.1691	21.2963	21.0401	21.1557	20.9969	21.3367	21.3193	16	16	16	231	231	231	14969	0	8741	24041000	138
P30416	Peptidyl-prolyl cis-trans isomerase FKBP4;Peptidyl-prolyl cis-trans isomerase FKBP4, N-terminally processed	Fkbp4	Peptidyl-prolyl cis-trans isomerase FKBP4	0.123809	0.251111		19.0794	19.0156	18.7915	19.486	19.6754	19.354	19.0337	19.0171	19.7474	19.6967	19.2924	5	5	5	172	172	172	51572	0	29608	6871500	26
P99024	Tubulin beta-5 chain	Tubb5	Tubulin beta-5 chain	0.123733	0.223057		22.9963	23.0651	23.4244	22.0391	23.1385	23.1066	23.2221	23.2918	23.0783	22.8358	22.9992	25	6	5	743	196	162	4967	0	21789	91303000	191
Q62261;A0A0A0MQG2;Q62261-2	Spectrin beta chain, non-erythrocytic 1	Sptbn1	Spectrin beta chain, non-erythrocytic 1;Isoform of Q62261, Spectrin beta chain, non-erythrocytic 1 (Fragment);Isoform of Q62261, Isoform 2 of Spectrin beta chain, non-erythrocytic 1	0.123522	1.23498		24.2607	24.2232	24.385	24.1549	24.2162	24.2961	24.4916	24.4828	24.3135	24.3748	24.235	80	80	79	502	502	498	27422	0	32331	225660000	1029
Q8K1K2;P62196	26S protease regulatory subunit 8	Psmc5	Isoform of P62196, 26S proteasome regulatory subunit 8;26S proteasome regulatory subunit 8	0.12335	0.336659		20.0114	19.6906	20.2293	19.3617	19.5296	19.9081	19.9526	20.0913	19.64	19.9017	19.9732	7	7	7	322	322	322	38751	0	38011	11004000	48
Q61160	FAS-associated death domain protein	Fadd	FAS-associated death domain protein	0.122962	0.369412		19.2644	19.3144	19.5844	19.0997	18.7949	19.2215	19.3762	19.3492	18.9632	19.5513	19.441	3	3	3	332	332	332	2296	0	22469	6706800	36
Q9QYJ0	DnaJ homolog subfamily A member 2	Dnaja2	DnaJ homolog subfamily A member 2	0.122902	0.476819		20.5844	20.6317	20.4128	20.2173	20.4226	20.3726	20.3709	20.9483	20.3277	20.5657	20.603	5	5	5	218	218	218	45745	0	14355	15978000	67
Q8R0F8	Acylpyruvase FAHD1, mitochondrial	Fahd1	Acylpyruvase FAHD1, mitochondrial	0.122888	0.592849		20.3584	20.3142	20.1624	20.2362	20.5033	20.5054	20.3132	20.2238	20.5842	20.6992	20.5274	7	7	7	617	617	617	25172	0	17532	14587000	90
B1ARW4;Q99LY9	NADH dehydrogenase [ubiquinone] iron-sulfur protein 5;NADH dehydrogenase [ubiquinone] iron-sulfur protein 5, N-terminally processed	Ndufs5	Isoform of Q99LY9, NADH dehydrogenase [ubiquinone] iron-sulfur protein 5 (Fragment);NADH dehydrogenase [ubiquinone] iron-sulfur protein 5	0.122634	0.706528		20.8448	20.9357	20.6433	20.7907	20.5588	20.9777	20.962	21.001	20.7204	20.9998	20.8892	4	4	4	418	418	418	10909	0	25564	20409000	59
P62874;H3BKR2;H3BLF7	Guanine nucleotide-binding protein G(I)/G(S)/G(T) subunit beta-1	Gnb1	Guanine nucleotide-binding protein G(I)/G(S)/G(T) subunit beta-1;Isoform of P62874, Guanine nucleotide-binding protein G(I)/G(S)/G(T) subunit beta-1 (Fragment);Isoform of P62874, Guanine nucleotide-binding protein G(I)/G(S)/G(T) subunit beta-1 (Fragment)	0.12207	0.43771		20.6398	20.6547	20.7724	20.8535	20.3905	20.5321	20.9301	20.9873	20.4574	20.9302	20.5078	8	8	6	318	318	218	37377	0	12054	18078000	121
P54728	UV excision repair protein RAD23 homolog B	Rad23b	UV excision repair protein RAD23 homolog B	0.121621	0.395695		20.5324	20.2597	20.7306	20.0212	20.7476	20.6211	20.7247	20.6753	20.6626	20.5245	20.4483	6	6	6	349	349	349	43512	0	10417	16271000	101
A0A0G2JFK2;A0A0G2JG00;Q3TUE1;A0A0G2JGW9;A0A0G2JFY5;Q3UUU2;Q91WJ8;Q91WJ8-2	Far upstream element-binding protein 1	Fubp1	Isoform of Q91WJ8, Far upstream element-binding protein 1 (Fragment);Isoform of Q91WJ8, Far upstream element-binding protein 1;Isoform of Q91WJ8, Far upstream element-binding protein 1;Isoform of Q91WJ8, Far upstream element-binding protein 1;Isoform of Q9	0.121469	0.258261		18.8213	18.7578	19.0143	18.3048	NaN	18.8457	18.7447	18.6363	18.6656	18.7352	18.8388	5	5	5	235	235	235	32445	0	36724	4559700	32
G5E924;Q8R081;G3UY38	Heterogeneous nuclear ribonucleoprotein L	Hnrnpl	Isoform of Q8R081, Heterogeneous nuclear ribonucleoprotein L (Fragment);Heterogeneous nuclear ribonucleoprotein L;Isoform of Q8R081, Heterogeneous nuclear ribonucleoprotein L	0.121358	0.606049		21.6656	21.6715	21.7476	21.2466	21.4232	21.7329	21.7093	21.7282	21.5489	21.7316	21.795	16	16	16	527	527	527	66821	0	19354	36159000	174
O09061	Proteasome subunit beta type-1	Psmb1	Proteasome subunit beta type-1	0.121103	0.527275		19.5216	19.8987	19.912	19.595	19.9069	20.0332	19.8897	20.0767	19.6979	20.0126	19.9848	7	7	7	467	467	467	26372	0	4631	10150000	35
F8WIK0;Q8WTY4	Anamorsin	Ciapin1	Isoform of Q8WTY4, Anamorsin;Anamorsin	0.120923	0.218701		18.6703	18.3948	18.9205	18.6408	19.3878	19.3059	19.1955	18.9963	19.4676	18.5937	18.7849	3	3	3	233	233	233	33429	0	31112	6925900	67
A2ASS6-3	Titin	Ttn	Isoform of A2ASS6, Isoform 3 of Titin	0.120874	0.0313224		20.9195	21.3498	20.2405	22.0177	NaN	21.3123	NaN	20.8412	21.3686	21.8217	21.011	132	7	7	35	27	27	61932	0	20815	36533000	24
Q9CQJ1	HIG1 domain family member 2A	Higd2a	HIG1 domain family member 2A	0.120661	0.437422		19.5643	19.5633	19.8315	19.5456	20.0162	19.7485	20.0372	19.7613	20.015	19.8771	19.4705	2	2	2	349	349	349	11368	0	32248	9472900	30
B7ZNL2;Q78ZA7	Nucleosome assembly protein 1-like 4	Nap1l4	Isoform of Q78ZA7, Nap1l4 protein;Nucleosome assembly protein 1-like 4	0.120438	0.390209		20.8077	20.6049	20.8592	20.1806	20.9322	20.935	20.8073	20.6684	20.8737	20.8948	20.9576	10	10	10	547	547	547	43934	0	12943	19372000	94
Q4FE56;P70398;F8VPU6	Ubiquitin carboxyl-terminal hydrolase;Probable ubiquitin carboxyl-terminal hydrolase FAF-X	Usp9x;Usp9y	Isoform of P70398, Probable ubiquitin carboxyl-terminal hydrolase FAF-X;Probable ubiquitin carboxyl-terminal hydrolase FAF-X;Ubiquitin-specific peptidase 9, Y chromosome	0.120295	0.28239		18.1262	18.0994	18.2796	18.6416	NaN	17.9923	18.3112	18.1827	18.0145	18.125	18.5457	6	6	6	39	39	39	29021	57078	79042	3271700	11
Q7M6Y3-2;Q7M6Y3-3;Q7M6Y3-4;Q7M6Y3-6;Q7M6Y3-5;Q7M6Y3;A0A1L1SUR7;A0A140LHQ8	Phosphatidylinositol-binding clathrin assembly protein	Picalm	Isoform of Q7M6Y3, Isoform 2 of Phosphatidylinositol-binding clathrin assembly protein;Isoform of Q7M6Y3, Isoform 3 of Phosphatidylinositol-binding clathrin assembly protein;Isoform of Q7M6Y3, Isoform 4 of Phosphatidylinositol-binding clathrin assembly pro	0.120224	0.391867		19.2027	19.3191	19.4884	19.4901	19.9193	19.5552	19.6975	19.7848	19.7585	19.5489	19.2904	5	5	4	156	156	136	64647	0	50461	8378900	56
Q5SQB0;Q61937;Q9DAY9;Q5SQB5	Nucleophosmin	Npm1	Isoform of Q61937, Nucleophosmin;Nucleophosmin;Isoform of Q61937, Nucleophosmin;Isoform of Q61937, Nucleophosmin	0.119677	0.454541		21.4558	21.3253	21.7122	21.1436	21.5801	21.7699	21.6915	21.3986	21.5619	21.7577	21.6777	5	5	5	379	379	379	29524	0	17943	37109000	170
A0A1Y7VN70;Q80Y14	Glutaredoxin-related protein 5, mitochondrial	Glrx5	Isoform of Q80Y14, Glutaredoxin-related protein 5, mitochondrial;Glutaredoxin-related protein 5, mitochondrial	0.118901	0.468187		19.8188	19.7783	19.9521	20.123	20.0723	19.8884	19.8431	19.9451	19.9586	20.4808	20.061	2	2	2	28	28	28	12168	0	31997	10886000	56
P21107-2;D3Z6I8;E9Q7Q3;D3Z2H9	Tropomyosin alpha-3 chain	Tpm3;Tpm3-rs7	Isoform of P21107, Isoform 2 of Tropomyosin alpha-3 chain;Isoform of P21107, Tropomyosin alpha-3 chain;Isoform of P21107, Tropomyosin alpha-3 chain;Tropomyosin 3, related sequence 7	0.118699	0.242		22.9697	23.0448	23.3012	23.0693	22.7053	22.9801	23.4451	23.7442	22.7082	23.0239	22.7308	18	11	6	512	323	177	2902	0	64865	96878000	179
B2RXM2;J3QNY1;Q8BG05-2	Heterogeneous nuclear ribonucleoprotein A3	Gm6793;Gm9242;Hnrnpa3	EG627828 protein;Predicted pseudogene 9242;Isoform of Q8BG05, Isoform 2 of Heterogeneous nuclear ribonucleoprotein A3	0.118391	0.242195		22.1555	22.2775	22.6263	22.3535	21.9707	22.1906	22.7321	22.8864	22.3874	21.8832	22.0147	10	10	2	279	279	4	36609	0	30331	62006000	178
P40142;A0A286YE28	Transketolase	Tkt	Transketolase;Isoform of P40142, Transketolase (Fragment)	0.118124	0.428226		21.3074	21.1924	21.8693	21.1351	21.5439	21.4896	21.6084	21.565	21.5686	21.5499	21.4134	9	9	9	265	265	265	6763	0	1329	31919000	172
P05213	Tubulin alpha-1B chain	Tuba1b	Tubulin alpha-1B chain	0.11771	0.511738		25.8682	25.79	26.1419	25.4872	25.7293	25.9012	25.9967	25.9429	25.7267	26.0036	26.0168	23	23	0	712	712	0	50151	0	32331	652350000	847
Q9D554	Splicing factor 3A subunit 3	Sf3a3	Splicing factor 3A subunit 3	0.117428	0.077171		17.9725	17.7169	18.3699	NaN	NaN	17.8962	18.247	18.2373	NaN	NaN	18.0846	2	2	2	64	64	64	58841	53362	63079	2070800	19
Q9D8N0	Elongation factor 1-gamma	Eef1g	Elongation factor 1-gamma	0.116986	0.801942		22.4374	22.319	22.61	22.4373	22.6345	22.4193	22.6239	22.6327	22.7739	22.4459	22.4897	14	14	14	49	49	49	5006	0	27818	64373000	233
P48771	Cytochrome c oxidase subunit 7A2, mitochondrial	Cox7a2	Cytochrome c oxidase subunit 7A2, mitochondrial	0.116063	0.38499		22.2286	22.2838	22.2312	21.9366	22.164	22.0798	22.3818	22.7058	22.2864	22.0337	21.9425	3	3	3	566	566	566	92908	0	28554	60761000	114
P08113	Endoplasmin	Hsp90b1	Endoplasmin	0.115343	0.640399		22.3117	22.3087	22.5743	22.0959	22.1712	22.4018	22.4955	22.4227	22.2575	22.3931	22.5609	22	20	20	368	35	35	92475	0	14013	58440000	246
O08532-3;O08532-4;E9Q1X8;O08532-2;O08532-5;O08532	Voltage-dependent calcium channel subunit alpha-2/delta-1;Voltage-dependent calcium channel subunit alpha-2-1;Voltage-dependent calcium channel subunit delta-1	Cacna2d1	Isoform of O08532, Isoform 2C of Voltage-dependent calcium channel subunit alpha-2/delta-1;Isoform of O08532, Isoform 2D of Voltage-dependent calcium channel subunit alpha-2/delta-1;Isoform of O08532, Voltage-dependent calcium channel subunit alpha-2/delta	0.114723	0.183574		18.2204	18.0896	17.7865	18.112	18.6098	18.6072	18.1692	17.5561	18.7593	18.6056	18.6713	5	5	5	79	79	79	12196	0	16397	3424000	26
O70251;A0A087WS46;G3UX43	Elongation factor 1-beta	Eef1b;Eef1b2	Elongation factor 1-beta;Isoform of O70251, Eukaryotic translation elongation factor 1 beta 2;Isoform of O70251, Eukaryotic translation elongation factor 1 beta 2	0.11457	0.342015		20.9799	20.7836	21.0071	20.4767	21.2112	21.2897	21.0727	20.868	21.2833	21.1093	21.0297	5	5	5	40	40	40	24693	0	41878	22521000	119
P50171-2;P50171;G3UX44	Estradiol 17-beta-dehydrogenase 8	Hsd17b8;H2-Ke6	Isoform of P50171, Isoform Long of Estradiol 17-beta-dehydrogenase 8;Estradiol 17-beta-dehydrogenase 8;Isoform of P50171, H2-K region-expressed gene 6 (Fragment)	0.114055	0.365968		19.5536	19.5175	19.2148	19.6078	19.1093	19.1147	19.5855	19.7292	19.2132	19.5553	19.2518	5	5	5	296	296	296	28339	0	69427	7323400	45
P50462	Cysteine and glycine-rich protein 3	Csrp3	Cysteine and glycine-rich protein 3	0.11345	0.254337		23.8702	23.9762	23.4482	24.5463	23.9341	23.5116	23.9235	24.0547	24.1812	23.9802	23.8333	9	9	9	51	51	51	20895	0	32331	173560000	346
Q9Z1J3-2;Q9Z1J3	Cysteine desulfurase, mitochondrial	Nfs1	Isoform of Q9Z1J3, Isoform Cytoplasmic of Cysteine desulfurase, mitochondrial;Cysteine desulfurase, mitochondrial	0.111954	0.197696		18.9404	19.1542	19.0195	19.1337	18.5838	18.4761	19.3449	19.5812	18.7427	18.8784	18.4356	4	4	4	169	169	169	43972	5685	78134	5530400	16
A2AGN7;O88685;B7ZCF1	26S protease regulatory subunit 6A	Psmc3	Isoform of O88685, 26S proteasome regulatory subunit 6A;26S proteasome regulatory subunit 6A;Isoform of O88685, 26S proteasome regulatory subunit 6A	0.111044	1.04157		20.5424	20.62	20.6479	20.3853	20.727	20.573	20.6256	20.6801	20.6394	20.7485	20.7745	11	11	5	428	428	175	44669	0	59269	17224000	117
P54320	Elastin	Eln	Elastin	0.110663	0.112129		17.7631	18.2274	18.1188	17.309	NaN	NaN	17.8269	17.8586	NaN	18.1168	18.4683	4	4	4	195	195	195	71937	0	48783	2217300	21
Q8CIE6;F8WHL2	Coatomer subunit alpha;Xenin;Proxenin;Coatomer subunit alpha	Copa	Coatomer subunit alpha;Isoform of Q8CIE6, Coatomer subunit alpha	0.109851	0.324551		20.4082	20.1793	20.3947	19.5623	20.0363	20.056	20.2118	20.3265	20.0405	20.2258	20.2754	12	12	12	17	17	17	13843	0	31514	12487000	77
O08804;F7B9A0;A0A1Y7VLD5		Serpinb6b	NK13;Isoform of O08804, Serine (or cysteine) peptidase inhibitor, clade B, member 6b;Isoform of O08804, Serine (or cysteine) peptidase inhibitor, clade B, member 6b	0.109787	0.296155		19.7642	19.7048	19.7083	20.2534	20.0091	19.7928	19.8637	19.4947	20.1929	20.2294	20.1287	7	7	7	334	334	334	42535	0	11976	14964000	83
P62908;A0A140LI77;D3YV43	40S ribosomal protein S3	Rps3	40S ribosomal protein S3;Isoform of P62908, 40S ribosomal protein S3;Isoform of P62908, 40S ribosomal protein S3	0.109542	0.553375		22.2543	22.0558	22.3516	21.9313	22.139	22.4449	22.3681	22.4125	22.181	22.3475	22.2193	10	10	10	449	449	449	26674	0	12359	53361000	213
Q9JJ28	Protein flightless-1 homolog	Flii	Protein flightless-1 homolog	0.109488	0.840952		19.4836	19.4128	19.5809	19.3709	19.3978	19.6005	19.5267	19.5336	19.4285	19.6776	19.753	7	7	7	89	89	89	1448	0	18496	7998500	51
F8VQJ3;P02468	Laminin subunit gamma-1	Lamc1	Isoform of P02468, Laminin subunit gamma-1;Laminin subunit gamma-1	0.109199	0.863643		22.6647	22.8513	22.6614	22.7038	22.897	22.8802	22.9064	22.9432	22.9886	22.8872	22.7026	28	28	28	266	266	266	17719	0	32331	77972000	358
A0A140LHF7;A0A171KXD3;Q9JIF0-3;Q9JIF0-2;Q9JIF0;A0A140LJF4	Protein arginine N-methyltransferase 1	Prmt1	Isoform of Q9JIF0, Protein arginine N-methyltransferase 1;Isoform of Q9JIF0, Protein arginine N-methyltransferase 1;Isoform of Q9JIF0, Isoform 3 of Protein arginine N-methyltransferase 1;Isoform of Q9JIF0, Isoform 2 of Protein arginine N-methyltransferase	0.108549	0.150435		19.2788	19.1064	19.2755	NaN	18.9689	19.1703	19.2193	18.9256	18.97	19.1232	18.8874	5	5	5	341	341	341	24419	0	10773	6010400	26
P62141	Serine/threonine-protein phosphatase PP1-beta catalytic subunit	Ppp1cb	Serine/threonine-protein phosphatase PP1-beta catalytic subunit	0.107208	0.954752		22.2759	22.3435	22.3345	22.1991	22.1521	22.4032	22.2578	22.5491	22.3695	22.4246	22.3585	11	11	6	517	517	327	37186	0	17882	56715000	268
Q9CWJ9	Bifunctional purine biosynthesis protein PURH;Phosphoribosylaminoimidazolecarboxamide formyltransferase;IMP cyclohydrolase	Atic	Bifunctional purine biosynthesis protein PURH	0.107108	0.850965		19.6859	19.513	19.8526	19.5924	19.8043	19.7273	19.8029	19.9049	19.6783	19.827	19.8021	9	9	9	245	245	245	64217	0	7815	9236600	58
Q07076	Annexin A7	Anxa7	Annexin A7	0.107055	0.909678		19.4842	19.5237	19.6973	19.5557	19.7835	19.5947	19.682	19.5777	19.7206	19.7748	19.8127	7	7	7	181	181	181	49925	0	1828	8647300	34
E9Q616		Ahnak	AHNAK nucleoprotein (desmoyokin)	0.107017	0.646639		24.7981	24.7318	24.9966	24.7004	24.8261	24.8667	24.9834	25.0955	24.65	24.9377	24.9684	126	126	126	49	49	49	60425	0	32331	331910000	1314
P47955	60S acidic ribosomal protein P1	Rplp1	60S acidic ribosomal protein P1	0.106503	0.575616		22.532	22.5576	22.6238	22.4626	22.4067	22.656	22.8425	22.727	22.3483	22.7545	22.5593	3	3	3	798	798	798	11475	0	20601	65535000	193
F6TFN2;E9PYI7;F6VG99;E9PYF4		Lmo7	Isoform of E9PYF4, LIM domain only 7 (Fragment);Isoform of E9PYF4, LIM domain only 7;Isoform of E9PYF4, LIM domain only 7 (Fragment);LIM domain only 7	0.106115	0.244558		20.3812	20.2673	20.2051	19.7591	19.7869	20.1552	20.3447	20.6033	19.9618	19.7524	20.3307	13	13	13	191	191	191	13384	0	78892	12547000	69
P57780;A0A1L1SV25;E9Q2W9	Alpha-actinin-4	Actn4	Alpha-actinin-4;Isoform of P57780, Alpha-actinin-4;Isoform of P57780, Alpha-actinin-4 (Fragment)	0.105563	0.848495		22.8589	22.9091	23.1022	22.7385	22.8275	22.9496	22.9909	23.0156	22.8827	23.1225	23.0042	38	27	23	495	401	35	10498	0	32331	87730000	394
P42125	Enoyl-CoA delta isomerase 1, mitochondrial	Eci1	Enoyl-CoA delta isomerase 1, mitochondrial	0.104837	0.431098		24.0032	23.912	23.9567	24.1073	24.2365	24.0559	24.2498	24.4541	24.2453	23.8955	23.9059	18	18	18	734	734	734	3225	0	28238	191260000	398
Q99KK7	Dipeptidyl peptidase 3	Dpp3	Dipeptidyl peptidase 3	0.104429	0.398977		19.7418	19.854	20.1536	19.8837	19.6854	19.9024	20.1983	20.1648	20.0443	19.7552	19.7102	10	10	10	257	257	257	82897	0	90641	10723000	75
D3YYM6;D3Z1S8;Q91V55;P97461	40S ribosomal protein S5;40S ribosomal protein S5, N-terminally processed	Rps5	Isoform of P97461, 40S ribosomal protein S5 (Fragment);Isoform of P97461, 40S ribosomal protein S5 (Fragment);Isoform of P97461, 40S ribosomal protein S5;40S ribosomal protein S5	0.103713	0.276174		22.3753	22.3241	22.5496	21.6515	22.2734	22.441	22.38	22.1644	22.3361	22.3506	22.6333	4	4	4	357	357	357	20413	0	11763	55763000	213
P99026	Proteasome subunit beta type-4	Psmb4	Proteasome subunit beta type-4	0.103695	0.30558		20.9256	20.7892	20.8899	20.2692	20.6172	20.8511	20.7172	20.5848	20.7038	20.9796	21.1516	7	7	7	447	447	447	29116	0	12462	19483000	111
P07356;B0V2N7;B0V2N8;B0V2N5	Annexin A2;Annexin	Anxa2	Annexin A2;Isoform of P07356, Annexin (Fragment);Isoform of P07356, Annexin (Fragment);Isoform of P07356, Annexin (Fragment)	0.103443	0.492947		23.3664	23.4848	23.6953	23.3498	23.393	23.458	23.7545	23.7531	23.2832	23.5123	23.5035	20	20	20	643	643	643	38676	0	32331	127640000	427
Q9Z1N5	Spliceosome RNA helicase Ddx39b	Ddx39b	Spliceosome RNA helicase Ddx39b	0.103327	0.426318		21.5898	21.4287	21.694	21.2312	21.6857	21.8237	21.7693	21.812	21.5149	21.7433	21.5548	12	12	6	362	362	248	49035	0	17732	34464000	206
Q9WTP6-2;Q9WTP6	Adenylate kinase 2, mitochondrial;Adenylate kinase 2, mitochondrial, N-terminally processed	Ak2	Isoform of Q9WTP6, Isoform 2 of Adenylate kinase 2, mitochondrial;Adenylate kinase 2, mitochondrial	0.103091	0.500452		20.8406	20.9213	21.0059	20.9134	20.8327	20.7639	21.1324	21.2919	20.8764	20.7621	20.8508	7	7	6	388	388	341	25605	0	91979	21669000	119
E9Q8F0;Q8VH51-2;Q8VH51-3;Q8VH51;F7AA45;B7ZD61	RNA-binding protein 39	Rbm39	Isoform of Q8VH51, RNA-binding protein 39;Isoform of Q8VH51, Isoform 2 of RNA-binding protein 39;Isoform of Q8VH51, Isoform 3 of RNA-binding protein 39;RNA-binding protein 39;Isoform of Q8VH51, RNA-binding protein 39 (Fragment);Isoform of Q8VH51, RNA-bindi	0.102832	0.660738		18.7208	18.8789	18.9945	18.7693	18.998	19.1045	19.0242	19.0835	18.852	19.102	19.0075	7	7	7	296	296	296	4705	0	37048	5508200	35
Q8VE95	UPF0598 protein C8orf82 homolog		UPF0598 protein C8orf82 homolog	0.102643	0.20651		19.0444	19.6324	18.8112	19.3087	18.9968	18.6151	18.9163	18.888	19.4015	19.1098	19.5382	2	2	2	161	161	161	2433	0	22211	6421600	20
P63242;A0A0A0MQM0;J3QPS8	Eukaryotic translation initiation factor 5A-1;Eukaryotic translation initiation factor 5A	Eif5a	Eukaryotic translation initiation factor 5A-1;Isoform of P63242, Eukaryotic translation initiation factor 5A (Fragment);Isoform of P63242, Eukaryotic translation initiation factor 5A-1	0.10262	0.19974		22.8568	22.8287	23.2477	22.7048	22.7105	23.2847	23.434	23.5634	22.77	22.7114	22.7286	10	10	10	714	714	714	16832	0	32331	92571000	257
A0A075B5P3;A0A0A6YVP0		Ighg2b	Isoform of P01867, Immunoglobulin heavy constant gamma 2B (Fragment);Isoform of P01867, Immunoglobulin heavy constant gamma 2B (Fragment)	0.102021	0.0429101		18.3081	18.3092	18.8964	19.1477	NaN	NaN	NaN	19.8005	18.169	NaN	18.5467	4	4	1	173	173	48	36568	0	23472	3638200	12
Q9JKR6	Hypoxia up-regulated protein 1	Hyou1	Hypoxia up-regulated protein 1	0.101791	0.549198		19.5744	19.6127	19.6758	19.26	19.8214	19.7177	19.7564	19.6637	19.721	19.6565	19.7631	7	7	7	15	15	15	11118	0	25089	8744100	88
P51855;Q3UEE2	Glutathione synthetase	Gss	Glutathione synthetase;Isoform of P51855, Glutathione synthetase	0.101736	0.468227		17.8905	18.0737	17.8782	17.9981	17.9742	17.731	17.6937	18.16	18.0761	17.9627	18.2375	5	5	5	203	203	203	52246	0	18617	2729400	16
P14824	Annexin A6	Anxa6	Annexin A6	0.101714	1.05783		24.3488	24.3801	24.5392	24.3059	24.3681	24.4925	24.4585	24.6404	24.4236	24.5341	24.4808	39	39	4	652	652	55	75884	0	32331	250000000	735
A0A1L1SVK0;Q61206;A0A1L1SQ76;A0A1L1SRD0;A0A1L1SSQ5;A0A1L1SQV7	Platelet-activating factor acetylhydrolase IB subunit beta	Pafah1b2	Isoform of Q61206, Platelet-activating factor acetylhydrolase IB subunit beta (Fragment);Platelet-activating factor acetylhydrolase IB subunit beta;Isoform of Q61206, Platelet-activating factor acetylhydrolase IB subunit beta (Fragment);Isoform of Q61206,	0.100785	0.291799		18.6151	18.5027	19.0277	18.9493	18.5322	18.706	19.1513	19.0489	18.7663	18.6242	18.5242	5	5	5	411	411	411	22056	0	34441	4771200	33
P67778;Q5SQG5	Prohibitin	Phb	Prohibitin;Isoform of P67778, Prohibitin (Fragment)	0.100475	0.736742		24.1968	24.2489	24.0315	24.1455	24.2893	24.0967	24.2713	24.172	24.1072	24.4463	24.3461	16	16	16	732	732	732	2982	0	32331	204230000	377
O55111	Desmoglein-2	Dsg2	Desmoglein-2	0.100294	0.339792		19.849	19.9699	20.1995	20.1547	19.8498	19.7386	20.1992	20.4048	19.9114	20.0051	19.7823	12	12	12	188	188	188	12238	0	76106	11342000	89
Q9Z2U0;Q9CWH6	Proteasome subunit alpha type-7;Proteasome subunit alpha type-7-like	Psma7;Psma8	Proteasome subunit alpha type-7;Proteasome subunit alpha type-7-like	0.100248	0.236341		20.4129	20.1367	20.6163	19.7664	20.787	20.6032	20.3426	20.4874	20.6246	20.5246	20.4575	6	6	6	302	302	302	27855	0	39702	15054000	75
Q8BG32;G3UYI4;G3UYL3	26S proteasome non-ATPase regulatory subunit 11	Psmd11	26S proteasome non-ATPase regulatory subunit 11;Isoform of Q8BG32, 26S proteasome non-ATPase regulatory subunit 11;Isoform of Q8BG32, 26S proteasome non-ATPase regulatory subunit 11	0.0991278	0.443838		20.2804	20.0739	20.507	20.0274	20.3628	20.4196	20.4539	20.3553	20.15	20.4948	20.4341	9	9	9	287	287	287	47436	0	44168	14159000	66
Q9Z204-2;Q9Z204-4;Q9Z204-3	Heterogeneous nuclear ribonucleoproteins C1/C2	Hnrnpc	Isoform of Q9Z204, Isoform C1 of Heterogeneous nuclear ribonucleoproteins C1/C2;Isoform of Q9Z204, Isoform 4 of Heterogeneous nuclear ribonucleoproteins C1/C2;Isoform of Q9Z204, Isoform 3 of Heterogeneous nuclear ribonucleoproteins C1/C2	0.0983025	0.229538		20.0852	19.9911	20.3429	19.4861	20.1486	20.4075	20.2989	20.3715	19.9765	20.3548	19.8744	8	8	2	32	32	77	33056	0	54021	12334000	71
B9EHJ3;P39447;A0A0U1RPW2	Tight junction protein ZO-1	Tjp1	Isoform of P39447, Tight junction protein ZO-1;Tight junction protein ZO-1;Isoform of P39447, Tight junction protein ZO-1	0.0982569	0.435009		21.0784	21.0105	21.3221	21.0197	21.4906	21.4358	21.3037	21.3514	21.3563	21.4195	21.1914	17	17	17	152	152	152	18885	0	54767	28822000	69
D3YWR7;Q8BVI4;A0A0G2JGY0;A0A0G2JGJ1	Dihydropteridine reductase	Qdpr	Isoform of Q8BVI4, Dihydropteridine reductase;Dihydropteridine reductase;Isoform of Q8BVI4, Dihydropteridine reductase;Isoform of Q8BVI4, Dihydropteridine reductase	0.0981429	1.20707		19.3295	19.2386	19.1656	19.1341	19.2031	19.1741	19.3741	19.3423	19.1721	19.3631	19.2765	5	5	5	381	381	381	20008	0	37685	6867100	33
P09542;A0A0G2JDW2;A0A0G2JDM3	Myosin light chain 3	Myl3	Myosin light chain 3;Isoform of P09542, Myosin light chain 3 (Fragment);Isoform of P09542, Myosin light chain 3	0.0979619	0.704329		27.6078	27.6433	27.5093	27.6253	27.6377	27.7109	27.5627	27.9139	27.6909	27.8531	27.5812	17	17	13	784	784	652	22421	0	32331	2495900000	1476
Q8BMF3	NADP-dependent malic enzyme, mitochondrial	Me3	NADP-dependent malic enzyme, mitochondrial	0.0976124	0.319026		20.1321	20.061	20.1705	20.6434	20.3523	20.4504	20.3813	20.3506	20.7043	20.4541	20.1058	10	10	10	344	344	344	67098	0	91844	14237000	78
Q924B0;O55023;Q80ZJ2	Inositol monophosphatase 1	Impa1	Isoform of O55023, Inositol-1-monophosphatase;Inositol monophosphatase 1;Isoform of O55023, Inositol-1-monophosphatase	0.0973597	0.532993		19.1506	19.0681	19.1912	18.9915	18.9111	19.0802	19.1845	19.2421	18.8523	19.3343	19.2008	6	6	6	253	253	253	30429	0	19861	5958100	33
Q99P72;Q99P72-3	Reticulon-4	Rtn4	Reticulon-4;Isoform of Q99P72, Isoform 2 of Reticulon-4	0.0973209	0.20672		22.4406	21.9248	22.1281	21.3082	22.3811	22.1588	22.1568	22.0887	22.0309	22.3005	22.1943	15	15	15	314	314	314	12661	0	32331	47862000	271
O54724	Polymerase I and transcript release factor	Ptrf	Caveolae-associated protein 1	0.0972531	0.608134		23.7319	23.7198	23.7151	23.3336	23.7008	23.6735	23.7729	23.7793	23.5959	23.7333	23.8337	13	13	13	398	398	398	43953	0	32331	151080000	502
G3UZI2;A0A0R4J259;Q7TMK9-2;G3UXJ6;G3V018;Q7TMK9;G3UZ48;G3UWM1	Heterogeneous nuclear ribonucleoprotein Q	Syncrip	Isoform of Q7TMK9, Heterogeneous nuclear ribonucleoprotein Q;Isoform of Q7TMK9, Heterogeneous nuclear ribonucleoprotein Q;Isoform of Q7TMK9, Isoform 2 of Heterogeneous nuclear ribonucleoprotein Q;Isoform of Q7TMK9, Heterogeneous nuclear ribonucleoprotein Q	0.0968896	0.484437		21.5553	21.5413	21.726	21.4608	21.8831	21.724	21.6694	21.609	21.6914	22.0016	21.7552	9	9	7	195	195	157	58751	0	91128	35872000	133
O55234	Proteasome subunit beta type-5	Psmb5	Proteasome subunit beta type-5	0.0959461	0.286943		19.0001	18.8604	19.4159	18.9604	19.1069	19.2173	19.4468	19.4581	19.2106	18.9741	18.8577	6	6	6	326	326	326	28532	0	27628	6181400	23
P59999;Q3TX55;E9PWA7	Actin-related protein 2/3 complex subunit 4	Arpc4	Actin-related protein 2/3 complex subunit 4;Isoform of P59999, Actin-related protein 2/3 complex subunit 4;Isoform of P59999, Actin-related protein 2/3 complex subunit 4	0.095586	0.598046		19.6749	19.438	19.7773	19.5162	19.7498	19.5995	19.8063	19.7859	19.6248	19.8352	19.5555	4	4	4	274	274	274	19667	0	26071	8835600	59
Q8CIN4	Serine/threonine-protein kinase PAK 2;PAK-2p27;PAK-2p34	Pak2	Serine/threonine-protein kinase PAK 2	0.0944192	0.387948		18.7432	18.4756	18.7231	18.4289	19.0283	18.7046	18.6431	18.6641	18.7918	18.9086	18.8843	6	6	6	219	219	219	5793	0	1583	4599800	15
Q8BKC5;Q8BKC5-2	Importin-5	Ipo5	Importin-5;Isoform of Q8BKC5, Isoform 2 of Importin-5	0.0942488	0.594295		21.5951	21.4199	21.617	21.3322	21.3593	21.4345	21.5252	21.5953	21.3305	21.6382	21.6804	12	12	11	222	222	211	12359	0	12801	31348000	140
Q8K310;A0A087WSU2	Matrin-3	Matr3	Matrin-3;Isoform of Q8K310, Matrin-3 (Fragment)	0.0934893	0.416372		21.7721	21.6677	21.9614	21.5798	21.4908	21.8925	21.9172	21.8846	21.5803	21.7726	21.9496	12	12	12	254	254	254	94629	0	28801	44086000	207
Q62465	Synaptic vesicle membrane protein VAT-1 homolog	Vat1	Synaptic vesicle membrane protein VAT-1 homolog	0.0933132	0.0732091		18.3958	18.3756	18.4953	18.3847	NaN	18.5462	18.7771	19.0898	18.5524	NaN	18.4372	5	5	5	158	158	158	43096	0	17708	4546400	15
P63030;D3Z786	Mitochondrial pyruvate carrier 1	Mpc1	Mitochondrial pyruvate carrier 1;Isoform of P63030, Mitochondrial pyruvate carrier (Fragment)	0.0927969	0.0488495		17.9427	19.3533	19.1325	NaN	19.4711	19.4642	19.7402	19.9107	19.8991	18.4973	NaN	3	3	3	321	321	321	12454	0	50714	7324700	38
Q9DB29	Isoamyl acetate-hydrolyzing esterase 1 homolog	Iah1	Isoamyl acetate-hydrolyzing esterase 1 homolog	0.0924048	0.0970109		17.8721	17.9544	18.0209	NaN	18.3702	18.4146	17.7795	NaN	18.4018	18.4139	17.9987	3	3	3	177	177	177	27974	0	19623	2916600	33
P97384;D3Z7U0	Annexin A11;Annexin	Anxa11	Annexin A11;Isoform of P97384, Annexin	0.0916998	0.204913		19.6857	19.5596	19.235	19.2689	18.8642	19.4631	19.2503	19.0801	19.3678	19.8409	19.6499	6	6	6	135	135	135	54079	0	18324	8299500	68
Q9CQ69	Cytochrome b-c1 complex subunit 8	Uqcrq	Cytochrome b-c1 complex subunit 8	0.0914558	0.161136		21.7772	22.3657	21.9265	21.9972	21.8759	22.1239	21.4448	21.7487	22.6419	22.4627	22.2146	4	4	4	366	366	366	97681	0	15142	46616000	53
Q9D6M3;E9PY45;E9PV90;E9Q6M6	Mitochondrial glutamate carrier 1	Slc25a22	Mitochondrial glutamate carrier 1;Isoform of Q9D6M3, Mitochondrial glutamate carrier 1 (Fragment);Isoform of Q9D6M3, Mitochondrial glutamate carrier 1 (Fragment);Isoform of Q9D6M3, Mitochondrial glutamate carrier 1	0.0914041	0.092848		18.8558	18.9952	18.5126	18.9269	NaN	18.9648	18.4791	18.3263	18.6415	18.7076	19.0226	5	5	5	337	337	337	3467	0	27598	4484800	34
P51660	Peroxisomal multifunctional enzyme type 2;(3R)-hydroxyacyl-CoA dehydrogenase;Enoyl-CoA hydratase 2	Hsd17b4	Peroxisomal multifunctional enzyme type 2	0.0912839	0.50884		20.1891	20.1215	20.4929	20.2322	20.2207	20.0903	20.4676	20.2508	20.4512	20.2505	20.1584	7	7	7	132	132	132	79481	0	20202	13328000	49
P52196	Thiosulfate sulfurtransferase	Tst	Thiosulfate sulfurtransferase	0.0912698	0.183529		18.5422	18.4594	NaN	18.375	18.3952	18.2598	18.6081	18.3956	18.1717	18.234	18.2642	3	3	3	114	114	114	33466	49652	48653	3308200	22
P18872;D3Z2M7	Guanine nucleotide-binding protein G(o) subunit alpha	Gnao1	Guanine nucleotide-binding protein G(o) subunit alpha;Isoform of P18872, Guanine nucleotide-binding protein G(o) subunit alpha (Fragment)	0.0911912	0.0711936		18.5684	18.4536	18.485	18.4871	NaN	NaN	18.7439	18.746	NaN	NaN	18.7618	5	3	1	24	175	85	40084	0	38854	3208000	28
Q9CZ42-2	ATP-dependent (S)-NAD(P)H-hydrate dehydratase	Carkd	Isoform of Q9CZ42, Isoform 2 of ATP-dependent (S)-NAD(P)H-hydrate dehydratase	0.0906986	0.428085		18.2097	18.3262	18.136	18.5868	18.5183	18.4318	18.3148	18.3789	18.477	18.6759	18.4475	3	3	1	164	164	3	32151	0	1662	3669800	48
Q9ET78	Junctophilin-2	Jph2	Junctophilin-2	0.0906872	0.35695		20.3556	20.2587	19.8764	20.1783	20.4689	20.2552	20.1458	20.1644	20.5049	20.348	20.4513	8	8	8	214	214	214	74691	0	86101	13368000	52
P20029	78 kDa glucose-regulated protein	Hspa5	78 kDa glucose-regulated protein	0.0903452	0.589043		24.3462	24.3149	24.4252	24.003	24.3516	24.359	24.289	24.3228	24.4418	24.4354	24.4628	28	26	26	46	46	46	72421	0	32331	226160000	620
Q99LX0;A2A813;A2A815	Protein deglycase DJ-1	Park7	Protein/nucleic acid deglycase DJ-1;Isoform of Q99LX0, Protein/nucleic acid deglycase DJ-1;Isoform of Q99LX0, Protein/nucleic acid deglycase DJ-1 (Fragment)	0.089835	0.340322		21.9733	22.0565	21.7624	22.1815	21.5249	21.9237	22.0424	22.0189	21.8902	22.1568	21.8593	9	9	9	704	704	704	20021	0	11509	43856000	167
P68372	Tubulin beta-4B chain	Tubb4b	Tubulin beta-4B chain	0.089625	0.43499		25.6413	25.6363	25.9295	25.513	25.433	25.7568	25.8423	25.8896	25.5863	25.6588	25.7293	27	27	1	784	784	27	4983	0	32331	632940000	1179
P60843	Eukaryotic initiation factor 4A-I	Eif4a1	Eukaryotic initiation factor 4A-I	0.0887093	0.31864		23.0808	22.8131	23.2188	22.5448	22.8866	23.1718	23.086	22.9662	22.9338	23.0806	23.1403	15	15	10	507	507	33	46153	0	32331	98972000	313
Q61768;E9QAK5	Kinesin-1 heavy chain;Kinesin-like protein	Kif5b	Kinesin-1 heavy chain;Isoform of Q61768, Kinesin-like protein (Fragment)	0.088551	0.575021		20.0828	20.0342	20.0992	19.8692	20.1549	20.0085	20.3298	20.2163	19.9462	20.1085	20.0491	15	15	13	246	246	22	10955	0	86661	12131000	76
Q8JZN5	Acyl-CoA dehydrogenase family member 9, mitochondrial	Acad9	Acyl-CoA dehydrogenase family member 9, mitochondrial	0.0880948	0.42142		21.289	21.4589	21.2255	21.5546	21.2472	20.9996	21.2929	21.4224	21.4757	21.278	21.4505	12	12	12	296	296	296	68721	0	89677	28195000	131
Q99KH8;D3Z359;A2AD84;Q99JT2;Q9Z2W1	Serine/threonine-protein kinase 24;Serine/threonine-protein kinase 24 35 kDa subunit;Serine/threonine-protein kinase 24 12 kDa subunit;Serine/threonine-protein kinase 26;Serine/threonine-protein kinase 25	Stk24;Stk25;Stk26	Serine/threonine-protein kinase 24;Isoform of Q9Z2W1, Serine/threonine-protein kinase 25 (Fragment);Isoform of Q99JT2, Serine/threonine-protein kinase 26;Serine/threonine-protein kinase 26;Serine/threonine-protein kinase 25	0.0876207	0.089747		17.3162	17.2975	17.697	NaN	NaN	17.419	17.9106	17.4169	NaN	NaN	NaN	4	4	4	135	135	135	47953	59172	87743	2577200	13
Q921F2;Q6VYI4;Q6VYI5;Q8BLD4;Q8R0B4;A0A087WRZ5;A0A087WR97;A0A087WQA5	TAR DNA-binding protein 43	Tardbp	TAR DNA-binding protein 43;Isoform of Q921F2, TAR DNA-binding protein 43;Isoform of Q921F2, TAR DNA-binding protein 43;Isoform of Q921F2, MCG16669, isoform CRA_f;Isoform of Q921F2, MCG16669, isoform CRA_a;Isoform of Q921F2, TAR DNA-binding protein 43;Isofo	0.0875156	0.34568		21.2588	21.1337	21.3958	21.1053	21.3986	21.307	21.237	21.4282	21.0052	21.6042	21.4957	9	9	9	444	444	444	44547	0	9884	27475000	136
E9PWQ3;J3QQ16;A0A087WS16;D3YWD1		Col6a3	Collagen, type VI, alpha 3;Isoform of E9PWQ3, Collagen, type VI, alpha 3;Isoform of E9PWQ3, Collagen, type VI, alpha 3;Isoform of E9PWQ3, Collagen, type VI, alpha 3 (Fragment)	0.0872449	0.3776		24.3659	24.6787	24.2823	24.5819	24.8145	24.5541	24.5234	24.5004	24.7347	24.6109	24.798	69	69	69	316	316	316	35393	0	32331	267730000	1305
Q99KJ8	Dynactin subunit 2	Dctn2	Dynactin subunit 2	0.0872442	0.29414		20.6627	20.5661	20.5177	20.2833	20.872	20.7324	20.4949	20.4241	20.856	20.8973	20.7924	10	10	10	376	376	376	44116	0	79978	17551000	129
P46935	E3 ubiquitin-protein ligase NEDD4	Nedd4	E3 ubiquitin-protein ligase NEDD4	0.0863511	0.384371		20.759	20.6902	20.9596	20.4025	20.5591	20.8387	20.8628	20.7078	20.6371	20.8297	20.902	9	9	9	169	169	169	10271	0	38662	18734000	118
Q9R1P1	Proteasome subunit beta type-3	Psmb3	Proteasome subunit beta type-3	0.0860469	0.328837		19.5997	19.6017	20.0486	19.5246	20.0204	19.6645	19.8565	19.9409	19.9138	19.6542	19.7811	5	5	5	337	337	337	22965	0	68746	9665300	70
Q62422	Osteoclast-stimulating factor 1	Ostf1	Osteoclast-stimulating factor 1	0.085558	0.0644575		18.428	18.4181	18.4355	NaN	NaN	18.3669	18.2089	18.2167	18.3147	NaN	18.4373	2	2	2	172	172	172	23782	58754	85461	3073700	32
Q9CZB0;D3Z1A8;F8WGB3	Succinate dehydrogenase cytochrome b560 subunit, mitochondrial	Sdhc	Succinate dehydrogenase cytochrome b560 subunit, mitochondrial;Isoform of Q9CZB0, Succinate dehydrogenase cytochrome b560 subunit, mitochondrial (Fragment);Isoform of Q9CZB0, Succinate dehydrogenase cytochrome b560 subunit, mitochondrial	0.0854794	0.129098		21.1421	21.1536	21.2976	21.5814	20.6309	20.913	21.502	21.9231	20.7246	21.1136	20.763	4	4	4	219	219	219	18382	0	10205	28206000	33
Q9D5T0	ATPase family AAA domain-containing protein 1	Atad1	ATPase family AAA domain-containing protein 1	0.0853205	0.358505		20.2136	20.092	20.3137	20.4294	20.4503	20.233	20.6749	20.4899	20.2203	20.1554	20.3295	6	6	6	249	249	249	40744	0	28945	13894000	76
Q3TL72;Q8C878;Q8C878-2	NEDD8-activating enzyme E1 catalytic subunit	Uba3	Isoform of Q8C878, NEDD8-activating enzyme E1 catalytic subunit;NEDD8-activating enzyme E1 catalytic subunit;Isoform of Q8C878, Isoform 2 of NEDD8-activating enzyme E1 catalytic subunit	0.0852254	0.402507		19.0978	19.0759	19.0358	18.6582	18.9693	19.1875	19.1633	19.1658	18.9159	19.1818	19.0197	4	4	4	185	185	185	49957	0	26333	5734400	32
P15626;D3YX76;Q8R5I6	Glutathione S-transferase Mu 2	Gstm2;Gstm4	Glutathione S-transferase Mu 2;Isoform of P15626, Glutathione S-transferase;Glutathione S-transferase mu 4	0.084963	0.0602216		18.0775	18.1512	NaN	18.0448	NaN	18.3748	18.3583	19.1599	NaN	NaN	NaN	6	4	4	372	252	252	25716	55006	71037	2773200	11
Q9Z2U1	Proteasome subunit alpha type-5	Psma5	Proteasome subunit alpha type-5	0.0849543	0.312031		20.4504	20.5456	20.8312	20.2688	20.5722	20.3822	20.7134	20.8624	20.5159	20.3659	20.5091	4	4	4	274	274	274	26411	0	47461	16557000	67
Q9CPQ3	Mitochondrial import receptor subunit TOM22 homolog	Tomm22	Mitochondrial import receptor subunit TOM22 homolog	0.0849149	0.577297		22.324	22.41	22.3088	22.5375	22.318	22.2763	22.3741	22.5617	22.2511	22.5936	22.4563	6	6	6	662	662	662	15537	0	18441	62700000	184
Q9WTI7;Q9WTI7-2;Q9WTI7-3;Q9WTI7-4	Unconventional myosin-Ic	Myo1c	Unconventional myosin-Ic;Isoform of Q9WTI7, Isoform 2 of Unconventional myosin-Ic;Isoform of Q9WTI7, Isoform 3 of Unconventional myosin-Ic;Isoform of Q9WTI7, Isoform 4 of Unconventional myosin-Ic	0.0845973	0.687731		21.2878	21.2129	21.1598	21.3396	21.2275	21.2295	21.2799	21.2459	21.193	21.5396	21.3788	15	15	15	216	216	216	12194	0	76751	26916000	181
Q8VCW8	Acyl-CoA synthetase family member 2, mitochondrial	Acsf2	Acyl-CoA synthetase family member 2, mitochondrial	0.0845737	0.316296		21.591	21.5666	21.5442	21.6813	21.6712	21.8417	21.8564	22.1021	21.5884	21.4263	21.6964	15	15	15	40	40	40	6795	0	15449	36604000	170
A0A1Y7VNC1;A0A1Y7VJZ2;Q9WVL0	Maleylacetoacetate isomerase	Gstz1	Isoform of Q9WVL0, Glutathione transferase zeta 1 (Maleylacetoacetate isomerase), isoform CRA_b;Isoform of Q9WVL0, Glutathione transferase zeta 1 (Maleylacetoacetate isomerase), isoform CRA_c;Maleylacetoacetate isomerase	0.0843316	0.390356		18.9056	19.0532	19.0078	19.3051	18.8799	18.9753	19.2624	19.0132	18.8749	19.1064	19.2705	2	2	2	211	211	211	17986	0	23142	5835900	57
A2A4I8;O70423-2;O70423	Membrane primary amine oxidase	Aoc3	Isoform of O70423, Amine oxidase (Fragment);Isoform of O70423, Isoform 2 of Membrane primary amine oxidase;Membrane primary amine oxidase	0.0841559	0.519709		19.8929	20.0826	20.191	20.0604	20.0247	19.8482	20.1125	20.2511	19.9317	20.0226	20.1862	5	5	5	183	183	183	52848	0	57641	11499000	60
O88587;O88587-2	Catechol O-methyltransferase	Comt	Catechol O-methyltransferase;Isoform of O88587, Isoform Soluble of Catechol O-methyltransferase	0.0840203	0.451796		21.3348	21.1419	21.1292	21.3422	21.3893	21.3668	21.1689	21.2857	21.3662	21.6244	21.3951	9	9	9	453	453	453	29486	0	15048	29463000	190
E9Q9F5;E9Q1G8;O55131	Septin-7	2007-09-01	Isoform of O55131, Septin-7;Isoform of O55131, Septin-7;Septin-7	0.0838015	0.127288		20.6026	20.7358	21.0885	20.9564	20.4944	20.3721	21.3315	21.4241	20.4572	20.2869	20.4608	8	8	8	291	291	291	5068	0	29929	21642000	123
P49722;Q8BKE0	Proteasome subunit alpha type-2	Psma2	Proteasome subunit alpha type-2;Isoform of P49722, Proteasome endopeptidase complex (Fragment)	0.0836177	0.247029		20.855	20.9001	21.3232	20.8636	21.5227	21.3625	21.1698	21.1375	21.3313	21.327	21.1418	5	5	5	35	35	35	25926	0	53089	25042000	119
P26443	Glutamate dehydrogenase 1, mitochondrial	Glud1	Glutamate dehydrogenase 1, mitochondrial	0.0833019	0.436698		22.3258	22.4214	22.3143	22.6732	22.2447	22.3815	22.5398	22.5843	22.284	22.5946	22.3812	21	21	21	462	462	462	61336	0	12632	61064000	242
Q9R1P4;A0A1B0GS70	Proteasome subunit alpha type-1	Psma1	Proteasome subunit alpha type-1;Isoform of Q9R1P4, Proteasome endopeptidase complex	0.0828191	0.139794		19.4827	19.5995	20.379	20.237	19.6574	19.6844	20.2728	20.4008	19.6176	19.705	19.618	6	6	6	274	274	274	29546	0	4637	11613000	44
O54774	AP-3 complex subunit delta-1	Ap3d1	AP-3 complex subunit delta-1	0.0827279	0.34963		18.3218	18.1711	17.9978	17.8301	18.3878	18.3491	18.3017	18.2302	18.2945	18.3154	18.1532	1	1	1	18	18	18	13508	0	10568	3200600	28
Q9CQ73;E0CXK9		Pkp2	Plakophilin 2;Isoform of Q9CQ73, Plakophilin 2	0.0825274	0.505243		22.2538	22.2802	22.1599	22.5559	22.1264	22.2228	22.3577	22.4412	22.2571	22.2673	22.4219	17	17	17	313	313	313	88103	0	2047	58686000	289
Q3V132	ADP/ATP translocase 4;ADP/ATP translocase 4, N-terminally processed	Slc25a31	ADP/ATP translocase 4	0.0822597	0.0933979		18.7028	18.7045	18.2292	18.163	18.6219	18.8641	18.7961	19.3286	19.0778	18.5333	NaN	5	1	1	103	28	28	35257	61377	32186	6227800	49
Q9CZS1	Aldehyde dehydrogenase X, mitochondrial	Aldh1b1	Aldehyde dehydrogenase X, mitochondrial	0.0820566	0.426774		23.6585	23.6205	23.7632	23.6182	23.8377	23.9328	23.86	24.0336	23.5884	23.76	23.8607	19	19	18	503	503	487	57552	0	29759	158130000	447
Q8BH64	EH domain-containing protein 2	Ehd2	EH domain-containing protein 2	0.0819461	0.756976		22.7297	22.7327	22.6627	22.7533	22.751	22.5858	22.8143	22.8195	22.6047	22.9232	22.7609	23	22	21	65	632	615	61174	0	32331	80621000	324
P08752;A0A0A6YWA9	Guanine nucleotide-binding protein G(i) subunit alpha-2	Gnai2	Guanine nucleotide-binding protein G(i) subunit alpha-2;Isoform of P08752, Guanine nucleotide-binding protein G(i) subunit alpha-2 (Fragment)	0.0818399	0.483863		21.6837	21.6778	21.8193	21.38	21.5873	21.7215	21.7392	21.7842	21.5588	21.8256	21.7261	11	11	8	454	454	363	40489	0	1904	35700000	187
O09111	NADH dehydrogenase [ubiquinone] 1 beta subcomplex subunit 11, mitochondrial	Ndufb11	NADH dehydrogenase [ubiquinone] 1 beta subcomplex subunit 11, mitochondrial	0.0817239	0.255175		22.3925	22.5253	22.0583	22.6331	22.5178	22.5376	22.3967	22.5571	22.2231	22.5843	22.8679	9	9	9	51	51	51	17444	0	1466	64221000	186
A0A087WRU0;A0A087WQ94;A0A087WQM0;A0A087WQS0;A0A1D5RM59;E9Q0S6		Tns1	Isoform of E9Q0S6, Tensin 1 (Fragment);Isoform of E9Q0S6, Tensin 1 (Fragment);Isoform of E9Q0S6, Tensin 1;Isoform of E9Q0S6, Tensin 1;Isoform of E9Q0S6, Tensin 1;Tensin 1	0.0813893	0.481876		21.3859	21.3119	21.2356	21.5058	21.67	21.5031	21.4201	21.5823	21.5194	21.623	21.4392	23	23	23	297	297	297	18179	0	21726	30641000	200
Q02257	Junction plakoglobin	Jup	Junction plakoglobin	0.0806271	0.646869		22.5693	22.451	22.3888	22.5633	22.6235	22.5909	22.6437	22.7787	22.505	22.6305	22.5008	23	23	20	55	55	503	818	0	32331	66858000	401
P68040	Guanine nucleotide-binding protein subunit beta-2-like 1;Guanine nucleotide-binding protein subunit beta-2-like 1, N-terminally processed	Gnb2l1	Receptor of activated protein C kinase 1	0.0805014	0.617563		22.0887	21.8195	22.1099	21.9407	21.8929	22.1255	22.1405	22.1396	22.003	22.0113	22.089	15	15	15	656	656	656	35076	0	19284	45738000	200
P35486	Pyruvate dehydrogenase E1 component subunit alpha, somatic form, mitochondrial	Pdha1	Pyruvate dehydrogenase E1 component subunit alpha, somatic form, mitochondrial	0.0797628	0.321797		24.8195	24.9427	24.4528	24.8268	24.6069	24.6137	24.6027	24.6997	24.7152	24.9112	25.022	21	21	21	649	649	649	43231	0	32331	306570000	566
A0A0R4J083;P51174	Long-chain specific acyl-CoA dehydrogenase, mitochondrial	Acadl	Isoform of P51174, Long-chain-specific acyl-CoA dehydrogenase, mitochondrial;Long-chain specific acyl-CoA dehydrogenase, mitochondrial	0.079298	0.257759		25.4923	25.4444	25.2526	25.4851	25.9351	25.4977	25.4789	25.6079	25.9138	25.5845	25.4007	19	19	19	386	386	386	47896	0	32331	557480000	755
Q64737;Q64737-2	Trifunctional purine biosynthetic protein adenosine-3;Phosphoribosylamine--glycine ligase;Phosphoribosylformylglycinamidine cyclo-ligase;Phosphoribosylglycinamide formyltransferase	Gart	Trifunctional purine biosynthetic protein adenosine-3;Isoform of Q64737, Isoform Short of Trifunctional purine biosynthetic protein adenosine-3	0.0787994	0.285619		19.4213	19.3798	19.4068	19.0159	19.6124	19.6278	19.5641	19.5773	19.5491	19.5373	19.2194	6	6	6	131	131	131	1075	0	26803	7643400	48
E9Q447;A3KGU9;A3KGU5;A3KGU7		Sptan1	Isoform of P16546, Spectrin alpha chain, non-erythrocytic 1;Isoform of P16546, Spectrin alpha chain, non-erythrocytic 1;Isoform of P16546, Spectrin alpha chain, non-erythrocytic 1;Isoform of P16546, Spectrin alpha chain, non-erythrocytic 1	0.0787523	0.409615		25.2028	25.2629	25.4194	25.1484	25.1514	25.1675	25.4882	25.5162	25.1504	25.186	25.18	117	117	4	615	615	17	28534	0	32331	436900000	1846
Q3U2G2;Q61316	Heat shock 70 kDa protein 4	Hspa4	Isoform of Q61316, Heat shock 70 kDa protein 4;Heat shock 70 kDa protein 4	0.0783904	0.473779		23.1569	23.0639	23.2634	22.7964	23.0355	23.164	23.161	23.1544	23.0814	23.2595	23.1358	25	25	24	438	438	422	94208	0	32331	96665000	396
P09103	Protein disulfide-isomerase	P4hb	Protein disulfide-isomerase	0.0783747	0.25265		23.1587	23.0818	23.4628	22.6493	23.0743	23.3425	23.1827	23.1292	23.1838	23.2425	23.2947	15	15	15	417	417	417	57058	0	32331	100930000	372
Q3TVK3;Q9Z2W0;Q8BPW9	Aspartyl aminopeptidase	Dnpep	Isoform of Q9Z2W0, Aspartyl aminopeptidase;Aspartyl aminopeptidase;Isoform of Q9Z2W0, Aspartyl aminopeptidase	0.0783052	0.771944		20.453	20.3911	20.6028	20.457	20.502	20.5886	20.6198	20.5406	20.4353	20.6588	20.6325	8	8	8	288	288	288	52466	0	56174	16143000	105
A2API8;F7AA26;O54931-5;O54931-4;O54931-3;O54931-2;O54931	A-kinase anchor protein 2	Akap2;Pakap	Isoform of O54931, A-kinase anchor protein 2;Isoform of Q8BR92, Paralemmin A kinase anchor protein (Fragment);Isoform of O54931, Isoform 5 of A-kinase anchor protein 2;Isoform of O54931, Isoform 4 of A-kinase anchor protein 2;Isoform of O54931, Isoform 3 o	0.0782199	0.145487		18.8397	18.823	19.146	18.811	17.912	18.5888	18.9627	18.7982	18.8055	18.4021	18.8563	4	4	4	8	8	8	1016	0	58969	4748100	37
P62806	Histone H4	Hist1h4a	Histone H4	0.0778061	0.184739		26.3601	26.3286	26.512	26.3205	26.0942	26.5573	26.2781	26.9651	25.9523	26.4434	26.5607	12	12	12	65	65	65	11367	0	13661	1006800000	463
P62627;A2AVR9	Dynein light chain roadblock-type 1	Dynlrb1	Dynein light chain roadblock-type 1;Isoform of P62627, Dynein light chain roadblock	0.0777758	0.25814		20.002	20.0591	20.144	19.9021	19.4643	19.8383	19.9508	20.0667	19.7259	20.0126	20.141	5	5	5	823	823	823	1099	0	24712	10673000	67
B8JK32;Q9D0E1;B8JK33;Q9D0E1-2	Heterogeneous nuclear ribonucleoprotein M	Hnrnpm	Isoform of Q9D0E1, Heterogeneous nuclear ribonucleoprotein M;Heterogeneous nuclear ribonucleoprotein M;Isoform of Q9D0E1, Heterogeneous nuclear ribonucleoprotein M;Isoform of Q9D0E1, Isoform 2 of Heterogeneous nuclear ribonucleoprotein M	0.0774604	0.270802		21.735	21.6101	21.9899	21.3629	21.7833	21.8667	21.7137	21.8244	21.5574	21.9829	21.932	15	15	15	371	371	371	72069	0	8528	37668000	145
Q8CDN6	Thioredoxin-like protein 1	Txnl1	Thioredoxin-like protein 1	0.0774337	0.380831		20.3951	20.4434	20.7559	20.4883	20.6835	20.45	20.7496	20.8066	20.464	20.5254	20.5217	11	11	11	484	484	484	32237	0	54919	16963000	97
Q6P5E4	UDP-glucose:glycoprotein glucosyltransferase 1	Uggt1	UDP-glucose:glycoprotein glucosyltransferase 1	0.0766153	0.392806		18.4843	18.4494	18.3291	18.1722	18.2408	18.2127	18.34	18.2266	18.6274	18.2826	18.4802	4	4	4	46	46	46	17643	0	98121	3639000	17
Q6ZQ38	Cullin-associated NEDD8-dissociated protein 1	Cand1	Cullin-associated NEDD8-dissociated protein 1	0.0760828	0.336334		21.3951	21.2613	21.679	21.1035	21.3778	21.3784	21.6071	21.5374	21.3337	21.3449	21.3865	15	15	15	196	196	196	13633	0	57402	29426000	123
E9QQ96;Z4YJE4;A2AAJ9-2;A2AAJ9;H7BX05	Obscurin	Obscn	Isoform of A2AAJ9, Obscurin;Isoform of A2AAJ9, Obscurin;Isoform of A2AAJ9, Isoform 2 of Obscurin;Obscurin;Isoform of A2AAJ9, Obscurin	0.0755966	0.472085		23.7369	23.6499	23.4125	23.6729	23.8771	23.5932	23.6595	23.6765	23.8182	23.7739	23.7352	90	90	90	268	268	268	81563	0	32331	143430000	824
P05064;A6ZI44;D3YWI1;A0A0U1RPN8;Q9CPQ9;A6ZI46	Fructose-bisphosphate aldolase A;Fructose-bisphosphate aldolase	Aldoa;Aldoart1	Fructose-bisphosphate aldolase A;Isoform of P05064, Fructose-bisphosphate aldolase;Isoform of P05064, Fructose-bisphosphate aldolase (Fragment);Isoform of P05064, Fructose-bisphosphate aldolase A (Fragment);Isoform of A6ZI46, Fructose-bisphosphate aldolase	0.0751296	0.397619		25.692	25.7049	25.4329	25.8795	25.5049	25.5772	25.635	25.6705	25.5999	25.8763	25.7535	24	24	24	799	799	799	39355	0	32331	569010000	861
D3Z7K0;D3YWF6;Q7TQI3	Ubiquitin thioesterase OTUB1	Otub1	Isoform of Q7TQI3, Ubiquitin thioesterase OTUB1 (Fragment);Isoform of Q7TQI3, Ubiquitin thioesterase OTUB1;Ubiquitin thioesterase OTUB1	0.0744418	0.371947		19.3801	19.3421	19.2395	19.1853	19.4385	19.5692	19.3022	19.2782	19.4662	19.6704	19.4507	3	3	3	368	368	368	11245	0	38986	7312100	70
Q505F5;E9PV22	Leucine-rich repeat-containing protein 47	Lrrc47	Leucine-rich repeat-containing protein 47;Isoform of Q505F5, Leucine-rich repeat-containing protein 47	0.0741048	0.643128		19.019	19.0224	19.2334	19.0858	19.2372	19.1308	19.1705	19.0685	19.185	19.3132	19.2405	6	6	6	205	205	205	63589	0	32754	6298200	41
Q91V41;A2AL34	Ras-related protein Rab-14	Rab14	Ras-related protein Rab-14;Isoform of Q91V41, Ras-related protein Rab-14	0.0735905	0.320961		20.6521	20.6968	20.6829	20.3355	20.6078	20.8778	20.7591	20.7754	20.4613	20.7414	20.8414	9	9	9	595	595	595	23897	0	60537	17808000	106
Q9CQ40	39S ribosomal protein L49, mitochondrial	Mrpl49	39S ribosomal protein L49, mitochondrial	0.0732287	0.0420002		18.9686	18.8987	18.8403	18.7432	NaN	NaN	18.828	NaN	18.9482	NaN	18.8865	2	2	2	157	157	157	19133	0	11486	5154600	40
A0A087WSE3;E9QQ25;Q62407-4;Q62407-3;Q62407	Striated muscle-specific serine/threonine-protein kinase	Speg	Isoform of Q62407, Striated muscle-specific serine/threonine-protein kinase (Fragment);Isoform of Q62407, Striated muscle-specific serine/threonine-protein kinase;Isoform of Q62407, Isoform 4 of Striated muscle-specific serine/threonine-protein kinase;Isof	0.073049	0.37182		18.8728	18.8801	18.6176	19.002	18.7355	18.7495	18.6264	18.9057	18.8909	19.0392	18.9511	8	8	8	43	43	43	32832	0	35019	4923700	37
Q9QZE5	Coatomer subunit gamma-1	Copg1	Coatomer subunit gamma-1	0.0729406	0.370245		20.8673	20.8057	21.1343	20.6262	20.9869	20.9809	20.9442	20.8752	20.9048	21.0676	21.074	11	11	9	205	205	172	97512	0	50291	21103000	145
Q9WVE8	Protein kinase C and casein kinase substrate in neurons protein 2	Pacsin2	Protein kinase C and casein kinase substrate in neurons protein 2	0.0728039	0.161284		19.6418	19.5372	19.6334	19.7862	20.2588	19.7158	19.4377	19.5143	20.1101	20.0552	20.0576	7	7	7	158	158	158	55832	0	26074	9665400	37
D3Z637;D3Z125;E9PUA7;D3Z7X7;F8WHQ1;Q62393-2;Q62393-3;Q62393;D3Z2U2	Tumor protein D52	Tpd52	Isoform of Q62393, MCG10134, isoform CRA_c;Isoform of Q62393, Tumor protein D52 (Fragment);Isoform of Q62393, Tumor protein D52;Isoform of Q62393, Tumor protein D52 (Fragment);Isoform of Q62393, Tumor protein D52;Isoform of Q62393, Isoform 2 of Tumor prote	0.0727791	0.134278		17.7054	NaN	17.5767	NaN	17.5994	17.7385	17.4427	17.3401	17.7978	NaN	17.7016	2	2	2	148	148	148	17603	61974	32955	1841000	9
Q5XJF6;P53026	Ribosomal protein;60S ribosomal protein L10a	Rpl10a	Isoform of P53026, Ribosomal protein;60S ribosomal protein L10a	0.0726454	0.299286		20.6165	20.4935	20.6888	20.3515	20.5117	20.7516	20.7687	20.7214	20.2928	20.6655	20.7594	6	6	6	309	309	309	24831	0	14911	17119000	55
P23116	Eukaryotic translation initiation factor 3 subunit A	Eif3a	Eukaryotic translation initiation factor 3 subunit A	0.0723594	0.513218		20.7451	20.7067	20.9306	20.6706	20.9124	20.9154	20.9476	20.9866	20.9166	20.8416	20.7368	12	12	12	15	15	15	16193	0	57901	22091000	123
Q3THK7	GMP synthase [glutamine-hydrolyzing]	Gmps	GMP synthase [glutamine-hydrolyzing]	0.0722781	0.239354		19.8045	19.8154	20.2288	19.6616	20.0014	20.0768	19.9805	19.984	19.7161	20.0542	20.2838	7	7	7	234	234	234	76723	0	48855	10975000	68
Q9JKS4-3;Q9JKS4;Q9JKS4-4;E9PYJ9;Q9JKS4-2	LIM domain-binding protein 3	Ldb3	Isoform of Q9JKS4, Isoform 3 of LIM domain-binding protein 3;LIM domain-binding protein 3;Isoform of Q9JKS4, Isoform 4 of LIM domain-binding protein 3;Isoform of Q9JKS4, LIM domain-binding protein 3;Isoform of Q9JKS4, Isoform 2 of LIM domain-binding protei	0.0721807	0.299284		25.2123	25.2854	24.9146	25.4604	25.2934	25.2143	25.0402	25.3174	25.3313	25.4737	25.3487	28	28	11	637	637	257	7075	0	32331	439450000	905
A0A075B5N9;P01668;P01659;P01665;P01672;P01671;P01670;P01669;P01667;P01666;P03977;P01664;P01660;P01657;P01656;P01654;P01673;P01655	Ig kappa chain V-III region PC 7210;Ig kappa chain V-III region TEPC 124;Ig kappa chain V-III region PC 7043;Ig kappa chain V-III region PC 7940;Ig kappa chain V-III region PC 7175;Ig kappa chain V-III region PC 6684;Ig kappa chain V-III region PC 7769;Ig kappa chain V-III region PC 6308;Ig kappa chain V-III region PC 7183;Ig kappa chain V-III region 50S10.1;Ig kappa chain V-III region CBPC 101;I…	Igkv3-7	Isoform of A0A0G2JE31, Immunoglobulin kappa variable 3-7;Ig kappa chain V-III region PC 7210;Ig kappa chain V-III region TEPC 124;Ig kappa chain V-III region PC 7043;Ig kappa chain V-III region PC 7940;Ig kappa chain V-III region PC 7175;Ig kappa chain V-I	0.0721621	0.0376093		18.0613	17.7749	18.2597	19.0105	NaN	NaN	18.0695	18.9634	NaN	NaN	17.8059	1	1	1	182	182	182	10856	0	30281	2765200	20
Q8CIB5	Fermitin family homolog 2	Fermt2	Fermitin family homolog 2	0.0719376	0.38744		22.1061	22.1821	22.3049	22.0017	22.0509	22.1537	22.2332	22.1739	21.9656	22.2163	22.4368	14	14	13	318	318	301	778	0	21448	52235000	275
Q9Z2I8;Q9Z2I8-2	Succinyl-CoA ligase [GDP-forming] subunit beta, mitochondrial	Suclg2	Succinate--CoA ligase [GDP-forming] subunit beta, mitochondrial;Isoform of Q9Z2I8, Isoform 2 of Succinate--CoA ligase [GDP-forming] subunit beta, mitochondrial	0.0718608	0.23229		21.8087	21.7246	21.8988	21.7872	21.7148	22.2063	22.1352	22.0865	21.565	21.8092	22.0471	14	14	14	522	522	522	46839	0	32331	42785000	235
Q9QUR6	Prolyl endopeptidase	Prep	Prolyl endopeptidase	0.0718094	0.429953		20.9942	20.8726	20.8902	20.9968	21.0742	20.994	20.9152	20.8284	21.1492	21.2427	21.0752	18	18	18	41	41	41	80751	0	72843	22775000	126
P14869;D3YVM5;S4R1N1	60S acidic ribosomal protein P0	Rplp0	60S acidic ribosomal protein P0;Isoform of P14869, 60S acidic ribosomal protein P0 (Fragment);Isoform of P14869, 60S acidic ribosomal protein P0 (Fragment)	0.070882	0.292115		22.5623	22.5429	22.7749	22.2076	22.2695	22.5555	22.6041	22.6891	22.4151	22.5448	22.5285	10	10	10	461	461	461	34216	0	19752	63787000	241
Q8VIJ6	Splicing factor, proline- and glutamine-rich	Sfpq	Splicing factor, proline- and glutamine-rich	0.0708431	0.296555		20.9343	20.9265	21.2025	20.7174	20.703	21.0143	21.0274	21.1421	20.8436	20.8365	21.0863	8	8	8	157	157	157	75441	0	80227	21618000	95
A2AKU9;A2AKV2;A2AKV3;A2AKV1	ATP synthase subunit gamma	Atp5c1	Isoform of Q91VR2, ATP synthase subunit gamma;Isoform of Q91VR2, ATP synthase subunit gamma, mitochondrial (Fragment);Isoform of Q91VR2, ATP synthase subunit gamma, mitochondrial (Fragment);Isoform of Q91VR2, ATP synthase subunit gamma, mitochondrial (Frag	0.0706073	0.357701		25.2932	25.3716	25.0268	25.4414	25.0638	25.046	25.2981	25.3565	25.3183	25.2001	25.2157	13	13	1	448	448	4	3277	0	32331	459050000	554
Q80TF6;A2AKI2;Q3V3Y9;A0A286YDX6;E9Q9B0;A0A1D5RMD4;F8VQ75;E9Q4K7;A0A286YCV9;A2AKH9;O35071;B1AVY7;Q9EQW7	StAR-related lipid transfer protein 9;Kinesin-like protein;Kinesin-like protein KIF1C;Kinesin-like protein KIF16B;Kinesin-like protein KIF13A	Stard9;Kif1c;Kif13a;Kif13b;Kif16b	StAR-related lipid transfer protein 9;Isoform of Q80TF6, Kinesin-like protein (Fragment);Isoform of O35071, Kinesin-like protein;Isoform of Q9EQW7, Kinesin-like protein KIF13A (Fragment);Isoform of O35071, Kinesin-like protein KIF1C;Isoform of B1AVY7, Kine	0.0705746	0.0814275		17.4572	17.3375	17.4354	NaN	NaN	17.4138	17.2665	NaN	17.53	NaN	17.4174	2	2	2	6	6	6	50024	65474	31863	1431000	19
Q9R0P5	Destrin	Dstn	Destrin	0.0698346	0.23983		23.1859	22.9534	23.2714	22.7671	22.7497	23.1613	23.1046	23.1436	22.8179	23.2502	23.1068	9	9	9	661	661	661	18521	0	20181	92878000	199
Q9WVK4	EH domain-containing protein 1	Ehd1	EH domain-containing protein 1	0.0695805	0.510809		22.0654	22.0882	21.9189	22.1645	22.2276	22.2061	22.1256	22.1281	22.3218	22.0922	22.2391	14	12	10	487	449	373	60602	0	22433	51977000	263
Q76MZ3	Serine/threonine-protein phosphatase 2A 65 kDa regulatory subunit A alpha isoform	Ppp2r1a	Serine/threonine-protein phosphatase 2A 65 kDa regulatory subunit A alpha isoform	0.0691679	0.811716		23.3019	23.2768	23.3144	23.3002	23.3324	23.3648	23.5162	23.4682	23.3442	23.2618	23.3307	21	21	21	52	52	52	65322	0	32331	112900000	363
P26231	Catenin alpha-1	Ctnna1	Catenin alpha-1	0.0690743	0.498413		22.8881	22.8973	22.8851	22.5702	22.8185	22.9515	22.8851	22.8343	22.8861	22.9622	22.9532	26	26	21	46	46	40	10011	0	32331	81579000	393
S4R1P5;A0A087WSP0;E9Q9X1;Q91ZU6;Q91ZU6-3;Q91ZU6-4;Q91ZU6-2	Dystonin	Dst	Isoform of Q91ZU6, Dystonin;Isoform of Q91ZU6, Dystonin;Isoform of Q91ZU6, Dystonin;Dystonin;Isoform of Q91ZU6, Isoform 3 of Dystonin;Isoform of Q91ZU6, Isoform 4 of Dystonin;Isoform of Q91ZU6, Isoform 1 of Dystonin	0.0688135	0.218666		19.9787	20.058	19.9428	19.8821	20.1056	19.9045	19.8599	19.6379	20.1361	20.1904	20.413	8	8	3	19	19	7	87052	0	23315	11155000	52
Q9JJU8	SH3 domain-binding glutamic acid-rich-like protein	Sh3bgrl	SH3 domain-binding glutamic acid-rich-like protein	0.0684377	0.171546		20.2798	20.1148	20.5276	20.015	19.9144	20.1427	20.4329	20.442	19.7158	20.1996	20.3805	4	4	4	50	50	50	12811	0	3769	13064000	64
Q9EQP2	EH domain-containing protein 4	Ehd4	EH domain-containing protein 4	0.0682369	0.551741		23.9258	23.9241	23.7591	23.8613	23.8273	23.8415	23.9691	23.6988	23.9522	23.9774	24.0261	28	28	25	732	732	673	6148	0	32331	168090000	532
O55029	Coatomer subunit beta	Copb2	Coatomer subunit beta	0.0677124	0.169117		19.4566	19.3019	19.3486	19.259	19.7669	19.7035	19.2665	19.1854	19.5759	19.8522	19.8223	5	5	5	122	122	122	10245	0	47521	7861000	50
Q61081	Hsp90 co-chaperone Cdc37;Hsp90 co-chaperone Cdc37, N-terminally processed	Cdc37	Hsp90 co-chaperone Cdc37	0.0676885	0.167191		19.901	19.7324	19.7466	19.3295	19.8435	19.9509	19.4812	19.5341	19.8779	20.1894	20.0091	3	3	3	14	14	14	44593	0	74856	9712100	50
P59017	Bcl-2-like protein 13	Bcl2l13	Bcl-2-like protein 13	0.0675259	0.110071		20.292	20.4802	20.3605	20.9905	19.6638	20.1341	20.6692	20.6723	19.9924	20.1813	20.4233	6	6	6	293	293	293	46719	0	84574	14577000	57
P00493	Hypoxanthine-guanine phosphoribosyltransferase	Hprt1	Hypoxanthine-guanine phosphoribosyltransferase	0.0674639	0.18379		19.0689	18.8829	19.1343	18.5165	19.1082	19.374	19.1655	19.0852	19.2735	18.8432	19.0405	4	4	4	289	289	289	2457	0	24709	5776600	49
P35279;P35279-2;D3YV69	Ras-related protein Rab-6A	Rab6a	Ras-related protein Rab-6A;Isoform of P35279, Isoform 2 of Ras-related protein Rab-6A;Isoform of P35279, Ras-related protein Rab-6A	0.0671769	0.379407		20.6759	20.7072	20.8128	20.4393	20.8053	20.6931	20.8391	20.9169	20.7427	20.608	20.6738	5	5	4	341	341	288	2359	0	25097	18246000	90
P99027	60S acidic ribosomal protein P2	Rplp2	60S acidic ribosomal protein P2	0.0671172	0.244856		22.9837	22.8524	23.3231	22.7389	23.2792	23.1292	23.2159	22.9682	23.1849	23.1674	23.0547	7	7	7	809	809	809	11651	0	19971	93714000	270
Q8BT60	Copine-3	Cpne3	Copine-3	0.0667217	0.231207		19.7844	19.9548	19.7333	19.7201	19.3929	19.6917	19.5141	19.6578	19.7644	20.0562	19.9054	5	5	4	158	158	141	59584	0	12824	9264300	29
Q9D2G2;Q9D2G2-2	Dihydrolipoyllysine-residue succinyltransferase component of 2-oxoglutarate dehydrogenase complex, mitochondrial	Dlst	Dihydrolipoyllysine-residue succinyltransferase component of 2-oxoglutarate dehydrogenase complex, mitochondrial;Isoform of Q9D2G2, Isoform 2 of Dihydrolipoyllysine-residue succinyltransferase component of 2-oxoglutarate dehydrogenase complex, mitochondria	0.0655923	0.347939		24.0144	24.1837	23.9777	24.1213	23.8278	23.9431	24.1988	24.2271	23.8997	24.1128	23.9464	12	12	12	286	286	286	48994	0	32331	199470000	478
Q9CQA3	Succinate dehydrogenase [ubiquinone] iron-sulfur subunit, mitochondrial	Sdhb	Succinate dehydrogenase [ubiquinone] iron-sulfur subunit, mitochondrial	0.0655373	0.316639		24.524	24.5996	24.471	24.7532	24.2706	24.5685	24.4992	24.6133	24.438	24.7699	24.663	13	13	13	514	514	514	31814	0	20804	265180000	355
O55126;Q7TMG8	Protein NipSnap homolog 2	Gbas	Protein NipSnap homolog 2;Isoform of O55126, Glioblastoma amplified sequence	0.0654868	0.18272		22.9271	23.0207	22.608	23.2618	22.9732	22.636	23.0495	23.187	22.6246	22.9006	23.0881	10	10	10	463	463	463	32932	0	12386	90325000	175
G3UYU4;O08917	Flotillin-1	Flot1	Isoform of O08917, Flotillin-1;Flotillin-1	0.0652114	0.147287		18.8005	18.8576	18.7361	19.4453	18.3722	18.6538	18.8944	18.748	18.8631	18.7519	19.1233	9	9	9	303	303	303	42238	0	24432	5083600	45
Q9JKF1	Ras GTPase-activating-like protein IQGAP1	Iqgap1	Ras GTPase-activating-like protein IQGAP1	0.0651481	0.22856		19.818	19.8653	20.1145	19.5737	20.234	19.9103	19.9838	19.8735	20.1722	20.0328	19.8599	14	14	14	155	155	155	18874	0	70425	10893000	99
Q02248;E9Q6A9	Catenin beta-1	Ctnnb1	Catenin beta-1;Isoform of Q02248, Catenin beta-1	0.0650468	0.57442		20.7979	20.6887	20.8933	20.763	20.7051	20.9086	20.8793	20.7457	20.8927	20.7984	20.9729	13	10	10	278	233	233	8547	0	69227	20088000	129
P11404	Fatty acid-binding protein, heart	Fabp3	Fatty acid-binding protein, heart	0.0642378	0.14395		25.2289	25.5258	25.2164	25.5742	25.1209	24.9792	25.5149	25.701	25.5084	25.0755	24.8926	15	15	15	932	932	932	14819	0	24487	465680000	362
Q9WU78-3;Q9WU78	Programmed cell death 6-interacting protein	Pdcd6ip	Isoform of Q9WU78, Isoform 3 of Programmed cell death 6-interacting protein;Programmed cell death 6-interacting protein	0.064195	0.303279		20.9405	21.0007	20.9911	21.0425	21.1045	20.9555	21.0624	20.7387	21.0419	21.1978	21.3092	13	13	13	232	232	232	96772	0	10933	22658000	94
Q61553;A0A0G2JDU7	Fascin	Fscn1	Fascin;Isoform of Q61553, Fascin	0.0639647	0.19832		20.7114	20.5364	20.859	20.0325	20.5517	20.6597	20.6957	20.6606	20.593	20.5853	20.5775	11	11	11	375	375	375	54507	0	69905	16692000	106
Q99LB2	Dehydrogenase/reductase SDR family member 4	Dhrs4	Dehydrogenase/reductase SDR family member 4	0.0637398	0.173757		20.5133	20.4692	20.1116	20.7632	20.794	20.5499	20.2716	20.4836	20.7927	20.83	20.6085	6	6	6	283	283	283	29884	0	35041	16063000	90
Q8R2G4;Q8R2G4-8;Q8R2G4-7;A0A0R4J1N4;E9Q7Q8;A0A0R4J1Q4;E9QNU1;A0A0R4J1M9;F6RER8;E9Q1U7;E9Q7Z7;E9Q8Z0;E9Q9Q8	Ecto-ADP-ribosyltransferase 3	Art3	Ecto-ADP-ribosyltransferase 3;Isoform of Q8R2G4, Isoform 7 of Ecto-ADP-ribosyltransferase 3;Isoform of Q8R2G4, Isoform 5 of Ecto-ADP-ribosyltransferase 3;Isoform of Q8R2G4, NAD(P)(+)--arginine ADP-ribosyltransferase;Isoform of Q8R2G4, NAD(P)(+)--arginine A	0.063627	0.120903		19.5883	19.5754	19.0502	19.8834	19.5209	19.3806	19.7696	20.078	19.4754	19.0424	19.4516	8	8	8	307	307	307	42014	0	57144	8410400	55
Q60692	Proteasome subunit beta type-6	Psmb6	Proteasome subunit beta type-6	0.0635383	0.29816		19.5511	19.2295	19.7792	19.6288	19.7409	19.5854	19.5923	19.6447	19.6903	19.5998	19.7197	5	5	5	382	382	382	25378	0	56722	8554700	38
Q99JI6	Ras-related protein Rap-1b	Rap1b	Ras-related protein Rap-1b	0.0632379	0.109104		20.5741	20.7394	21.178	20.5103	21.2491	21.0883	21.1877	21.3914	21.1224	20.613	20.4511	8	8	3	636	636	293	20825	0	47486	21563000	127
A0A286YCI8;E9QNA7;D3Z5J3;A0A286YCQ0;A0A286YDN0;E9Q6A3;E9PYX6		Sorbs1	Isoform of Q62417, Sorbin and SH3 domain-containing protein 1;Isoform of Q62417, Sorbin and SH3 domain-containing protein 1;Isoform of Q62417, Sorbin and SH3 domain-containing protein 1;Isoform of Q62417, Sorbin and SH3 domain-containing protein 1;Isoform	0.0630981	0.210835		21.6809	21.7726	21.4309	22.0652	22.0404	21.9236	21.7576	21.8283	22.0983	21.8994	21.8266	14	13	1	185	177	14	14313	0	68433	41344000	144
P62962;Q5SX49	Profilin-1;Profilin	Pfn1	Profilin-1;Isoform of P62962, Profilin	0.0626825	0.244349		24.3205	24.2817	24.4722	24.2498	24.0184	24.1791	24.4676	24.4984	24.0458	24.4112	24.1586	9	9	9	771	771	771	14957	0	32331	223170000	473
H3BJP2;H3BLJ9;H3BJL6;H3BKH6;Q9R0P3;H3BK43;H3BJC6	S-formylglutathione hydrolase	Esd	Isoform of Q9R0P3, S-formylglutathione hydrolase (Fragment);Isoform of Q9R0P3, S-formylglutathione hydrolase;Isoform of Q9R0P3, S-formylglutathione hydrolase;Isoform of Q9R0P3, S-formylglutathione hydrolase;S-formylglutathione hydrolase;Isoform of Q9R0P3,	0.0625292	0.212612		22.4338	22.404	22.4964	22.6765	22.1948	22.3359	22.414	22.7631	22.1357	22.5121	22.6056	9	9	9	652	652	652	27131	0	20756	63097000	222
Q6P8X1;A0A1W2P6Y0;A0A1W2P701	Sorting nexin-6;Sorting nexin-6, N-terminally processed	Snx6	Sorting nexin-6;Isoform of Q6P8X1, Sorting nexin-6;Isoform of Q6P8X1, Sorting nexin-6	0.061752	0.060055		NaN	17.8553	NaN	17.2228	17.6131	17.8429	17.3781	NaN	NaN	17.9936	17.5028	2	2	2	67	67	67	46648	56754	77923	1604900	17
F6Z5N5;Q3TLP5-3;Q3TLP5-2;Q3TLP5;F6YTG0	Enoyl-CoA hydratase domain-containing protein 2, mitochondrial	Echdc2	Isoform of Q3TLP5, Enoyl-CoA hydratase domain-containing protein 2, mitochondrial (Fragment);Isoform of Q3TLP5, Isoform 3 of Enoyl-CoA hydratase domain-containing protein 2, mitochondrial;Isoform of Q3TLP5, Isoform 2 of Enoyl-CoA hydratase domain-containin	0.0616608	0.0690094		18.3566	NaN	17.967	18.6006	18.7908	18.3026	18.2934	18.2793	18.572	17.6195	18.3866	3	3	3	412	412	412	12647	0	10529	3301300	24
Q9DCX2;G3X9L6;B1ASE2	ATP synthase subunit d, mitochondrial	Atp5h;Gm10250	ATP synthase subunit d, mitochondrial;ATP synthase subunit d, mitochondrial;Isoform of Q9DCX2, ATP synthase subunit d, mitochondrial (Fragment)	0.0616535	0.272098		25.8479	25.9075	25.4813	26.0123	25.7731	25.5944	25.7112	25.8762	25.8017	25.922	25.8443	14	14	14	789	789	789	18749	0	32331	653130000	775
A0A0R4IZY0;Q8C1A5	Thimet oligopeptidase	Thop1	Isoform of Q8C1A5, Thimet oligopeptidase;Thimet oligopeptidase	0.0610458	0.121451		17.8863	18.0993	18.2234	18.2091	18.9471	18.0948	18.0304	18.1386	18.6329	18.4223	18.2975	5	5	5	103	103	103	78026	0	14824	3381900	22
Q8VBT1	Beta-taxilin	Txlnb	Beta-taxilin	0.0599154	0.314053		20.2966	20.122	20.2453	20.1823	19.9809	20.1994	20.3192	20.3807	19.9755	20.1693	20.3104	11	11	11	296	296	296	77206	0	20527	12940000	91
Q9CZ44;Q9CZ44-3;A2AT02;Q9CZ44-2	NSFL1 cofactor p47	Nsfl1c	NSFL1 cofactor p47;Isoform of Q9CZ44, Isoform 3 of NSFL1 cofactor p47;Isoform of Q9CZ44, NSFL1 cofactor p47;Isoform of Q9CZ44, Isoform 2 of NSFL1 cofactor p47	0.0597454	0.306265		20.396	20.4185	20.776	20.6596	20.5181	20.3416	20.6662	20.6727	20.4846	20.518	20.5487	9	9	9	362	362	362	40709	0	14925	16492000	103
Q9D1N9;Q9D1N9-2	39S ribosomal protein L21, mitochondrial	Mrpl21	39S ribosomal protein L21, mitochondrial;Isoform of Q9D1N9, Isoform 2 of 39S ribosomal protein L21, mitochondrial	0.0597028	0.0467567		17.8773	18.019	17.9443	NaN	NaN	17.9218	17.9343	17.9375	18.1427	NaN	NaN	3	3	3	234	234	234	23366	0	17711	2007400	16
P26039	Talin-1	Tln1	Talin-1	0.0591662	0.405208		23.9781	24.0566	24.1741	23.987	24.1795	23.9885	24.0812	24.0586	23.9664	24.2752	24.2176	60	60	55	44	44	418	26982	0	32331	190610000	969
P10107	Annexin A1	Anxa1	Annexin A1	0.0586315	0.189947		20.4514	20.3775	20.8783	20.1624	20.5321	20.795	20.6731	20.5981	20.5191	20.5336	20.6333	9	9	9	379	379	379	38734	0	1898	16476000	98
P60229	Eukaryotic translation initiation factor 3 subunit E	Eif3e	Eukaryotic translation initiation factor 3 subunit E	0.0578732	0.140486		19.4382	19.3722	19.6297	18.7241	19.2249	19.5247	19.5275	19.3346	19.1256	19.4705	19.426	6	6	6	202	202	202	5222	0	24257	7125600	55
Q9D0S9	Histidine triad nucleotide-binding protein 2, mitochondrial	Hint2	Histidine triad nucleotide-binding protein 2, mitochondrial	0.0577194	0.194933		21.7556	21.8201	21.4849	21.274	21.6377	21.6344	21.3754	21.682	21.5849	21.8922	21.7597	4	4	4	399	399	399	1732	0	5719	34345000	138
Q8C2Q7;O35737	Heterogeneous nuclear ribonucleoprotein H;Heterogeneous nuclear ribonucleoprotein H, N-terminally processed	Hnrnph1	Isoform of O35737, Heterogeneous nuclear ribonucleoprotein H;Heterogeneous nuclear ribonucleoprotein H	0.0576811	0.138568		22.9217	22.8578	23.0385	22.3764	22.3752	22.9323	22.9069	22.9813	22.4345	22.8016	22.9157	11	11	5	405	405	21	51217	0	21898	77062000	309
Q61035	Histidine--tRNA ligase, cytoplasmic	Hars	Histidine--tRNA ligase, cytoplasmic	0.0576654	0.280136		18.6902	18.6081	18.6923	18.2854	18.522	18.6183	18.6647	18.8232	18.5206	18.6357	18.4909	3	3	3	92	92	92	57432	5963	89026	4390300	38
B0QZL1	Enolase	Eno1	Isoform of P17182, Alpha-enolase (Fragment)	0.0575724	0.200066		20.4751	20.4339	20.4891	20.7107	20.1358	20.2784	20.4651	20.4691	20.1852	20.6308	20.6402	12	1	1	747	63	63	23935	50378	51171	15139000	49
A2AE89;P10649	Glutathione S-transferase Mu 1	Gstm1	Isoform of P10649, Glutathione S-transferase Mu 1;Glutathione S-transferase Mu 1	0.0572759	0.152882		21.249	21.4047	21.0922	21.6838	21.0101	21.2656	21.4005	21.6639	21.0313	21.1906	21.4213	9	9	7	389	389	283	28556	0	40525	29203000	100
F6RPJ9;Q9JHR7	Insulin-degrading enzyme	Ide	Isoform of Q9JHR7, Insulin-degrading enzyme (Fragment);Insulin-degrading enzyme	0.0570169	0.139098		19.6095	19.6045	19.0789	19.0247	19.6976	19.5007	19.239	19.2814	19.716	19.6548	19.4905	7	7	7	98	98	98	11415	0	16869	7463700	44
P14206;A0A1L1SRW0	40S ribosomal protein SA	Rpsa	40S ribosomal protein SA;Isoform of P14206, 40S ribosomal protein SA (Fragment)	0.0568202	0.250498		22.5098	22.4648	22.7508	22.3378	22.4077	22.7073	22.687	22.5555	22.3495	22.6592	22.6813	12	12	12	553	553	553	32838	0	21952	68527000	264
O08749	Dihydrolipoyl dehydrogenase, mitochondrial	Dld	Dihydrolipoyl dehydrogenase, mitochondrial	0.0567521	0.142727		24.4655	24.5526	23.9546	24.9102	24.5617	24.505	24.3495	24.443	24.6584	24.7519	24.5391	20	20	20	64	64	64	54272	0	32331	263330000	521
P63330;P62715	Serine/threonine-protein phosphatase 2A catalytic subunit alpha isoform;Serine/threonine-protein phosphatase 2A catalytic subunit beta isoform	Ppp2ca;Ppp2cb	Serine/threonine-protein phosphatase 2A catalytic subunit alpha isoform;Serine/threonine-protein phosphatase 2A catalytic subunit beta isoform	0.0563852	0.27844		20.5947	20.4209	20.4214	20.7793	20.6414	20.5906	20.4984	20.5419	20.6223	20.8761	20.6168	4	4	4	204	204	204	35608	0	54115	16547000	81
Q6ZWN5;F7CJS8;D3YWH9;Q9CXW7	40S ribosomal protein S9	Rps9	40S ribosomal protein S9;Isoform of Q6ZWN5, 40S ribosomal protein S9 (Fragment);Isoform of Q6ZWN5, 40S ribosomal protein S9;Isoform of Q6ZWN5, 40S ribosomal protein S9	0.0563784	0.229872		21.6392	21.605	21.9721	21.464	21.5908	21.83	21.8126	21.8484	21.4961	21.7874	21.755	9	9	9	299	299	299	22591	0	20474	36469000	124
P47754;D6RCW7;A0A0N4SVM0	F-actin-capping protein subunit alpha-2	Capza2	F-actin-capping protein subunit alpha-2;Isoform of P47754, F-actin-capping protein subunit alpha-2;Isoform of P47754, F-actin-capping protein subunit alpha-2 (Fragment)	0.056159	0.163564		21.7293	21.6621	21.5932	21.7434	22.2566	21.9949	21.6754	21.7647	21.9091	22.1545	21.9267	13	13	12	661	661	626	32967	0	17061	40234000	185
Q99J39-2;Q99J39	Malonyl-CoA decarboxylase, mitochondrial	Mlycd	Isoform of Q99J39, Isoform Cytoplasmic+peroxisomal of Malonyl-CoA decarboxylase, mitochondrial;Malonyl-CoA decarboxylase, mitochondrial	0.0560308	0.203797		19.7666	19.8317	19.5057	19.8198	19.9584	19.605	19.8086	20.1534	19.6581	19.7176	19.6817	9	9	9	337	337	337	50766	0	93003	9486100	71
P62843;D3YTQ9	40S ribosomal protein S15	Rps15	40S ribosomal protein S15;Isoform of P62843, 40S ribosomal protein S15	0.0558425	0.122243		20.8995	21.1713	21.5455	20.9321	21.1872	21.415	21.7674	21.3337	21.1241	21.0074	21.0055	3	3	3	469	469	469	1704	0	93538	35763000	161
P10493	Nidogen-1	Nid1	Nidogen-1	0.0555543	0.383039		22.1465	22.1869	22.113	21.9322	22.2043	22.3498	22.1521	22.2387	22.2309	22.27	22.1634	19	19	19	23	23	23	13654	0	11753	50856000	265
Q8BIJ6;E9PWN2	Isoleucine--tRNA ligase, mitochondrial	Iars2	Isoleucine--tRNA ligase, mitochondrial;Isoform of Q8BIJ6, Isoleucine--tRNA ligase, mitochondrial	0.0554676	0.344127		21.753	21.6599	21.6261	21.6946	21.6021	21.7984	21.8351	21.9449	21.5395	21.6957	21.7072	14	14	14	245	245	245	1128	0	1041	36677000	225
D3YVC1;D3YWJ3;P25444;A0A140T8L5;F6YTZ4	40S ribosomal protein S2	Rps2;Gm6576	Isoform of P25444, 40S ribosomal protein S2 (Fragment);Isoform of P25444, 40S ribosomal protein S2;40S ribosomal protein S2;Ribosomal protein S2, pseudogene 6;Predicted gene 6576	0.0554075	0.128051		21.0593	20.9202	21.4584	20.8774	21.253	21.497	21.4667	21.5577	21.22	20.9905	20.9298	7	7	7	361	361	361	28601	0	55024	25778000	90
A0A140T8L1;P12970;A0A140T8L3	60S ribosomal protein L7a	Rpl7a	Ribosomal protein L7A, pseudogene 3;60S ribosomal protein L7a;Ribosomal protein L7A, pseudogene 5	0.0553953	0.285125		21.9475	21.8638	22.0201	21.6292	21.7302	21.8783	22.002	21.9214	21.7121	21.8427	22.0231	10	10	10	341	341	341	30431	0	67279	40757000	149
O09161;F6QYE1;E9PZ67	Calsequestrin-2;Calsequestrin	Casq2	Calsequestrin-2;Isoform of O09161, Calsequestrin;Isoform of O09161, Calsequestrin (Fragment)	0.055195	0.25486		24.4006	24.355	24.2392	24.7507	24.4731	24.3947	24.3345	24.4669	24.5762	24.4524	24.6237	18	18	18	489	489	489	48176	0	30767	250110000	422
Q8BP92	Reticulocalbin-2	Rcn2	Reticulocalbin-2	0.0547666	0.0522454		18.2668	17.712	NaN	17.8778	18.4139	18.3248	17.8211	18.0986	NaN	18.6078	18.3216	3	3	3	181	181	181	3727	0	17926	2839900	14
P35700;B1AXW5;B1AXW6;B1AXW4	Peroxiredoxin-1	Prdx1	Peroxiredoxin-1;Isoform of P35700, Peroxiredoxin-1 (Fragment);Isoform of P35700, Peroxiredoxin-1 (Fragment);Isoform of P35700, Peroxiredoxin-1 (Fragment)	0.0545789	0.202966		23.5189	23.5008	23.7085	23.416	23.2935	23.5473	23.6892	23.6047	23.1651	23.6206	23.6808	15	15	14	663	663	663	22176	0	67293	129910000	279
Q8BTS0;Q61656;S4R1I6	Probable ATP-dependent RNA helicase DDX5	Ddx5	Isoform of Q61656, DEAD (Asp-Glu-Ala-Asp) box polypeptide 5;Probable ATP-dependent RNA helicase DDX5;Isoform of Q61656, MCG2872, isoform CRA_b	0.054532	0.335273		21.2413	21.0807	21.217	20.9893	21.3389	21.183	21.2093	21.1096	21.1495	21.3693	21.3101	15	15	11	356	356	28	69265	0	74056	25715000	193
A0A087WQE6;A0A087WNT1;P83940;A0A087WPE4	Transcription elongation factor B polypeptide 1	Tceb1	Isoform of P83940, Elongin-C (Fragment);Isoform of P83940, Elongin-C;Elongin-C;Isoform of P83940, Elongin-C (Fragment)	0.0544482	0.187884		19.3461	19.1369	19.3964	18.9096	19.4425	19.5357	19.3188	19.2997	19.1846	19.4416	19.5002	2	2	2	358	358	358	10657	0	72728	9119500	43
Q9JHU4	Cytoplasmic dynein 1 heavy chain 1	Dync1h1	Cytoplasmic dynein 1 heavy chain 1	0.0543184	0.297223		24.1608	24.0953	24.2644	23.8461	24.2625	24.295	24.2214	24.1378	24.2024	24.2555	24.2246	93	93	93	309	309	309	53204	0	32331	200450000	957
Q61738-4;Q61738-5;G3X9Q1;Q61738-2;Q61738-3;Q61738-6;Q61738;Q3TZS3	Integrin alpha-7;Integrin alpha-7 heavy chain;Integrin alpha-7 light chain	Itga7	Isoform of Q61738, Isoform Alpha-7X2A of Integrin alpha-7;Isoform of Q61738, Isoform Alpha-7X2B of Integrin alpha-7;Isoform of Q61738, Integrin alpha-7;Isoform of Q61738, Isoform Alpha-7X1A of Integrin alpha-7;Isoform of Q61738, Isoform Alpha-7X1B of Integ	0.0539432	0.103951		19.673	19.703	19.4399	19.432	20.2112	19.9332	19.486	19.3521	20.0906	19.9305	20.0708	8	8	8	135	135	135	12215	0	36942	9438200	61
Q9DBG6;A2ACG7	Dolichyl-diphosphooligosaccharide--protein glycosyltransferase subunit 2	Rpn2	Dolichyl-diphosphooligosaccharide--protein glycosyltransferase subunit 2;Isoform of Q9DBG6, Dolichyl-diphosphooligosaccharide--protein glycosyltransferase subunit 2	0.0534923	0.191304		20.5172	20.4648	20.7515	20.1552	20.7023	20.6188	20.6591	20.6115	20.7495	20.3851	20.5371	12	12	12	347	347	347	69062	0	11325	16425000	106
Q07417	Short-chain specific acyl-CoA dehydrogenase, mitochondrial	Acads	Short-chain specific acyl-CoA dehydrogenase, mitochondrial	0.0530283	0.303897		24.2691	24.4048	24.1485	24.3596	24.1695	24.0223	24.2711	24.4173	24.1536	24.2698	24.2982	23	23	23	718	718	718	44889	0	32331	224300000	595
Q3TMP8;A0A1D5RMM9;A0A1D5RLJ0	Trimeric intracellular cation channel type A	Tmem38a	Trimeric intracellular cation channel type A;Isoform of Q3TMP8, Trimeric intracellular cation channel type A;Isoform of Q3TMP8, Transmembrane protein 38a, isoform CRA_b	0.0528728	0.0236882		19.3056	19.328	NaN	19.583	19.8416	NaN	19.3292	18.7473	19.6541	19.3616	NaN	2	2	2	111	111	111	33309	0	394	6890200	43
P70372	ELAV-like protein 1	Elavl1	ELAV-like protein 1	0.0528163	0.183759		19.4597	19.5178	19.661	19.1611	19.8857	19.3516	19.6131	19.5777	19.4965	19.5641	19.5434	7	7	7	353	353	353	36169	0	39265	8112400	51
S4R2A9;Q3UPL0-2;Q3UPL0;S4R256	Protein transport protein Sec31A	Sec31a	Isoform of Q3UPL0, Protein transport protein Sec31A (Fragment);Isoform of Q3UPL0, Isoform 2 of Protein transport protein Sec31A;Protein transport protein Sec31A;Isoform of Q3UPL0, Protein transport protein Sec31A (Fragment)	0.0528091	0.321674		19.5429	19.3478	19.5923	19.3107	19.662	19.4954	19.4898	19.6751	19.4666	19.5837	19.5081	8	8	8	17	17	17	10098	0	24015	7997200	65
K3W4R2;Q6URW6-2;Q6URW6;Q6URW6-3	Myosin-14	Myh14	Isoform of Q6URW6, Myosin-14;Isoform of Q6URW6, Isoform 2 of Myosin-14;Myosin-14;Isoform of Q6URW6, Isoform 3 of Myosin-14	0.0527145	0.243249		20.6262	20.6881	20.7034	21.0177	20.86	20.7799	21.0839	20.8256	20.7946	20.7981	20.6573	17	12	12	126	96	96	22856	0	71165	20686000	65
Q9WUK2-2;Q9WUK2	Eukaryotic translation initiation factor 4H	Eif4h	Isoform of Q9WUK2, Isoform Short of Eukaryotic translation initiation factor 4H;Eukaryotic translation initiation factor 4H	0.0524751	0.157097		22.1754	21.8449	22.0552	21.8017	21.8498	22.2293	21.907	21.7121	22.0381	22.2835	22.2853	8	8	8	443	443	443	25186	0	12998	45969000	148
P62855	40S ribosomal protein S26	Rps26	40S ribosomal protein S26	0.0523697	0.250672		20.892	20.6995	21.1646	20.8601	20.674	20.8434	20.8762	20.9679	20.7944	20.8808	21.0205	2	2	2	209	209	209	13015	0	93207	20175000	51
Q01853	Transitional endoplasmic reticulum ATPase	Vcp	Transitional endoplasmic reticulum ATPase	0.0516815	0.369737		24.7325	24.684	24.9094	24.5368	24.6724	24.8128	24.7495	24.8129	24.6947	24.783	24.8416	48	48	48	716	716	716	89321	0	32331	303760000	917
Q61292	Laminin subunit beta-2	Lamb2	Laminin subunit beta-2	0.0515998	0.324941		20.666	20.675	20.3974	20.3877	20.6496	20.536	20.5529	20.4865	20.6914	20.6617	20.6252	12	12	12	102	102	102	19658	0	1242	16558000	120
P61222	ATP-binding cassette sub-family E member 1	Abce1	ATP-binding cassette sub-family E member 1	0.0511882	0.110052		18.7335	18.5314	18.6048	19.1503	19.3727	18.9428	18.7642	18.6553	19.1837	18.9605	19.1385	6	6	6	182	182	182	67314	0	29069	5228400	36
Q8R4N0	Citrate lyase subunit beta-like protein, mitochondrial	Clybl	Citrate lyase subunit beta-like protein, mitochondrial	0.0509244	0.18861		21.7586	21.7753	21.4357	21.5648	21.9865	21.8003	21.804	21.4943	21.8691	21.8385	21.8495	12	12	12	562	562	562	37548	0	17237	36882000	174
Q8BXC0;O35074	Prostacyclin synthase	Ptgis	Isoform of O35074, Prostacyclin synthase;Prostacyclin synthase	0.0508902	0.23341		18.8573	18.9403	19.1448	18.778	19.179	19.2396	19.1157	19.0238	19.1461	18.9899	19.0947	4	4	4	124	124	124	57769	0	23843	5708300	45
A2AJY2;O35206;A2AJY7;A2AJY5	Collagen alpha-1(XV) chain;Restin	Col15a1	Isoform of O35206, Collagen alpha-1(XV) chain;Collagen alpha-1(XV) chain;Isoform of O35206, Collagen alpha-1(XV) chain;Isoform of O35206, Collagen alpha-1(XV) chain	0.0506137	0.486124		21.332	21.3429	21.2672	21.3661	21.4194	21.2393	21.3151	21.3263	21.2926	21.444	21.514	11	11	11	123	123	123	13829	0	12284	29706000	199
P09671	Superoxide dismutase [Mn], mitochondrial	Sod2	Superoxide dismutase [Mn], mitochondrial	0.0503488	0.0681106		21.6959	21.436	21.4322	21.6933	22.5684	22.1199	21.8956	21.6427	22.5156	21.9905	21.3288	7	7	7	563	563	563	24603	0	8661	39823000	125
P51150	Ras-related protein Rab-7a	Rab7a	Ras-related protein Rab-7a	0.0503052	0.195809		21.1906	21.0158	21.192	20.766	21.2272	21.3216	21.278	21.2202	21.1975	21.1957	20.9544	9	9	9	594	594	594	23489	0	53828	24604000	114
E9QPD7;G5E8R3;Q05920	Pyruvate carboxylase;Pyruvate carboxylase, mitochondrial	Pcx;Pc	Isoform of Q05920, Pyruvate carboxylase;Isoform of Q05920, Pyruvate carboxylase;Pyruvate carboxylase, mitochondrial	0.0496887	0.0531456		18.4135	18.2923	19.0456	19.181	18.58	17.9775	19.4615	19.1538	18.4374	18.1076	17.9964	6	6	6	79	79	79	12983	0	26586	4678300	38
P62880;E9QKR0;D3Z1T4;D3Z1M1;D3YZX3	Guanine nucleotide-binding protein G(I)/G(S)/G(T) subunit beta-2	Gnb2	Guanine nucleotide-binding protein G(I)/G(S)/G(T) subunit beta-2;Isoform of P62880, Guanine nucleotide-binding protein G(I)/G(S)/G(T) subunit beta-2;Isoform of P62880, Guanine nucleotide-binding protein G(I)/G(S)/G(T) subunit beta-2 (Fragment);Isoform of P	0.0495865	0.122758		19.7295	19.7741	19.9479	20.2723	19.8422	19.9894	19.882	19.5793	20.3832	19.8605	20.1723	7	5	5	365	265	265	37331	0	67685	10848000	52
P80317	T-complex protein 1 subunit zeta	Cct6a	T-complex protein 1 subunit zeta	0.0491314	0.337385		22.0857	22.0256	22.1938	21.9184	22.2246	22.0644	22.1054	22.0072	22.1179	22.1763	22.2659	13	13	13	384	384	384	58004	0	14302	48234000	287
O70250	Phosphoglycerate mutase 2	Pgam2	Phosphoglycerate mutase 2	0.0478433	0.312029		23.5926	23.7663	23.6441	23.9111	23.7431	23.5627	23.655	23.6984	23.8268	23.7526	23.8231	16	16	13	676	676	569	28827	0	14055	152120000	315
Q3U741;Q501J6;Q501J6-2	Probable ATP-dependent RNA helicase DDX17	Ddx17	Isoform of Q501J6, DEAD (Asp-Glu-Ala-Asp) box polypeptide 17, isoform CRA_a;Probable ATP-dependent RNA helicase DDX17;Isoform of Q501J6, Isoform 2 of Probable ATP-dependent RNA helicase DDX17	0.0474738	0.141159		18.6358	18.4436	18.7749	18.1813	18.4452	18.7465	18.4747	18.595	18.3139	18.7352	18.808	9	5	5	166	94	94	72584	0	72999	4134100	40
D3YZN4;D3YXB7;Q3ULF4	Paraplegin	Spg7	Isoform of Q3ULF4, Paraplegin;Isoform of Q3ULF4, Paraplegin;Paraplegin	0.0474252	0.023042		18.5211	18.5566	18.6192	NaN	18.6062	18.6475	18.6727	18.2227	18.5619	18.449	NaN	2	2	2	71	71	71	75002	0	47873	3995700	23
Q9CPQ8	ATP synthase subunit g, mitochondrial	Atp5l	ATP synthase subunit g, mitochondrial	0.0465589	0.0797258		24.3364	24.5933	23.8545	24.2086	24.8657	24.2026	23.8109	24.3123	24.7107	24.5016	24.6149	6	6	6	544	544	544	11424	0	52676	230010000	179
B0QZN5;P63044	Vesicle-associated membrane protein 2	Vamp2	Isoform of P63044, Vesicle-associated membrane protein 2;Vesicle-associated membrane protein 2	0.0464355	0.14975		19.2198	19.5228	19.7398	19.6104	19.8876	19.8277	19.678	19.7943	19.4932	19.7759	19.6642	4	4	2	429	429	282	17862	0	13629	8741100	48
Q8BLF1	Neutral cholesterol ester hydrolase 1	Nceh1	Neutral cholesterol ester hydrolase 1	0.0463402	0.140651		22.1079	22.2193	21.9631	22.2714	21.8454	22.1633	22.1061	22.1298	21.7397	22.3817	22.3498	9	9	9	331	331	331	45739	0	21135	48112000	180
P32261;A0A0A6YWH7	Antithrombin-III	Serpinc1	Antithrombin-III;Isoform of P32261, Antithrombin-III (Fragment)	0.045826	0.0459659		20.2209	19.9035	20.9285	18.6797	19.7766	19.9197	20.2693	20.3021	19.6749	19.6689	19.838	9	9	9	303	303	303	52003	0	54809	11386000	47
Q9EQH3	Vacuolar protein sorting-associated protein 35	Vps35	Vacuolar protein sorting-associated protein 35	0.0457219	0.0879404		20.6247	20.5351	21.0986	20.6454	20.3626	20.6638	20.9158	21.1423	20.8158	20.1556	20.4743	10	10	10	206	206	206	91712	0	12832	18446000	77
Q9JK53	Prolargin	Prelp	Prolargin	0.0449903	0.0734887		17.9608	18.2924	17.5887	17.8573	18.8703	18.3629	17.9705	18.0371	18.4708	18.3947	18.1288	4	4	4	124	124	124	43292	0	10024	3236700	35
E9Q557;E9PZW0	Desmoplakin	Dsp	Desmoplakin;Isoform of E9Q557, Desmoplakin	0.0449478	0.487696		24.0273	23.9831	23.9088	23.9597	24.0843	23.9533	24.089	24.1431	23.9535	23.9689	24.0008	64	64	64	332	332	332	33291	0	32331	185040000	924
A2AFS0;Q8C483;P26638;A2AFS1	Serine--tRNA ligase, cytoplasmic	Sars	Isoform of P26638, Serine--tRNA ligase, cytoplasmic (Fragment);Isoform of P26638, Serine--tRNA ligase, cytoplasmic;Serine--tRNA ligase, cytoplasmic;Isoform of P26638, Serine--tRNA ligase, cytoplasmic (Fragment)	0.0442846	0.118557		20.2124	19.8437	20.1365	20.0066	20.2875	20.4838	20.1552	19.8401	20.1836	20.36	20.4912	4	4	4	196	196	196	40163	0	1527	12673000	46
Q99KI0	Aconitate hydratase, mitochondrial	Aco2	Aconitate hydratase, mitochondrial	0.0441343	0.211401		27.2401	27.3806	27.4092	27.6635	27.4822	27.3436	27.5227	27.5913	27.4952	27.4749	27.2359	53	53	53	658	658	658	85462	0	32331	1984000000	2100
P17426-2;P17426	AP-2 complex subunit alpha-1	Ap2a1	Isoform of P17426, Isoform B of AP-2 complex subunit alpha-1;AP-2 complex subunit alpha-1	0.0441086	0.141471		20.2222	20.21	20.2407	19.7323	20.3031	20.2578	20.0979	20.004	20.1371	20.3708	20.4159	9	9	7	192	192	162	10548	0	5708	12684000	107
Q8VHY0;Q8VHY0-3	Chondroitin sulfate proteoglycan 4	Cspg4	Chondroitin sulfate proteoglycan 4;Isoform of Q8VHY0, Isoform 3 of Chondroitin sulfate proteoglycan 4	0.0440852	0.169903		19.2413	19.1871	19.5958	19.0065	19.305	19.381	19.3837	19.2801	19.3003	19.5082	19.1787	11	11	11	86	86	86	25231	0	26931	6909900	21
Q62167;P16381	ATP-dependent RNA helicase DDX3X;Putative ATP-dependent RNA helicase Pl10	Ddx3x;D1Pas1	ATP-dependent RNA helicase DDX3X;Putative ATP-dependent RNA helicase Pl10	0.0437332	0.143953		21.0883	20.9617	21.2197	20.997	20.9008	21.4744	21.1426	21.3067	20.9193	21.0652	21.3198	11	10	4	273	257	147	73101	0	10495	24419000	119
P58252	Elongation factor 2	Eef2	Elongation factor 2	0.0435168	0.190648		25.0783	25.0328	25.2792	24.8507	24.8217	25.1724	25.1896	25.0215	24.9851	25.0125	25.2046	37	37	36	549	549	537	95313	0	32331	381920000	1026
Q9WU28;H7BWX1	Prefoldin subunit 5	Pfdn5	Prefoldin subunit 5;Isoform of Q9WU28, Prefoldin subunit 5	0.043412	0.272645		19.9844	19.9577	20.0909	19.9555	20.2835	19.9967	20.0727	19.9773	20.0692	20.2174	20.1044	3	3	3	331	331	331	17356	0	45878	11570000	79
Q60605-2;A0A1W2P6F6;A0A1W2P7Q9;Q60605;A0A1W2P6G5	Myosin light polypeptide 6	Myl6	Isoform of Q60605, Isoform Smooth muscle of Myosin light polypeptide 6;Isoform of Q60605, Myosin light polypeptide 6;Isoform of Q60605, Myosin light polypeptide 6;Myosin light polypeptide 6;Isoform of Q60605, Myosin light polypeptide 6	0.0431645	0.119397		22.5526	22.6549	22.8637	22.3605	22.2732	22.3863	22.6291	22.7391	22.1677	22.5325	22.7233	10	10	10	735	735	735	16961	0	57949	74552000	191
I7HLV2;Q6ZWV3;P86048	60S ribosomal protein L10;60S ribosomal protein L10-like	Rpl10;Rpl10l	Isoform of Q6ZWV3, 60S ribosomal protein L10 (Fragment);60S ribosomal protein L10;60S ribosomal protein L10-like	0.0430974	0.124419		20.1267	20.1941	20.5163	20.0942	20.2377	20.3409	20.571	20.564	19.9305	20.151	20.2572	5	5	5	269	269	269	23072	0	12179	13687000	67
P84104;P84104-2;A2A4X6	Serine/arginine-rich splicing factor 3	Srsf3;Gm12355	Serine/arginine-rich splicing factor 3;Isoform of P84104, Isoform Short of Serine/arginine-rich splicing factor 3;MCG21910	0.0430195	0.169089		21.2422	21.1653	21.5329	21.2366	21.1178	21.1899	21.2784	21.182	21.0567	21.4039	21.5314	4	3	3	287	287	287	19329	60168	91338	26686000	57
P28474	Alcohol dehydrogenase class-3	Adh5	Alcohol dehydrogenase class-3	0.0428415	0.0941246		20.3807	20.3279	20.5659	19.7756	20.3082	20.1864	20.256	20.8131	20.0953	20.1922	20.1448	7	7	7	364	364	364	39547	0	10229	13806000	62
Q9R062;K3W4S6;V9GX26	Glycogenin-1	Gyg1;Gyg	Glycogenin-1;Isoform of Q9R062, Glycogenin;Isoform of Q9R062, Glycogenin (Fragment)	0.0425281	0.162997		20.4008	20.198	20.6787	20.594	20.6798	20.6847	20.6987	20.5941	20.3814	20.6387	20.5962	5	5	5	333	333	333	37402	0	72392	16398000	61
P62075;A0A1W2P756	Mitochondrial import inner membrane translocase subunit Tim13	Timm13	Mitochondrial import inner membrane translocase subunit Tim13;Isoform of P62075, Mitochondrial import inner membrane translocase subunit Tim13	0.042465	0.101957		19.8647	19.651	19.5518	20.0329	20.12	19.9749	19.5422	19.7399	19.853	20.2457	20.161	5	5	5	537	537	537	10458	0	37892	10205000	62
P11983;P11983-2	T-complex protein 1 subunit alpha	Tcp1	T-complex protein 1 subunit alpha;Isoform of P11983, Isoform 2 of T-complex protein 1 subunit alpha	0.0423505	0.216065		21.1272	20.8526	21.2482	21.0222	21.0273	21.1236	21.0746	21.0309	20.9601	21.2028	21.2778	18	18	18	522	522	522	60448	0	69585	23976000	129
P97927	Laminin subunit alpha-4	Lama4	Laminin subunit alpha-4	0.0411554	0.159055		22.2131	22.3321	22.3914	21.8601	22.2911	22.4125	22.3221	22.1275	22.3257	22.2746	22.4062	19	19	19	178	178	178	20182	0	21881	53544000	272
Q9JKL4;A0A0A6YVW1	NADH dehydrogenase [ubiquinone] 1 alpha subcomplex assembly factor 3	Ndufaf3	NADH dehydrogenase [ubiquinone] 1 alpha subcomplex assembly factor 3;Isoform of Q9JKL4, NADH dehydrogenase [ubiquinone] 1 alpha subcomplex assembly factor 3 (Fragment)	0.0409149	0.164276		19.7844	19.7443	19.4826	19.6803	19.8938	19.7137	19.6297	19.5033	19.7976	19.9151	19.9415	2	2	2	232	232	232	20733	0	25779	9059900	44
J3QP81;Q80TV8-2;A0A087WRE8;A0A087WQ31;A0A087WP42;A0A0A6YXZ1;A0A087WRK0;A0A087WNW8;A0A087WQ95;A0A087WS18;Q80TV8;E9QKH0;E9QNY9;A0A087WQF1;E9Q6L0	CLIP-associating protein 1	Clasp1	Isoform of Q80TV8, CLIP-associating protein 1;Isoform of Q80TV8, Isoform 2 of CLIP-associating protein 1;Isoform of Q80TV8, CLIP-associating protein 1;Isoform of Q80TV8, CLIP-associating protein 1;Isoform of Q80TV8, CLIP-associating protein 1;Isoform of Q8	0.0405157	0.142865		19.1649	19.1862	19.1188	19.2166	19.4096	19.1232	19.007	18.9651	19.3311	19.4213	19.4943	8	8	8	103	103	103	16092	0	37814	6541500	45
O88569;O88569-2	Heterogeneous nuclear ribonucleoproteins A2/B1	Hnrnpa2b1	Heterogeneous nuclear ribonucleoproteins A2/B1;Isoform of O88569, Isoform 2 of Heterogeneous nuclear ribonucleoproteins A2/B1	0.040218	0.182521		23.2473	23.1697	23.5028	23.1839	23.0311	23.301	23.2447	23.4573	23.1057	23.2876	23.3023	15	15	2	513	513	105	37402	0	32331	123060000	319
A0A0G2JEP0;Q61584-4;Q61584-3;Q61584;Q61584-7;Q61584-2;Q61584-5;Q61584-6;A0A0H2UH27	Fragile X mental retardation syndrome-related protein 1	Fxr1	Isoform of Q61584, Fragile X mental retardation syndrome-related protein 1;Isoform of Q61584, Isoform C of Fragile X mental retardation syndrome-related protein 1;Isoform of Q61584, Isoform B of Fragile X mental retardation syndrome-related protein 1;Fragi	0.0400784	0.135231		20.0232	20.0798	20.1153	20.0079	19.774	20.0823	20.3278	20.211	19.6895	19.9693	20.0714	10	10	9	239	239	225	63915	0	9416	11631000	84
P50516;P50516-2	V-type proton ATPase catalytic subunit A	Atp6v1a	V-type proton ATPase catalytic subunit A;Isoform of P50516, Isoform 2 of V-type proton ATPase catalytic subunit A	0.0397736	0.134967		19.0254	19.0743	19.4452	19.1397	18.9803	19.1722	19.3726	19.4322	19.0738	19.0617	18.9561	6	6	6	162	162	162	68325	0	71284	6279100	56
Q9DCZ4-2;Q9DCZ4;Q9DCZ4-3	Apolipoprotein O	Apoo	Isoform of Q9DCZ4, Isoform 2 of MICOS complex subunit Mic26;MICOS complex subunit Mic26;Isoform of Q9DCZ4, Isoform 3 of MICOS complex subunit Mic26	0.0396111	0.146002		21.0831	21.2705	21.328	21.4881	21.5349	21.1248	21.2431	21.4069	21.1916	21.5894	21.2917	6	6	6	598	598	598	18798	0	10405	28024000	111
O88342	WD repeat-containing protein 1	Wdr1	WD repeat-containing protein 1	0.0388622	0.282673		21.9021	21.7983	22.0126	21.6712	21.7104	21.8823	21.8697	21.8532	21.8457	21.8962	21.877	14	14	14	378	378	378	66406	0	18572	40946000	136
P19253;A0A1B0GSL5;A0A1B0GSC2;A0A1B0GRH1;A0A1B0GSB2;A0A1B0GSQ6;A0A140T8K2;A0A1B0GS68	60S ribosomal protein L13a	Rpl13a	60S ribosomal protein L13a;Isoform of P19253, 60S ribosomal protein L13a;Isoform of P19253, 60S ribosomal protein L13a (Fragment);Isoform of P19253, 60S ribosomal protein L13a;Isoform of P19253, 60S ribosomal protein L13a;Isoform of P19253, 60S ribosomal p	0.0386857	0.0996125		21.0056	20.6177	20.6061	20.9136	20.9621	21.19	20.7261	20.7017	20.7953	21.2157	21.1674	3	3	3	167	167	167	23464	0	13797	20805000	77
Q99MR8	Methylcrotonoyl-CoA carboxylase subunit alpha, mitochondrial	Mccc1	Methylcrotonoyl-CoA carboxylase subunit alpha, mitochondrial	0.0386449	0.0176399		18.686	18.915	18.5806	19.3632	18.5479	NaN	NaN	18.7972	18.989	19.3956	18.3215	7	7	7	121	121	121	79343	0	16897	4212000	29
Q6PEB6;G8JL35;E0CXA9	MOB-like protein phocein	Mob4	MOB-like protein phocein;Isoform of Q6PEB6, MOB-like protein phocein (Fragment);Isoform of Q6PEB6, MOB-like protein phocein	0.0384516	0.277889		19.9958	19.8521	19.9047	20.0059	20.02	20.0076	19.9663	19.8357	19.964	20.1246	20.1233	2	2	2	231	231	231	26032	0	37621	10929000	55
D9J301;D9J302;D9J300;D9J2Z9;Q8CI51	PDZ and LIM domain protein 5	Pdlim5	Isoform of Q8CI51, ENH isoform 1d;Isoform of Q8CI51, ENH isoform 1e;Isoform of Q8CI51, ENH isoform 1c;Isoform of Q8CI51, ENH isoform 1b;PDZ and LIM domain protein 5	0.0384105	0.0899385		24.0651	24.1491	23.3705	23.8985	23.9968	24.098	23.6565	23.9519	23.8838	24.2359	24.1122	19	19	6	467	467	209	61821	0	32331	172560000	400
P35293	Ras-related protein Rab-18	Rab18	Ras-related protein Rab-18	0.0380484	0.130534		19.6549	19.5395	19.598	19.47	19.6287	19.5128	19.4917	19.2719	19.5124	19.8838	19.8669	5	5	5	335	335	335	23035	0	34841	8252800	58
G5E866;Q99NB9	Splicing factor 3B subunit 1	Sf3b1	Isoform of Q99NB9, Splicing factor 3B subunit 1;Splicing factor 3B subunit 1	0.0377576	0.124258		19.0745	18.7675	19.2988	18.7047	19.1043	19.2265	19.2248	19.0032	19.0209	19.0751	19.0116	7	7	7	98	98	98	14583	0	28735	5758000	34
A2AFQ0;Q7TMY8-2;Q7TMY8-4;Q7TMY8-3;Q7TMY8	E3 ubiquitin-protein ligase HUWE1	Huwe1	Isoform of Q7TMY8, E3 ubiquitin-protein ligase HUWE1;Isoform of Q7TMY8, Isoform 2 of E3 ubiquitin-protein ligase HUWE1;Isoform of Q7TMY8, Isoform 4 of E3 ubiquitin-protein ligase HUWE1;Isoform of Q7TMY8, Isoform 3 of E3 ubiquitin-protein ligase HUWE1;E3 ub	0.0374304	0.180676		20.1401	20.1402	20.3056	19.9915	20.343	20.2818	20.1487	20.1009	20.296	20.1938	20.4497	8	8	8	55	55	55	48269	0	63824	12625000	56
P14152	Malate dehydrogenase, cytoplasmic	Mdh1	Malate dehydrogenase, cytoplasmic	0.0367915	0.140094		26.0658	25.9802	25.7964	26.3398	26.2885	26.101	26.0743	26.2249	26.19	26.2091	25.962	15	15	15	572	572	572	36511	0	32331	782420000	788
Q60864	Stress-induced-phosphoprotein 1	Stip1	Stress-induced-phosphoprotein 1	0.0363063	0.0633235		20.726	20.6176	20.9454	20.4717	19.7779	20.7796	20.7121	20.6153	20.2022	20.6546	20.7625	12	12	12	247	247	247	62581	0	62907	17889000	97
O88544;F6QTS1;D3Z1R9;D3YV99	COP9 signalosome complex subunit 4	Cops4	COP9 signalosome complex subunit 4;Isoform of O88544, COP9 signalosome complex subunit 4 (Fragment);Isoform of O88544, COP9 signalosome complex subunit 4 (Fragment);Isoform of O88544, COP9 signalosome complex subunit 4 (Fragment)	0.0361285	0.149236		19.9123	19.6317	19.9062	19.5705	19.8641	20.0308	19.8169	19.7398	19.7584	19.9945	19.9673	6	6	6	246	246	246	46284	0	49962	9997700	68
P47757;P47757-2;A2AMW0;P47757-4;A0A0A0MQI9;F6YHZ8;F7CAZ6	F-actin-capping protein subunit beta	Capzb	F-actin-capping protein subunit beta;Isoform of P47757, Isoform 2 of F-actin-capping protein subunit beta;Isoform of P47757, Capping protein (Actin filament) muscle Z-line, beta, isoform CRA_a;Isoform of P47757, Isoform 3 of F-actin-capping protein subunit	0.0359249	0.101479		22.7672	22.6395	22.5321	22.3841	22.453	22.7691	22.4559	22.3307	22.5174	22.9494	22.8803	9	9	9	433	433	433	31345	0	18655	68312000	219
E9Q7G0		Numa1	Nuclear mitotic apparatus protein 1	0.0357737	0.0947113		18.7679	18.7806	19.015	18.6369	18.8163	18.7807	19.0694	19.0969	18.3094	18.7962	18.9049	6	6	6	5	5	5	23563	0	26931	5084300	40
Q3UZG4;P31230;A0A0G2JDW6	Aminoacyl tRNA synthase complex-interacting multifunctional protein 1;Endothelial monocyte-activating polypeptide 2	Aimp1	Isoform of P31230, Aminoacyl tRNA synthase complex-interacting multifunctional protein 1;Aminoacyl tRNA synthase complex-interacting multifunctional protein 1;Isoform of P31230, Aminoacyl tRNA synthase complex-interacting multifunctional protein 1 (Fragmen	0.0356809	0.192207		19.3981	19.347	19.5366	19.223	19.4041	19.5022	19.2754	19.4749	19.3174	19.5654	19.5544	4	4	4	232	232	232	35166	0	13086	7331100	46
A0A0N4SWH2;A0A0N4SV32;Q3UMP4;Q9CY58-3;Q9CY58-2;Q9CY58	Plasminogen activator inhibitor 1 RNA-binding protein	Serbp1	Isoform of Q9CY58, Plasminogen activator inhibitor 1 RNA-binding protein;Isoform of Q9CY58, Plasminogen activator inhibitor 1 RNA-binding protein;Isoform of Q9CY58, Plasminogen activator inhibitor 1 RNA-binding protein;Isoform of Q9CY58, Isoform 3 of Plasm	0.035048	0.0385746		20.3885	20.1083	20.0534	20.0706	20.7354	20.7577	19.2094	20.3251	20.7285	20.9953	20.6785	3	3	3	175	175	175	22702	0	73183	14589000	46
P53994;Q3TEG7;P59279	Ras-related protein Rab-2A;Ras-related protein Rab-2B	Rab2a;Rab2b	Ras-related protein Rab-2A;Isoform of P59279, Ras-related protein Rab-2B;Ras-related protein Rab-2B	0.0346896	0.131811		20.5467	20.3205	20.401	20.1658	20.556	20.5748	20.375	20.2169	20.4876	20.6151	20.6162	8	8	8	472	472	472	23547	0	64473	15271000	90
Q3U0V1	Far upstream element-binding protein 2	Khsrp	Far upstream element-binding protein 2	0.0345528	0.041444		19.238	19.259	20.049	18.8157	19.133	19.5267	19.6127	19.8019	18.4023	19.4188	19.6216	10	10	10	211	211	211	76775	0	33024	7558300	45
P70168	Importin subunit beta-1	Kpnb1	Importin subunit beta-1	0.0341865	0.127523		21.2192	21.0141	21.2675	21.3596	21.2357	21.2734	21.5387	21.257	21.1155	20.9959	21.405	13	13	13	272	272	272	97183	0	65266	27151000	175
Q9CZJ2	Heat shock 70 kDa protein 12B	Hspa12b	Heat shock 70 kDa protein 12B	0.0340378	0.101058		18.0805	18.0833	18.2557	18.5926	18.18	18.2096	18.3865	18.1017	17.9512	18.4551	18.4436	5	5	5	118	118	118	76118	0	13101	3582100	27
B1AZ15;B1AZ14;Q3UMF0-3;Q3UMF0-4;Q3UMF0-2;Q3UMF0;B1AZ26	Cordon-bleu protein-like 1	Cobll1	Isoform of Q3UMF0, Cordon-bleu protein-like 1;Isoform of Q3UMF0, Cordon-bleu protein-like 1;Isoform of Q3UMF0, Isoform 3 of Cordon-bleu protein-like 1;Isoform of Q3UMF0, Isoform 4 of Cordon-bleu protein-like 1;Isoform of Q3UMF0, Isoform 2 of Cordon-bleu pr	0.0338962	0.0778667		18.5536	18.5784	18.5521	19.1591	18.3999	18.5018	18.4179	18.3795	18.7374	18.7821	18.9732	3	3	3	62	62	62	13327	0	15067	4310000	26
Q63918	Serum deprivation-response protein	Sdpr	Caveolae-associated protein 2	0.033714	0.132029		21.8906	21.9199	21.9838	21.7011	21.5436	21.8713	21.9631	22.0709	21.7081	21.7807	21.7377	7	7	7	258	258	258	46763	0	26534	41183000	192
A2AMM0	Muscle-related coiled-coil protein	Murc	Caveolae-associated protein 4	0.0336903	0.0629515		20.938	21.0141	20.3297	20.6656	21.0305	20.9103	20.6773	20.2952	20.9422	21.1514	21.1758	8	8	8	282	282	282	41008	0	75633	19666000	98
Q3TPJ8;A2BFF9;O88487;A2BFF8;A2BFF5	Cytoplasmic dynein 1 intermediate chain 2	Dync1i2	Isoform of O88487, Cytoplasmic dynein 1 intermediate chain 2;Isoform of O88487, Cytoplasmic dynein 1 intermediate chain 2;Cytoplasmic dynein 1 intermediate chain 2;Isoform of O88487, Cytoplasmic dynein 1 intermediate chain 2;Isoform of O88487, Cytoplasmic	0.0336772	0.110965		20.833	20.9835	21.2084	21.1534	20.7872	20.805	21.177	21.2208	20.9193	20.8824	20.7777	8	8	8	239	239	239	70612	0	12258	23187000	151
Q99KR7	Peptidyl-prolyl cis-trans isomerase F, mitochondrial	Ppif	Peptidyl-prolyl cis-trans isomerase F, mitochondrial	0.0332789	0.0753343		22.4082	22.2857	22.0105	22.2971	21.8578	22.2287	21.948	22.0506	21.9548	22.6592	22.4605	6	6	6	476	476	476	21737	0	14677	54273000	151
P26041	Moesin	Msn	Moesin	0.0332366	0.142955		23.2544	23.1244	23.3863	22.8382	23.127	23.2413	23.1845	23.0756	23.1824	23.264	23.2693	23	23	18	478	478	385	67766	0	22478	100880000	388
Q9ES46	Beta-parvin	Parvb	Beta-parvin	0.0330195	0.177254		19.2639	19.2102	19.2524	19.2679	19.3939	19.4069	19.3722	19.3559	19.5331	19.0926	19.3076	5	5	5	233	233	233	41669	0	17448	6901300	48
Q61598;Q61598-2;A0A1Y7VL99	Rab GDP dissociation inhibitor beta	Gdi2	Rab GDP dissociation inhibitor beta;Isoform of Q61598, Isoform 2 of Rab GDP dissociation inhibitor beta;Isoform of Q61598, Rab GDP dissociation inhibitor (Fragment)	0.0327504	0.263689		22.5419	22.641	22.7091	22.5259	22.8207	22.6603	22.6714	22.6893	22.6333	22.7453	22.6734	23	23	18	661	661	528	50537	0	21765	70030000	282
Q62351;Q8C872	Transferrin receptor protein 1	Tfrc	Transferrin receptor protein 1;Isoform of Q62351, Transferrin receptor protein 1	0.032545	0.0405713		22.3939	22.188	21.8008	21.0209	22.3895	22.2238	21.8192	21.4809	22.3779	22.199	22.2998	18	18	18	374	374	374	8573	0	26919	48619000	275
P20108	Thioredoxin-dependent peroxide reductase, mitochondrial	Prdx3	Thioredoxin-dependent peroxide reductase, mitochondrial	0.0324574	0.119074		23.0912	23.1029	22.6828	23.3026	23.217	23.0324	23.0204	23.0045	23.1362	23.2201	23.1383	11	11	11	541	541	541	28127	0	25533	93158000	253
Q9CPY7;Q9CPY7-2	Cytosol aminopeptidase	Lap3	Cytosol aminopeptidase;Isoform of Q9CPY7, Isoform 2 of Cytosol aminopeptidase	0.0322417	0.173132		21.2728	21.4731	21.2186	21.488	21.1291	21.1252	21.3165	21.3004	21.3245	21.3455	21.2965	17	17	17	538	538	538	56141	0	8245	27316000	146
A0A1B0GSF7;A0A1B0GSS8;A0A1B0GQU8;P35980	60S ribosomal protein L18	Rpl18	Isoform of P35980, 60S ribosomal protein L18;Isoform of P35980, 60S ribosomal protein L18;Isoform of P35980, 60S ribosomal protein L18;60S ribosomal protein L18	0.0321917	0.0626838		20.4457	20.271	20.5196	19.6661	20.4576	20.6715	20.2364	20.0329	20.4654	20.5492	20.5699	2	2	2	162	162	162	15245	0	15171	14166000	23
O88322;A0A286YCQ5	Nidogen-2	Nid2	Nidogen-2;Isoform of O88322, Nidogen-2 (Fragment)	0.0318062	0.114648		21.0782	21.1137	21.1692	20.7035	21.2372	21.1523	21.0145	20.9119	21.1115	21.235	21.2646	8	8	8	92	92	92	15391	0	56495	23847000	114
Q64727	Vinculin	Vcl	Vinculin	0.0313431	0.290981		24.2702	24.345	24.3479	24.2285	24.234	24.242	24.3582	24.4528	24.2255	24.2369	24.273	37	37	37	485	485	485	11672	0	32331	221930000	831
Q9CR57	60S ribosomal protein L14	Rpl14	60S ribosomal protein L14	0.0306434	0.0712368		20.7199	20.5611	20.504	20.3756	20.0916	20.1609	20.7634	20.586	20.0288	20.3346	20.4513	3	3	3	161	161	161	23564	0	13914	15053000	73
P61164	Alpha-centractin	Actr1a	Alpha-centractin	0.0304989	0.202458		21.2295	21.064	21.2396	21.0083	21.3093	21.1704	21.2084	21.1226	21.1164	21.2821	21.274	9	9	5	399	399	25	42613	0	96916	25436000	147
Q8BJY1	26S proteasome non-ATPase regulatory subunit 5	Psmd5	26S proteasome non-ATPase regulatory subunit 5	0.030486	0.0766238		17.8213	17.6589	17.9586	17.5997	17.5954	17.7623	17.9845	18.2141	17.5041	17.6279	17.4853	5	5	5	183	183	183	55971	0	14998	2320700	20
P62320	Small nuclear ribonucleoprotein Sm D3	Snrpd3	Small nuclear ribonucleoprotein Sm D3	0.02972	0.11887		18.4941	18.2686	18.6825	18.3447	18.4083	18.5138	18.5889	18.6564	18.2744	18.3301	18.5588	2	2	2	151	151	151	13916	52966	61976	3845100	52
P58281;P58281-2;H7BX01;E0CXD1	Dynamin-like 120 kDa protein, mitochondrial;Dynamin-like 120 kDa protein, form S1	Opa1	Dynamin-like 120 kDa protein, mitochondrial;Isoform of P58281, Isoform 2 of Dynamin-like 120 kDa protein, mitochondrial;Isoform of P58281, Dynamin-like 120 kDa protein, mitochondrial;Isoform of P58281, Dynamin-like 120 kDa protein, mitochondrial	0.029613	0.125207		21.7973	21.9008	21.5905	21.738	21.9537	21.8745	21.6805	21.6509	21.8854	22.0371	21.9398	21	21	21	327	327	327	11134	0	18222	39945000	233
P45591	Cofilin-2	Cfl2	Cofilin-2	0.0294699	0.095793		22.0924	22.0336	21.9568	21.82	22.1132	22.2147	21.882	21.8143	22.0156	22.2745	22.3533	6	5	5	482	416	416	18709	0	11908	45678000	140
P27773	Protein disulfide-isomerase A3	Pdia3	Protein disulfide-isomerase A3	0.0293708	0.0852677		23.2716	23.2036	23.4148	22.7342	23.0583	23.2627	23.1547	23.0759	23.0399	23.1999	23.4641	20	20	20	455	455	455	56678	0	15646	103090000	370
Q8R5C5	Beta-centractin	Actr1b	Beta-centractin	0.028839	0.296266		19.4495	19.4478	19.5924	19.517	19.5987	19.5099	19.6199	19.4301	19.5732	19.5786	19.5386	7	3	3	314	165	165	42281	0	4888	8081000	68
Q8BFR5;Q8BFR5-2	Elongation factor Tu, mitochondrial	Tufm	Elongation factor Tu, mitochondrial;Isoform of Q8BFR5, Isoform 2 of Elongation factor Tu, mitochondrial	0.0284189	0.106086		24.3922	24.4758	24.1604	24.6383	24.0737	24.1656	24.3189	24.3568	24.3955	24.2961	24.3633	24	24	24	586	586	586	49508	0	32331	227960000	529
Q6PB66	Leucine-rich PPR motif-containing protein, mitochondrial	Lrpprc	Leucine-rich PPR motif-containing protein, mitochondrial	0.0282358	0.561097		24.2946	24.3222	24.2672	24.3264	24.3308	24.2409	24.2883	24.3322	24.3766	24.3564	24.2726	48	48	48	46	46	46	15661	0	32331	219050000	877
Q06185;Q8BTB6	ATP synthase subunit e, mitochondrial	Atp5i;Atp5k	ATP synthase subunit e, mitochondrial;Isoform of Q06185, ATP synthase, H+-transporting, mitochondrial F1F0 complex, subunit E	0.0279659	0.0727038		23.784	23.846	23.4352	23.4376	23.6417	23.6143	23.2285	23.9363	23.5899	23.6055	23.912	5	5	5	563	563	563	82355	0	15163	141280000	134
O35593	26S proteasome non-ATPase regulatory subunit 14	Psmd14	26S proteasome non-ATPase regulatory subunit 14	0.0279588	0.0800423		20.5638	20.457	20.7928	20.2082	20.5581	20.8035	20.627	20.438	20.3863	20.6252	20.8829	5	5	5	358	358	358	34577	0	60587	18047000	85
B7ZBY7;E9PY39;Q9CZY3;Q9D2M8-2;Q9CZY3-2;Q9D2M8;B7ZBY6	Ubiquitin-conjugating enzyme E2 variant 1;Ubiquitin-conjugating enzyme E2 variant 2	Ube2v1;Gm20431;Ube2v2	Isoform of Q9CZY3, Ubiquitin-conjugating enzyme E2 variant 1;Predicted gene 20431;Ubiquitin-conjugating enzyme E2 variant 1;Isoform of Q9D2M8, Isoform 2 of Ubiquitin-conjugating enzyme E2 variant 2;Isoform of Q9CZY3, Isoform 2 of Ubiquitin-conjugating enzy	0.0276948	0.0587263		19.9405	20.0406	20.0826	19.2108	19.6762	19.7243	19.9689	19.977	19.4564	19.7998	19.8324	5	5	5	312	312	312	19339	0	77463	11015000	72
O09131	Glutathione S-transferase omega-1	Gsto1	Glutathione S-transferase omega-1	0.0276613	0.0330149		20.6737	20.7556	20.4941	20.9337	19.5876	19.5029	20.4271	20.4323	20.1129	20.624	20.1651	5	5	5	329	329	329	27497	0	38052	14640000	64
P46638;G3UZD3;G3UY29;E9Q3P9;F8WGS1	Ras-related protein Rab-11B	Rab11b;Rab11a	Ras-related protein Rab-11B;Isoform of P46638, Ras-related protein Rab-11B;Isoform of P46638, MCG22989, isoform CRA_a;Isoform of P62492, Ras-related protein Rab-11A;Isoform of P62492, Ras-related protein Rab-11A (Fragment)	0.0271254	0.0956553		21.6293	21.5804	21.863	21.4946	21.7196	21.6229	21.7897	21.8787	21.3148	21.6549	21.7558	10	10	3	463	463	133	24489	0	10443	35175000	145
Q8BWM0	Prostaglandin E synthase 2;Prostaglandin E synthase 2 truncated form	Ptges2	Prostaglandin E synthase 2	0.0266191	0.194088		20.7956	20.9165	20.8814	21.1017	20.9258	20.7753	20.9644	20.9149	20.9198	20.9592	20.8717	9	9	9	393	393	393	43323	0	15649	20699000	140
Q9CZD3	Glycine--tRNA ligase	Gars	Glycine--tRNA ligase	0.0265447	0.0875546		19.1783	19.0055	19.4171	19.1269	19.2007	19.3139	19.0798	19.5956	19.1275	19.3079	19.0572	5	5	5	104	104	104	81877	0	41297	6513100	41
Q8CAQ8-2;Q8CAQ8-3;Q8CAQ8;E9Q800;Q8CAQ8-5;E9QAY6;A0A0U1RP81	MICOS complex subunit Mic60	Immt	Isoform of Q8CAQ8, Isoform 2 of MICOS complex subunit Mic60;Isoform of Q8CAQ8, Isoform 3 of MICOS complex subunit Mic60;MICOS complex subunit Mic60;Isoform of Q8CAQ8, MICOS complex subunit MIC60;Isoform of Q8CAQ8, Isoform 5 of MICOS complex subunit Mic60;I	0.0260578	0.104853		24.8722	24.948	24.5642	25.0847	24.7138	24.6924	24.8121	24.8467	24.7073	24.8923	24.9348	31	31	31	517	517	517	82928	0	32331	316020000	841
Q8R164	Valacyclovir hydrolase	Bphl	Valacyclovir hydrolase	0.0257198	0.0795255		18.903	19.0282	18.5968	19.155	19.1683	18.7623	18.8101	18.8626	19.1854	19.0148	18.9339	6	6	6	282	282	282	32851	0	11349	5401300	39
P09411;S4R2M7	Phosphoglycerate kinase 1;Phosphoglycerate kinase	Pgk1	Phosphoglycerate kinase 1;Isoform of P09411, Phosphoglycerate kinase	0.0256688	0.0992597		25.2127	25.234	25.0685	25.2293	25.0254	25.1297	24.9516	24.9658	25.1817	25.419	25.3599	24	24	20	719	719	643	4455	0	32331	401120000	658
P0DP28;P0DP27;P0DP26;Q3UKW2		Calm1	Calmodulin-3;Calmodulin-2;Calmodulin-1;Isoform of P0DP26, Calmodulin-1	0.0254302	0.0804424		24.016	24.1277	23.9976	24.0549	24.4847	23.8537	24.1918	24.2049	24.2748	24.0077	23.8933	7	7	7	792	792	792	16837	0	32331	212260000	442
Q9D031;Q01730;A2AUR7	Ras suppressor protein 1	Rsu1	Isoform of Q01730, Ras suppressor protein 1;Ras suppressor protein 1;Isoform of Q01730, Ras suppressor protein 1	0.0252321	0.158069		21.3148	21.4226	21.5417	21.4749	21.3232	21.3509	21.4825	21.542	21.2447	21.3967	21.4836	8	8	8	44	44	44	31461	0	10386	30389000	186
Q9CYT6;D3YTR7;A0A286YCS6	Adenylyl cyclase-associated protein 2;Adenylyl cyclase-associated protein	Cap2	Adenylyl cyclase-associated protein 2;Isoform of Q9CYT6, Adenylyl cyclase-associated protein;Isoform of Q9CYT6, Adenylyl cyclase-associated protein 2	0.0252321	0.125664		19.6854	19.4993	19.6507	19.5377	19.3998	19.6626	19.7733	19.5652	19.3907	19.5908	19.669	8	8	8	229	229	229	52861	0	46759	8179100	50
P29341;Q9D4E6	Polyadenylate-binding protein 1;Polyadenylate-binding protein	Pabpc1;Pabpc6	Polyadenylate-binding protein 1;Polyadenylate-binding protein	0.0252085	0.130701		21.1001	21.0804	21.1153	20.8758	20.8752	21.1123	21.0769	20.9563	20.892	21.1323	21.2011	11	11	6	258	258	129	7067	0	99747	22752000	116
Q6P4T2	U5 small nuclear ribonucleoprotein 200 kDa helicase	Snrnp200	U5 small nuclear ribonucleoprotein 200 kDa helicase	0.0251642	0.0666455		18.4459	18.4378	18.9411	18.4256	18.8745	18.6178	18.7474	18.6758	18.8595	18.6767	18.2854	5	5	5	36	36	36	24454	0	62092	4436300	51
P60122	RuvB-like 1	Ruvbl1	RuvB-like 1	0.02474	0.0869223		18.954	18.7823	19.2333	18.8762	19.2864	19.2613	19.0853	19.143	18.9975	19.1943	19.0316	4	4	4	154	154	154	50213	0	1626	5918900	48
Q99PT1	Rho GDP-dissociation inhibitor 1	Arhgdia	Rho GDP-dissociation inhibitor 1	0.0246479	0.0622132		22.89	22.8482	23.1855	22.8014	22.6071	22.6082	23.0854	23.0865	22.5385	22.6132	22.9166	10	10	10	676	676	676	23407	0	14392	80036000	194
P14211	Calreticulin	Calr	Calreticulin	0.024247	0.0858113		22.5527	22.428	22.6501	22.3141	22.8867	22.7816	22.5717	22.5253	22.5874	22.7273	22.7206	10	10	10	423	423	423	47994	0	29713	68065000	156
E9PZ16;B1B0C7;Q05793	Basement membrane-specific heparan sulfate proteoglycan core protein;Endorepellin;LG3 peptide	Hspg2	Isoform of Q05793, Basement membrane-specific heparan sulfate proteoglycan core protein;Isoform of Q05793, Basement membrane-specific heparan sulfate proteoglycan core protein;Basement membrane-specific heparan sulfate proteoglycan core protein	0.024246	0.182804		24.1218	24.2432	24.0027	23.9927	24.0791	24.1644	24.0758	24.1001	24.0999	24.0934	24.2554	66	66	66	249	249	249	46978	0	32331	195670000	963
P05132-2;P05132	cAMP-dependent protein kinase catalytic subunit alpha	Prkaca	Isoform of P05132, Isoform 2 of cAMP-dependent protein kinase catalytic subunit alpha;cAMP-dependent protein kinase catalytic subunit alpha	0.02414	0.137217		21.0671	21.0965	21.102	21.0035	20.947	21.0384	21.2902	21.1641	20.9672	20.967	20.9442	7	7	7	239	239	239	39802	0	11745	23420000	133
P30999;P30999-3;P30999-2;E9Q8Z8;E9Q8Z6;E9Q8Z5;G3X9V2;E9Q903;E9Q904;E9Q901;E9Q986;E9Q8Z9;D3Z2H2;E9Q8Z4;E9Q905;E9Q907;E9Q906;D3Z7H6;D3Z2H7	Catenin delta-1	Ctnnd1	Catenin delta-1;Isoform of P30999, Isoform 3 of Catenin delta-1;Isoform of P30999, Isoform 2 of Catenin delta-1;Isoform of P30999, Catenin delta-1;Isoform of P30999, Catenin delta-1;Isoform of P30999, Catenin delta-1;Isoform of P30999, Catenin (Cadherin as	0.0234824	0.0865485		19.741	19.9156	20.0189	19.6303	19.5924	19.7518	19.9451	19.8518	19.5267	19.7686	19.9003	7	7	7	13	13	13	10492	0	47785	9670800	68
A0A0R4J140;Q5SW19;Z4YLI8;Q5SW19-3;Q5SW19-2	Clustered mitochondria protein homolog	Cluh	Isoform of Q5SW19, Clustered mitochondria protein homolog;Clustered mitochondria protein homolog;Isoform of Q5SW19, Clustered mitochondria protein homolog;Isoform of Q5SW19, Isoform 3 of Clustered mitochondria protein homolog;Isoform of Q5SW19, Isoform 2 o	0.0228658	0.115269		20.6739	20.5659	20.6155	20.3343	20.7064	20.6836	20.5703	20.4835	20.6021	20.7177	20.7237	15	15	15	198	198	198	15183	0	14167	17319000	128
Q9CZR8	Elongation factor Ts, mitochondrial	Tsfm	Elongation factor Ts, mitochondrial	0.0225368	0.118821		20.796	21.049	21.1357	21.0974	21.0915	21.0117	21.1511	21.1413	21.0876	21.0057	20.8781	9	9	9	463	463	463	35334	0	16575	26420000	132
Q9D1I5	Methylmalonyl-CoA epimerase, mitochondrial	Mcee	Methylmalonyl-CoA epimerase, mitochondrial	0.0224469	0.0627252		20.1751	20.2675	20.4548	19.8148	20.4149	20.3162	20.4183	20.4311	20.3397	20.0454	20.0804	3	3	3	337	337	337	19017	0	39615	13304000	73
Q8JZQ2	AFG3-like protein 2	Afg3l2	AFG3-like protein 2	0.0223513	0.116355		21.8262	21.8449	21.7162	21.7148	21.96	21.7648	21.7207	21.6959	21.7814	22.0547	21.8816	19	19	17	282	282	258	89518	0	98711	41002000	213
Q8VDP4	Cell cycle and apoptosis regulator protein 2	Ccar2	Cell cycle and apoptosis regulator protein 2	0.0222521	0.0764075		19.6151	19.7571	19.7542	19.512	19.6118	19.5447	19.5422	19.5636	19.4197	19.7145	20.0338	5	5	5	124	124	124	103	0	34273	8698800	46
Q8CC88;Q8CC88-2	von Willebrand factor A domain-containing protein 8	Vwa8	von Willebrand factor A domain-containing protein 8;Isoform of Q8CC88, Isoform 2 of von Willebrand factor A domain-containing protein 8	0.0219485	0.100741		22.4187	22.3171	22.177	22.3264	22.3461	22.3311	22.0682	22.3299	22.2985	22.5216	22.4885	31	31	31	245	245	245	21342	0	17876	55699000	392
Q9DB15	39S ribosomal protein L12, mitochondrial	Mrpl12	39S ribosomal protein L12, mitochondrial	0.0216911	0.145261		21.0495	21.1039	21.1789	20.9755	20.8905	20.9592	21.0915	21.1026	20.9542	21.1255	20.9661	5	5	5	373	373	373	21708	0	86539	22449000	113
Q9DAK9	14 kDa phosphohistidine phosphatase	Phpt1	14 kDa phosphohistidine phosphatase	0.0216677	0.0617394		22.8801	22.7568	22.8471	22.954	23.0296	22.751	22.7155	22.5681	22.8567	23.3191	22.9977	4	4	4	371	371	371	13996	0	59795	80877000	102
Q9D7N9	Adipocyte plasma membrane-associated protein	Apmap	Adipocyte plasma membrane-associated protein	0.0214418	0.0524466		19.4847	19.2912	19.6971	19.0608	19.68	19.6525	19.833	19.4589	19.4933	19.217	19.4936	2	2	2	137	137	137	46434	0	45171	7783300	43
P14148;F6XI62	60S ribosomal protein L7	Rpl7	60S ribosomal protein L7;Isoform of P14148, 60S ribosomal protein L7 (Fragment)	0.0212448	0.105166		22.1526	21.9662	22.3783	22.0787	22.0689	22.1786	22.2763	22.062	22.0626	22.1344	22.2571	7	7	7	315	315	315	31419	0	49592	51173000	130
F6Y6L6;F8WIR1;P18242;A0A1B0GT66	Cathepsin D	Ctsd	Uncharacterized protein (Fragment);Isoform of P18242, Cathepsin D;Cathepsin D;Isoform of F6Y6L6, Uncharacterized protein (Fragment)	0.0205992	0.0572996		20.867	21.2062	20.6917	20.9557	20.8925	20.9171	20.6506	21.0481	20.7364	20.9762	21.3002	7	7	7	457	457	457	29842	0	61184	21235000	131
P51667;E9Q8Y0;F6RBQ5;D3Z0I3;D3YW14;D3YUI7;A0A0G2JE15	Myosin regulatory light chain 2, ventricular/cardiac muscle isoform	Myl2	Myosin regulatory light chain 2, ventricular/cardiac muscle isoform;Isoform of P51667, Myosin regulatory light chain 2, ventricular/cardiac muscle isoform;Isoform of P51667, Myosin regulatory light chain 2, ventricular/cardiac muscle isoform (Fragment);Iso	0.0205277	0.068269		27.3566	27.4069	27.3273	27.2914	27.6086	27.7633	27.5957	27.319	27.6508	27.5581	27.2741	20	20	20	807	807	807	18864	0	32331	2196400000	1571
Q3UQ28;A0A1W2P6L9	Peroxidasin homolog	Pxdn	Peroxidasin homolog;Isoform of Q3UQ28, Peroxidasin homolog	0.0201821	0.0483009		20.2865	20.0479	20.2754	19.6729	19.8981	20.4146	19.8202	20.0676	20.1336	20.2764	20.2993	9	9	9	103	103	103	1651	0	96609	12321000	53
Q6IRU2	Tropomyosin alpha-4 chain	Tpm4	Tropomyosin alpha-4 chain	0.0199704	0.0549733		20.9778	20.9933	21.3446	20.6361	21.2396	21.1615	21.1546	20.9238	21.2891	21.1039	20.9227	13	13	13	464	464	464	28467	0	16718	23445000	147
O08529	Calpain-2 catalytic subunit	Capn2	Calpain-2 catalytic subunit	0.0196568	0.079124		20.0126	20.2315	20.1948	20.534	20.3292	20.1144	20.127	20.2173	20.2761	20.3972	20.2612	10	10	10	23	23	23	79871	0	28714	13271000	66
A0A0G2JEC4;Q9JK48;Q9JK48-2;Q9JK48-3	Endophilin-B1	Sh3glb1	Isoform of Q9JK48, Endophilin-B1;Endophilin-B1;Isoform of Q9JK48, Isoform 2 of Endophilin-B1;Isoform of Q9JK48, Isoform 3 of Endophilin-B1	0.0194188	0.0772142		19.5141	19.5073	19.6914	19.4875	19.7145	19.8191	19.4296	19.7371	19.589	19.8684	19.5846	3	3	3	145	145	145	44303	0	23402	8611900	65
P62960;A2BGG7	Nuclease-sensitive element-binding protein 1	Ybx1	Nuclease-sensitive element-binding protein 1;Isoform of P62960, Nuclease-sensitive element-binding protein 1 (Fragment)	0.0192884	0.0543876		21.6498	21.7858	22.0448	21.7152	21.4821	21.7993	21.9854	21.7167	21.537	21.5539	22.0345	7	7	6	512	512	512	3573	0	32331	39985000	210
E9PUM4;A0A1L1SQ51;Q71LX4;A0A1L1SRI1;Q8CDM9	Talin-2	Tln2	Isoform of Q71LX4, Talin-2;Isoform of Q71LX4, Talin-2;Talin-2;Isoform of Q71LX4, Talin-2 (Fragment);Isoform of Q71LX4, Talin-2	0.0192123	0.0841694		22.1543	22.1568	22.0803	22.2363	22.2457	22.2076	22.1237	22.0572	22.0035	22.3668	22.4457	38	33	33	288	266	266	27166	0	28857	50670000	282
Q9CQM5	Thioredoxin domain-containing protein 17	Txndc17	Thioredoxin domain-containing protein 17	0.0191355	0.0642817		19.1371	19.2083	19.3637	19.0773	18.9754	18.8232	19.1915	19.362	18.9535	19.0017	19.0744	4	4	4	341	341	341	14015	0	24992	6177200	31
A0A087WNW3;A0A087WQI3;A0A087WQ25;A0A087WRS1;A0A087WQQ5;F8VQC7;Q61595-6;Q61595-9;Q61595-5;Q61595-15;Q61595	Kinectin	Ktn1	Isoform of Q61595, Kinectin;Isoform of Q61595, Kinectin;Isoform of Q61595, Kinectin;Isoform of Q61595, Kinectin;Isoform of Q61595, Kinectin;Isoform of Q61595, Kinectin;Isoform of Q61595, Isoform 6 of Kinectin;Isoform of Q61595, Isoform 9 of Kinectin;Isofor	0.0190615	0.0948973		21.0706	20.9944	20.8535	20.9144	20.9688	21.1341	20.8104	21.0424	20.9739	21.0008	21.2144	13	13	1	188	188	14	14315	0	63145	22365000	133
Q8CHT0	Delta-1-pyrroline-5-carboxylate dehydrogenase, mitochondrial	Aldh4a1	Delta-1-pyrroline-5-carboxylate dehydrogenase, mitochondrial	0.0189727	0.0401132		20.1589	20.1252	20.439	20.9244	20.2236	20.054	20.3761	20.5566	20.2905	20.4448	20.0312	7	7	7	238	238	238	6184	0	74821	14100000	75
Q8K4Z5	Splicing factor 3A subunit 1	Sf3a1	Splicing factor 3A subunit 1	0.0186001	0.0408181		19.2937	19.1691	19.8126	18.8945	19.4239	19.7405	19.3386	19.4314	19.3115	19.5073	19.4495	5	5	5	118	118	118	88544	0	18564	7371200	38
Q60675;A0A1W2P7N3	Laminin subunit alpha-2	Lama2	Laminin subunit alpha-2;Isoform of Q60675, Laminin subunit alpha-2 (Fragment)	0.0185485	0.0806259		22.1073	22.199	21.8121	22.3184	22.2691	22.0908	22.0746	22.1309	22.2173	22.1556	22.1781	29	29	29	133	133	133	34381	0	22974	50889000	342
Q60597;Q60597-3;Z4YJV4;Q60597-2;Q60597-4	2-oxoglutarate dehydrogenase, mitochondrial	Ogdh	2-oxoglutarate dehydrogenase, mitochondrial;Isoform of Q60597, Isoform 3 of 2-oxoglutarate dehydrogenase, mitochondrial;Isoform of Q60597, 2-oxoglutarate dehydrogenase, mitochondrial;Isoform of Q60597, Isoform 2 of 2-oxoglutarate dehydrogenase, mitochondri	0.0177384	0.0818406		25.7599	25.9411	25.7922	26.0053	25.7597	25.6283	25.8794	25.9276	25.9404	25.7649	25.6487	52	52	41	563	563	50	11645	0	32331	679440000	1329
Q80XR5;P26369;Q3KQM4	Splicing factor U2AF 65 kDa subunit	U2af2	Isoform of P26369, Splicing factor U2AF 65 kDa subunit;Splicing factor U2AF 65 kDa subunit;Isoform of P26369, Splicing factor U2AF 65 kDa subunit	0.0169147	0.0572603		20.0021	20.0646	20.127	19.8449	19.7853	19.8967	19.9273	19.9872	19.6314	20.1154	20.1904	6	6	6	352	352	352	5312	0	39225	10725000	54
E9PYI8;Q9JMA1	Ubiquitin carboxyl-terminal hydrolase;Ubiquitin carboxyl-terminal hydrolase 14	Usp14	Isoform of Q9JMA1, Ubiquitin carboxyl-terminal hydrolase 14;Ubiquitin carboxyl-terminal hydrolase 14	0.0168592	0.0303054		19.4927	19.5633	19.7651	19.2045	18.8496	19.1002	19.486	19.7664	19.0794	19.0538	19.3449	6	6	6	249	249	249	52318	0	3262	8476300	64
P17751;H7BXC3	Triosephosphate isomerase	Tpi1	Triosephosphate isomerase;Isoform of P17751, Triosephosphate isomerase	0.0168203	0.0987709		25.1835	25.1776	25.2201	25.5022	25.2491	25.1766	25.2231	25.3711	25.2756	25.2818	25.1902	14	14	14	609	609	609	32191	0	32331	426530000	586
Q9QZ23;A0A0N4SUH8	NFU1 iron-sulfur cluster scaffold homolog, mitochondrial	Nfu1	NFU1 iron-sulfur cluster scaffold homolog, mitochondrial;Isoform of Q9QZ23, NFU1 iron-sulfur cluster scaffold homolog, mitochondrial	0.0166046	0.077412		20.2431	20.2212	20.313	20.1233	20.0327	20.0826	20.212	20.102	19.9708	20.3551	20.2895	5	5	5	353	353	353	28567	0	35411	12533000	71
Q9QXS1-6;Q9QXS1-13;Q9QXS1-16;Q9QXS1;Q9QXS1-2;Q9QXS1-8;Q9QXS1-7;Q9QXS1-4;Q9QXS1-14;Q9QXS1-3;Q9QXS1-5;Q9QXS1-11;Q9QXS1-12;Q9QXS1-9;Q9QXS1-10;Q9QXS1-15;E9Q3W4	Plectin	Plec	Isoform of Q9QXS1, Isoform PLEC-0,1C of Plectin;Isoform of Q9QXS1, Isoform PLEC-1F of Plectin;Isoform of Q9QXS1, Isoform PLEC-1I of Plectin;Plectin;Isoform of Q9QXS1, Isoform PLEC-1 of Plectin;Isoform of Q9QXS1, Isoform PLEC-0,1C,2A,3A of Plectin;Isoform o	0.01614	0.222533		23.7026	23.7631	23.6046	23.6419	23.7049	23.615	23.7206	23.6625	23.6894	23.7037	23.6646	84	84	84	28	28	28	51975	0	32331	143020000	785
Q99N96;Q9D3F3	39S ribosomal protein L1, mitochondrial	Mrpl1	39S ribosomal protein L1, mitochondrial;Isoform of Q99N96, 39S ribosomal protein L1, mitochondrial	0.0160074	0.0507296		19.7434	19.8097	20.0247	19.405	19.5183	19.6162	19.8305	19.6768	19.7775	19.5005	19.7258	7	7	7	348	348	348	37596	0	10918	9108800	42
A2ATI9;Q99JX3;Q99JX3-2;A2ATI8;A2ATI6	Golgi reassembly-stacking protein 2	Gorasp2	Isoform of Q99JX3, Golgi reassembly stacking protein 2, isoform CRA_d;Golgi reassembly-stacking protein 2;Isoform of Q99JX3, Isoform 2 of Golgi reassembly-stacking protein 2;Isoform of Q99JX3, Golgi reassembly-stacking protein 2;Isoform of Q99JX3, Golgi re	0.0158993	0.177704		18.8434	18.7263	18.8719	18.8243	18.8137	18.8543	18.8853	18.8434	18.7572	18.9172	18.788	4	4	4	174	174	174	45026	0	84668	4864800	52
P57759	Endoplasmic reticulum resident protein 29	Erp29	Endoplasmic reticulum resident protein 29	0.0157716	0.0397689		19.9884	20.0839	20.1428	19.6595	19.9995	20.2747	19.7548	19.848	20.029	20.1765	20.3947	7	7	7	447	447	447	28823	0	22267	11448000	50
P62267	40S ribosomal protein S23	Rps23	40S ribosomal protein S23	0.015366	0.0346657		19.8553	19.642	19.9472	19.4505	19.9949	19.8423	20.2056	19.9992	19.7992	19.4554	19.5609	2	2	2	266	266	266	15807	0	16524	9681100	47
Q9CPQ1	Cytochrome c oxidase subunit 6C	Cox6c	Cytochrome c oxidase subunit 6C	0.0151525	0.0307939		24.2235	24.4234	24.0614	24.9708	24.2302	23.9449	24.2223	24.3108	24.1979	24.3807	24.5092	4	4	4	421	421	421	84689	0	2897	268620000	205
B1AU25;Q9Z0X1	Apoptosis-inducing factor 1, mitochondrial	Aifm1	Isoform of Q9Z0X1, Apoptosis-inducing factor 1, mitochondrial;Apoptosis-inducing factor 1, mitochondrial	0.0142029	0.071746		23.1663	23.2481	23.1549	23.4944	23.1969	23.0413	23.2577	23.301	23.1584	23.22	23.2187	15	15	15	332	332	332	66113	0	20014	103040000	367
Q8R010;Q8R3V2	Aminoacyl tRNA synthase complex-interacting multifunctional protein 2	Aimp2	Aminoacyl tRNA synthase complex-interacting multifunctional protein 2;Isoform of Q8R010, Aminoacyl tRNA synthase complex-interacting multifunctional protein 2	0.0138768	0.0738327		20.2999	20.2433	20.403	20.102	20.138	20.4112	20.304	20.2902	20.1371	20.3722	20.2971	3	3	3	241	241	241	35377	0	6514	13405000	86
Q9R0X4;Q32MW3	Acyl-coenzyme A thioesterase 9, mitochondrial;Acyl-coenzyme A thioesterase 10, mitochondrial	Acot9;Acot10	Acyl-coenzyme A thioesterase 9, mitochondrial;Acyl-coenzyme A thioesterase 10, mitochondrial	0.0138697	0.0525658		19.6035	19.7101	19.9047	19.9363	19.8713	19.6907	19.8703	20.0709	19.6146	19.7291	19.715	5	5	5	121	121	121	5056	0	23343	9502800	63
A0A1D5RMM8;F8VQ28;Q8VI36-2;Q8VI36;A0A0J9YV66;A0A0J9YV30	Paxillin	Pxn	Isoform of Q8VI36, Paxillin;Isoform of Q8VI36, Paxillin;Isoform of Q8VI36, Isoform Alpha of Paxillin;Paxillin;Isoform of Q8VI36, Paxillin (Fragment);Isoform of Q8VI36, Paxillin	0.0136153	0.027915		19.9601	19.9243	19.9906	19.8636	19.6535	19.8624	19.7304	19.5507	19.5375	20.2501	20.3782	2	2	2	105	105	105	58853	0	43738	11283000	64
E0CY23;P48722;P48722-2;A0A0N4SW76;A0A0N4SVU2	Heat shock 70 kDa protein 4L	Hspa4l	Isoform of P48722, Heat shock 70 kDa protein 4L (Fragment);Heat shock 70 kDa protein 4L;Isoform of P48722, Isoform 2 of Heat shock 70 kDa protein 4L;Isoform of P48722, Heat shock 70 kDa protein 4L (Fragment);Isoform of P48722, Heat shock 70 kDa protein 4L	0.013502	0.00653857		17.9348	17.8378	18.0491	NaN	NaN	18.1399	NaN	NaN	18.146	NaN	17.8993	4	3	3	117	93	93	63555	0	11846	2241800	23
Q9D880	Mitochondrial import inner membrane translocase subunit TIM50	Timm50	Mitochondrial import inner membrane translocase subunit TIM50	0.013413	0.0526916		19.4835	19.5709	19.7241	19.5606	19.5441	19.4676	19.7106	19.7885	19.4633	19.6097	19.2872	7	7	7	269	269	269	39776	0	17798	8172400	67
S4R1I3;Q3UE92;Q6P1B1	Xaa-Pro aminopeptidase 1	Xpnpep1	Isoform of Q6P1B1, Xaa-Pro aminopeptidase 1;Isoform of Q6P1B1, X-prolyl aminopeptidase (Aminopeptidase P) 1, soluble, isoform CRA_b;Xaa-Pro aminopeptidase 1	0.0128139	0.0308757		20.1875	19.8771	20.2589	20.2666	20.7585	20.297	20.1216	20.0889	20.4211	20.4364	20.3674	9	9	9	224	224	224	70989	0	49709	13449000	116
Q8CGY6-2;Q8CGY6	Protein unc-45 homolog B	Unc45b	Isoform of Q8CGY6, Isoform 2 of Protein unc-45 homolog B;Protein unc-45 homolog B	0.0127155	0.0963528		21.6532	21.5432	21.5649	21.6305	21.6342	21.6417	21.547	21.4937	21.607	21.7442	21.7283	20	20	20	298	298	298	10341	0	86126	34075000	189
P15864	Histone H1.2	Hist1h1c	Histone H1.2	0.0126783	0.0351502		24.1541	24.0742	23.7323	24.4576	23.8328	23.8695	24.0447	24.0523	23.9829	23.9085	24.1754	10	10	3	278	278	99	21266	0	79365	182490000	249
P99028	Cytochrome b-c1 complex subunit 6, mitochondrial	Uqcrh	Cytochrome b-c1 complex subunit 6, mitochondrial	0.0117897	0.0108993		22.4011	22.3516	21.4243	22.1278	22.632	22.1908	21.5587	21.1739	22.9691	22.7708	22.5261	3	3	3	472	472	472	10435	0	17999	54670000	98
P17710-3;G3UVV4;P17710-4;P17710;P17710-2	Hexokinase-1;Hexokinase	Hk1	Isoform of P17710, Isoform HK1 of Hexokinase-1;Isoform of P17710, Hexokinase 1, isoform CRA_f;Isoform of P17710, Isoform HK1-SC of Hexokinase-1;Hexokinase-1;Isoform of P17710, Isoform HK1-SB of Hexokinase-1	0.0116838	0.0967907		23.6282	23.7106	23.6651	23.6348	23.5677	23.5217	23.7482	23.6241	23.5189	23.6381	23.6359	34	34	27	487	487	428	1023	0	26748	140660000	514
Q80VP1;Q80VP1-2	Epsin-1	Epn1	Epsin-1;Isoform of Q80VP1, Isoform 2 of Epsin-1	0.0115768	0.0327783		17.9119	17.9039	17.8433	17.9345	18.3482	17.8527	18.0555	17.6379	18.242	17.9588	17.9925	2	2	2	101	101	101	60211	0	10133	2735200	11
Q9CXJ4;F6ZFC5	ATP-binding cassette sub-family B member 8, mitochondrial	Abcb8	ATP-binding cassette sub-family B member 8, mitochondrial;Isoform of Q9CXJ4, ATP-binding cassette sub-family B member 8, mitochondrial (Fragment)	0.0115416	0.0139702		18.6419	18.3601	18.6485	18.4104	19.1889	18.8327	19.1045	18.8191	19.0378	18.8841	NaN	4	4	4	109	109	109	77999	0	32064	4575400	29
Q924D0;A0A0R4J0S3	Reticulon-4-interacting protein 1, mitochondrial	Rtn4ip1	Reticulon-4-interacting protein 1, mitochondrial;Isoform of Q924D0, Reticulon 4 interacting protein 1	0.0114232	0.031466		20.7227	20.7164	20.6674	20.9275	21.0186	20.9637	20.6026	20.5254	21.0047	21.1148	20.9897	9	9	9	404	404	404	43371	0	40267	19668000	83
Q9JK42	[Pyruvate dehydrogenase (acetyl-transferring)] kinase isozyme 2, mitochondrial	Pdk2	[Pyruvate dehydrogenase (acetyl-transferring)] kinase isozyme 2, mitochondrial	0.0112992	0.0519741		21.1095	21.0825	20.8111	21.1359	20.8341	21.0092	21.1507	20.8954	20.9078	21.021	21.0668	10	10	9	376	376	354	4604	0	70671	22784000	118
Q9DC61;A2AIW9	Mitochondrial-processing peptidase subunit alpha	Pmpca	Mitochondrial-processing peptidase subunit alpha;Isoform of Q9DC61, Mitochondrial-processing peptidase subunit alpha	0.0112352	0.0453678		20.1162	20.2188	20.3261	20.0952	20.5071	20.3524	20.3395	20.351	20.4203	20.1203	20.1715	10	10	10	229	229	229	58278	0	35376	13429000	83
P09055;P09055-2	Integrin beta-1	Itgb1	Integrin beta-1;Isoform of P09055, Isoform 2 of Integrin beta-1	0.0110053	0.0388903		21.6587	21.6696	21.825	21.4457	21.7967	21.9363	21.8242	21.7908	21.6505	21.5035	21.896	10	10	10	213	213	213	88231	0	60982	36421000	175
Q05816	Fatty acid-binding protein, epidermal	Fabp5	Fatty acid-binding protein, epidermal	0.0109256	0.0203841		21.7482	21.6332	22.0099	21.5107	21.1547	21.6027	21.3735	21.6674	21.198	21.9826	21.8826	13	13	13	844	844	844	15137	0	13268	35270000	141
D3YYU8	Obscurin-like protein 1	Obsl1	Obscurin-like protein 1	0.00999959	0.0338736		18.2744	18.4587	18.4355	18.6864	18.4206	18.6763	18.7967	18.4009	18.3125	18.5081	18.4917	5	5	2	64	64	4	19793	60205	91498	4854600	11
Q8BKZ9	Pyruvate dehydrogenase protein X component, mitochondrial	Pdhx	Pyruvate dehydrogenase protein X component, mitochondrial	0.00981566	0.0267795		21.9187	21.8447	21.5815	22.1134	21.9004	21.805	21.6897	21.5561	21.9792	22.1847	21.9424	9	9	9	293	293	293	53998	0	19088	40090000	171
A0A0R4J094;Q3TC72	Fumarylacetoacetate hydrolase domain-containing protein 2A	Fahd2	Isoform of Q3TC72, Fumarylacetoacetate hydrolase domain-containing 2A;Fumarylacetoacetate hydrolase domain-containing protein 2A	0.00956357	0.0381552		18.5675	18.7204	18.7124	18.9608	18.6335	18.5264	18.7306	18.4893	18.6554	18.8353	18.7713	5	5	5	316	316	316	34676	0	40096	4556600	36
Q6NSR8;F6T2H5	Probable aminopeptidase NPEPL1	Npepl1	Probable aminopeptidase NPEPL1;Isoform of Q6NSR8, Probable aminopeptidase NPEPL1 (Fragment)	0.00935752	0.0265308		19.682	19.4468	19.4399	19.4235	19.3277	19.7093	19.3552	19.2149	19.4872	19.6685	19.8453	4	4	4	164	164	164	55939	0	78164	7893600	31
Q8BK64	Activator of 90 kDa heat shock protein ATPase homolog 1	Ahsa1	Activator of 90 kDa heat shock protein ATPase homolog 1	0.00929381	0.0182118		19.8948	19.9164	20.2376	19.232	19.7061	19.8286	19.9809	20.1089	19.5528	19.6597	19.7571	6	6	6	26	26	26	38117	0	22113	9917900	48
Q63829	COMM domain-containing protein 3	Commd3	COMM domain-containing protein 3	0.00922476	0.0332948		17.9617	17.914	18.3339	17.9902	18.3279	18.3195	18.1979	18.0781	18.2247	18.1785	18.073	1	1	1	108	108	108	22037	0	14545	3102200	32
Z4YJF5;Q62234-2	Myomesin-1	Myom1	Isoform of Q62234, Myomesin-1;Isoform of Q62234, Isoform 2 of Myomesin-1	0.00922044	0.03035		25.1104	25.2411	24.7217	25.1977	25.1671	25.11	24.9123	24.9621	25.2734	25.2086	25.1464	62	62	2	539	539	17	17548	0	32331	382700000	1402
Q91XH5;G3UXX3;Q64105	Sepiapterin reductase	Spr	Isoform of Q64105, Sepiapterin reductase;Isoform of Q64105, Sepiapterin reductase;Sepiapterin reductase	0.00878652	0.0322955		21.4253	21.3859	21.2552	21.6244	21.1573	21.2026	21.2515	21.279	21.2449	21.5502	21.4272	9	9	9	50	50	50	27928	0	75581	28297000	137
Q9DCT8	Cysteine-rich protein 2	Crip2	Cysteine-rich protein 2	0.00855567	0.0244347		23.3695	23.3156	23.1867	23.5189	23.4214	23.3031	23.0145	23.2146	23.3199	23.5545	23.702	3	3	3	337	337	337	22727	0	32331	119850000	231
Q8R127	Saccharopine dehydrogenase-like oxidoreductase	Sccpdh	Saccharopine dehydrogenase-like oxidoreductase	0.00846335	0.0245395		21.5098	21.4589	20.9928	21.1073	21.2602	21.1639	21.1277	21.0037	21.4154	21.4522	21.2873	9	9	9	387	387	387	47129	0	17532	26710000	121
P62259	14-3-3 protein epsilon	Ywhae	14-3-3 protein epsilon	0.00846208	0.0284262		24.1551	24.1075	24.2628	23.8351	23.7592	24.0806	24.1607	24.1061	23.8099	24.0736	24.059	19	19	17	678	678	647	29174	0	32331	192910000	488
Q9D8W5;Q3TRH2;B1AT36	26S proteasome non-ATPase regulatory subunit 12	Psmd12	26S proteasome non-ATPase regulatory subunit 12;Isoform of Q9D8W5, 26S proteasome non-ATPase regulatory subunit 12;Isoform of Q9D8W5, 26S proteasome non-ATPase regulatory subunit 12	0.00808614	0.0443599		19.8575	19.8066	20.0973	19.9154	19.68	19.8787	19.8556	19.8188	19.9128	19.9296	19.8864	8	8	8	263	263	263	52895	0	35975	10321000	59
Q9DAW9;A0A0G2JDV8	Calponin-3	Cnn3	Calponin-3;Isoform of Q9DAW9, Calponin	0.00783443	0.0176657		19.1668	19.0583	19.4653	18.8338	18.8765	19.1086	19.5482	19.1048	18.8102	19.0589	18.9415	4	4	4	245	245	245	36428	57143	7909	6034300	21
A2ASS6	Titin	Ttn	Titin	0.00767333	0.0305454		29.2297	29.3129	28.8951	29.3389	29.3435	29.1956	29.1031	29.1573	29.3598	29.3031	29.2114	1160	1160	1	469	469	0	39064	0	32331	6688600000	22875
P50136;Q3U3J1	2-oxoisovalerate dehydrogenase subunit alpha, mitochondrial	Bckdha	2-oxoisovalerate dehydrogenase subunit alpha, mitochondrial;Isoform of P50136, 2-oxoisovalerate dehydrogenase subunit alpha, mitochondrial	0.00686525	0.0239743		19.5494	19.586	19.496	19.7136	19.6783	19.4005	19.9044	19.635	19.545	19.4213	19.3818	9	9	9	314	314	314	5037	0	46485	8427100	46
P06745	Glucose-6-phosphate isomerase	Gpi	Glucose-6-phosphate isomerase	0.00627556	0.0396071		24.363	24.3307	24.443	24.5145	24.5241	24.3687	24.3266	24.351	24.5635	24.5107	24.3995	24	24	24	529	529	529	62766	0	32331	243800000	622
D3Z158;Q8BML9;A0A140LHJ3;A0A140LIS6;A0A140LHZ5		Qars	Isoform of Q8BML9, Glutamine--tRNA ligase;Glutamine--tRNA ligase;Isoform of Q8BML9, Glutamine--tRNA ligase (Fragment);Isoform of Q8BML9, Glutamine--tRNA ligase;Isoform of Q8BML9, Glutamine--tRNA ligase (Fragment)	0.00609436	0.0252899		21.2242	21.2405	21.3179	20.9774	20.9565	21.2364	21.0862	21.2617	20.9972	21.2494	21.2301	10	10	10	257	257	257	85054	0	12202	25107000	99
Q8VDD5	Myosin-9	Myh9	Myosin-9	0.00583051	0.0252834		23.7266	23.7577	24.0312	23.4947	23.8134	23.7373	23.769	23.7274	23.7141	23.8238	23.7956	55	54	46	352	347	298	22637	0	32331	153910000	844
A6PWC3;A2A9Q2;Q8BHG1	Nardilysin	Nrd1	Isoform of Q8BHG1, Nardilysin, N-arginine dibasic convertase, NRD convertase 1;Isoform of Q8BHG1, Nardilysin, N-arginine dibasic convertase, NRD convertase 1;Nardilysin	0.00574067	0.00410848		17.8164	17.5156	NaN	17.0818	17.9663	18.0403	NaN	NaN	NaN	18.2319	NaN	2	2	2	35	35	35	12777	48077	43775	1769600	12
Q6P9R2	Serine/threonine-protein kinase OSR1	Oxsr1	Serine/threonine-protein kinase OSR1	0.00524845	0.0137704		18.5106	18.4102	18.5926	18.9843	18.8564	18.6704	18.3989	18.4937	18.8197	18.8837	18.7838	6	6	6	283	283	283	58213	0	58994	4457200	41
A2A4J8;Q9CQ80;E9PXS9;A8XY17;A2A4K0;Q9CQ80-2	Vacuolar protein-sorting-associated protein 25	Vps25	Isoform of Q9CQ80, Vacuolar protein-sorting-associated protein 25;Vacuolar protein-sorting-associated protein 25;Isoform of Q9CQ80, Vacuolar protein-sorting-associated protein 25;Isoform of Q9CQ80, Vacuolar protein-sorting-associated protein 25;Isoform of	0.0047891	0.00861954		17.8553	17.8213	18.3264	17.8292	NaN	18.2853	18.1966	18.2374	18.3942	17.8145	18.0943	2	2	2	245	245	245	21594	0	10689	3053000	20
Q60972	Histone-binding protein RBBP4	Rbbp4	Histone-binding protein RBBP4	0.00439631	0.0109631		19.2441	18.895	19.2268	18.6424	18.905	19.2513	18.9579	18.7821	18.978	19.2145	19.2266	5	5	3	214	214	176	47655	0	14773	5930500	30
P13020-2;P13020;A0A0J9YUQ8	Gelsolin	Gsn	Isoform of P13020, Isoform 2 of Gelsolin;Gelsolin;Isoform of P13020, Gelsolin (Fragment)	0.0043946	0.011636		21.4918	21.4551	21.9289	21.5297	22.133	21.8012	21.7534	21.6252	21.8157	21.6508	21.7933	15	15	15	35	35	35	80762	0	21346	37230000	171
Q922Y1	UBX domain-containing protein 1	Ubxn1	UBX domain-containing protein 1	0.00433229	0.0122623		18.9942	19.1197	19.6081	19.3787	19.2082	19.5953	19.415	19.3065	19.4223	19.2021	19.2625	4	4	4	354	354	354	33572	0	58644	10513000	59
O35343;A0A0B4J1E7	Importin subunit alpha-3	Kpna4	Importin subunit alpha-3;Isoform of O35343, Importin subunit alpha-3	0.00373522	0.0130192		19.8838	19.8569	19.829	19.6399	19.9916	19.7893	19.6968	19.5719	19.8855	19.9232	20.1	5	5	5	232	232	232	57922	0	26237	9931900	81
P39054;P39054-2;Q3T9X3;F8WIV5;Q3TCR7;G3X9G4;G3UZZ3	Dynamin-2	Dnm2	Dynamin-2;Isoform of P39054, Isoform 2 of Dynamin-2;Isoform of P39054, Dynamin-2;Isoform of P39054, Dynamin-2;Isoform of P39054, Dynamin-2;Isoform of P39054, Dynamin-2;Isoform of P39054, Dynamin-2 (Fragment)	0.00348841	0.00684804		19.3124	19.1497	19.6925	18.79	19.4997	19.3545	19.4745	19.4079	19.5449	18.938	19.1512	10	10	10	178	178	178	98144	0	24088	6939000	33
Q9R0Y5;Q9R0Y5-2	Adenylate kinase isoenzyme 1	Ak1	Adenylate kinase isoenzyme 1;Isoform of Q9R0Y5, Isoform 2 of Adenylate kinase isoenzyme 1	0.00256589	0.00929113		25.2636	25.2912	25.1261	25.6403	25.1758	25.1832	25.2845	25.1786	25.1867	25.423	25.3403	13	13	13	66	66	66	21539	0	32331	449920000	626
F7CXG9;Q9D1P0	39S ribosomal protein L13, mitochondrial	Mrpl13	Isoform of Q9D1P0, 39S ribosomal protein L13, mitochondrial (Fragment);39S ribosomal protein L13, mitochondrial	0.00250804	0.00631626		17.6895	17.9315	18.3784	18.2329	17.8532	17.7974	17.9037	17.9221	17.9858	18.2357	17.8677	4	4	4	48	48	48	11518	50327	5107	2769900	13
P03888	NADH-ubiquinone oxidoreductase chain 1	Mtnd1	NADH-ubiquinone oxidoreductase chain 1	0.00245717	0.00747792		20.6231	20.9737	20.3452	20.7279	20.8325	20.5683	20.7212	20.7963	20.6716	20.4648	20.7507	4	4	4	113	113	113	36059	0	29162	18265000	88
Q9QYR9	Acyl-coenzyme A thioesterase 2, mitochondrial	Acot2	Acyl-coenzyme A thioesterase 2, mitochondrial	0.00225213	0.00988289		24.5318	24.5547	24.31	24.4862	24.5103	24.6572	24.3181	24.5205	24.4571	24.5406	24.7167	21	21	12	603	603	344	49656	0	32331	253870000	481
D3YX34;E9Q586;E9Q3M3;O08788-2;O08788	Dynactin subunit 1	Dctn1	Isoform of O08788, Dynactin subunit 1;Isoform of O08788, Dynactin subunit 1;Isoform of O08788, Dynactin subunit 1;Isoform of O08788, Isoform 2 of Dynactin subunit 1;Dynactin subunit 1	0.00212167	0.00725491		19.5437	19.4018	19.5864	19.3277	19.7003	19.6143	19.7143	19.716	19.478	19.4868	19.2607	9	9	9	164	164	164	12682	0	22893	7845300	32
Q99JY0	Trifunctional enzyme subunit beta, mitochondrial;3-ketoacyl-CoA thiolase	Hadhb	Trifunctional enzyme subunit beta, mitochondrial	0.0019378	0.00655306		26.2789	26.3537	26.0812	26.5704	26.1994	26.2006	26.2982	26.5381	26.2818	26.1883	26.1066	30	30	30	655	655	655	51386	0	32331	962390000	1274
P61358	60S ribosomal protein L27	Rpl27	60S ribosomal protein L27	0.00179749	0.0049866		20.8499	20.593	20.5385	20.8048	20.7721	21.1602	20.6991	20.7044	20.6512	21.0873	20.7991	3	3	3	206	206	206	15798	5531	72445	19571000	66
P62305;E9Q4F4	Small nuclear ribonucleoprotein E	Snrpe	Small nuclear ribonucleoprotein E;Isoform of P62305, Small nuclear ribonucleoprotein E	0.00165819	0.000865416		18.7712	18.6971	NaN	17.932	NaN	18.634	19.0135	19.1109	NaN	NaN	18.2762	2	2	2	402	402	402	10803	0	10031	3869900	25
P62334	26S protease regulatory subunit 10B	Psmc6	26S proteasome regulatory subunit 10B	0.00151539	0.00551837		19.9192	19.8389	20.0216	19.473	19.7632	19.903	19.9102	19.841	19.6719	19.8497	19.8339	7	7	7	29	29	29	44172	0	53195	9860600	39
H3BKM0;Q9DBG3;Q9DBG3-2;H3BIY9	AP-2 complex subunit beta;AP complex subunit beta	Ap2b1	Isoform of Q9DBG3, AP complex subunit beta;AP-2 complex subunit beta;Isoform of Q9DBG3, Isoform 2 of AP-2 complex subunit beta;Isoform of Q9DBG3, AP complex subunit beta	0.00149504	0.00420189		20.4701	20.4441	20.7049	20.788	20.7523	20.6637	20.6771	20.8269	20.4999	20.2866	20.9029	11	11	7	242	242	185	10136	0	63305	17529000	90
Q99JB2;A2AG41	Stomatin-like protein 2, mitochondrial	Stoml2	Stomatin-like protein 2, mitochondrial;Isoform of Q99JB2, Stomatin-like protein 2, mitochondrial (Fragment)	0.00135066	0.00619043		20.3394	20.1971	20.4551	20.2748	20.4451	20.3252	20.3329	20.1529	20.2966	20.3626	20.5591	5	5	5	275	275	275	38384	0	52213	13894000	59
Q91V76;A0A1L1ST86;A0A1L1SSF8	Ester hydrolase C11orf54 homolog		Ester hydrolase C11orf54 homolog;Isoform of Q91V76, RIKEN cDNA 4931406C07 gene;Isoform of Q91V76, RIKEN cDNA 4931406C07 gene	0.000847499	0.00165874		17.2407	17.2328	17.4332	17.2958	NaN	17.3507	17.3688	NaN	NaN	NaN	17.3354	2	2	2	143	143	143	34995	22758	36289	1468900	16
Q9D0K2;Q3UJQ9	Succinyl-CoA:3-ketoacid coenzyme A transferase 1, mitochondrial;Succinyl-CoA:3-ketoacid-coenzyme A transferase	Oxct1	Succinyl-CoA:3-ketoacid coenzyme A transferase 1, mitochondrial;Isoform of Q9D0K2, Succinyl-CoA:3-ketoacid-coenzyme A transferase	0.000592613	0.00256346		24.5509	24.835	24.4262	24.7271	24.7235	24.5601	24.6371	24.7201	24.7221	24.6241	24.4853	17	17	17	548	548	548	55988	0	32331	284960000	761
A0A1L1SQA8;P62852	40S ribosomal protein S25	Rps25	Isoform of P62852, 40S ribosomal protein S25;40S ribosomal protein S25	0.000537554	0.0017731		21.0856	20.8603	21.2142	20.8707	20.9184	21.2816	21.0163	20.8433	20.9644	21.1438	21.2272	4	4	4	323	323	323	10309	0	13651	22751000	107
Q5SVG5;Q5SVG4;O35643	AP-1 complex subunit beta-1	Ap1b1	Isoform of O35643, AP complex subunit beta;Isoform of O35643, AP complex subunit beta;AP-1 complex subunit beta-1	0.000415675	0.000954339		20.622	20.7003	20.9303	20.7099	20.7426	20.709	20.3822	20.4169	20.7923	20.8775	21.2119	10	6	6	207	151	151	10119	0	39169	18586000	76
Q8VE22;F7ARZ1;Q3TI14;A7M7Q8;Q5SXC9	28S ribosomal protein S23, mitochondrial	Mrps23	28S ribosomal protein S23, mitochondrial;Isoform of Q8VE22, 28S ribosomal protein S23, mitochondrial (Fragment);Isoform of Q8VE22, 28S ribosomal protein S23, mitochondrial;Isoform of Q8VE22, 28S ribosomal protein S23, mitochondrial (Fragment);Isoform of Q8	0.000407791	0.00183632		19.7286	19.4912	19.7553	19.5588	19.7849	19.5081	19.6204	19.4877	19.5881	19.7629	19.7321	6	6	6	475	475	475	20348	0	13873	8740900	59
P97315	Cysteine and glycine-rich protein 1	Csrp1	Cysteine and glycine-rich protein 1	0.000279617	9.62616e-05		19.2716	19.3334	NaN	19.006	NaN	19.9201	19.8145	19.9902	19.1631	NaN	NaN	4	4	4	368	368	368	20583	0	16481	6159900	28
Q8BQ46;F6QCI0		Taf15	TAF15 RNA polymerase II, TATA box binding protein (TBP)-associated factor;Isoform of Q8BQ46, TATA-box-binding protein-associated factor 15 (Fragment)	-7.39415e-05	9.59028e-05		17.0126	17.0668	17.1404	16.9058	NaN	17.4208	16.7734	NaN	NaN	NaN	17.4826	3	2	2	142	117	117	586	54348	67495	1112700	8
Q924M7	Mannose-6-phosphate isomerase	Mpi	Mannose-6-phosphate isomerase	-0.00038751	0.000845584		21.065	21.0971	20.6489	21.2009	21.0207	20.9886	20.6957	20.6214	21.1657	21.3095	21.2233	12	12	12	478	478	478	46575	0	10474	23712000	121
B7ZCI2;B7ZCI3;A0A1B0GXL1		Nebl	Isoform of Q0II04, Nebulette;Isoform of Q0II04, Nebulette;Isoform of Q0II04, Nebulette (Fragment)	-0.000466983	0.00226213		23.9528	24.0229	23.714	23.9316	23.8079	23.917	23.775	23.8585	23.786	24.0334	23.9999	27	27	27	343	343	343	11601	0	32331	171080000	651
Q9CPV4;E9Q197;Q9CPV4-3;Q9CPV4-2;F6ZTG3	Glyoxalase domain-containing protein 4	Glod4	Glyoxalase domain-containing protein 4;Isoform of Q9CPV4, Glyoxalase domain-containing protein 4;Isoform of Q9CPV4, Isoform 3 of Glyoxalase domain-containing protein 4;Isoform of Q9CPV4, Isoform 2 of Glyoxalase domain-containing protein 4;Isoform of Q9CPV4	-0.000597572	0.00322693		20.5362	20.468	20.6175	20.5015	20.6652	20.4609	20.678	20.5849	20.3412	20.5721	20.5287	9	9	9	483	483	483	33316	0	4147	16004000	80
P19783	Cytochrome c oxidase subunit 4 isoform 1, mitochondrial	Cox4i1	Cytochrome c oxidase subunit 4 isoform 1, mitochondrial	-0.000890732	0.00393734		25.1407	25.1066	25.0252	25.348	25.0719	25.14	24.9785	25.1199	25.0253	25.3092	25.2564	9	9	9	479	479	479	1953	0	21706	429850000	416
Q9DCJ5	NADH dehydrogenase [ubiquinone] 1 alpha subcomplex subunit 8	Ndufa8	NADH dehydrogenase [ubiquinone] 1 alpha subcomplex subunit 8	-0.00117804	0.00349567		23.8895	23.9845	23.6279	24.3377	23.8797	23.8756	23.8925	24.085	23.8764	24.0056	23.7971	8	8	8	477	477	477	19992	0	30569	169080000	172
E9PZS8;Q61387	Cytochrome c oxidase subunit 7A-related protein, mitochondrial	Cox7a2l	Isoform of Q61387, Cytochrome c oxidase subunit 7A-related protein, mitochondrial;Cytochrome c oxidase subunit 7A-related protein, mitochondrial	-0.00120417	0.000505286		19.4084	19.5099	19.5923	19.2379	NaN	19.4948	21.0171	19.6109	NaN	NaN	19.7408	2	2	2	336	336	336	14913	0	65942	8585200	49
Q9D8E6	60S ribosomal protein L4	Rpl4	60S ribosomal protein L4	-0.00123068	0.0041504		21.6127	21.5676	21.3306	21.2979	21.4244	21.4474	21.6474	21.6412	21.3651	21.1577	21.4162	13	13	13	339	339	339	47153	0	85248	31009000	77
Q91VA7	Isocitrate dehydrogenase [NAD] subunit, mitochondrial	Idh3b	Isocitrate dehydrogenase [NAD] subunit, mitochondrial	-0.00138766	0.00616365		23.5678	23.6824	23.5979	23.9572	23.672	23.6098	23.7225	23.8076	23.7172	23.5544	23.5971	13	13	13	44	44	44	42194	0	20358	151460000	401
Q61029-3;Q61029;Q61029-2;Q61029-4;Q61033-2	Lamina-associated polypeptide 2, isoforms beta/delta/epsilon/gamma;Lamina-associated polypeptide 2, isoforms alpha/zeta	Tmpo	Isoform of Q61033, Isoform Epsilon of Lamina-associated polypeptide 2, isoforms beta/delta/epsilon/gamma;Isoform of Q61033, Lamina-associated polypeptide 2, isoforms beta/delta/epsilon/gamma;Isoform of Q61033, Isoform Delta of Lamina-associated polypeptide	-0.00155474	0.00463106		21.454	21.4308	21.653	21.1243	21.3313	21.4072	21.5696	21.4827	21.0559	21.3668	21.5177	9	9	3	379	379	124	46049	0	12555	29350000	162
Q8R1S0;D3YW66	Ubiquinone biosynthesis monooxygenase COQ6, mitochondrial	Coq6	Ubiquinone biosynthesis monooxygenase COQ6, mitochondrial;Isoform of Q8R1S0, Ubiquinone biosynthesis monooxygenase COQ6, mitochondrial	-0.00163148	0.00404771		19.6225	19.7882	19.6773	20.1185	19.3567	19.5264	19.8385	19.8868	19.488	19.5612	19.6253	7	7	7	256	256	256	51392	0	23114	8964000	48
Q60865	Caprin-1	Caprin1	Caprin-1	-0.00164922	0.0044661		20.3522	20.3536	20.5229	20.2122	20.0059	20.2115	20.19	19.9678	20.1791	20.4965	20.5402	3	3	3	105	105	105	78168	0	32112	13805000	61
Q99LC3	NADH dehydrogenase [ubiquinone] 1 alpha subcomplex subunit 10, mitochondrial	Ndufa10	NADH dehydrogenase [ubiquinone] 1 alpha subcomplex subunit 10, mitochondrial	-0.00171007	0.00832704		24.6584	24.7648	24.6617	24.8519	24.9684	24.8291	24.8531	24.7351	24.941	24.6612	24.7463	21	21	21	73	73	73	40603	0	32331	306070000	551
P28650;J3QN31;P28650-2	Adenylosuccinate synthetase isozyme 1	Adssl1	Adenylosuccinate synthetase isozyme 1;Isoform of P28650, Adenylosuccinate synthetase isozyme 1;Isoform of P28650, Isoform 2 of Adenylosuccinate synthetase isozyme 1	-0.00237039	0.0085163		21.6836	21.5684	21.6551	21.3602	21.7772	21.8143	21.7898	21.7504	21.4978	21.4729	21.693	9	9	9	274	274	274	50254	0	6243	34666000	176
Q3UIK0;E9Q9T8;Q3TF37		Mybpc3	Isoform of O70468, Myosin-binding protein C, cardiac-type;Isoform of O70468, Myosin-binding protein C, cardiac-type;Isoform of O70468, Myosin-binding protein C, cardiac-type	-0.00262763	0.00800827		27.2134	27.2343	26.7275	27.2482	27.2423	27.2252	26.9274	27.0505	27.2194	27.2908	27.2412	76	76	9	665	665	78	14139	0	32331	1580900000	2585
P21278	Guanine nucleotide-binding protein subunit alpha-11	Gna11	Guanine nucleotide-binding protein subunit alpha-11	-0.00285543	0.00458192		18.171	18.2648	17.8578	17.9935	NaN	18.3214	17.9877	17.7219	18.0736	17.9558	18.0018	3	2	2	12	95	95	42024	54555	68352	2786000	19
P19324	Serpin H1	Serpinh1	Serpin H1	-0.00302906	0.0108426		24.5271	24.528	24.8368	24.3079	24.4183	24.6588	24.4772	24.5524	24.3859	24.6545	24.6458	17	17	17	525	525	525	46533	0	32331	258270000	391
Q04736	Tyrosine-protein kinase Yes	Yes1	Tyrosine-protein kinase Yes	-0.00314674	0.00708839		16.9405	17.0732	17.2021	16.9604	17.0363	17.4099	17.4578	17.43	16.8031	16.9373	16.8746	2	2	1	55	55	41	60629	4878	45911	1518500	18
Q3U898;D3Z159	Myeloma-overexpressed gene 2 protein homolog	Myeov2	COP9 signalosome complex subunit 9;Isoform of Q3U898, COP9 signalosome complex subunit 9	-0.00367126	0.00514776		18.1201	18.2879	18.177	18.5408	NaN	17.8308	17.8684	17.774	18.0371	18.3119	18.0339	2	2	2	100	100	100	61966	0	38711	2844100	31
Q9CQ75	NADH dehydrogenase [ubiquinone] 1 alpha subcomplex subunit 2	Ndufa2	NADH dehydrogenase [ubiquinone] 1 alpha subcomplex subunit 2	-0.00369765	0.0100345		22.328	22.2308	22.2912	22.542	21.849	22.0235	22.2881	22.1662	21.9653	22.2627	22.3528	4	4	4	354	354	354	10916	0	96569	51375000	109
A0A0A0MQA5;P68368	Tubulin alpha-4A chain	Tuba4a	Isoform of P68368, Tubulin alpha chain (Fragment);Tubulin alpha-4A chain	-0.00406297	0.00941495		22.8474	22.8501	22.6174	23.1696	22.7659	22.9469	22.5118	22.5745	23.119	23.1401	22.9655	22	6	4	581	205	132	52793	0	51073	80024000	172
Q8BP67	60S ribosomal protein L24	Rpl24	60S ribosomal protein L24	-0.00443014	0.0152238		20.9669	20.7113	20.9816	20.7698	20.9531	21.097	20.9254	20.6875	20.7509	21.0879	21.0927	5	5	5	299	299	299	17779	0	1706	21176000	76
P97351	40S ribosomal protein S3a	Rps3a	40S ribosomal protein S3a	-0.00477632	0.013611		21.1805	21.1157	21.4042	21.1684	20.8831	21.0215	21.2785	21.3744	20.8334	20.9566	21.1776	6	6	6	227	227	227	29885	0	74054	24739000	118
Q9D0M5;D6RIN4	Dynein light chain 2, cytoplasmic	Dynll2	Dynein light chain 2, cytoplasmic;Isoform of Q9D0M5, Dynein light chain 2, cytoplasmic	-0.00488078	0.0117938		20.8814	20.9739	20.8858	21.0562	20.6375	21.0971	20.8585	20.7875	20.5166	21.1865	21.2365	4	4	3	506	506	382	1035	0	42187	21432000	67
Q02566	Myosin-6	Myh6	Myosin-6	-0.004912	0.0149112		30.4789	30.4921	30.1787	30.789	30.6315	30.5048	30.3083	30.3469	30.6462	30.6192	30.6174	175	175	70	665	665	311	22356	0	32331	17807000000	11960
Q1XH17	Tripartite motif-containing protein 72	Trim72	Tripartite motif-containing protein 72	-0.00492611	0.00966714		22.1701	22.2288	21.8761	22.735	22.5273	22.1755	22.087	22.1526	22.7481	22.2171	22.1979	16	16	16	543	543	543	52816	0	19441	53757000	241
A0A0G2JDI9;P55096	ATP-binding cassette sub-family D member 3	Abcd3	Isoform of P55096, ATP-binding cassette sub-family D member 3;ATP-binding cassette sub-family D member 3	-0.00504341	0.0194008		18.6416	18.8061	18.9456	19.1743	18.9248	18.7215	18.8514	18.7886	18.8516	18.9696	18.8585	3	3	3	102	102	102	62697	0	26035	5660200	40
Q9D6J5;Q3V406;F6VCY0;E9Q9J5	NADH dehydrogenase [ubiquinone] 1 beta subcomplex subunit 8, mitochondrial	Ndufb8	NADH dehydrogenase [ubiquinone] 1 beta subcomplex subunit 8, mitochondrial;Isoform of Q9D6J5, NADH dehydrogenase [ubiquinone] 1 beta subcomplex subunit 8, mitochondrial;Isoform of Q9D6J5, NADH dehydrogenase [ubiquinone] 1 beta subcomplex subunit 8, mitocho	-0.00581449	0.0148795		23.5304	23.8286	23.3889	23.5745	23.0887	23.473	23.5005	23.3789	23.2001	23.6268	23.6682	6	6	6	468	468	468	21876	0	1113	132990000	237
Q9DCC5;P23198;D3Z313	Chromobox protein homolog 3	Cbx3	Isoform of P23198, Cbx3 protein;Chromobox protein homolog 3;Isoform of P23198, Chromobox protein homolog 3 (Fragment)	-0.00610517	0.024863		20.7831	20.621	20.9079	20.4613	20.6931	20.7608	20.6885	20.9075	20.6008	20.6144	20.6809	6	6	5	459	459	372	20811	0	68509	18209000	60
Q60930;G3UX26;A0A286YCR8;D3YZT5	Voltage-dependent anion-selective channel protein 2	Vdac2	Voltage-dependent anion-selective channel protein 2;Isoform of Q60930, Voltage-dependent anion-selective channel protein 2;Isoform of Q60930, Voltage-dependent anion-selective channel protein 2 (Fragment);Isoform of Q60930, Voltage-dependent anion-selectiv	-0.00659676	0.0220305		25.4842	25.5353	25.3658	25.648	25.074	25.4577	25.454	25.4484	25.2044	25.5641	25.4336	19	19	19	719	719	719	31732	0	32331	477860000	611
Q9DCL9	Multifunctional protein ADE2;Phosphoribosylaminoimidazole-succinocarboxamide synthase;Phosphoribosylaminoimidazole carboxylase	Paics	Multifunctional protein ADE2	-0.00676028	0.0388905		21.0947	21.2071	20.9775	21.0982	21.1464	21.0742	20.9716	20.9881	21.1688	21.2671	21.0691	13	13	13	438	438	438	47006	0	96913	23766000	164
Q9D967	Magnesium-dependent phosphatase 1	Mdp1	Magnesium-dependent phosphatase 1	-0.00688636	0.0389198		21.406	21.3297	21.3619	21.2749	21.3286	21.2712	21.3138	21.1618	21.2021	21.4539	21.4775	8	8	8	591	591	591	18582	0	13912	28214000	162
P97443-2;P97443;G5E8R7;P97443-3	Histone-lysine N-methyltransferase Smyd1	Smyd1	Isoform of P97443, Isoform 2 of Histone-lysine N-methyltransferase Smyd1;Histone-lysine N-methyltransferase Smyd1;Isoform of P97443, Histone-lysine N-methyltransferase Smyd1;Isoform of P97443, Isoform 3 of Histone-lysine N-methyltransferase Smyd1	-0.00721359	0.0216285		21.4294	21.3847	21.0205	21.3018	21.5518	21.4073	21.144	21.1387	21.5338	21.5558	21.3378	13	13	13	40	40	40	54925	0	1935	30131000	121
Q9D1G1	Ras-related protein Rab-1B	Rab1b	Ras-related protein Rab-1B	-0.00731831	0.0351444		22.0475	21.839	22.1304	21.8502	21.9321	22.1225	21.9552	21.8319	21.9965	22.1264	21.9882	8	8	4	547	547	308	22187	0	1141	43139000	175
Q3TCD4;Q9WUR2-2;Q9WUR2;E9PYC6;E9Q858;E9PUY9;E9PYA9;E9PVM6;E9Q7A8	Enoyl-CoA delta isomerase 2, mitochondrial	Eci2	Isoform of Q9WUR2, Enoyl-CoA delta isomerase 2, mitochondrial;Isoform of Q9WUR2, Isoform 2 of Enoyl-CoA delta isomerase 2, mitochondrial;Enoyl-CoA delta isomerase 2, mitochondrial;Isoform of Q9WUR2, Enoyl-CoA delta isomerase 2, mitochondrial (Fragment);Iso	-0.00740045	0.0272624		21.9874	21.9346	21.7347	22.1895	21.8894	21.9886	21.813	22.0363	21.7302	22.1015	22.052	12	12	9	397	397	278	41779	0	2202	43145000	194
P51807	Dynein light chain Tctex-type 1	Dynlt1	Dynein light chain Tctex-type 1	-0.00785713	0.0188197		20.1929	20.0746	20.3773	19.4804	19.9549	20.0343	20.1468	19.9485	20.0297	19.8562	20.0748	3	3	3	496	496	496	12483	0	28476	15367000	75
Q3TF41;Q8BSH9;P28656;E9PW66	Nucleosome assembly protein 1-like 1	Nap1l1	Isoform of P28656, Nucleosome assembly protein 1-like 1;Isoform of P28656, Nucleosome assembly protein 1-like 1;Nucleosome assembly protein 1-like 1;Isoform of P28656, Nucleosome assembly protein 1-like 1	-0.00789102	0.0226433		19.9462	19.7585	20.2749	19.8043	19.9456	19.8428	20.0047	19.9549	19.6939	19.7322	20.2185	9	9	9	533	533	533	42732	0	5974	10750000	63
P17427	AP-2 complex subunit alpha-2	Ap2a2	AP-2 complex subunit alpha-2	-0.00792135	0.0346489		18.9502	18.9391	19.249	18.7463	18.934	19.0948	19.0402	18.8999	18.9747	18.952	19.0215	7	5	5	13	10	10	10402	0	609	5439500	49
Q3TFD0;Q9CZN7	Serine hydroxymethyltransferase	Shmt2	Isoform of Q9CZN7, Serine hydroxymethyltransferase;Serine hydroxymethyltransferase	-0.00799942	0.0356025		21.2555	21.1777	21.321	21.0354	21.1909	21.3768	21.0311	21.2618	21.1185	21.3004	21.3793	11	11	11	373	373	373	5542	0	1162	25980000	140
Q9DB77	Cytochrome b-c1 complex subunit 2, mitochondrial	Uqcrc2	Cytochrome b-c1 complex subunit 2, mitochondrial	-0.0095424	0.06193		26.065	26.1859	25.9024	26.1778	25.9889	25.9621	25.9704	26.0432	26.0293	26.0639	26.0806	22	22	22	563	563	563	48234	0	32331	770180000	971
P16125;D3Z7F0	L-lactate dehydrogenase B chain;L-lactate dehydrogenase	Ldhb	L-lactate dehydrogenase B chain;Isoform of P16125, L-lactate dehydrogenase (Fragment)	-0.00962124	0.0462792		25.1328	25.1968	25.2642	25.2459	25.0218	25.0434	25.3107	25.2172	25.1868	25.0242	24.9672	21	20	20	671	635	635	36572	0	32331	416810000	746
Q8CGK3	Lon protease homolog, mitochondrial	Lonp1	Lon protease homolog, mitochondrial	-0.00983225	0.0468391		22.8009	22.8175	22.6299	22.9248	22.7232	22.5617	22.6132	22.6926	22.7434	22.9094	22.7073	23	23	23	439	439	439	10584	0	27575	73976000	340
Q9WUM3	Coronin-1B	Coro1b	Coronin-1B	-0.0102887	0.0468872		19.4225	19.3678	19.4493	19.2457	19.618	19.2471	19.2999	19.277	19.5463	19.3408	19.4432	4	4	4	192	192	192	53912	0	57312	7272800	57
P03893	NADH-ubiquinone oxidoreductase chain 2	Mtnd2	NADH-ubiquinone oxidoreductase chain 2	-0.0104574	0.00455796		19.5675	19.3602	19.4224	NaN	19.2018	19.5579	19.5162	NaN	18.8343	19.0743	19.4962	1	1	1	75	75	75	38752	0	17093	11188000	42
A0A1L1SRC1;A0A1L1SS90;A0A0R4J050;A0A1L1SSU4;A0A087WPX1;A0A1L1SRW7		Acy1	Isoform of Q99JW2, Aminoacylase-1;Isoform of Q99JW2, Aminoacylase-1;Isoform of Q99JW2, Aminoacylase-1;Isoform of Q99JW2, Aminoacylase-1;Isoform of Q99JW2, Aminoacylase-1 (Fragment);Isoform of Q99JW2, Aminoacylase-1	-0.0104731	0.00626685		NaN	18.4269	19.0416	NaN	18.7317	18.1713	NaN	18.4551	18.6249	NaN	18.1332	2	2	2	131	131	131	38643	0	533	3459400	35
A2A6T4;Q8R035;Q8R035-2	Peptidyl-tRNA hydrolase ICT1, mitochondrial	Ict1	Isoform of Q8R035, Immature colon carcinoma transcript 1, isoform CRA_c;Peptidyl-tRNA hydrolase ICT1, mitochondrial;Isoform of Q8R035, Isoform 2 of Peptidyl-tRNA hydrolase ICT1, mitochondrial	-0.0107632	0.0560699		18.7426	18.7136	18.7765	18.6332	18.8717	18.5206	18.689	18.7248	18.5275	18.7753	18.7781	3	3	3	253	253	253	21356	51073	5466	4559400	25
P56480	ATP synthase subunit beta, mitochondrial	Atp5b	ATP synthase subunit beta, mitochondrial	-0.0110702	0.0527338		28.5373	28.5335	28.4436	28.7574	28.7254	28.5773	28.5067	28.6725	28.7371	28.5858	28.4213	31	31	31	796	796	796	563	0	32331	4677100000	3067
Q3TXS7	26S proteasome non-ATPase regulatory subunit 1	Psmd1	26S proteasome non-ATPase regulatory subunit 1	-0.0115565	0.0833372		21.1906	21.1219	21.232	21.082	21.1125	21.18	21.1499	21.0506	21.0796	21.1026	21.3254	10	10	10	151	151	151	10573	0	10643	24660000	163
F8WGG5;J3QQ30;J3QPW1;P53810	Phosphatidylinositol transfer protein alpha isoform	Pitpna	Isoform of P53810, Phosphatidylinositol transfer protein alpha isoform;Isoform of P53810, Phosphatidylinositol transfer protein alpha isoform;Isoform of P53810, Phosphatidylinositol transfer protein alpha isoform;Phosphatidylinositol transfer protein alpha	-0.0123683	0.0074495		19.0226	19.21	19.371	NaN	18.5187	18.7441	19.3129	19.6062	18.6981	NaN	18.8876	3	3	3	626	626	626	11118	0	15275	4984600	25
E9Q4Z2	Acetyl-CoA carboxylase 2;Biotin carboxylase	Acacb	Acetyl-CoA carboxylase 2	-0.0124758	0.0395843		19.7948	19.7965	19.6156	19.8792	20.0265	19.6966	19.6154	19.5077	19.8232	20.0145	19.9844	8	8	8	72	72	72	27575	0	40115	9886000	40
P62242	40S ribosomal protein S8	Rps8	40S ribosomal protein S8	-0.0126336	0.0544815		22.0078	21.9351	22.1546	21.6777	21.9058	21.9951	22.1087	21.9346	21.8257	21.9077	21.8903	7	7	7	413	413	413	24205	0	23896	43757000	185
P80314	T-complex protein 1 subunit beta	Cct2	T-complex protein 1 subunit beta	-0.0127879	0.04975		22.8383	22.7227	22.9079	22.4897	22.5763	22.7219	22.6976	22.6389	22.4914	22.791	22.8644	15	15	15	479	479	479	57477	0	19662	74111000	292
Q9Z0N1;A2AAW9	Eukaryotic translation initiation factor 2 subunit 3, X-linked	Eif2s3x	Eukaryotic translation initiation factor 2 subunit 3, X-linked;Isoform of Q9Z0N1, Eukaryotic translation initiation factor 2 subunit 3, X-linked	-0.0128014	0.053452		19.8582	19.5983	19.8829	19.4991	19.8595	19.7346	19.7118	19.7505	19.5463	19.8602	19.761	5	5	1	197	197	34	51065	0	19488	9273400	62
Q924X2	Carnitine O-palmitoyltransferase 1, muscle isoform	Cpt1b	Carnitine O-palmitoyltransferase 1, muscle isoform	-0.0128934	0.113109		24.5048	24.6171	24.4534	24.549	24.6069	24.4909	24.5186	24.4026	24.6008	24.5202	24.5782	24	24	23	37	37	356	88216	0	32331	254940000	610
Q8BJW6;Q8BJW6-2	Eukaryotic translation initiation factor 2A;Eukaryotic translation initiation factor 2A, N-terminally processed	Eif2a	Eukaryotic translation initiation factor 2A;Isoform of Q8BJW6, Isoform 2 of Eukaryotic translation initiation factor 2A	-0.0129255	0.0441737		19.4711	19.518	19.7291	19.3639	19.3763	19.5816	19.6332	19.1871	19.3985	19.5483	19.7015	4	4	4	133	133	133	64403	0	16335	7803800	41
Q2TPA8;B1AX78	Hydroxysteroid dehydrogenase-like protein 2	Hsdl2	Hydroxysteroid dehydrogenase-like protein 2;Isoform of Q2TPA8, Hydroxysteroid dehydrogenase-like protein 2	-0.0131821	0.0631703		23.4372	23.4997	23.2825	23.4843	23.2674	23.4232	23.2755	23.6006	23.2358	23.4653	23.3522	22	22	22	643	643	643	54208	0	32331	117450000	495
Q5XJY5	Coatomer subunit delta	Arcn1	Coatomer subunit delta	-0.0133745	0.0575052		20.0588	19.9222	20.2251	20.3262	20.1533	19.9451	20.0585	20.1427	19.9385	20.2192	20.0997	10	10	10	286	286	286	57229	0	3216	11766000	69
Q8BFP9	[Pyruvate dehydrogenase (acetyl-transferring)] kinase isozyme 1, mitochondrial	Pdk1	[Pyruvate dehydrogenase (acetyl-transferring)] kinase isozyme 1, mitochondrial	-0.0133785	0.0367174		19.7026	19.7827	19.9906	20.0887	19.6506	19.6101	20.0463	20.0203	19.5272	19.7052	19.6551	6	5	5	191	171	171	48994	0	14652	9763700	71
Q4FJZ2;O35345	Importin subunit alpha;Importin subunit alpha-7	Kpna6	Isoform of O35345, Importin subunit alpha;Importin subunit alpha-7	-0.0135906	0.0128095		17.6637	17.6609	17.6743	NaN	NaN	17.6612	17.5622	17.445	NaN	NaN	17.7534	2	2	1	6	6	34	59602	0	20528	1581100	16
Q9JI91	Alpha-actinin-2	Actn2	Alpha-actinin-2	-0.0137527	0.0746216		26.9162	26.9937	26.6923	27.0804	26.8153	26.844	26.8423	26.8006	26.9022	26.968	26.8697	63	63	47	728	728	63	10383	0	32331	1411300000	2382
Q9WTR5	Cadherin-13	Cdh13	Cadherin-13	-0.0143684	0.0353448		21.1094	21.2042	20.9391	20.8328	21.2187	20.7435	21.1765	21.2676	20.979	20.5573	20.9874	8	8	8	20	20	20	78185	0	18507	22354000	145
O35129;F6QPR1	Prohibitin-2	Phb2	Prohibitin-2;Isoform of O35129, Prohibitin-2 (Fragment)	-0.0158908	0.0859751		23.5602	23.595	23.4056	23.6252	23.3279	23.5023	23.5028	23.4378	23.337	23.5293	23.6271	15	15	15	569	569	569	33296	0	24586	129310000	376
A0A0B4J1E2;Q9CSN1	SNW domain-containing protein 1	Snw1	Isoform of Q9CSN1, SNW domain-containing protein 1;SNW domain-containing protein 1	-0.0161192	0.0174646		18.671	18.6602	18.6526	18.5674	NaN	18.6615	18.6111	18.5684	18.69	18.7824	NaN	1	1	1	41	41	41	61461	13799	37981	4044500	2
D3Z7C0;Q9Z2Q5	39S ribosomal protein L40, mitochondrial	Mrpl40	Isoform of Q9Z2Q5, 39S ribosomal protein L40, mitochondrial;39S ribosomal protein L40, mitochondrial	-0.0161449	0.0516185		19.6525	19.7896	19.6992	19.7611	19.8699	19.7933	19.5176	19.4771	19.6948	19.9953	20.0391	3	3	3	265	265	265	19378	0	15868	9270400	69
Q9D287;D6RGA5;D6RHR7	Pre-mRNA-splicing factor SPF27	Bcas2	Pre-mRNA-splicing factor SPF27;Isoform of Q9D287, Pre-mRNA-splicing factor SPF27;Isoform of Q9D287, Pre-mRNA-splicing factor SPF27	-0.0167071	0.00779417		19.2494	18.918	19.2964	NaN	NaN	19.3077	19.1115	18.9417	18.9694	NaN	19.2515	2	2	2	213	213	213	26131	0	56058	5732500	28
Q9CZM2;E9QAZ2;B8JKK2	60S ribosomal protein L15;Ribosomal protein L15	Rpl15;Gm10020	60S ribosomal protein L15;Ribosomal protein L15;Isoform of Q9CZM2, Ribosomal protein L15 (Fragment)	-0.0175975	0.0530163		19.8436	19.4443	19.893	19.5461	19.5481	20.0255	19.7191	19.8319	19.6044	19.8133	19.5273	3	3	3	137	137	137	24146	0	24898	9147500	48
Q99N15;A2AFQ2;O08756	3-hydroxyacyl-CoA dehydrogenase type-2	Hsd17b10	Isoform of O08756, 17beta-hydroxysteroid dehydrogenase type 10/short chain L-3-hydroxyacyl-CoA dehydrogenase;Isoform of O08756, 3-hydroxyacyl-CoA dehydrogenase type-2;3-hydroxyacyl-CoA dehydrogenase type-2	-0.0177905	0.0885658		23.4604	23.504	23.5748	23.7748	23.6659	23.5059	23.7468	23.6437	23.4851	23.4738	23.4665	20	20	20	881	881	881	27273	0	32331	134770000	442
P45376	Aldose reductase	Akr1b1	Aldose reductase	-0.0181261	0.0398543		22.5314	22.7349	22.3107	22.9289	22.0554	22.3669	22.417	22.4331	22.2113	22.5863	22.7018	14	14	14	611	611	611	35732	0	70101	62659000	155
E0CZ90;G3X9V0;P97372	Proteasome activator complex subunit 2	Psme2	Isoform of P97372, Proteasome activator complex subunit 2 (Fragment);Isoform of P97372, MCG22048, isoform CRA_a;Proteasome activator complex subunit 2	-0.018257	0.0478798		18.553	18.5151	18.5574	18.3654	NaN	18.5394	18.4098	18.4998	18.0305	18.7462	18.3898	1	1	1	133	133	133	18679	0	53515	3717200	21
O54734	Dolichyl-diphosphooligosaccharide--protein glycosyltransferase 48 kDa subunit	Ddost	Dolichyl-diphosphooligosaccharide--protein glycosyltransferase 48 kDa subunit	-0.0185052	0.0430585		19.5359	19.5226	20.0771	19.6038	19.505	20.1588	19.915	19.6593	19.5546	19.5746	19.8732	8	8	8	347	347	347	49027	0	99574	10334000	66
P10518	Delta-aminolevulinic acid dehydratase	Alad	Delta-aminolevulinic acid dehydratase	-0.0189263	0.0211224		22.4948	22.0167	21.5087	21.8243	22.2178	21.8888	22.2842	21.8525	22.4403	20.8617	22.4259	7	7	7	388	388	388	36023	0	19245	45987000	152
Q9CQH7	Transcription factor BTF3 homolog 4	Btf3l4	Transcription factor BTF3 homolog 4	-0.0189308	0.0878526		19.0094	18.8325	18.9084	18.6978	19.0887	18.9933	18.9386	18.9039	18.7382	19.0646	18.8687	4	4	4	627	627	627	1727	0	39416	5235800	28
Q8VDJ3;A0A087WP83	Vigilin	Hdlbp	Vigilin;Isoform of Q8VDJ3, Vigilin	-0.0196389	0.0806231		20.619	20.5676	20.7983	20.3171	20.8679	20.6569	20.6203	20.557	20.5977	20.6407	20.675	13	13	13	167	167	167	14174	0	1268	17204000	114
Q3V384;E9Q4K2;F6VT60	Lactation elevated protein 1	Lace1	AFG1-like ATPase;Isoform of Q3V384, AFG1-like ATPase;Isoform of Q3V384, AFG1-like ATPase (Fragment)	-0.0196512	0.0393141		19.5315	19.6898	19.2612	19.9389	18.9827	19.4721	19.2671	19.2062	19.4892	19.5756	19.7604	9	9	9	296	296	296	54313	0	93207	7755200	41
Q8R2Y8	Peptidyl-tRNA hydrolase 2, mitochondrial	Ptrh2	Peptidyl-tRNA hydrolase 2, mitochondrial	-0.0196772	0.010245		19.0815	18.9929	18.5079	18.782	19.6876	NaN	18.9755	NaN	19.2325	19.1325	19.0132	2	2	2	199	199	199	19526	53591	63632	5258500	27
Q91VC3;A2AFK7;A0A0N4SVP8	Eukaryotic initiation factor 4A-III;Eukaryotic initiation factor 4A-III, N-terminally processed	Eif4a3	Eukaryotic initiation factor 4A-III;Isoform of Q91VC3, Eukaryotic initiation factor 4A-III (Fragment);Predicted pseudogene 5580	-0.0197612	0.0704323		20.2155	20.1696	20.3803	20.2486	19.7823	20.175	20.0952	20.016	20.1174	20.1592	20.3228	7	6	6	311	273	273	46839	0	36815	14605000	101
Q91WU5	Arsenite methyltransferase	As3mt	Arsenite methyltransferase	-0.0200591	0.0806467		19.5488	19.5532	19.4599	19.2477	19.5869	19.2664	19.3653	19.2581	19.4281	19.6655	19.4017	5	5	5	199	199	199	41793	0	36588	7513100	63
E9Q0U1;E9Q5I9;Q9WVJ2	26S proteasome non-ATPase regulatory subunit 13	Psmd13	Isoform of Q9WVJ2, 26S proteasome non-ATPase regulatory subunit 13;Isoform of Q9WVJ2, 26S proteasome non-ATPase regulatory subunit 13;26S proteasome non-ATPase regulatory subunit 13	-0.0205213	0.0311205		18.7687	18.856	19.2752	19.5305	19.0722	18.8657	19.3546	19.3419	19.4322	18.6317	18.4439	2	2	2	145	145	145	26282	0	12862	5993800	38
Q9D517	1-acyl-sn-glycerol-3-phosphate acyltransferase gamma	Agpat3	1-acyl-sn-glycerol-3-phosphate acyltransferase gamma	-0.0206702	0.00906599		18.8337	NaN	NaN	19.2259	18.8847	18.6162	NaN	18.7762	19.0242	18.3166	18.375	5	5	5	186	186	186	43295	0	98107	4196300	31
P49813	Tropomodulin-1	Tmod1	Tropomodulin-1	-0.0207364	0.0888949		23.0671	23.022	22.8912	22.9667	23.0287	23.0944	22.8292	22.7482	23.0568	23.0969	23.2236	14	14	13	552	552	529	40466	0	22105	88454000	390
Q99P88	Nuclear pore complex protein Nup155	Nup155	Nuclear pore complex protein Nup155	-0.0212442	0.0288762		17.2061	NaN	17.6902	17.0584	17.2734	17.7059	17.5063	16.6755	17.0453	17.163	NaN	1	1	1	16	16	16	15512	35923	34844	1473000	18
Q9CWK8	Sorting nexin-2	Snx2	Sorting nexin-2	-0.0215487	0.0185733		18.5514	18.4923	18.829	18.3742	NaN	18.3473	18.8201	18.9976	18.1323	NaN	18.6344	2	2	2	69	69	69	5847	0	24187	3572000	15
B1AUX2;Q61191	Host cell factor 1;HCF N-terminal chain 1;HCF N-terminal chain 2;HCF N-terminal chain 3;HCF N-terminal chain 4;HCF N-terminal chain 5;HCF N-terminal chain 6;HCF C-terminal chain 1;HCF C-terminal chain 2;HCF C-terminal chain 3;HCF C-terminal chain 4;HCF C-terminal chain 5;HCF C-terminal chain 6	Hcfc1	Isoform of Q61191, Host cell factor 1;Host cell factor 1	-0.0215835	0.14681		18.7495	18.7318	18.9446	18.7032	18.8524	18.6922	18.7386	18.7392	18.6304	18.8425	18.8361	2	2	2	2	2	2	21505	0	18539	4672900	41
G3UXZ5;P97371;G3X9K9;G3UXY0;G3UWN9	Proteasome activator complex subunit 1	Psme1	Isoform of P97371, Proteasome activator complex subunit 1 (Fragment);Proteasome activator complex subunit 1;Isoform of P97371, Proteasome activator complex subunit 1;Isoform of P97371, Proteasome activator complex subunit 1;Isoform of P97371, Proteasome ac	-0.0218482	0.0398005		20.7439	20.5356	21.3616	20.7413	21.1538	20.9807	21.2134	20.862	20.8855	21.1605	20.367	8	8	8	424	424	424	27411	0	16333	21409000	99
Q8K0Z7	Translational activator of cytochrome c oxidase 1	Taco1	Translational activator of cytochrome c oxidase 1	-0.0218553	0.0344461		19.863	20.4767	20.1296	20.5522	20.781	20.216	20.4291	20.3161	20.6946	20.5047	19.6283	7	7	7	432	432	432	32314	0	52008	15074000	74
Q8BU30	Isoleucine--tRNA ligase, cytoplasmic	Iars	Isoleucine--tRNA ligase, cytoplasmic	-0.0220191	0.0273069		18.5854	18.285	NaN	18.1331	18.4216	18.7697	18.2524	18.0134	NaN	18.3313	18.4089	3	3	3	37	37	37	14427	49554	48366	3207500	18
Q8BGH2	Sorting and assembly machinery component 50 homolog	Samm50	Sorting and assembly machinery component 50 homolog	-0.0222316	0.115197		22.3103	22.3276	22.1225	22.5055	22.3764	22.3163	22.243	22.2126	22.2384	22.4947	22.3323	17	17	17	518	518	518	51863	0	11865	55214000	253
Q3U7R1-2;Q3U7R1	Extended synaptotagmin-1	Esyt1	Isoform of Q3U7R1, Isoform 2 of Extended synaptotagmin-1;Extended synaptotagmin-1	-0.0227004	0.112644		18.4682	18.4791	18.7786	18.5042	18.5632	18.4656	18.4012	18.3824	18.5334	18.5935	18.6917	5	5	2	97	97	39	99672	0	209	3981700	30
P58771;Q8BSH3;E9Q452;Q8BP43;E9Q454;S4R2U0	Tropomyosin alpha-1 chain	Tpm1	Tropomyosin alpha-1 chain;Isoform of P58771, Tropomyosin alpha-1 chain;Isoform of P58771, Tropomyosin alpha-1 chain;Isoform of P58771, Tropomyosin 1, alpha, isoform CRA_c;Isoform of P58771, Tropomyosin alpha-1 chain;Isoform of P58771, Tropomyosin alpha-1 c	-0.0229742	0.0728209		27.464	27.5206	27.067	27.8094	27.3674	27.3853	27.3099	27.329	27.4785	27.4364	27.5094	32	32	0	778	778	0	3268	0	32331	1946800000	1361
P60766	Cell division control protein 42 homolog	Cdc42	Cell division control protein 42 homolog	-0.0231455	0.0943531		21.6807	21.7645	21.8556	21.7933	21.6811	21.5873	21.6189	21.4909	21.603	21.8192	21.9878	4	4	2	251	251	141	21258	0	51858	36262000	124
Q9QXX4	Calcium-binding mitochondrial carrier protein Aralar2	Slc25a13	Calcium-binding mitochondrial carrier protein Aralar2	-0.0234591	0.0843749		23.6092	23.7598	23.4154	24.0074	23.7846	23.5816	23.5767	23.563	23.7543	23.8106	23.6432	24	21	21	541	499	499	74466	0	32331	154450000	570
Q80X90	Filamin-B	Flnb	Filamin-B	-0.0235954	0.0684671		21.1255	21.1616	21.5027	20.7872	21.396	21.3302	21.0788	21.0744	21.1771	21.3096	21.3281	25	21	21	168	148	148	27782	0	10856	25638000	134
Q8R2Q4-3;Q8R2Q4-2;Q8R2Q4;E9Q7N5;Q8C1C2	Ribosome-releasing factor 2, mitochondrial	Gfm2	Isoform of Q8R2Q4, Isoform 3 of Ribosome-releasing factor 2, mitochondrial;Isoform of Q8R2Q4, Isoform 2 of Ribosome-releasing factor 2, mitochondrial;Ribosome-releasing factor 2, mitochondrial;Isoform of Q8R2Q4, Ribosome-releasing factor 2, mitochondrial;I	-0.0235996	0.0955426		19.1307	19.2492	19.3761	19.3709	19.5311	19.3956	19.0269	19.3403	19.4252	19.3699	19.4309	8	8	8	198	198	198	83127	0	52704	6868900	43
Q91ZJ5-2	UTP--glucose-1-phosphate uridylyltransferase	Ugp2	Isoform of Q91ZJ5, Isoform 2 of UTP--glucose-1-phosphate uridylyltransferase	-0.0238527	0.117583		22.4347	22.4614	22.5421	22.2928	22.4012	22.6157	22.4614	22.2616	22.3121	22.5766	22.559	12	12	2	36	36	44	55715	0	12279	60569000	239
D3YTN4;D3YWB5;Q99JY3	GTPase IMAP family member 4	Gimap4	Isoform of Q99JY3, GTPase IMAP family member 4;Isoform of Q99JY3, GTPase IMAP family member 4;GTPase IMAP family member 4	-0.0241595	0.0617443		19.6649	19.5918	19.82	19.6155	19.6359	19.8429	19.9854	19.8676	19.7287	19.1371	19.6361	8	8	8	363	363	363	38044	0	34709	9095200	63
Q8QZT1	Acetyl-CoA acetyltransferase, mitochondrial	Acat1	Acetyl-CoA acetyltransferase, mitochondrial	-0.0242956	0.0710678		25.55	25.7019	25.3066	26.0283	25.5409	25.3595	25.5205	25.5587	25.4176	25.6499	25.6378	18	18	18	507	507	507	44816	0	32331	543690000	677
P54822;E9Q242;E9Q3T7	Adenylosuccinate lyase	Adsl	Adenylosuccinate lyase;Isoform of P54822, Adenylosuccinate lyase;Isoform of P54822, Adenylosuccinate lyase	-0.0244841	0.127907		19.9475	20.0166	20.0167	20.062	19.9129	19.739	20.0426	20.0794	19.8222	19.8546	19.8242	8	8	8	233	233	233	54866	0	17776	10695000	61
Q922R8	Protein disulfide-isomerase A6	Pdia6	Protein disulfide-isomerase A6	-0.0250203	0.0503666		22.6602	22.6431	22.9887	22.2891	22.6534	22.9243	22.4194	22.2626	22.744	22.7876	23.127	13	13	1	393	393	34	481	0	23158	71571000	310
Q925I1-2;Q925I1	ATPase family AAA domain-containing protein 3	Atad3	Isoform of Q925I1, Isoform 2 of ATPase family AAA domain-containing protein 3;ATPase family AAA domain-containing protein 3	-0.0254689	0.243275		20.1723	20.199	20.1782	20.3172	20.1816	20.2346	20.295	20.1944	20.1021	20.251	20.0992	9	9	9	252	252	252	57428	0	59527	12816000	96
P24472	Glutathione S-transferase A4	Gsta4	Glutathione S-transferase A4	-0.0257942	0.0534954		19.5808	19.4721	19.2413	19.5765	19.3677	19.4934	19.8343	19.5068	18.7626	19.4547	19.5891	4	4	4	311	311	311	25564	0	94335	7709600	51
O55143-2	Sarcoplasmic/endoplasmic reticulum calcium ATPase 2	Atp2a2	Isoform of O55143, Isoform 2 of Sarcoplasmic/endoplasmic reticulum calcium ATPase 2	-0.0259635	0.164165		27.3972	27.4723	27.1917	27.5503	27.3728	27.3418	27.2606	27.3556	27.3361	27.438	27.4182	50	50	1	527	527	1	10975	0	32331	2058100000	2511
Q9EPL8	Importin-7	Ipo7	Importin-7	-0.0263967	0.0857093		19.7387	19.5774	19.6815	19.5771	19.7701	19.848	19.5058	19.4287	19.5642	20.0382	19.8252	6	6	6	96	96	96	11949	0	20317	9106300	73
Q8CHS7	Dehydrogenase/reductase SDR family member 7C	Dhrs7c	Dehydrogenase/reductase SDR family member 7C	-0.0264548	0.0918063		18.6076	18.6925	18.4947	19.0773	18.5543	18.6004	18.5879	18.7631	18.4927	18.7762	18.6036	3	3	3	167	167	167	34467	0	37422	4359800	33
P08249	Malate dehydrogenase, mitochondrial	Mdh2	Malate dehydrogenase, mitochondrial	-0.0275797	0.0798239		27.4921	27.5452	27.1773	27.6231	27.2057	27.2962	27.1849	27.2963	27.1181	27.5881	27.6244	21	21	21	642	642	642	35611	0	32331	1907900000	1164
Q9CZ13	Cytochrome b-c1 complex subunit 1, mitochondrial	Uqcrc1	Cytochrome b-c1 complex subunit 1, mitochondrial	-0.0277291	0.0979098		26.0254	26.2195	25.9629	26.3931	25.8387	25.9512	26.0447	26.1479	25.8295	26.0338	26.1312	20	20	20	55	55	55	52851	0	32331	791470000	1087
Q9CRD0;Q9CRD0-3;Q9CRD0-2;A0A0J9YUK7;A0A0J9YUB6	OCIA domain-containing protein 1	Ociad1	OCIA domain-containing protein 1;Isoform of Q9CRD0, Isoform 3 of OCIA domain-containing protein 1;Isoform of Q9CRD0, Isoform 2 of OCIA domain-containing protein 1;Isoform of Q9CRD0, OCIA domain-containing protein 1;Isoform of Q9CRD0, OCIA domain-containing	-0.0277648	0.125959		20.1568	20.1484	20.2098	19.9883	20.5015	20.134	20.2035	20.041	20.2453	20.1087	20.2118	7	7	7	49	49	49	2761	0	24106	12494000	106
P10630;P10630-2;Q8BTU6;E9Q561	Eukaryotic initiation factor 4A-II;Eukaryotic initiation factor 4A-II, N-terminally processed	Eif4a2	Eukaryotic initiation factor 4A-II;Isoform of P10630, Isoform 2 of Eukaryotic initiation factor 4A-II;Isoform of P10630, Eukaryotic initiation factor 4A-II;Isoform of P10630, Eukaryotic initiation factor 4A-II	-0.0279394	0.158794		20.1588	20.1604	20.192	20.3131	20.0463	20.2091	20.1566	20.0309	20.0213	20.3655	20.1857	11	6	6	455	278	278	46402	0	76194	15344000	95
P68510	14-3-3 protein eta	Ywhah	14-3-3 protein eta	-0.0281731	0.089152		21.4831	21.3599	21.6874	21.3266	21.2553	21.547	21.3842	21.1218	21.2954	21.5828	21.6911	10	8	8	427	427	427	28211	0	81467	30016000	158
D3Z2B3;D3Z7X0;Q8K370	Acyl-CoA dehydrogenase family member 10	Acad12;Acad10	Isoform of D3Z7X0, Acyl-Coenzyme A dehydrogenase family, member 12;Acyl-Coenzyme A dehydrogenase family, member 12;Acyl-CoA dehydrogenase family member 10	-0.0282422	0.043302		18.651	18.6214	18.3197	19.6238	18.6382	18.3704	18.9228	18.8807	18.5843	18.4367	18.5547	4	4	4	145	145	145	4135	0	10779	4847400	44
P42932;H3BL49	T-complex protein 1 subunit theta	Cct8	T-complex protein 1 subunit theta;Isoform of P42932, T-complex protein 1 subunit theta	-0.0282539	0.146274		20.9678	20.9562	21.1852	20.8382	20.8925	21.1049	21.0491	20.9116	20.8256	20.9196	21.1067	12	12	12	27	27	27	59555	0	44717	22249000	114
Q8BWF0	Succinate-semialdehyde dehydrogenase, mitochondrial	Aldh5a1	Succinate-semialdehyde dehydrogenase, mitochondrial	-0.0283576	0.140098		21.1791	21.1939	21.3285	21.1881	21.017	21.1747	21.0725	21.0744	20.998	21.3962	21.2182	10	10	10	352	352	352	55968	0	14987	24869000	149
Q9JIG7	Coiled-coil domain-containing protein 22	Ccdc22	Coiled-coil domain-containing protein 22	-0.0284765	0.0240045		17.9688	NaN	18.0029	NaN	17.9861	17.8733	18.0573	17.6389	17.8072	NaN	18.1076	2	2	2	75	75	75	70843	48567	45134	2038000	16
E9Q9C7;E9Q9C4;E9Q9C0;E9Q9C1;E9Q9C2;E9QK41;Q8K4G5-4;Q8K4G5-2;Q8K4G5;E9Q9D1;E9Q9D2;E9Q030;Q8K4G5-3;E9Q9Q7	Actin-binding LIM protein 1	Ablim1	Isoform of Q8K4G5, Actin-binding LIM protein 1;Isoform of Q8K4G5, Actin-binding LIM protein 1;Isoform of Q8K4G5, Actin-binding LIM protein 1;Isoform of Q8K4G5, Actin-binding LIM protein 1;Isoform of Q8K4G5, Actin-binding LIM protein 1;Isoform of Q8K4G5, Ac	-0.0307255	0.0975508		21.2065	21.3342	20.8503	21.5887	21.0548	21.1414	21.1302	21.0737	21.2612	21.1575	21.2037	14	14	14	302	302	302	75292	0	90295	25092000	124
Q9CQM8;O09167	60S ribosomal protein L21	Rpl21	Isoform of O09167, 60S ribosomal protein L21;60S ribosomal protein L21	-0.0308025	0.0386282		18.9287	18.5143	18.9505	20.0316	19.7424	19.2051	18.856	18.9831	19.4652	19.5227	19.163	4	4	4	275	275	275	18579	0	32548	6874700	47
Q14BI5		Myom2	Myomesin 2	-0.0310793	0.108607		25.6871	25.6821	25.3616	25.9751	25.8017	25.5429	25.5679	25.8389	25.6766	25.6163	25.5203	84	84	84	677	677	677	16474	0	32331	561920000	1560
Q9R069	Basal cell adhesion molecule	Bcam	Basal cell adhesion molecule	-0.0316141	0.0971267		20.557	20.7159	20.1406	20.4259	20.4417	20.7048	20.3919	20.2025	20.4836	20.6611	20.5911	9	9	9	318	318	318	67669	0	78363	15492000	99
Q3TGU7;P50580;P50580-2	Proliferation-associated protein 2G4	Pa2g4	Isoform of P50580, Proliferation-associated 2G4;Proliferation-associated protein 2G4;Isoform of P50580, Isoform 2 of Proliferation-associated protein 2G4	-0.0322093	0.146858		20.3796	20.2557	20.5042	20.3664	20.7163	20.5034	20.4423	20.4786	20.235	20.5311	20.4233	10	10	10	371	371	371	43698	0	23764	15388000	93
Q9CXI0	2-methoxy-6-polyprenyl-1,4-benzoquinol methylase, mitochondrial	Coq5	2-methoxy-6-polyprenyl-1,4-benzoquinol methylase, mitochondrial	-0.0322584	0.0846698		19.512	19.6166	19.6588	19.8391	20.1741	19.8141	19.607	19.4181	19.9838	19.903	19.7723	7	7	7	318	318	318	37335	0	23748	9398800	54
P32020;P32020-2	Non-specific lipid-transfer protein	Scp2	Non-specific lipid-transfer protein;Isoform of P32020, Isoform SCP2 of Non-specific lipid-transfer protein	-0.0323189	0.069502		21.0282	20.9457	21.0416	21.6224	20.6038	20.8658	20.9056	21.0002	20.7218	21.1578	21.1427	9	9	9	196	196	196	59125	0	45373	22617000	118
P68033;P68134	Actin, alpha cardiac muscle 1;Actin, alpha skeletal muscle	Actc1;Acta1	Actin, alpha cardiac muscle 1;Actin, alpha skeletal muscle	-0.0325173	0.173928		28.7533	28.8035	28.5351	28.9406	28.6826	28.8103	28.6197	28.6054	28.7985	28.8078	28.7772	26	26	1	753	753	5	42019	0	32331	5498600000	3059
Q3UM45	Protein phosphatase 1 regulatory subunit 7	Ppp1r7	Protein phosphatase 1 regulatory subunit 7	-0.0325689	0.118052		19.8256	19.848	20.0829	20.0387	19.9489	19.8339	19.7804	19.6349	19.8526	19.985	20.2327	3	3	3	136	136	136	41291	0	35701	10468000	73
A0A087WSS1;G3X9J4;E9QM90;Q148V7-2;Q148V7	LisH domain and HEAT repeat-containing protein KIAA1468	2310035C23Rik;Kiaa1468	Isoform of Q148V7, RIKEN cDNA 2310035C23 gene;Isoform of Q148V7, RIKEN cDNA 2310035C23 gene;Isoform of Q148V7, RIKEN cDNA 2310035C23 gene;Isoform of Q148V7, Isoform 2 of LisH domain and HEAT repeat-containing protein KIAA1468;LisH domain and HEAT repeat-co	-0.0326366	0.0332611		NaN	17.7654	17.6036	17.4974	NaN	17.6686	17.5192	NaN	17.4675	NaN	17.8579	3	3	3	6	6	6	13187	53079	62273	1999300	10
P11531	Dystrophin	Dmd	Dystrophin	-0.0327557	0.230233		22.286	22.3714	22.1127	22.375	22.1996	22.21	22.1865	22.211	22.1259	22.3568	22.2517	42	42	41	175	175	173	42583	0	18174	52984000	353
Q99L13	3-hydroxyisobutyrate dehydrogenase, mitochondrial	Hibadh	3-hydroxyisobutyrate dehydrogenase, mitochondrial	-0.033066	0.170131		21.9909	22.1172	21.9577	22.3296	22.1018	22.245	22.2444	22.1257	22.0795	21.9929	22.0107	16	16	16	621	621	621	3544	0	1596	47569000	249
P63094;Q6R0H7;Z4YKV1;P63094-3;P63094-2;Q6R0H7-4	Guanine nucleotide-binding protein G(s) subunit alpha isoforms short;Guanine nucleotide-binding protein G(s) subunit alpha isoforms XLas	Gnas	Isoform of Q6R0H7, Guanine nucleotide-binding protein G(s) subunit alpha isoforms short;Guanine nucleotide-binding protein G(s) subunit alpha isoforms XLas;Isoform of Q6R0H7, Guanine nucleotide-binding protein G(s) subunit alpha isoforms short;Isoform of Q	-0.0332479	0.133899		19.9665	20.1001	20.1933	19.7455	19.7712	19.9912	20.0712	20.0572	19.7924	19.8455	19.874	8	7	7	277	249	249	45663	0	36936	10827000	61
Q9CR68	Cytochrome b-c1 complex subunit Rieske, mitochondrial;Cytochrome b-c1 complex subunit 11	Uqcrfs1	Cytochrome b-c1 complex subunit Rieske, mitochondrial	-0.0335076	0.146797		24.8909	24.8017	24.9584	25.1036	25.2103	24.8616	24.7564	24.9607	25.0518	25.0644	24.8545	12	12	12	536	536	536	29367	0	32331	348380000	554
P56391;A0A140LIU3	Cytochrome c oxidase subunit 6B1	Cox6b1	Cytochrome c oxidase subunit 6B1;Isoform of P56391, Cytochrome c oxidase subunit 6B1	-0.0335518	0.0643638		24.5404	24.561	24.0444	24.4793	23.6593	24.384	23.8801	24.2019	24.224	24.4239	24.4925	6	6	6	709	709	709	10071	0	11247	216350000	209
Q6ZQI3	Malectin	Mlec	Malectin	-0.0336777	0.0194324		18.6788	18.7478	19.2587	18.9955	NaN	18.5694	18.8263	19.1312	NaN	18.4948	18.4725	5	5	5	186	186	186	32342	0	15577	4409100	31
P97807;P97807-2	Fumarate hydratase, mitochondrial	Fh	Fumarate hydratase, mitochondrial;Isoform of P97807, Isoform Cytoplasmic of Fumarate hydratase, mitochondrial	-0.0337449	0.189285		25.3972	25.6695	25.598	25.6862	25.7459	25.5144	25.6851	25.6736	25.4851	25.4768	25.52	23	23	23	609	609	609	54356	0	32331	563960000	976
Q9D0I9	Arginine--tRNA ligase, cytoplasmic	Rars	Arginine--tRNA ligase, cytoplasmic	-0.0339406	0.112194		20.151	20.1568	20.4394	20.0965	20.4011	20.3319	20.0974	19.9283	20.2646	20.3171	20.5369	8	8	8	17	17	17	75673	0	47662	13210000	100
Q9EP69	Phosphatidylinositide phosphatase SAC1	Sacm1l	Phosphatidylinositide phosphatase SAC1	-0.0341579	0.0833619		17.946	18.0182	18.1939	NaN	NaN	17.8923	18.1727	NaN	NaN	17.9692	17.8236	3	3	3	58	58	58	66943	54765	69978	2311900	18
P63038	60 kDa heat shock protein, mitochondrial	Hspd1	60 kDa heat shock protein, mitochondrial	-0.0345559	0.278824		25.6952	25.7236	25.6707	25.7899	25.5751	25.5589	25.6083	25.611	25.5387	25.7673	25.6464	35	35	35	716	716	716	60955	0	32331	666920000	1419
O70433	Four and a half LIM domains protein 2	Fhl2	Four and a half LIM domains protein 2	-0.0350046	0.0461032		22.3824	22.4537	21.4664	22.5093	22.0808	21.3731	21.8062	21.552	22.4752	22.1534	22.0595	13	13	13	581	581	581	32072	0	17282	46010000	221
P80316	T-complex protein 1 subunit epsilon	Cct5	T-complex protein 1 subunit epsilon	-0.0351189	0.0868863		22.1525	22.0437	22.618	21.9314	22.393	22.5079	22.4901	22.2703	22.3564	21.957	22.1228	13	13	13	433	433	433	59623	0	26862	59095000	268
P80315;G5E839	T-complex protein 1 subunit delta	Cct4	T-complex protein 1 subunit delta;Isoform of P80315, T-complex protein 1 subunit delta	-0.0351302	0.204588		21.8909	21.7814	22.1225	21.7005	21.8035	21.8986	21.9147	21.7957	21.7712	21.8358	21.8379	13	13	13	427	427	427	58066	0	14859	41588000	196
P17182	Alpha-enolase	Eno1	Alpha-enolase	-0.0352185	0.138885		25.3416	25.3171	25.5699	25.6143	25.336	25.0201	25.2988	25.3483	25.3834	25.2822	25.3437	24	24	0	698	698	0	4714	0	32331	471050000	956
Q3TG45;Q9CPS5;Q9CX56	26S proteasome non-ATPase regulatory subunit 8	Psmd8	Isoform of Q9CX56, 26S proteasome non-ATPase regulatory subunit 8;Isoform of Q9CX56, 26S proteasome non-ATPase regulatory subunit 8;26S proteasome non-ATPase regulatory subunit 8	-0.0353439	0.21608		18.753	18.7069	18.7394	18.4967	18.8285	18.8965	18.7673	18.5977	18.7123	18.7267	18.7034	4	4	4	292	292	292	28526	0	12799	4569800	16
P62317	Small nuclear ribonucleoprotein Sm D2	Snrpd2	Small nuclear ribonucleoprotein Sm D2	-0.0353463	0.0668801		18.7378	18.9193	19.2258	19.5935	19.3004	19.2778	19.2996	19.2388	19.3187	19.292	18.5531	4	4	4	322	322	322	13527	0	18764	6265500	30
Q6ZQ73	Cullin-associated NEDD8-dissociated protein 2	Cand2	Cullin-associated NEDD8-dissociated protein 2	-0.0354444	0.0852421		22.184	22.0351	21.9594	21.9114	22.191	22.2761	21.8572	21.5736	22.1377	22.4087	22.3098	17	17	17	232	232	232	13563	0	12374	46730000	263
P04247	Myoglobin	Mb	Myoglobin	-0.0360655	0.0809834		26.1926	26.0638	26.1641	26.9522	26.5348	26.1299	26.308	26.4585	26.3475	26.3022	26.1014	14	14	14	942	942	942	17069	0	32331	1151000000	921
Q9Z1W9	STE20/SPS1-related proline-alanine-rich protein kinase	Stk39	STE20/SPS1-related proline-alanine-rich protein kinase	-0.0364218	0.141968		19.6517	19.6562	19.8859	19.6449	20.0147	19.8332	19.9369	19.9138	19.5356	19.6693	19.6678	7	7	7	259	259	259	60319	0	57817	9708100	81
Q9D0F9	Phosphoglucomutase-1	Pgm1	Phosphoglucomutase-1	-0.036617	0.235032		24.0817	23.9819	23.9048	24.1388	23.8781	24.0377	23.8772	24.0086	23.8264	24.0926	24.0314	27	27	4	687	687	93	61417	0	32331	178600000	526
Q9JJW5	Myozenin-2	Myoz2	Myozenin-2	-0.0367698	0.078854		23.7018	23.8649	23.0612	23.8357	23.9626	23.7569	23.4882	23.3905	23.9207	23.7592	23.7435	15	15	15	617	617	617	29761	0	14523	142270000	304
Q9WUM5	Succinyl-CoA ligase [ADP/GDP-forming] subunit alpha, mitochondrial	Suclg1	Succinate--CoA ligase [ADP/GDP-forming] subunit alpha, mitochondrial	-0.0373156	0.159274		23.7818	23.9795	23.6	24.1468	23.833	23.748	23.9286	23.7715	23.8354	23.7311	23.7877	8	8	8	26	26	26	36154	0	32175	157200000	374
P26645	Myristoylated alanine-rich C-kinase substrate	Marcks	Myristoylated alanine-rich C-kinase substrate	-0.0374715	0.046182		19.3134	19.548	20.1797	19.588	18.9049	19.2167	19.6437	20.106	18.6783	19.2613	19.4157	4	4	4	236	236	236	29661	0	13595	8130300	53
O70503;O70503-2	Very-long-chain 3-oxoacyl-CoA reductase	Hsd17b12	Very-long-chain 3-oxoacyl-CoA reductase;Isoform of O70503, Isoform 2 of Very-long-chain 3-oxoacyl-CoA reductase	-0.037726	0.0545281		17.829	17.6887	18.0497	17.6124	NaN	18.0596	NaN	NaN	18.023	18.3406	18.042	2	2	2	99	99	99	34741	58241	8348	2186300	26
P14115	60S ribosomal protein L27a	Rpl27a	60S ribosomal protein L27a	-0.0379477	0.267244		20.5618	20.5762	20.7179	20.708	20.8591	20.7726	20.6975	20.5727	20.5929	20.7415	20.7019	4	4	4	223	223	223	16605	0	17708	18042000	78
Q64152-2;Q64152	Transcription factor BTF3	Btf3	Isoform of Q64152, Isoform 2 of Transcription factor BTF3;Transcription factor BTF3	-0.038115	0.0872345		20.8194	20.7541	20.4983	20.184	20.7854	20.8508	20.5209	20.2258	20.6659	20.6621	20.9781	5	5	5	611	611	611	17699	0	78537	17388000	84
P14094;A0A0A6YX05	Sodium/potassium-transporting ATPase subunit beta-1	Atp1b1	Sodium/potassium-transporting ATPase subunit beta-1;Isoform of P14094, Sodium/potassium-transporting ATPase subunit beta (Fragment)	-0.0381606	0.229043		22.7181	22.7924	22.7129	22.8944	22.7246	22.7793	22.8178	22.5038	22.8974	22.6792	22.7623	10	10	10	385	385	385	35194	0	14442	74444000	188
P16332	Methylmalonyl-CoA mutase, mitochondrial	Mut	Methylmalonyl-CoA mutase, mitochondrial	-0.0386169	0.113622		21.0611	21.256	21.0323	21.4972	20.9352	20.8823	21.3544	20.9109	20.8973	21.1348	21.0629	12	12	12	324	324	324	82843	0	10885	23990000	144
Q9WVA2	Mitochondrial import inner membrane translocase subunit Tim8 A	Timm8a1	Mitochondrial import inner membrane translocase subunit Tim8 A	-0.0394529	0.315185		20.292	20.3175	20.4618	20.3052	20.4876	20.2163	20.2714	20.2855	20.292	20.4192	20.2684	3	3	3	526	526	526	11042	0	68217	14661000	94
Q71FD7;A2ADE7	Filamin-binding LIM protein 1	Fblim1	Filamin-binding LIM protein 1;Isoform of Q71FD7, Filamin-binding LIM protein 1 (Fragment)	-0.0395793	0.0301576		18.0563	18.2859	NaN	18.1492	17.7924	18.3776	18.1058	NaN	17.9618	18.6171	18.082	3	3	3	168	168	168	41026	0	2354	2639200	11
P80313;A0A0N4SV00	T-complex protein 1 subunit eta	Cct7	T-complex protein 1 subunit eta;Isoform of P80313, T-complex protein 1 subunit eta	-0.0395937	0.242116		21.7492	21.6875	21.7601	21.5959	21.6663	21.7663	21.6116	21.5411	21.5216	21.815	21.834	12	12	12	305	305	305	59652	0	14355	35953000	165
Q8BMF4	Dihydrolipoyllysine-residue acetyltransferase component of pyruvate dehydrogenase complex, mitochondrial	Dlat	Dihydrolipoyllysine-residue acetyltransferase component of pyruvate dehydrogenase complex, mitochondrial	-0.0396288	0.20979		24.6522	24.7889	24.5445	25.0132	24.6686	24.663	24.6256	24.7338	24.626	24.732	24.6932	22	22	22	463	463	463	67941	0	29954	302030000	651
A0A0R4J0L6;Q8BJZ4	28S ribosomal protein S35, mitochondrial	Mrps35	Isoform of Q8BJZ4, 28S ribosomal protein S35, mitochondrial;28S ribosomal protein S35, mitochondrial	-0.0396542	0.0260911		NaN	18.3463	18.4438	18.2571	18.1656	NaN	18.2666	NaN	18.3869	NaN	NaN	2	2	2	94	94	94	35917	56085	75652	2606300	13
E9QN08;Q80T06;P57776;A0A0R4J1E2;P57776-3;D3YUQ9	Elongation factor 1-delta	Eef1d	Isoform of P57776, Elongation factor 1-delta (Fragment);Isoform of P57776, Elongation factor 1-delta;Elongation factor 1-delta;Isoform of P57776, Elongation factor 1-delta;Isoform of P57776, Isoform 3 of Elongation factor 1-delta;Isoform of P57776, Elongat	-0.039813	0.22162		21.9059	21.8713	21.862	21.8096	21.664	21.8603	21.7618	21.7095	21.5909	21.9119	21.9711	7	7	1	441	441	98	27217	0	15711	40395000	188
Q8BVQ9;P46471	26S protease regulatory subunit 7	Psmc2	Isoform of P46471, 26S proteasome regulatory subunit 7;26S proteasome regulatory subunit 7	-0.0398159	0.22952		19.7075	19.6139	19.9963	19.685	19.7848	19.9007	19.8312	19.6817	19.6872	19.6982	19.8096	7	7	7	229	229	229	52866	0	26	9507100	60
Q921H8;Q8VCH0;H3BKL5;H3BJZ9	3-ketoacyl-CoA thiolase A, peroxisomal;3-ketoacyl-CoA thiolase B, peroxisomal	Acaa1a;Acaa1b	3-ketoacyl-CoA thiolase A, peroxisomal;3-ketoacyl-CoA thiolase B, peroxisomal;Isoform of Q921H8, 3-ketoacyl-CoA thiolase A, peroxisomal;Isoform of Q921H8, 3-ketoacyl-CoA thiolase A, peroxisomal	-0.0399626	0.374708		21.5266	21.5582	21.5614	21.5307	21.6124	21.4732	21.5209	21.3417	21.4679	21.6104	21.578	11	11	11	488	488	488	43953	0	13299	31667000	231
E9QPE7;O08638-2;O08638	Myosin-11	Myh11	Isoform of O08638, Myosin-11;Isoform of O08638, Isoform 2 of Myosin-11;Myosin-11	-0.0399837	0.106002		20.9082	21.3036	21.1716	21.5506	21.1709	21.0481	21.3328	21.1996	20.8237	20.9806	21.424	25	17	17	188	139	139	22335	0	16621	25813000	190
P40124	Adenylyl cyclase-associated protein 1	Cap1	Adenylyl cyclase-associated protein 1	-0.0403817	0.13629		22.1958	22.2624	22.367	22.0659	22.2337	22.3336	22.1023	22.0308	21.9391	22.4111	22.5301	9	9	9	357	357	357	51564	0	16026	51949000	175
Q6PDI5-2;Q6PDI5;A2ALV7	Proteasome-associated protein ECM29 homolog	Ecm29;AI314180	Isoform of Q6PDI5, Isoform 2 of Proteasome-associated protein ECM29 homolog;Proteasome-associated protein ECM29 homolog;Isoform of Q6PDI5, Expressed sequence AI314180 (Fragment)	-0.0406884	0.194721		19.4491	19.4075	19.6007	19.7739	19.8007	19.6776	19.5697	19.4836	19.7259	19.6082	19.5005	9	9	9	102	102	102	20391	0	49806	8464200	68
Q3ULD5	Methylcrotonoyl-CoA carboxylase beta chain, mitochondrial	Mccc2	Methylcrotonoyl-CoA carboxylase beta chain, mitochondrial	-0.0408441	0.165801		20.7787	20.7911	20.4703	20.9519	20.5365	20.614	20.7409	20.6438	20.502	20.8093	20.5518	14	14	14	346	346	346	61378	0	89282	17660000	100
E9QAQ5;Q9WV60	Glycogen synthase kinase-3 beta	Gsk3b	Isoform of Q9WV60, Glycogen synthase kinase-3 beta;Glycogen synthase kinase-3 beta	-0.0410692	0.0429313		18.1713	18.5742	18.594	18.2605	17.8768	18.1501	18.3318	19.0336	NaN	18.3243	18.5235	3	3	3	173	173	173	47989	0	46674	3474500	24
P28271	Cytoplasmic aconitate hydratase	Aco1	Cytoplasmic aconitate hydratase	-0.0412375	0.250497		21.6683	21.6314	21.7791	21.5426	21.6739	21.5785	21.5837	21.4775	21.4791	21.8151	21.6666	15	15	15	295	295	295	98124	0	1437	34422000	211
P51432	1-phosphatidylinositol 4,5-bisphosphate phosphodiesterase beta-3	Plcb3	1-phosphatidylinositol 4,5-bisphosphate phosphodiesterase beta-3	-0.0417349	0.169541		17.0386	16.7998	17.1986	16.7893	17.1958	17.1479	17.0458	16.793	17.0207	NaN	17.0017	2	2	2	32	32	32	13949	0	18505	1303000	25
P61211;F8WIB1	ADP-ribosylation factor-like protein 1	Arl1	ADP-ribosylation factor-like protein 1;Isoform of P61211, ADP-ribosylation factor-like protein 1 (Fragment)	-0.042046	0.0606331		17.2422	17.2232	17.4765	NaN	NaN	17.3898	17.4574	17.3771	17.5152	NaN	NaN	2	2	2	215	215	215	20411	54496	68305	1500100	14
J3QP71;K3W4Q8;P18572-2;P18572	Basigin	Bsg	Isoform of P18572, Basigin (Fragment);Isoform of P18572, Basigin;Isoform of P18572, Isoform 2 of Basigin;Basigin	-0.0435811	0.149354		21.866	21.9263	21.7296	22.2765	21.6101	21.6821	21.8688	21.9068	21.7683	21.7104	21.77	5	5	5	31	31	31	21602	0	43084	39477000	110
Q922F4	Tubulin beta-6 chain	Tubb6	Tubulin beta-6 chain	-0.0435998	0.1561		19.9662	20.0653	20.4942	20.0158	19.9703	20.2216	20.1502	19.9938	19.9732	19.9798	20.2961	15	6	5	443	174	154	5009	0	42745	11794000	58
P11499	Heat shock protein HSP 90-beta	Hsp90ab1	Heat shock protein HSP 90-beta	-0.0440407	0.210194		25.383	25.3136	25.4279	25.1635	25.0686	25.4095	25.0939	25.2389	25.1607	25.4212	25.337	35	35	19	561	561	352	8328	0	32331	435960000	813
A0A075B5P4;A0A0A6YWR2;P01868;P01869	Ig gamma-1 chain C region secreted form;Ig gamma-1 chain C region, membrane-bound form	Ighg1	Isoform of P01869, Ig gamma-1 chain C region secreted form (Fragment);Isoform of P01869, Ig gamma-1 chain C region secreted form (Fragment);Isoform of P01869, Ig gamma-1 chain C region secreted form;Ig gamma-1 chain C region, membrane-bound form	-0.0443661	0.0560793		20.3522	19.6924	19.7863	20.3524	19.8012	19.5612	19.7396	20.9089	19.7257	19.5715	19.4539	4	4	4	17	17	17	35633	0	42373	11169000	59
P38647	Stress-70 protein, mitochondrial	Hspa9	Stress-70 protein, mitochondrial	-0.0444225	0.283092		25.4565	25.5014	25.4313	25.4239	25.2336	25.2824	25.3579	25.2245	25.2317	25.418	25.4868	36	36	36	613	613	613	7346	0	32331	469150000	964
Q61599	Rho GDP-dissociation inhibitor 2	Arhgdib	Rho GDP-dissociation inhibitor 2	-0.04507	0.135579		18.0569	18.3165	18.5094	18.1994	18.739	18.2319	18.0795	18.3911	18.2433	18.4956	18.276	3	3	3	36	36	36	22851	0	42929	3486800	28
P55292;P55292-2	Desmocollin-2	Dsc2	Desmocollin-2;Isoform of P55292, Isoform 2B of Desmocollin-2	-0.0453875	0.0576873		18.981	18.3509	18.6037	18.2444	NaN	18.846	18.9381	18.8901	NaN	18.4479	18.2715	4	4	4	85	85	85	9996	0	13212	3857400	18
O88746;Q3UDC3	Target of Myb protein 1	Tom1	Target of Myb protein 1;Isoform of O88746, Target of Myb protein 1	-0.0454539	0.114263		20.7349	20.577	20.482	20.7035	20.1314	20.5428	20.4355	20.2628	20.1839	20.6802	20.8533	7	7	7	315	315	315	54325	0	71159	16352000	92
P63028	Translationally-controlled tumor protein	Tpt1	Translationally-controlled tumor protein	-0.0458492	0.112437		21.9175	21.6105	22.0573	21.3988	21.3909	21.9358	21.8421	21.6224	21.3983	21.6147	21.8856	5	5	5	314	314	314	19462	0	13354	41651000	106
Q78IK4;B1AV14	MICOS complex subunit Mic27	Apool	MICOS complex subunit Mic27;Isoform of Q78IK4, MICOS complex subunit	-0.046054	0.208997		21.4309	21.6086	21.4954	21.7452	21.2625	21.3223	21.4101	21.4826	21.28	21.4816	21.5027	8	8	8	423	423	423	2926	0	16232	30557000	189
Q9CWU3;Q6P1F6;Q6ZWR4-3;Q6ZWR4;Q6ZWR4-2;Q925E7	Serine/threonine-protein phosphatase 2A 55 kDa regulatory subunit B;Serine/threonine-protein phosphatase 2A 55 kDa regulatory subunit B alpha isoform;Serine/threonine-protein phosphatase 2A 55 kDa regulatory subunit B beta isoform;Serine/threonine-protein phosphatase 2A 55 kDa regulatory subunit B delta isoform	Ppp2r2a;Ppp2r2b;Ppp2r2d	Isoform of Q6P1F6, Serine/threonine-protein phosphatase 2A 55 kDa regulatory subunit B;Serine/threonine-protein phosphatase 2A 55 kDa regulatory subunit B alpha isoform;Isoform of Q6ZWR4, Isoform 3 of Serine/threonine-protein phosphatase 2A 55 kDa regulato	-0.0467941	0.116032		18.2476	17.7834	18.0545	17.8768	18.43	18.0973	17.7108	17.9089	18.0675	18.4422	18.0446	4	4	4	221	221	221	42605	0	25782	2920200	19
A0A1C7ZMZ5;P46412;A0A1C7ZMZ7	Glutathione peroxidase 3	Gpx3	Isoform of P46412, Glutathione peroxidase (Fragment);Glutathione peroxidase 3;Isoform of P46412, Glutathione peroxidase 3 (Fragment)	-0.0471407	0.0276052		18.8079	18.9513	18.7875	18.6674	NaN	NaN	18.6285	19.0799	NaN	NaN	18.7917	4	4	4	291	291	291	22304	5711	79056	3794000	19
Q8CE80;P51125-3;P51125-2;P51125-6;P51125;Q921U7;Q8C281;Q8CE04;P51125-7;A0A1Y7VJN8;P51125-5;P51125-4	Calpastatin	Cast	Isoform of P51125, Calpastatin;Isoform of P51125, Isoform 3 of Calpastatin;Isoform of P51125, Isoform 2 of Calpastatin;Isoform of P51125, Isoform 6 of Calpastatin;Calpastatin;Isoform of P51125, Calpastatin;Isoform of P51125, Calpastatin;Isoform of P51125,	-0.0471665	0.0792085		21.2388	20.8684	20.3788	21.0151	21.1272	21.0429	20.6346	20.3304	20.9528	21.2293	21.3431	6	6	6	191	191	191	8144	0	96326	21086000	94
Q9Z2I0	LETM1 and EF-hand domain-containing protein 1, mitochondrial	Letm1	Mitochondrial proton/calcium exchanger protein	-0.0472935	0.195783		21.9008	21.9561	21.6971	22.2213	22.1577	21.9431	21.7789	21.9237	22.0997	21.9477	21.9102	15	15	15	381	381	381	82988	0	12914	42937000	217
G3X972;A0A286YDI8;A0A286YD08		Sec24c	SEC24 related gene family, member C (S. cerevisiae), isoform CRA_a;Isoform of G3X972, Sec24-related gene family, member C (S. cerevisiae);Isoform of G3X972, Sec24-related gene family, member C (S. cerevisiae) (Fragment)	-0.0480625	0.176702		18.5363	18.718	18.5811	18.5838	18.3844	18.3022	18.3775	18.4403	18.1908	18.7152	18.6241	3	3	3	47	47	47	11858	0	16809	3953200	31
Q3URE1	Acyl-CoA synthetase family member 3, mitochondrial	Acsf3	Acyl-CoA synthetase family member 3, mitochondrial	-0.0480978	0.174932		18.6919	18.8686	18.9787	18.9253	19.1984	18.7175	18.71	18.7044	19.1039	18.789	18.9357	1	1	1	34	34	34	65076	0	93621	5019900	49
Q8K2B3	Succinate dehydrogenase [ubiquinone] flavoprotein subunit, mitochondrial	Sdha	Succinate dehydrogenase [ubiquinone] flavoprotein subunit, mitochondrial	-0.0482728	0.158889		25.6522	25.8095	25.7056	26.206	25.6368	25.5332	25.8564	25.802	25.7198	25.6031	25.5633	32	32	32	676	676	676	72585	0	32331	615930000	1041
Q8JZQ9	Eukaryotic translation initiation factor 3 subunit B	Eif3b	Eukaryotic translation initiation factor 3 subunit B	-0.0483988	0.123247		19.7477	19.9795	20.1534	19.9848	19.6204	19.7843	19.9508	20.0296	19.3417	19.757	20.0706	10	10	10	225	225	225	91369	0	47647	10227000	69
Q6GQT9	Nodal modulator 1	Nomo1	Nodal modulator 1	-0.0484561	0.205507		18.1477	18.3276	18.1456	18.0131	NaN	18.1269	17.9261	18.3868	18.2476	18.1313	17.9562	4	4	4	59	59	59	13342	0	16956	2963200	20
Q9D6J6;Q9D6J6-2	NADH dehydrogenase [ubiquinone] flavoprotein 2, mitochondrial	Ndufv2	NADH dehydrogenase [ubiquinone] flavoprotein 2, mitochondrial;Isoform of Q9D6J6, Isoform 2 of NADH dehydrogenase [ubiquinone] flavoprotein 2, mitochondrial	-0.0493491	0.193959		24.4727	24.4775	24.2555	24.818	24.4131	24.4663	24.3395	24.3058	24.3454	24.631	24.5508	13	13	13	734	734	734	27285	0	32331	244830000	521
Q8C8R3-4;S4R2R5;Q8C8R3;Q8C8R3-5;Q8C8R3-3	Ankyrin-2	Ank2	Isoform of Q8C8R3, Isoform 4 of Ankyrin-2;Isoform of Q8C8R3, Ankyrin-2;Ankyrin-2;Isoform of Q8C8R3, Isoform 5 of Ankyrin-2;Isoform of Q8C8R3, Isoform 3 of Ankyrin-2	-0.0499467	0.493481		21.2661	21.2686	21.1873	21.1776	21.4229	21.2595	21.2254	21.1486	21.2849	21.265	21.1446	17	16	2	83	81	14	43286	0	15255	26228000	173
Q9DB73;G3UZG6	NADH-cytochrome b5 reductase 1	Cyb5r1	NADH-cytochrome b5 reductase 1;Isoform of Q9DB73, Cytochrome b5 reductase 1, isoform CRA_a (Fragment)	-0.0500905	0.0746713		NaN	16.6187	NaN	NaN	NaN	17.3696	NaN	16.9675	16.9514	16.9707	17.0316	2	2	2	118	118	118	34134	49505	48304	1006400	7
J3QQ13;P50752;P50752-4;P50752-3;P50752-2;Q6P3Z7;K3W4R7;K3W4R6	Troponin T, cardiac muscle	Tnnt2	Isoform of P50752, Troponin T, cardiac muscle;Troponin T, cardiac muscle;Isoform of P50752, Isoform A1 of Troponin T, cardiac muscle;Isoform of P50752, Isoform A2 of Troponin T, cardiac muscle;Isoform of P50752, Isoform A3B of Troponin T, cardiac muscle;Is	-0.0510197	0.304192		25.4699	25.628	25.4119	25.7383	25.6434	25.6201	25.6002	25.483	25.6923	25.5074	25.3884	20	20	20	391	391	391	35943	0	19314	551490000	560
Q9QUM9;E0CXB1	Proteasome subunit alpha type-6	Psma6	Proteasome subunit alpha type-6;Isoform of Q9QUM9, Proteasome endopeptidase complex	-0.0514759	0.146299		20.0422	19.9582	20.448	20.0495	19.8253	20.0425	20.3455	20.1897	19.8011	19.8266	19.8846	4	4	4	211	211	211	27372	0	11332	11733000	72
P48962	ADP/ATP translocase 1	Slc25a4	ADP/ATP translocase 1	-0.0516786	0.203723		27.9366	28.0008	27.6707	28.0128	27.5258	27.8445	27.7257	27.9189	27.6467	27.6962	27.9134	25	25	16	604	604	346	32904	0	32331	2562800000	1147
Q9DCT2	NADH dehydrogenase [ubiquinone] iron-sulfur protein 3, mitochondrial	Ndufs3	NADH dehydrogenase [ubiquinone] iron-sulfur protein 3, mitochondrial	-0.051926	0.272702		24.5547	24.6522	24.6039	24.8944	24.7281	24.6809	24.6045	24.4997	24.5178	24.864	24.683	13	13	13	445	445	445	30149	0	32331	278490000	357
Q9D1B9	39S ribosomal protein L28, mitochondrial	Mrpl28	39S ribosomal protein L28, mitochondrial	-0.0521535	0.117944		19.0105	19.0195	19.2403	19.2073	19.6675	19.6675	19.2653	19.0806	19.5574	19.4036	18.9429	4	4	4	222	222	222	30169	0	40718	6729800	59
Q9CQJ8	NADH dehydrogenase [ubiquinone] 1 beta subcomplex subunit 9	Ndufb9	NADH dehydrogenase [ubiquinone] 1 beta subcomplex subunit 9	-0.0524429	0.185259		23.1678	23.3276	22.9376	23.3838	22.9655	23.0556	23.0784	23.2831	22.7838	23.1621	23.1287	8	8	8	637	637	637	21984	0	18512	97075000	196
Q9DB05	Alpha-soluble NSF attachment protein	Napa	Alpha-soluble NSF attachment protein	-0.0527896	0.207455		18.9354	18.8209	19.177	18.5392	18.9804	18.9838	18.8526	18.9691	18.7174	18.8627	18.8651	4	4	4	19	19	19	33189	0	27997	5189800	45
B2RUJ2;B7ZNX6;Q80TH2-1;Q80TH2;Q80TH2-2	Protein LAP2	Erbb2ip	Isoform of Q80TH2, Erbb2ip protein;Isoform of Q80TH2, Erbb2ip protein;Isoform of Q80TH2, Isoform 1 of Erbin;Erbin;Isoform of Q80TH2, Isoform 2 of Erbin	-0.0528447	0.135036		19.5101	19.2958	19.4247	19.4268	19.444	19.4462	19.1706	18.9689	19.2052	19.767	19.7472	3	3	3	45	45	45	14509	0	10368	7677400	28
P06151;Q564E2;A0A1B0GSX0;A0A1B0GSR9;D3YZQ9;A0A1B0GQX5;A0A1B0GT41	L-lactate dehydrogenase A chain;L-lactate dehydrogenase	Ldha	L-lactate dehydrogenase A chain;Isoform of P06151, L-lactate dehydrogenase;Isoform of P06151, L-lactate dehydrogenase;Isoform of P06151, L-lactate dehydrogenase;Isoform of P06151, L-lactate dehydrogenase (Fragment);Isoform of P06151, L-lactate dehydrogenas	-0.0532279	0.29491		25.2332	25.1599	25.4277	25.2148	25.1801	25.4113	25.1425	25.4132	25.1097	25.3139	25.1105	21	21	20	747	747	747	36498	0	32331	426230000	788
Q91WK1	SPRY domain-containing protein 4	Spryd4	SPRY domain-containing protein 4	-0.0539934	0.0364011		17.977	18.5829	18.4057	NaN	19.2456	18.739	18.6929	18.8404	19.3044	NaN	NaN	4	4	4	271	271	271	23275	51948	58328	3780700	24
Q60932-2;Q60932;F2Z471	Voltage-dependent anion-selective channel protein 1	Vdac1	Isoform of Q60932, Isoform Mt-VDAC1 of Voltage-dependent anion-selective channel protein 1;Voltage-dependent anion-selective channel protein 1;Isoform of Q60932, Voltage-dependent anion-selective channel protein 1	-0.0546186	0.271602		26.6053	26.5737	26.4119	26.8214	26.5523	26.4546	26.4033	26.4543	26.3987	26.6847	26.6352	23	23	23	848	848	848	30755	0	32331	1056600000	1053
Q9JHW2	Omega-amidase NIT2	Nit2	Omega-amidase NIT2	-0.0549278	0.201319		19.147	19.188	19.1292	19.1188	19.53	19.2058	19.158	18.8979	19.2024	19.0901	19.4759	8	8	8	438	438	438	30501	0	66153	6469900	48
A2AP32;Q3UIU2	NADH dehydrogenase [ubiquinone] 1 beta subcomplex subunit 6	Ndufb6	Isoform of Q3UIU2, NADH dehydrogenase [ubiquinone] 1 beta subcomplex subunit 6;NADH dehydrogenase [ubiquinone] 1 beta subcomplex subunit 6	-0.0551188	0.143097		21.9441	21.8551	21.6487	22.2825	21.5507	21.688	21.7314	22.1016	21.5495	21.8656	21.6171	5	5	5	536	536	536	11741	0	62546	42462000	102
P45952	Medium-chain specific acyl-CoA dehydrogenase, mitochondrial	Acadm	Medium-chain specific acyl-CoA dehydrogenase, mitochondrial	-0.0557648	0.285863		25.5288	25.6558	25.4589	25.8444	25.6753	25.3502	25.4464	25.5234	25.5117	25.6016	25.566	21	21	21	501	501	501	46481	0	32331	519340000	672
Q9CQN1	Heat shock protein 75 kDa, mitochondrial	Trap1	Heat shock protein 75 kDa, mitochondrial	-0.056153	0.399054		22.1997	22.1789	22.307	22.3636	22.4062	22.22	22.155	22.0577	22.3388	22.3173	22.2466	20	20	20	435	435	435	80208	0	31476	54037000	333
P26043;Q7TSG6	Radixin	Rdx	Radixin;Isoform of P26043, Radixin	-0.0562545	0.661251		20.0863	20.0106	20.1598	19.9678	20.0335	20.0799	19.988	19.8966	20.0021	20.0099	20.1037	12	7	7	262	17	17	68542	0	41742	11228000	84
Q60931;J3QMG3	Voltage-dependent anion-selective channel protein 3	Vdac3	Voltage-dependent anion-selective channel protein 3;Isoform of Q60931, Voltage-dependent anion-selective channel protein 3	-0.0562598	0.425573		23.5385	23.5023	23.4033	23.2917	23.6132	23.3811	23.3177	23.3324	23.428	23.4847	23.431	12	12	12	516	516	516	30752	0	27648	119210000	295
Q791V5;A2AFW6;Q9D050	Mitochondrial carrier homolog 2	Mtch2	Mitochondrial carrier homolog 2;Isoform of Q791V5, Mitochondrial carrier homolog 2;Isoform of Q791V5, Mitochondrial carrier homolog 2	-0.05749	0.226668		22.9741	23.0887	22.9803	23.2842	22.7797	22.8583	22.8322	22.8018	22.8428	23.1844	23.0226	10	10	10	472	472	472	33499	0	18947	112020000	328
O70571	[Pyruvate dehydrogenase (acetyl-transferring)] kinase isozyme 4, mitochondrial	Pdk4	[Pyruvate dehydrogenase (acetyl-transferring)] kinase isozyme 4, mitochondrial	-0.0574961	0.0700118		21.4697	21.571	20.3309	20.9274	21.3255	21.1951	20.3576	20.7775	21.1454	21.7434	21.3716	13	13	13	40	40	40	46596	0	90021	25046000	105
P97742	Carnitine O-palmitoyltransferase 1, liver isoform	Cpt1a	Carnitine O-palmitoyltransferase 1, liver isoform	-0.0577699	0.269406		19.5069	19.427	19.5002	19.4062	19.5175	19.8241	19.4815	19.5282	19.2188	19.577	19.5572	6	5	5	162	147	147	8825	0	63888	7836600	46
P61982	14-3-3 protein gamma;14-3-3 protein gamma, N-terminally processed	Ywhag	14-3-3 protein gamma	-0.0580442	0.189606		22.9906	23.0975	23.0344	22.9974	22.6874	22.7631	23.1545	23.0628	22.8012	22.7836	22.5496	11	9	8	579	547	482	28302	0	32331	85800000	254
A0A087WRE7;Q8R0N6;Q8R0N6-2	Hydroxyacid-oxoacid transhydrogenase, mitochondrial	Adhfe1	Isoform of Q8R0N6, Hydroxyacid-oxoacid transhydrogenase, mitochondrial (Fragment);Hydroxyacid-oxoacid transhydrogenase, mitochondrial;Isoform of Q8R0N6, Isoform 2 of Hydroxyacid-oxoacid transhydrogenase, mitochondrial	-0.0583498	0.0434935		NaN	18.6904	18.8662	NaN	18.8153	18.685	18.9801	18.6024	NaN	18.6911	NaN	3	3	3	109	109	109	49039	59032	87409	4471300	27
Q9Z1P6	NADH dehydrogenase [ubiquinone] 1 alpha subcomplex subunit 7	Ndufa7	NADH dehydrogenase [ubiquinone] 1 alpha subcomplex subunit 7	-0.0590028	0.170551		21.4893	21.7089	21.4111	22.0057	21.3158	21.5344	21.5042	21.6069	21.1991	21.5734	21.7091	5	5	5	442	442	442	12575	0	5159	34586000	133
Q8VDT9	39S ribosomal protein L50, mitochondrial	Mrpl50	39S ribosomal protein L50, mitochondrial	-0.0591981	0.0388789		NaN	18.3375	18.4794	18.186	18.475	18.2677	18.2317	18.1141	18.3918	18.4654	NaN	3	3	3	27	27	27	18213	59559	88979	3264000	18
Q60854;F8WIV2;K7E6F1;E9Q108;E9Q0P9;E9Q3Y1;E9Q6X2	Serpin B6	Serpinb6;Serpinb6a	Serpin B6;Isoform of Q60854, Serine (or cysteine) peptidase inhibitor, clade B, member 6a;Isoform of Q60854, Serine (or cysteine) peptidase inhibitor, clade B, member 6a (Fragment);Isoform of Q60854, Serine (or cysteine) peptidase inhibitor, clade B, membe	-0.0593091	0.353031		21.9843	21.9249	21.9302	21.9209	21.7828	21.9119	22.0781	21.8981	21.6146	21.8027	21.8558	12	12	12	463	463	463	42598	0	20086	50799000	230
P00405	Cytochrome c oxidase subunit 2	Mtco2	Cytochrome c oxidase subunit 2	-0.0595219	0.169453		25.2504	25.1754	25.0172	25.4976	25.2008	25.3234	25.4467	25.5229	25.1375	24.8763	24.9395	6	6	6	449	449	449	25976	0	32331	500080000	388
Q8R0Y8	Mitochondrial coenzyme A transporter SLC25A42	Slc25a42	Mitochondrial coenzyme A transporter SLC25A42	-0.0598771	0.280132		20.0207	20.096	19.9285	19.826	20.2477	20.0193	19.9649	19.813	19.9161	19.8973	20.2243	4	4	4	242	242	242	3524	0	26556	10953000	90
Q62000	Mimecan	Ogn	Mimecan	-0.0600843	0.120379		19.6572	19.6275	19.8896	20.1268	20.3638	20.039	20.2834	19.9508	20.12	19.4262	19.6724	3	3	3	117	117	117	34012	0	34773	10601000	74
Q3ULJ0;Q3ULJ0-2	Glycerol-3-phosphate dehydrogenase 1-like protein	Gpd1l	Glycerol-3-phosphate dehydrogenase 1-like protein;Isoform of Q3ULJ0, Isoform 2 of Glycerol-3-phosphate dehydrogenase 1-like protein	-0.060238	0.0283559		19.0709	19.4242	18.8686	NaN	19.2761	19.3673	19.8749	19.5162	19.2993	NaN	NaN	6	5	5	239	208	208	38225	0	151	6132800	17
A0A0R3P9C8;Q9DC69	NADH dehydrogenase [ubiquinone] 1 alpha subcomplex subunit 9, mitochondrial	Ndufa9	Isoform of Q9DC69, NADH dehydrogenase [ubiquinone] 1 alpha subcomplex subunit 9, mitochondrial;NADH dehydrogenase [ubiquinone] 1 alpha subcomplex subunit 9, mitochondrial	-0.0602796	0.27683		24.3156	24.3264	24.3693	24.5938	24.7086	24.4715	24.3924	24.4039	24.634	24.2496	24.3397	16	16	16	52	52	52	42121	0	32331	248520000	437
P35564	Calnexin	Canx	Calnexin	-0.0603508	0.145021		21.2208	21.2961	21.0975	20.9347	21.6146	20.7099	20.8855	20.8896	21.2891	21.1046	21.2576	9	9	9	235	235	235	67277	0	59085	24135000	82
P63325;Q3UW83	40S ribosomal protein S10	Rps10	40S ribosomal protein S10;Isoform of P63325, 40S ribosomal protein S10	-0.0606315	0.204842		20.8117	20.6043	20.9787	20.707	21.2193	21.1833	20.8183	20.771	20.9838	20.9112	20.7995	4	4	4	236	236	236	18916	0	42453	20517000	98
Q9CRB9;Q9D9P1;D3Z0L4;S4R238	MICOS complex subunit Mic19	Chchd3	MICOS complex subunit Mic19;Isoform of Q9CRB9, MICOS complex subunit;Isoform of Q9CRB9, MICOS complex subunit (Fragment);Isoform of Q9CRB9, MICOS complex subunit	-0.0608461	0.246271		22.5076	22.7121	22.3947	22.4938	22.2448	22.2978	22.351	22.5113	22.0976	22.4517	22.4932	9	9	9	339	339	339	26334	0	14084	61894000	168
E0CXB2;E9QKZ2;Q91YE6;E0CY46	Importin-9	Ipo9	Isoform of Q91YE6, Importin-9;Isoform of Q91YE6, Importin-9;Importin-9;Isoform of Q91YE6, Importin-9	-0.061049	0.155587		19.2078	19.0042	19.2996	18.617	19.2197	19.1811	18.7759	18.8961	18.8675	19.2403	19.3561	3	3	3	102	102	102	72735	0	42431	5803400	46
P10126;D3YZ68;D3Z3I8	Elongation factor 1-alpha 1	Eef1a1	Elongation factor 1-alpha 1;Isoform of P10126, Elongation factor 1-alpha 1 (Fragment);Isoform of P10126, Elongation factor 1-alpha 1 (Fragment)	-0.0614384	0.185881		25.3921	25.2686	25.6574	25.0993	24.9492	25.3921	25.4222	25.1664	24.9832	25.2356	25.351	16	16	10	513	513	348	50113	0	32331	477950000	762
A2AUC9	Kelch-like protein 41	Klhl41	Kelch-like protein 41	-0.0616158	0.416597		20.126	20.2115	20.2943	20.236	20.3606	20.2485	20.0039	20.1235	20.3412	20.3143	20.1398	7	7	7	205	205	205	68189	0	39871	12842000	94
Q8VDN2	Sodium/potassium-transporting ATPase subunit alpha-1	Atp1a1	Sodium/potassium-transporting ATPase subunit alpha-1	-0.0622928	0.623617		24.9398	24.9802	24.8789	25.0025	24.9036	24.913	24.9634	24.7856	24.7269	24.9568	24.9375	31	31	19	37	37	215	11298	0	32331	341940000	855
Q9CZU6	Citrate synthase, mitochondrial	Cs	Citrate synthase, mitochondrial	-0.0624464	0.310627		25.4635	25.4018	25.3604	25.7873	25.7027	25.3879	25.4319	25.5096	25.5043	25.4845	25.3439	21	21	21	513	513	513	51736	0	32331	515100000	647
P58389	Serine/threonine-protein phosphatase 2A activator	Ppp2r4	Serine/threonine-protein phosphatase 2A activator	-0.0625371	0.337993		20.3875	20.2904	20.5227	20.581	20.4533	20.3119	20.4682	20.3474	20.178	20.2597	20.5563	5	5	5	26	26	26	3671	0	2249	14577000	87
G3UY93;Q9Z1Q9	Valine--tRNA ligase	Vars	Isoform of Q9Z1Q9, Valine--tRNA ligase (Fragment);Valine--tRNA ligase	-0.0635852	0.405907		20.4501	20.4622	20.6126	20.3286	20.5295	20.4658	20.2958	20.2492	20.4471	20.4652	20.5988	9	9	9	12	12	12	14141	0	51911	15092000	100
P54071	Isocitrate dehydrogenase [NADP], mitochondrial	Idh2	Isocitrate dehydrogenase [NADP], mitochondrial	-0.0636489	0.22051		26.6824	26.6752	26.6737	26.8859	26.4781	26.567	26.7053	26.7548	26.1564	26.7028	26.6644	28	28	27	662	662	662	50906	0	32331	1194700000	1299
Q9D0M3-2;Q9D0M3	Cytochrome c1, heme protein, mitochondrial	Cyc1	Isoform of Q9D0M3, Isoform 2 of Cytochrome c1, heme protein, mitochondrial;Cytochrome c1, heme protein, mitochondrial	-0.0648426	0.298001		25.0956	25.2787	25.0174	25.4948	25.014	25.0143	25.0841	25.2099	25.0436	25.0507	25.05	9	9	9	575	575	575	29497	0	32331	452500000	682
D3Z5T2;Q9D0L7-2;Q9D0L7	Armadillo repeat-containing protein 10	Armc10	Isoform of Q9D0L7, Armadillo repeat-containing protein 10;Isoform of Q9D0L7, Isoform 2 of Armadillo repeat-containing protein 10;Armadillo repeat-containing protein 10	-0.0649926	0.219032		18.0629	18.0254	17.9648	18.249	17.7255	17.816	18.0576	17.9253	17.5769	18.1325	17.8525	2	2	2	185	185	185	2581	0	32844	2947800	33
A0A0R4IZW8;O88456;A0A0R4J1C2	Calpain small subunit 1	Capns1	Isoform of O88456, Calpain small subunit 1;Calpain small subunit 1;Isoform of O88456, Calpain small subunit 1	-0.0653322	0.586491		20.7721	20.7933	20.864	20.7951	20.8941	20.8023	20.8558	20.6759	20.5762	20.822	20.8442	8	8	8	601	601	601	28406	0	15582	21405000	183
G3X9M0;Q9ER88;A0A0R4J1B9;Q9ER88-2	28S ribosomal protein S29, mitochondrial	Dap3	Isoform of Q9ER88, 28S ribosomal protein S29, mitochondrial;28S ribosomal protein S29, mitochondrial;Isoform of Q9ER88, 28S ribosomal protein S29, mitochondrial;Isoform of Q9ER88, Isoform 2 of 28S ribosomal protein S29, mitochondrial	-0.0653917	0.317295		20.1407	20.2736	20.2607	20.068	20.2884	20.3275	19.9599	19.9951	20.2002	20.4288	20.2215	5	5	5	182	182	182	45287	0	26067	12748000	89
P97855	Ras GTPase-activating protein-binding protein 1	G3bp1	Ras GTPase-activating protein-binding protein 1	-0.0659377	0.444213		20.2369	20.3482	20.3577	20.2082	20.0371	20.1718	20.2399	20.1057	20.2193	20.0031	20.2356	7	7	7	232	232	232	51828	0	21388	12977000	71
Q9DCW4;A0A0U1RNP5;A0A0N4SVE0;A0A0U1RNR3	Electron transfer flavoprotein subunit beta	Etfb	Electron transfer flavoprotein subunit beta;Isoform of Q9DCW4, Electron transfer flavoprotein subunit beta (Fragment);Predicted gene 45233;Isoform of Q9DCW4, Electron transfer flavoprotein subunit beta (Fragment)	-0.0659608	0.216782		25.2918	25.4192	25.1846	25.6471	25.0344	25.1672	25.2747	25.4675	24.9535	25.2652	25.163	16	16	16	655	655	655	27623	0	32331	427020000	509
Q9D051	Pyruvate dehydrogenase E1 component subunit beta, mitochondrial	Pdhb	Pyruvate dehydrogenase E1 component subunit beta, mitochondrial	-0.0673979	0.331901		25.429	25.4832	25.2983	25.6535	25.1108	25.3383	25.3122	25.3192	25.1969	25.3595	25.4027	19	19	19	657	657	657	38937	0	32331	542970000	1127
Q02053	Ubiquitin-like modifier-activating enzyme 1	Uba1	Ubiquitin-like modifier-activating enzyme 1	-0.0678951	0.660678		23.7775	23.7141	23.9888	23.7881	23.8358	23.8038	23.7786	23.6816	23.662	23.8052	23.8231	30	30	28	44	44	428	11781	0	32331	153790000	654
P62897	Cytochrome c, somatic	Cycs	Cytochrome c, somatic	-0.0684505	0.226765		25.2229	25.1742	24.8796	25.5423	25.1997	24.9635	24.8801	25.2187	25.1736	25.2402	24.9634	11	11	11	59	59	59	11605	0	32331	427040000	586
P14131	40S ribosomal protein S16	Rps16	40S ribosomal protein S16	-0.0691661	0.327888		21.1776	21.1891	21.3165	21.1333	20.9407	21.1502	21.0196	20.82	21.0724	21.2053	21.2929	7	7	7	459	459	459	16445	0	20538	24102000	111
Q921G7;Q6PF96	Electron transfer flavoprotein-ubiquinone oxidoreductase, mitochondrial	Etfdh	Electron transfer flavoprotein-ubiquinone oxidoreductase, mitochondrial;Isoform of Q921G7, Electron transfer flavoprotein-ubiquinone oxidoreductase, mitochondrial	-0.0691977	0.290971		24.7965	25.0128	24.5946	25.1132	24.5676	24.7587	24.6731	24.7634	24.6968	24.7558	24.8011	24	24	24	461	461	461	6809	0	32331	310160000	761
P29758	Ornithine aminotransferase, mitochondrial	Oat	Ornithine aminotransferase, mitochondrial	-0.0697573	0.239084		21.9786	22.0231	22.0792	22.2882	21.9372	21.9134	21.6551	21.784	21.9496	22.2113	22.2344	10	10	10	481	481	481	48354	0	15343	45510000	287
Q9R1Z8	Vinexin	Sorbs3	Vinexin	-0.0697986	0.111473		17.7449	17.9923	17.9367	17.761	17.1793	17.6865	17.969	18.1381	NaN	17.5687	17.6814	2	2	2	4	4	4	82348	52659	60459	2257000	21
A0A0R4J052;G5E8T9;Q99KB8-2;Q99KB8;E9PYA3;E9Q2H8	Hydroxyacylglutathione hydrolase, mitochondrial	Hagh	Isoform of Q99KB8, Hydroxyacylglutathione hydrolase, mitochondrial;Isoform of Q99KB8, Hydroxyacyl glutathione hydrolase;Isoform of Q99KB8, Isoform 2 of Hydroxyacylglutathione hydrolase, mitochondrial;Hydroxyacylglutathione hydrolase, mitochondrial;Isoform	-0.0700993	0.427281		19.5076	19.4638	19.3879	19.5	19.453	19.2282	19.3541	19.13	19.3225	19.4765	19.4835	5	5	5	358	358	358	2892	0	25364	7503600	62
D3YUM1;Q91YT0;D3Z1U9	NADH dehydrogenase [ubiquinone] flavoprotein 1, mitochondrial	Ndufv1	Isoform of Q91YT0, NADH dehydrogenase [ubiquinone] flavoprotein 1, mitochondrial;NADH dehydrogenase [ubiquinone] flavoprotein 1, mitochondrial;Isoform of Q91YT0, NADH dehydrogenase [ubiquinone] flavoprotein 1, mitochondrial	-0.0704615	0.426635		24.6146	24.8082	24.5242	24.8561	24.5007	24.7107	24.6583	24.5022	24.5039	24.646	24.6827	26	26	26	725	725	725	49913	0	32331	278010000	699
Q9CQ54;A0A0U1RPJ5	NADH dehydrogenase [ubiquinone] 1 subunit C2	Ndufc2	NADH dehydrogenase [ubiquinone] 1 subunit C2;Isoform of Q9CQ54, NADH dehydrogenase [ubiquinone] 1 subunit C2	-0.0704974	0.274052		22.0582	22.2067	22.1063	22.4336	21.7579	22.0233	22.0177	22.1152	21.9683	21.8947	22.1399	6	6	6	525	525	525	14164	0	15094	49515000	77
A0A0N4SV66;C0HKE9;C0HKE8;C0HKE7;C0HKE6;C0HKE5;C0HKE4;C0HKE3;C0HKE2;C0HKE1;Q8CGP6;Q8R1M2;Q8CGP7;Q8CGP5;Q8BFU2;Q8CGP4	Histone H2A type 1-H;Histone H2A.J;Histone H2A type 1-K;Histone H2A type 1-F;Histone H2A type 3;Histone H2A	Hist1h2ah;H2afj;Hist1h2ak;Hist1h2af;Hist3h2a;Hist1h2aa	Isoform of Q8R1M2, Histone H2A;Histone H2A type 1-P;Histone H2A type 1-O;Histone H2A type 1-N;Histone H2A type 1-I;Histone H2A type 1-G;Histone H2A type 1-E;Histone H2A type 1-D;Histone H2A type 1-C;Histone H2A type 1-B;Histone H2A type 1-H;Histone H2A.J;H	-0.070916	0.245487		25.8686	26.0247	26.0161	26.0194	26.1008	25.8664	25.6806	25.6118	25.8771	26.2297	26.1596	7	7	2	595	595	143	1366	0	32331	696620000	374
Q8C129	Leucyl-cystinyl aminopeptidase	Lnpep	Leucyl-cystinyl aminopeptidase	-0.0709456	0.0435533		18.7719	18.7568	18.9816	NaN	19.2763	19.0866	18.8404	19.0563	19.2309	18.9035	NaN	6	6	6	86	86	86	1173	0	22397	4904800	38
Q99MN9;E9Q1J7	Propionyl-CoA carboxylase beta chain, mitochondrial	Pccb	Propionyl-CoA carboxylase beta chain, mitochondrial;Isoform of Q99MN9, Propionyl-CoA carboxylase beta chain, mitochondrial	-0.0711503	0.179597		21.2009	21.4135	21.3168	21.9777	21.5273	21.0313	21.4489	21.461	21.3973	21.2344	21.1589	14	14	14	481	481	481	58408	0	62591	29270000	144
Q8BH59	Calcium-binding mitochondrial carrier protein Aralar1	Slc25a12	Calcium-binding mitochondrial carrier protein Aralar1	-0.0712332	0.308172		24.514	24.6827	24.3788	24.9767	24.4541	24.4882	24.5033	24.4916	24.4769	24.5097	24.5743	28	28	25	597	597	554	74569	0	32331	260270000	738
Q9JIQ3	Diablo homolog, mitochondrial	Diablo	Diablo homolog, mitochondrial	-0.0717768	0.146042		18.456	18.1887	18.5287	18.0694	18.7091	18.7815	18.6043	18.3343	18.5388	NaN	18.6462	3	3	3	342	342	342	2682	0	3603	3738700	35
Q9CPP6;D3YTQ8	NADH dehydrogenase [ubiquinone] 1 alpha subcomplex subunit 5	Ndufa5	NADH dehydrogenase [ubiquinone] 1 alpha subcomplex subunit 5;Isoform of Q9CPP6, NADH dehydrogenase (Ubiquinone) 1 alpha subcomplex, 5, isoform CRA_a	-0.0718971	0.0846851		21.9838	21.7969	21.4045	22.5139	22.6109	22.1708	21.5365	21.291	22.593	22.5362	22.0845	8	8	8	698	698	698	1336	0	11252	48040000	124
G3X8S1;Q9CQV7;Q9CQV7-3;Q9CQV7-2;D3Z5K6	Mitochondrial import inner membrane translocase subunit TIM14	Dnajc19	Isoform of Q9CQV7, DnaJ (Hsp40) homolog, subfamily C, member 19, isoform CRA_c;Mitochondrial import inner membrane translocase subunit TIM14;Isoform of Q9CQV7, Isoform 3 of Mitochondrial import inner membrane translocase subunit TIM14;Isoform of Q9CQV7, Is	-0.0722898	0.273077		19.1619	19.2177	18.9101	19.0592	18.9775	19.0769	19.0066	18.7303	18.774	19.162	19.3019	2	2	2	21	21	21	17025	0	35208	5640600	33
Q8CBB6;Q8CGP2;Q8CGP1;Q6ZWY9;Q64525;Q64478;Q64475;P10854;P10853;Q8CGP2-2;Q9D2U9;Q8CGP0;Q64524	Histone H2B;Histone H2B type 1-P;Histone H2B type 1-K;Histone H2B type 1-C/E/G;Histone H2B type 2-B;Histone H2B type 1-H;Histone H2B type 1-B;Histone H2B type 1-M;Histone H2B type 1-F/J/L;Histone H2B type 3-A;Histone H2B type 3-B;Histone H2B type 2-E	Hist1h2br;Hist1h2bp;Hist1h2bk;Hist1h2bc;Hist2h2bb;Hist1h2bh;Hist1h2bb;Hist1h2bm;Hist1h2bf;Hist3h2ba;Hist3h2bb;Hist2h2be	Isoform of P10853, Histone H2B;Histone H2B type 1-P;Histone H2B type 1-K;Histone H2B type 1-C/E/G;Histone H2B type 2-B;Histone H2B type 1-H;Histone H2B type 1-B;Histone H2B type 1-M;Histone H2B type 1-F/J/L;Isoform of Q8CGP2, Isoform 2 of Histone H2B type	-0.073176	0.256939		25.7885	25.6781	26.0458	25.809	25.8483	26.0592	26.028	26.0936	25.6215	25.6422	25.6063	4	4	4	254	254	254	14888	0	25198	735960000	428
Q8BL97-3;Q8BL97-4;Q8BL97-2;Q8BL97	Serine/arginine-rich splicing factor 7	Srsf7	Isoform of Q8BL97, Isoform 3 of Serine/arginine-rich splicing factor 7;Isoform of Q8BL97, Isoform 4 of Serine/arginine-rich splicing factor 7;Isoform of Q8BL97, Isoform 2 of Serine/arginine-rich splicing factor 7;Serine/arginine-rich splicing factor 7	-0.0733141	0.361637		20.1508	20.2298	20.3724	20.2266	20.3127	20.155	20.1185	19.8718	20.1963	20.2315	20.4214	4	4	3	299	299	299	1789	0	18445	12866000	52
Q9Z2I9	Succinyl-CoA ligase [ADP-forming] subunit beta, mitochondrial	Sucla2	Succinate--CoA ligase [ADP-forming] subunit beta, mitochondrial	-0.0733342	0.278037		24.5604	24.6691	24.4274	25.0309	24.4331	24.547	24.5923	24.589	24.3623	24.4881	24.6582	22	22	22	566	566	566	50113	0	32331	273530000	560
P55264-2	Adenosine kinase	Adk	Isoform of P55264, Isoform Short of Adenosine kinase	-0.0734952	0.281639		20.8794	21.2085	21.0303	20.702	20.594	20.9979	20.9515	20.674	20.863	20.778	20.8762	10	10	1	414	414	84	38451	0	77798	20650000	82
P32067;D6RI87;A2AR07	Lupus La protein homolog	Ssb	Lupus La protein homolog;Isoform of P32067, Lupus La protein homolog;Isoform of P32067, Lupus La protein homolog (Fragment)	-0.0748348	0.0576294		18.6671	18.6552	18.7558	18.0906	NaN	NaN	NaN	NaN	18.3626	18.64	18.7802	3	3	3	82	82	82	47756	0	10751	4003200	21
P40336;P40336-2	Vacuolar protein sorting-associated protein 26A	Vps26a	Vacuolar protein sorting-associated protein 26A;Isoform of P40336, Isoform 2 of Vacuolar protein sorting-associated protein 26A	-0.0749039	0.295416		19.8928	19.7187	20.1122	19.7818	19.6455	20.0085	19.7498	19.6032	19.6389	20.0269	19.9064	4	4	4	208	208	208	38113	0	10023	9852600	73
Q8BP40	Lysophosphatidic acid phosphatase type 6	Acp6	Lysophosphatidic acid phosphatase type 6	-0.0750771	0.258451		19.7137	19.7174	19.6086	19.9884	19.8465	19.6101	19.5008	19.4341	19.542	19.8955	19.9894	2	2	2	84	84	84	47624	0	17604	9035500	60
Q9CQB4;Q9D855	Cytochrome b-c1 complex subunit 7	Uqcrb	Isoform of Q9D855, Cytochrome b-c1 complex subunit 7;Cytochrome b-c1 complex subunit 7	-0.0753342	0.277283		24.0603	24.1015	24.0167	24.5483	23.8785	24.0763	23.9539	24.1803	23.9092	23.9766	24.1713	9	9	9	64	64	64	13561	0	13081	189780000	239
Q811U4	Mitofusin-1	Mfn1	Mitofusin-1	-0.0754683	0.28195		18.6528	18.4262	18.4985	18.5913	18.4767	18.7362	18.146	18.3237	18.5812	18.6305	18.7592	5	5	5	101	101	101	83725	0	10863	4006200	21
Q8BMS1	Trifunctional enzyme subunit alpha, mitochondrial;Long-chain enoyl-CoA hydratase;Long chain 3-hydroxyacyl-CoA dehydrogenase	Hadha	Trifunctional enzyme subunit alpha, mitochondrial	-0.0755332	0.539845		27.5725	27.6711	27.4152	27.7485	27.4895	27.506	27.4126	27.4936	27.4543	27.4504	27.6471	52	52	52	738	738	738	82669	0	32331	2272500000	2725
Q9CQR2	40S ribosomal protein S21	Rps21	40S ribosomal protein S21	-0.0759247	0.274722		20.771	20.7457	21.1993	21.0391	21.045	20.7085	20.7029	20.9659	20.6553	21.0822	20.8044	4	4	4	578	578	578	91413	0	98499	22244000	70
Q60714	Long-chain fatty acid transport protein 1	Slc27a1	Long-chain fatty acid transport protein 1	-0.0763517	0.167002		19.859	20.1193	19.4484	20.2474	19.6601	19.7501	19.7217	19.6722	19.3545	19.9866	20.1202	10	10	9	232	232	211	71275	0	85264	9873500	93
Q9CR62;Q5SX46	Mitochondrial 2-oxoglutarate/malate carrier protein	Slc25a11	Mitochondrial 2-oxoglutarate/malate carrier protein;Isoform of Q9CR62, Mitochondrial 2-oxoglutarate/malate carrier protein (Fragment)	-0.0767725	0.295702		23.5634	23.6764	23.4161	23.7844	23.4534	23.3728	23.586	23.7763	23.3495	23.3386	23.2877	13	13	13	475	475	475	34155	0	18628	127240000	358
O08600	Endonuclease G, mitochondrial	Endog	Endonuclease G, mitochondrial	-0.0770395	0.0964964		19.2529	19.1232	19.1979	19.9539	19.8757	19.5676	18.9457	18.6752	19.8941	20.1307	19.4452	7	7	7	32	32	32	3219	0	13403	7752300	36
O35857	Mitochondrial import inner membrane translocase subunit TIM44	Timm44	Mitochondrial import inner membrane translocase subunit TIM44	-0.0774534	0.573038		21.193	21.0753	21.1428	21.0958	21.19	21.2912	20.9838	20.9327	21.0951	21.2783	21.1463	11	11	11	281	281	281	51091	0	65241	25042000	198
A0A1L1SQA2;Q9CQV1	Mitochondrial import inner membrane translocase subunit TIM16	Pam16	Isoform of Q9CQV1, Predicted gene 9803;Mitochondrial import inner membrane translocase subunit TIM16	-0.0786166	0.0608087		18.6618	18.8816	18.7447	19.0461	NaN	18.6754	18.8275	18.7568	18.7741	NaN	18.7711	2	2	2	392	392	392	10723	0	59139	4191600	24
Q8K1M6-3;E9PUD2;Q8K1M6-2;Q8K1M6;Q8K1M6-4	Dynamin-1-like protein	Dnm1l	Isoform of Q8K1M6, Isoform 3 of Dynamin-1-like protein;Isoform of Q8K1M6, Dynamin-1-like protein;Isoform of Q8K1M6, Isoform 2 of Dynamin-1-like protein;Dynamin-1-like protein;Isoform of Q8K1M6, Isoform 4 of Dynamin-1-like protein	-0.0799952	0.395925		22.8523	22.8559	22.8207	22.6926	22.8706	22.9121	22.6806	22.4861	22.6704	22.9672	22.966	19	19	19	415	415	415	7801	0	32331	77428000	363
P50544;B1AR28	Very long-chain specific acyl-CoA dehydrogenase, mitochondrial	Acadvl	Very long-chain specific acyl-CoA dehydrogenase, mitochondrial;Isoform of P50544, Very long-chain-specific acyl-CoA dehydrogenase, mitochondrial	-0.0815646	0.644783		26.6402	26.7789	26.4576	26.7907	26.6911	26.5951	26.484	26.5749	26.5465	26.6136	26.6679	48	48	48	784	784	784	70875	0	32331	1130600000	1576
Q99MN1;Q8R2P8	Lysine--tRNA ligase	Kars	Lysine--tRNA ligase;Isoform of Q99MN1, Lysine--tRNA ligase	-0.0817975	0.257459		19.3301	19.3583	19.4753	18.9201	19.2617	19.3791	19.047	19.0108	19.251	19.1017	19.6177	6	6	6	129	129	129	67839	0	64867	6657300	75
Q8BH95	Enoyl-CoA hydratase, mitochondrial	Echs1	Enoyl-CoA hydratase, mitochondrial	-0.0821403	0.271856		23.8962	23.9202	23.8101	24.4462	24.0002	23.7112	24.0565	23.9361	23.8684	23.8543	23.6941	15	15	15	659	659	659	31474	0	21701	169950000	287
Q11011;E9Q039;F6QYF8;E9Q6F4	Puromycin-sensitive aminopeptidase	Npepps	Puromycin-sensitive aminopeptidase;Isoform of Q11011, Aminopeptidase;Isoform of Q11011, Aminopeptidase (Fragment);Isoform of Q11011, Puromycin-sensitive aminopeptidase	-0.0823807	0.555449		21.3899	21.3453	21.6327	21.6125	21.3682	21.3991	21.2791	21.2675	21.3867	21.4405	21.5042	23	23	23	361	361	361	10332	0	10328	29901000	207
Q91WD5;D3YXT0	NADH dehydrogenase [ubiquinone] iron-sulfur protein 2, mitochondrial	Ndufs2	NADH dehydrogenase [ubiquinone] iron-sulfur protein 2, mitochondrial;Isoform of Q91WD5, NADH dehydrogenase [ubiquinone] iron-sulfur protein 2, mitochondrial	-0.0824799	0.72183		24.1757	24.3353	24.1951	24.4705	24.1963	24.2399	24.1957	24.1936	24.2579	24.2075	24.0768	22	22	22	57	57	57	52625	0	32331	212800000	415
F8VPN4;A0A0G2JGI9;F6XXE6		Agl	Amylo-1,6-glucosidase, 4-alpha-glucanotransferase;Isoform of F8VPN4, Amylo-1,6-glucosidase, 4-alpha-glucanotransferase;Isoform of F8VPN4, Amylo-1,6-glucosidase, 4-alpha-glucanotransferase (Fragment)	-0.0829576	0.277022		22.0759	21.9105	21.9088	22.0707	22.2245	22.1974	21.7596	21.622	22.0947	22.2228	22.2093	24	24	24	226	226	226	17429	0	12145	46663000	273
F8WJ05;Q61702	Inter-alpha-trypsin inhibitor heavy chain H1	Itih1	Isoform of Q61702, Inter-alpha-trypsin inhibitor heavy chain H1;Inter-alpha-trypsin inhibitor heavy chain H1	-0.0839368	0.120779		17.2262	17.1104	18.2463	17.243	17.267	17.146	17.253	NaN	17.1819	16.9612	17.0063	3	3	3	72	72	72	10163	0	17582	1720900	14
P50247	Adenosylhomocysteinase	Ahcy	Adenosylhomocysteinase	-0.0843096	0.583761		20.4945	20.4961	20.6089	20.4504	20.7946	20.5883	20.5032	20.4681	20.3295	20.5219	20.6165	9	9	9	326	326	326	47688	0	31317	17006000	89
Q8CGC7	Bifunctional glutamate/proline--tRNA ligase;Glutamate--tRNA ligase;Proline--tRNA ligase	Eprs	Bifunctional glutamate/proline--tRNA ligase	-0.0843749	0.468685		21.673	21.7329	21.6714	21.6526	21.5587	21.7152	21.4065	21.4111	21.5133	21.8091	21.7746	22	22	22	239	239	239	17008	0	13306	34425000	194
O88441	Metaxin-2	Mtx2	Metaxin-2	-0.0845929	0.157025		22.4156	22.4807	21.8676	23.1017	22.48	22.0749	22.3761	22.0094	22.5808	22.2115	22.4161	9	9	9	665	665	665	29758	0	19434	59257000	165
B7ZNJ1;A0A087WS56;B9EHT6;A0A087WSN6;Q3UHL6;A0A087WR50;P11276	Fibronectin;Anastellin	Fn1	Isoform of P11276, Fibronectin;Isoform of P11276, Fibronectin;Isoform of P11276, Fibronectin;Isoform of P11276, Fibronectin;Isoform of P11276, Fibronectin;Isoform of P11276, Fibronectin;Fibronectin	-0.0846744	0.226444		22.3005	22.2376	22.996	22.1874	22.5096	22.2575	22.4252	22.5668	22.2765	22.1686	22.2134	35	35	35	288	288	288	23972	0	30711	58212000	330
Q91Z53;D6REG4	Glyoxylate reductase/hydroxypyruvate reductase	Grhpr	Glyoxylate reductase/hydroxypyruvate reductase;Isoform of Q91Z53, Glyoxylate reductase/hydroxypyruvate reductase	-0.0847789	0.484358		21.0695	21.0703	21.0617	20.9188	21.2031	21.0636	20.8832	20.7856	21.0303	21.2512	20.9484	8	8	8	457	457	457	35328	0	10858	22384000	122
P70404	Isocitrate dehydrogenase [NAD] subunit gamma 1, mitochondrial	Idh3g	Isocitrate dehydrogenase [NAD] subunit gamma 1, mitochondrial	-0.084926	0.394225		22.6589	22.6527	22.58	22.8121	22.6949	22.5333	22.5244	22.5147	22.2647	22.8054	22.7427	10	10	10	377	377	377	42785	0	27173	72142000	176
A6H611;A0A286YCX4;A0A286YDC5	Mitochondrial intermediate peptidase	Mipep	Mitochondrial intermediate peptidase;Isoform of A6H611, Mitochondrial intermediate peptidase;Isoform of A6H611, Mitochondrial intermediate peptidase	-0.0849712	0.239139		17.5804	17.5151	17.7618	16.8728	NaN	17.6561	17.4608	17.2722	NaN	17.5073	17.3848	2	2	2	56	56	56	80851	54825	70513	1715000	14
Q99JI4	26S proteasome non-ATPase regulatory subunit 6	Psmd6	26S proteasome non-ATPase regulatory subunit 6	-0.0859658	0.263824		19.249	19.1997	19.5978	19.2246	19.0498	19.098	19.3886	19.0253	18.8527	19.0268	19.4592	6	6	6	193	193	193	45536	0	11243	6432500	23
D3Z041;P41216	Long-chain-fatty-acid--CoA ligase 1	Acsl1	Isoform of P41216, Long-chain-fatty-acid--CoA ligase 1;Long-chain-fatty-acid--CoA ligase 1	-0.086548	0.499726		25.4999	25.5942	25.2721	25.571	25.4563	25.372	25.2499	25.2919	25.2603	25.5626	25.5072	35	35	35	546	546	546	78034	0	32331	500840000	983
A0A1B0GSX7;Q6PFD9;B2RQL0;A0A140T8J8	Nuclear pore complex protein Nup98-Nup96;Nuclear pore complex protein Nup98;Nuclear pore complex protein Nup96	Nup98	Isoform of Q6PFD9, Nuclear pore complex protein Nup98-Nup96;Nuclear pore complex protein Nup98-Nup96;Isoform of Q6PFD9, Nuclear pore complex protein Nup98-Nup96;Isoform of Q6PFD9, Nuclear pore complex protein Nup98-Nup96	-0.0874392	0.182059		17.5397	17.5709	17.685	17.5339	17.6769	17.5604	17.5905	NaN	17.5285	17.6142	18.0447	2	2	2	25	25	25	19731	52165	58911	2084600	15
Q60631;B1AT92;Q60631-2	Growth factor receptor-bound protein 2	Grb2	Growth factor receptor-bound protein 2;Isoform of Q60631, Growth factor receptor-bound protein 2;Isoform of Q60631, Isoform 2 of Growth factor receptor-bound protein 2	-0.0874616	0.276348		19.7395	19.5805	19.6986	19.83	19.3532	19.4948	19.5106	19.3558	19.2188	19.6486	19.9095	2	2	2	198	198	198	25238	0	14009	9289700	45
P24270	Catalase	Cat	Catalase	-0.0878559	0.211031		21.6515	21.729	21.9345	22.4131	21.5713	21.5435	21.8013	21.9977	21.4747	21.7289	21.5939	17	17	17	448	448	448	59795	0	11675	38619000	205
Q9ERS2	NADH dehydrogenase [ubiquinone] 1 alpha subcomplex subunit 13	Ndufa13	NADH dehydrogenase [ubiquinone] 1 alpha subcomplex subunit 13	-0.0881019	0.330345		23.5694	23.7349	23.435	24.0734	23.5879	23.5412	23.576	23.3754	23.5205	23.7531	23.6194	11	11	11	653	653	653	16859	0	20366	147000000	286
Q03265;D3Z6F5	ATP synthase subunit alpha, mitochondrial;ATP synthase subunit alpha	Atp5a1	ATP synthase subunit alpha, mitochondrial;Isoform of Q03265, ATP synthase subunit alpha	-0.0887348	0.377445		28.4685	28.5119	28.2848	28.903	28.446	28.4178	28.3217	28.3629	28.3246	28.5126	28.5613	34	34	34	665	665	665	59752	0	32331	4124900000	2238
Q3U4W8;P56399	Ubiquitin carboxyl-terminal hydrolase;Ubiquitin carboxyl-terminal hydrolase 5	Usp5	Isoform of P56399, Ubiquitinyl hydrolase 1;Ubiquitin carboxyl-terminal hydrolase 5	-0.0892061	1.15818		22.4522	22.4066	22.5953	22.5415	22.4988	22.37	22.469	22.3299	22.3928	22.3683	22.381	19	19	19	422	422	422	93354	0	2514	59900000	239
E9Q133;P80318;Q3U0I3;F6Q609	T-complex protein 1 subunit gamma	Cct3	Isoform of P80318, T-complex protein 1 subunit gamma;T-complex protein 1 subunit gamma;Isoform of P80318, T-complex protein 1 subunit gamma;Isoform of P80318, T-complex protein 1 subunit gamma (Fragment)	-0.0898612	0.300509		20.6581	20.5119	20.8003	20.3602	20.9372	20.8368	20.4936	20.3735	20.4833	20.8406	20.7802	11	11	11	316	316	316	56526	0	25828	17534000	120
Q99LT0	Protein dpy-30 homolog	Dpy30	Protein dpy-30 homolog	-0.0899623	0.449365		19.4563	19.297	19.6076	19.462	19.3471	19.5165	19.6268	19.3682	19.1356	19.2235	19.4348	2	2	2	364	364	364	11213	0	39674	7572000	47
Q9DBG5	Perilipin-3	Plin3	Perilipin-3	-0.0901927	0.600904		21.6775	21.7364	21.6997	21.9781	21.9976	21.8711	21.713	21.6177	21.8233	21.8278	21.7009	15	15	15	659	659	659	47262	0	20979	38838000	245
Q91VK1;A0A1Y7VM47;A0A1Y7VIU9;A0A1Y7VKZ4;A0A1Y7VJ43	Basic leucine zipper and W2 domain-containing protein 2	Bzw2	Basic leucine zipper and W2 domain-containing protein 2;Isoform of Q91VK1, Basic leucine zipper and W2 domain-containing protein 2 (Fragment);Isoform of Q91VK1, Basic leucine zipper and W2 domain-containing protein 2 (Fragment);Isoform of Q91VK1, Basic leu	-0.0908222	0.472123		19.0039	18.928	18.9613	19.3135	19.3134	19.1314	18.9717	18.8875	19.1857	19.0201	19.0238	4	4	4	134	134	134	48063	0	62664	6186200	69
P04117	Fatty acid-binding protein, adipocyte	Fabp4	Fatty acid-binding protein, adipocyte	-0.0910344	0.390335		25.0331	24.9538	25.1007	24.743	25.0345	25.0217	24.6808	24.8097	24.852	25.2597	24.8484	13	13	13	735	735	735	1465	0	32331	353670000	460
Q99LC5	Electron transfer flavoprotein subunit alpha, mitochondrial	Etfa	Electron transfer flavoprotein subunit alpha, mitochondrial	-0.0911465	0.695028		25.9066	25.9734	25.7802	26.0702	26.1314	25.8857	25.77	25.9502	25.8308	25.9478	25.835	17	17	17	661	661	661	35009	0	32331	674480000	752
P99029-2;P99029;G3UZJ4;H3BJQ7	Peroxiredoxin-5, mitochondrial	Prdx5	Isoform of P99029, Isoform Cytoplasmic+peroxisomal of Peroxiredoxin-5, mitochondrial;Peroxiredoxin-5, mitochondrial;Isoform of P99029, Peroxiredoxin-5, mitochondrial;Isoform of P99029, Peroxiredoxin-5, mitochondrial	-0.091548	0.383811		25.0292	25.0931	24.8936	25.3077	24.7774	24.858	24.8204	24.8032	24.7501	25.0818	25.0527	12	12	12	741	741	741	17015	0	32331	346030000	461
Q9DCS3;A2A845	Trans-2-enoyl-CoA reductase, mitochondrial	Mecr	Enoyl-[acyl-carrier-protein] reductase, mitochondrial;Isoform of Q9DCS3, Enoyl-[acyl-carrier-protein] reductase, mitochondrial (Fragment)	-0.0921457	0.388535		19.8993	19.8549	19.8668	19.9909	20.3867	20.0029	19.994	19.6657	20.0164	19.93	19.9345	6	6	6	34	34	34	40342	0	81099	11491000	76
Q9Z2Z6	Mitochondrial carnitine/acylcarnitine carrier protein	Slc25a20	Mitochondrial carnitine/acylcarnitine carrier protein	-0.0934532	0.868488		22.6938	22.7133	22.6234	22.8623	22.5209	22.5911	22.6007	22.632	22.5347	22.5126	22.5899	17	17	17	645	645	645	33026	0	20432	76053000	354
P56135;F8WHP8	ATP synthase subunit f, mitochondrial	Atp5j2	ATP synthase subunit f, mitochondrial;Isoform of P56135, ATP synthase subunit f, mitochondrial	-0.0935426	0.300306		24.5396	24.6415	24.4601	25.1741	24.5572	24.5063	24.4672	24.4996	24.421	24.789	24.5878	5	5	5	375	375	375	10344	0	45998	319010000	297
P35979	60S ribosomal protein L12	Rpl12	60S ribosomal protein L12	-0.0937467	0.541595		21.1012	21.0361	21.0082	20.9172	20.81	20.8812	21.0086	20.9256	20.5968	20.821	20.9742	5	5	5	473	473	473	17804	0	53858	21162000	83
A2AQR0;Q64521	Glycerol-3-phosphate dehydrogenase;Glycerol-3-phosphate dehydrogenase, mitochondrial	Gpd2	Isoform of Q64521, Glycerol-3-phosphate dehydrogenase;Glycerol-3-phosphate dehydrogenase, mitochondrial	-0.0938203	0.230253		19.3738	19.2816	19.7023	19.918	19.4187	19.0792	19.5996	19.6424	19.2681	19.0896	19.2426	11	11	11	242	242	242	82829	0	29414	7693300	49
Q8VDQ1;Q3TXN1;Q8VDQ1-2	Prostaglandin reductase 2	Ptgr2	Prostaglandin reductase 2;Isoform of Q8VDQ1, Prostaglandin reductase 2;Isoform of Q8VDQ1, Isoform 2 of Prostaglandin reductase 2	-0.0938981	0.314969		21.3723	21.2314	21.5225	21.9232	21.818	21.5421	21.5312	21.4354	21.64	21.4677	21.2974	10	10	10	479	479	479	38015	0	15076	34003000	191
Q8BWT1	3-ketoacyl-CoA thiolase, mitochondrial	Acaa2	3-ketoacyl-CoA thiolase, mitochondrial	-0.0941137	0.358831		26.9855	27.0232	26.5432	27.0704	26.7094	26.8248	26.5891	26.672	26.6726	26.9952	26.8977	31	31	31	894	894	894	41829	0	32331	1333900000	1758
Q9D881;P19536	Cytochrome c oxidase subunit 5B, mitochondrial	Cox5b	Isoform of P19536, Cytochrome c oxidase subunit 5B, mitochondrial;Cytochrome c oxidase subunit 5B, mitochondrial	-0.0943844	0.680142		24.2944	24.4247	24.3771	24.6078	24.2804	24.2749	24.2954	24.2329	24.1552	24.4148	24.3125	7	7	7	45	45	45	13847	0	64079	239760000	295
P61924	Coatomer subunit zeta-1	Copz1	Coatomer subunit zeta-1	-0.0947568	0.221057		19.098	19.037	19.2557	18.9773	18.513	19.0511	18.715	18.471	18.8575	19.1159	19.3103	2	2	2	209	209	209	20198	0	24429	5409300	35
Q9CQ60;Q8CBG6;D3Z4X1	6-phosphogluconolactonase	Pgls	6-phosphogluconolactonase;Isoform of Q9CQ60, 6-phosphogluconolactonase;Isoform of Q9CQ60, 6-phosphogluconolactonase	-0.095146	0.496531		23.269	23.1463	23.3265	23.3764	23.3101	23.2343	23.0773	22.9472	23.1102	23.312	23.463	10	10	10	665	665	665	27254	0	29438	103630000	223
Q9D6Y9;F6ZHD8;G3UW30	1,4-alpha-glucan-branching enzyme	Gbe1	1,4-alpha-glucan-branching enzyme;Isoform of Q9D6Y9, 1,4-alpha-glucan-branching enzyme;Isoform of Q9D6Y9, 1,4-alpha-glucan-branching enzyme	-0.0952237	0.165438		18.9213	19.1334	18.9441	19.1422	19.0347	19.0173	19.2573	19.0828	NaN	19.2844	19.0932	4	4	4	7	7	7	80363	59595	89022	5526300	43
Q62418-3;Q62418-2;Q62418	Drebrin-like protein	Dbnl	Isoform of Q62418, Isoform 3 of Drebrin-like protein;Isoform of Q62418, Isoform 2 of Drebrin-like protein;Drebrin-like protein	-0.0956588	0.0939595		18.2813	18.2368	18.5942	18.2747	NaN	NaN	18.3408	18.203	NaN	NaN	18.274	2	2	2	83	83	83	48341	56275	76668	3180700	20
Q62219;E9Q1D5;Q62219-5;Q62219-4;Q62219-2;Q62219-3	Transforming growth factor beta-1-induced transcript 1 protein	Tgfb1i1	Transforming growth factor beta-1-induced transcript 1 protein;Isoform of Q62219, Transforming growth factor beta-1-induced transcript 1 protein;Isoform of Q62219, Isoform 5 of Transforming growth factor beta-1-induced transcript 1 protein;Isoform of Q6221	-0.0970844	0.153883		17.9929	17.8749	17.9579	17.6764	NaN	18.0355	17.9184	17.9254	NaN	18.0864	18.1018	3	3	2	115	115	95	501	0	9678	2321900	18
P62827;Q14AA6	GTP-binding nuclear protein Ran	Ran;1700009N14Rik	GTP-binding nuclear protein Ran;GTP-binding nuclear protein Ran	-0.09722	0.451734		21.571	21.3781	21.7284	21.2808	21.3069	21.4	21.3771	21.5134	21.1285	21.4502	21.2657	8	8	5	444	444	324	24423	0	21006	29924000	90
Q7TMF3;A0A0R4J275	NADH dehydrogenase [ubiquinone] 1 alpha subcomplex subunit 12	Ndufa12	NADH dehydrogenase [ubiquinone] 1 alpha subcomplex subunit 12;Isoform of Q7TMF3, NADH dehydrogenase [ubiquinone] 1 alpha subcomplex subunit 12	-0.0976999	0.300576		23.4322	23.5882	23.4584	23.9115	23.048	23.4385	23.4891	23.2774	23.197	23.5551	23.3902	12	12	12	834	834	834	17086	0	24116	129660000	369
P12787	Cytochrome c oxidase subunit 5A, mitochondrial	Cox5a	Cytochrome c oxidase subunit 5A, mitochondrial	-0.0982889	0.637403		25.3499	25.5224	25.4923	25.5541	25.4202	25.3685	25.3621	25.6134	25.2614	25.3526	25.1751	9	9	9	541	541	541	16101	0	32331	480370000	432
Q91X72	Hemopexin	Hpx	Hemopexin	-0.0982929	0.0949025		18.9207	18.486	19.8409	19.1518	NaN	18.2059	19.0785	19.61	18.3839	18.3092	18.1169	6	6	6	174	174	174	51317	0	59017	5015300	36
Q3U0B3	Dehydrogenase/reductase SDR family member 11	Dhrs11	Dehydrogenase/reductase SDR family member 11	-0.0983469	0.310935		18.4697	18.3414	18.5494	18.8412	18.5792	18.809	18.4138	18.458	18.1445	18.8269	18.6567	4	4	4	223	223	223	28274	0	11588	4093700	20
P70349;B0R1E3	Histidine triad nucleotide-binding protein 1	Hint1	Histidine triad nucleotide-binding protein 1;Isoform of P70349, Histidine triad nucleotide-binding protein 1	-0.0986471	0.260701		20.7745	20.51	20.8348	21.4343	20.7565	20.9089	21.0148	20.8908	20.5393	20.7617	20.6492	6	6	6	714	714	714	13777	0	19487	19825000	56
Q6PDL0;A0A1D5RM94	Cytoplasmic dynein 1 light intermediate chain 2	Dync1li2	Cytoplasmic dynein 1 light intermediate chain 2;Isoform of Q6PDL0, Cytoplasmic dynein 1 light intermediate chain 2	-0.0987636	0.124189		17.6536	NaN	18.096	NaN	18.0504	17.8593	17.9762	17.8799	17.7478	NaN	NaN	3	3	3	138	138	138	54218	0	25391	1723100	18
Q9EQ20	Methylmalonate-semialdehyde dehydrogenase [acylating], mitochondrial	Aldh6a1	Methylmalonate-semialdehyde dehydrogenase [acylating], mitochondrial	-0.0998596	0.651713		22.2242	22.2585	22.1318	22.524	22.4246	22.2643	22.2757	22.3309	22.1998	22.0888	22.1284	18	18	18	55	55	55	57915	0	25251	53195000	287
Q922B1	O-acetyl-ADP-ribose deacetylase MACROD1	Macrod1	O-acetyl-ADP-ribose deacetylase MACROD1	-0.0999842	0.55932		21.5459	21.695	21.178	21.6547	21.5609	21.6172	21.4052	21.4914	21.4595	21.4663	21.3875	7	7	7	362	362	362	35294	0	10108	31229000	140
O35972;A0A1B0GQZ1;A0A1B0GSZ9	39S ribosomal protein L23, mitochondrial	Mrpl23	39S ribosomal protein L23, mitochondrial;Isoform of O35972, 39S ribosomal protein L23, mitochondrial;Isoform of O35972, 39S ribosomal protein L23, mitochondrial	-0.100141	0.0961283		18.0917	17.9779	18.0357	18.5205	NaN	18.0042	17.7128	17.8187	18.179	NaN	18.318	2	2	2	205	205	205	17121	0	11421	2755600	26
P53986	Monocarboxylate transporter 1	Slc16a1	Monocarboxylate transporter 1	-0.100142	0.170977		20.0368	20.459	20.4184	20.8345	19.3984	20.1752	20.2758	20.2652	20.1171	19.8426	20.1006	4	4	4	105	105	105	53267	0	13204	12990000	64
A0A0A6YX73;Q8K1M3;P12367;A0A0A6YY28	cAMP-dependent protein kinase type II-alpha regulatory subunit	Prkar2a	Isoform of P12367, cAMP-dependent protein kinase type II-alpha regulatory subunit;Isoform of P12367, Protein kinase, cAMP dependent regulatory, type II alpha;cAMP-dependent protein kinase type II-alpha regulatory subunit;Isoform of P12367, cAMP-dependent p	-0.100188	0.641849		21.553	21.5503	21.6309	21.6423	21.6973	21.7961	21.4661	21.3207	21.5775	21.6087	21.751	6	6	6	266	266	266	43165	0	88343	33341000	172
Q6GT24;D3Z0Y2;O08709	Peroxiredoxin-6	Prdx6	Isoform of O08709, Peroxiredoxin-6;Isoform of O08709, Peroxiredoxin-6;Peroxiredoxin-6	-0.10022	0.459692		22.2583	22.3282	22.3973	22.425	22.1127	22.0213	22.0089	22.2021	21.9486	22.261	22.3639	15	15	15	692	692	692	24826	0	81695	51862000	201
Q9ES83	Blood vessel epicardial substance	Bves	Blood vessel epicardial substance	-0.101401	0.102407		19.4593	19.8193	19.4294	19.9281	18.5231	19.4846	19.6752	19.5588	19.5196	NaN	19.8827	6	6	6	293	293	293	41015	0	20227	7733000	27
P48787;D3YXP5	Troponin I, cardiac muscle	Tnni3	Troponin I, cardiac muscle;Isoform of P48787, Troponin I, cardiac muscle (Fragment)	-0.10153	0.212071		26.1531	26.2386	25.4432	26.2864	25.7448	25.7948	25.6922	25.4864	25.7158	26.1777	26.1376	9	9	9	469	469	469	24258	0	32331	735420000	674
Q3UZA1;Q3UZA1-2	CapZ-interacting protein	Rcsd1	CapZ-interacting protein;Isoform of Q3UZA1, Isoform 2 of CapZ-interacting protein	-0.102031	0.484355		19.461	19.5562	19.6915	19.4818	19.2462	19.4192	19.4523	19.2406	19.1751	19.3708	19.6309	5	5	5	235	235	235	44114	0	6248	7457300	54
P32921-2;P32921	Tryptophan--tRNA ligase, cytoplasmic;T1-TrpRS;T2-TrpRS	Wars	Isoform of P32921, Isoform 2 of Tryptophan--tRNA ligase, cytoplasmic;Tryptophan--tRNA ligase, cytoplasmic	-0.103562	0.268197		20.3637	20.2672	20.1992	20.4046	20.0687	20.0446	19.97	19.722	19.9031	20.5791	20.4311	7	7	7	278	278	278	5364	0	48499	12856000	67
E9QN70;P02469	Laminin subunit beta-1	Lamb1	Isoform of P02469, Laminin subunit beta-1;Laminin subunit beta-1	-0.103726	0.575412		22.7394	22.9465	22.6188	22.8197	22.7556	22.7407	22.5228	22.4292	22.7875	22.7521	22.8403	19	19	19	141	141	141	20244	0	2392	77047000	268
Q62446;A0A1Y7VLK0	Peptidyl-prolyl cis-trans isomerase FKBP3	Fkbp3	Peptidyl-prolyl cis-trans isomerase FKBP3;Isoform of Q62446, Peptidylprolyl isomerase	-0.104571	0.212957		20.8494	20.8374	20.5295	20.71	21.0354	20.9307	20.2685	20.2136	20.8405	21.2398	20.9918	7	7	7	442	442	442	25147	0	53247	19221000	100
Q9CQZ5	NADH dehydrogenase [ubiquinone] 1 alpha subcomplex subunit 6	Ndufa6	NADH dehydrogenase [ubiquinone] 1 alpha subcomplex subunit 6	-0.105283	0.399961		22.7574	23.1279	22.7499	23.2217	22.6558	22.634	22.7456	22.8562	22.6254	22.7818	22.7536	7	7	7	527	527	527	15283	0	38244	78827000	135
P70697	Uroporphyrinogen decarboxylase	Urod	Uroporphyrinogen decarboxylase	-0.10608	0.327831		19.7048	19.1905	19.7317	19.6448	19.5492	19.2045	19.5697	19.3538	19.0744	19.6153	19.3778	6	6	6	313	313	313	40691	0	17054	7751400	46
Q8R1I1	Cytochrome b-c1 complex subunit 9	Uqcr10	Cytochrome b-c1 complex subunit 9	-0.106779	0.177894		20.7972	20.6225	20.4917	21.4595	21.1525	20.9189	20.6795	21.212	20.8023	21.1679	20.1396	2	2	2	375	375	375	74454	0	33317	20523000	72
P47857;P47857-2;P47857-3	ATP-dependent 6-phosphofructokinase, muscle type	Pfkm	ATP-dependent 6-phosphofructokinase, muscle type;Isoform of P47857, Isoform 2 of ATP-dependent 6-phosphofructokinase, muscle type;Isoform of P47857, Isoform 3 of ATP-dependent 6-phosphofructokinase, muscle type	-0.107266	0.681708		23.5642	23.5395	23.3518	23.7501	23.5967	23.5135	23.4095	23.3195	23.3645	23.6598	23.4736	26	26	23	499	499	462	85268	0	32331	126160000	492
D3Z636;Q91VM9	Inorganic pyrophosphatase 2, mitochondrial	Ppa2	Isoform of Q91VM9, Inorganic pyrophosphatase 2, mitochondrial;Inorganic pyrophosphatase 2, mitochondrial	-0.108187	0.677726		20.6491	20.612	20.5206	20.8674	20.9156	20.5507	20.5531	20.4853	20.5683	20.6748	20.607	6	6	6	228	228	228	37985	0	55359	17608000	85
D3YYE1;D3Z7M9;O35381;F6UFG6	Acidic leucine-rich nuclear phosphoprotein 32 family member A	Anp32a	Isoform of O35381, Acidic leucine-rich nuclear phosphoprotein 32 family member A (Fragment);Isoform of O35381, Acidic leucine-rich nuclear phosphoprotein 32 family member A;Acidic leucine-rich nuclear phosphoprotein 32 family member A;Isoform of O35381, Ac	-0.108344	0.564397		22.2981	22.202	22.5702	22.1988	22.5562	22.4218	22.3464	22.0765	22.3633	22.3701	22.1746	7	7	7	434	434	434	22954	0	18942	55761000	163
Q9D7X3;H3BKL8;B1AQF4;Q3V2Y9	Dual specificity protein phosphatase 3	Dusp3	Dual specificity protein phosphatase 3;Isoform of Q9D7X3, Dual-specificity protein phosphatase 3;Isoform of Q9D7X3, Dual-specificity protein phosphatase 3;Isoform of Q9D7X3, Dual-specificity protein phosphatase 3	-0.10881	0.185853		20.4481	20.434	20.2117	20.4515	20.0335	20.4134	20.5151	20.3819	20.2054	20.7075	19.3062	5	5	5	524	524	524	20472	0	10938	13647000	70
P38060	Hydroxymethylglutaryl-CoA lyase, mitochondrial	Hmgcl	Hydroxymethylglutaryl-CoA lyase, mitochondrial	-0.110214	0.253252		21.0806	21.1523	20.9662	21.6535	20.6811	20.7135	20.9695	20.8942	20.5926	21.0802	21.1184	8	8	8	274	274	274	34238	0	84814	23738000	126
P97450;E9QAD6	ATP synthase-coupling factor 6, mitochondrial	Atp5j	ATP synthase-coupling factor 6, mitochondrial;Isoform of P97450, ATP synthase-coupling factor 6, mitochondrial (Fragment)	-0.110961	0.449202		23.4338	23.586	23.6468	23.7208	23.8553	23.2614	23.4368	23.6961	23.2802	23.5366	23.4154	8	8	8	491	491	491	12496	0	30703	132980000	227
Q9DB20	ATP synthase subunit O, mitochondrial	Atp5o	ATP synthase subunit O, mitochondrial	-0.110995	0.687481		25.9342	26.031	25.9036	26.1306	25.8392	25.8889	25.8977	25.9817	25.9151	25.5653	25.8581	12	12	12	624	624	624	23363	0	32331	700500000	638
E9Q6R3;O08547	Vesicle-trafficking protein SEC22b	Sec22b	Isoform of O08547, Vesicle-trafficking protein SEC22b;Vesicle-trafficking protein SEC22b	-0.111151	0.15349		17.6672	17.7791	18.0505	17.1662	18.1218	17.7207	18.125	17.7758	NaN	17.8631	17.8126	2	2	2	157	157	157	18922	0	31086	2387400	17
Q9JKB1;P58321	Ubiquitin carboxyl-terminal hydrolase isozyme L3;Ubiquitin carboxyl-terminal hydrolase isozyme L4	Uchl3;Uchl4	Ubiquitin carboxyl-terminal hydrolase isozyme L3;Ubiquitin carboxyl-terminal hydrolase isozyme L4	-0.111265	0.502066		19.5723	19.2299	19.8173	19.5372	19.326	19.4687	19.2831	19.3623	19.2533	19.4765	19.528	6	6	6	383	383	383	26151	0	17948	7861600	46
P51885	Lumican	Lum	Lumican	-0.111332	0.556785		22.0891	22.0612	22.1659	22.339	22.4552	22.0134	22.1867	21.9449	22.1968	21.9083	22.1431	9	9	5	281	281	18	38265	0	94429	48812000	200
P61089	Ubiquitin-conjugating enzyme E2 N	Ube2n	Ubiquitin-conjugating enzyme E2 N	-0.11184	0.478521		19.8132	19.8247	20.0403	19.9795	19.6839	19.9064	19.7283	19.6051	19.4961	19.9301	20.0546	7	7	7	625	625	625	17138	0	31075	9864100	64
P05201	Aspartate aminotransferase, cytoplasmic	Got1	Aspartate aminotransferase, cytoplasmic	-0.112	0.5317		24.8092	24.8934	24.6049	24.9888	24.7675	24.7112	24.4666	24.4709	24.86	24.8288	24.7929	25	25	25	724	724	724	46247	0	32331	296450000	608
Q9JHS3	Ragulator complex protein LAMTOR2	Lamtor2	Ragulator complex protein LAMTOR2	-0.112009	0.0590553		NaN	19.2348	19.2788	18.9786	18.9933	19.3502	19.2712	NaN	18.9197	19.6111	19.5778	3	3	3	568	568	568	1348	0	36919	6524700	45
P01837;A0A075B5P2	Ig kappa chain C region	Igkc	Ig kappa chain C region;Isoform of P01837, Immunoglobulin kappa constant (Fragment)	-0.112556	0.0897041		20.4051	19.8863	20.9727	20.7125	19.6654	19.6239	20.671	21.5031	19.3447	19.6039	19.3694	5	5	5	632	632	632	11778	0	75354	14415000	63
Q9D023	Mitochondrial pyruvate carrier 2	Mpc2	Mitochondrial pyruvate carrier 2	-0.112748	0.335791		20.7712	20.8272	20.5089	21.2283	20.7373	20.7614	20.7116	21.0682	20.7565	20.4268	20.5018	5	5	4	362	362	362	14286	0	14128	19339000	52
Q91ZA3	Propionyl-CoA carboxylase alpha chain, mitochondrial	Pcca	Propionyl-CoA carboxylase alpha chain, mitochondrial	-0.112865	0.474486		21.5153	21.6493	21.3778	21.8715	21.2438	21.2718	21.3987	21.3924	21.2971	21.4238	21.3648	16	16	16	351	351	351	79921	0	10852	30101000	158
E9Q8T1;A0A140LJ29;A0A1L1SS37;A0A140LHH8		Tacc2	Isoform of Q9JJG0, Transforming acidic coiled-coil-containing protein 2;Isoform of Q9JJG0, Transforming acidic coiled-coil-containing protein 2 (Fragment);Isoform of Q9JJG0, Transforming acidic coiled-coil-containing protein 2 (Fragment);Isoform of Q9JJG0,	-0.113288	0.192225		18.9245	19.0078	18.5568	19.321	19.3388	18.8302	18.439	18.3936	19.12	19.5314	18.9321	4	4	4	34	34	34	30523	0	19367	5335600	23
P52480;A0A1L1SU37	Pyruvate kinase PKM	Pkm	Pyruvate kinase PKM;Isoform of P52480, Pyruvate kinase PKM (Fragment)	-0.113708	0.710446		26.2123	26.2319	26.0092	26.1541	26.0815	26.1955	25.8501	25.8568	26.0499	26.2081	26.2037	33	33	3	601	601	73	57844	0	32331	775740000	1245
P07310	Creatine kinase M-type	Ckm	Creatine kinase M-type	-0.114384	0.634831		26.5524	26.6668	26.4044	26.8142	26.6516	26.5388	26.3683	26.2805	26.5774	26.5833	26.6421	24	24	4	732	732	173	43044	0	32331	1100300000	993
Q9D1C3	Protein preY, mitochondrial	Pyurf	Protein preY, mitochondrial	-0.114449	0.0593654		19.4719	19.1877	19.2777	NaN	19.4331	19.3347	19.6106	19.293	19.2932	NaN	19.1487	2	2	2	473	473	473	12506	0	20457	6447200	34
O35459;F7B227	Delta(3,5)-Delta(2,4)-dienoyl-CoA isomerase, mitochondrial	Ech1	Delta(3,5)-Delta(2,4)-dienoyl-CoA isomerase, mitochondrial;Isoform of O35459, Delta(3,5)-Delta(2,4)-dienoyl-CoA isomerase, mitochondrial (Fragment)	-0.114498	0.298766		23.7023	23.8066	23.4609	24.036	23.2833	23.4359	23.3382	23.4339	23.2066	23.7352	23.8177	14	14	14	566	566	566	36118	0	32331	152270000	464
Q08857	Platelet glycoprotein 4	Cd36	Platelet glycoprotein 4	-0.114737	0.610755		23.4456	23.4951	23.1044	23.6208	23.2696	23.3385	23.1497	23.2183	23.2034	23.383	23.3668	9	9	9	229	229	229	52697	0	18521	110440000	220
P47811-4;P47811-3;P47811	Mitogen-activated protein kinase 14	Mapk14	Isoform of P47811, Isoform 4 of Mitogen-activated protein kinase 14;Isoform of P47811, Isoform 3 of Mitogen-activated protein kinase 14;Mitogen-activated protein kinase 14	-0.114814	0.600976		19.4863	19.3376	19.4823	19.4982	19.3301	19.5881	19.2446	19.1585	19.1843	19.4976	19.6098	5	5	5	318	318	318	32327	0	21438	7847700	58
Q8BK30	NADH dehydrogenase [ubiquinone] flavoprotein 3, mitochondrial	Ndufv3	NADH dehydrogenase [ubiquinone] flavoprotein 3, mitochondrial	-0.11495	0.211162		19.7689	20.3027	20.3369	21.0462	20.5577	19.8227	20.0331	20.298	20.33	20.1241	20.1693	2	1	1	26	163	163	11813	0	21685	13422000	59
Q923D2;A0A0U1RPU7;E9PZC3	Flavin reductase (NADPH)	Blvrb	Flavin reductase (NADPH);Isoform of Q923D2, Flavin reductase (NADPH);Isoform of Q923D2, Flavin reductase (NADPH)	-0.115171	0.173655		19.9854	19.5869	20.3506	20.4903	21.0587	19.9704	20.3936	20.4834	20.054	19.9314	19.7636	7	7	7	592	592	592	22197	0	98712	12928000	78
P43274	Histone H1.4	Hist1h1e	Histone H1.4	-0.115862	0.155621		22.9008	23.0042	22.4628	22.733	22.424	22.2372	21.9951	22.7987	21.9953	22.2816	23.4849	9	4	4	265	151	151	21977	0	50377	69778000	99
Q99KQ4	Nicotinamide phosphoribosyltransferase	Nampt	Nicotinamide phosphoribosyltransferase	-0.116354	0.645646		21.0249	20.9292	20.7684	20.7522	20.9886	20.8829	20.7034	20.5783	20.655	20.9857	20.951	9	9	9	328	328	328	55446	0	43709	19732000	53
Q99LP6	GrpE protein homolog 1, mitochondrial	Grpel1	GrpE protein homolog 1, mitochondrial	-0.116464	0.622438		21.2708	21.2434	21.5063	21.3227	21.0629	21.1044	21.3142	20.9332	21.0889	21.214	21.1261	7	7	7	442	442	442	24307	0	39778	25788000	95
P51881	ADP/ATP translocase 2;ADP/ATP translocase 2, N-terminally processed	Slc25a5	ADP/ATP translocase 2	-0.116858	0.749559		24.5672	24.5012	24.5346	24.5345	24.3639	24.3878	24.3065	24.4113	24.0932	24.5358	24.4765	19	10	10	52	228	228	32931	0	12253	245410000	293
P29699	Alpha-2-HS-glycoprotein	Ahsg	Alpha-2-HS-glycoprotein	-0.117819	0.159513		23.6455	23.1829	24.0884	23.0784	22.702	23.1604	23.5026	23.8237	22.9968	22.6593	22.9765	8	8	8	412	412	412	37325	0	32331	115370000	239
P35235-2;P35235	Tyrosine-protein phosphatase non-receptor type 11	Ptpn11	Isoform of P35235, Isoform 2 of Tyrosine-protein phosphatase non-receptor type 11;Tyrosine-protein phosphatase non-receptor type 11	-0.118793	0.175996		NaN	16.9443	NaN	17.9907	17.113	17.1028	17.0042	NaN	NaN	16.9842	17.0524	3	3	3	62	62	62	68034	0	11234	1447400	20
Q9DBH5	Vesicular integral-membrane protein VIP36	Lman2	Vesicular integral-membrane protein VIP36	-0.119256	0.161436		18.6487	18.8175	18.7916	18.3459	18.666	18.6952	18.8916	18.9633	18.9419	18.5722	NaN	6	6	6	307	307	307	40429	0	11037	4403800	27
Q91VD9	NADH-ubiquinone oxidoreductase 75 kDa subunit, mitochondrial	Ndufs1	NADH-ubiquinone oxidoreductase 75 kDa subunit, mitochondrial	-0.120588	0.59676		25.5945	25.7794	25.623	26.1059	25.5556	25.675	25.6889	25.6192	25.4551	25.6578	25.5875	40	40	38	748	748	713	79776	0	32331	589170000	1200
Q9QZH6;A0A0R4J174;J3KMM6	Evolutionarily conserved signaling intermediate in Toll pathway, mitochondrial	Ecsit	Evolutionarily conserved signaling intermediate in Toll pathway, mitochondrial;Isoform of Q9QZH6, Evolutionarily conserved-signaling intermediate in Toll pathway, mitochondrial;Isoform of Q9QZH6, Evolutionarily conserved-signaling intermediate in Toll path	-0.121567	0.0794791		18.7592	18.973	19.055	NaN	18.7501	19.0213	18.8674	18.8156	NaN	18.7734	18.7787	2	2	2	101	101	101	49798	0	4999	4740200	35
Q9CQR4	Acyl-coenzyme A thioesterase 13;Acyl-coenzyme A thioesterase 13, N-terminally processed	Acot13	Acyl-coenzyme A thioesterase 13	-0.121661	0.431143		22.563	22.6669	22.2764	22.9738	22.3206	22.3285	22.4823	22.3383	22.2536	22.4172	22.5079	7	7	7	693	693	693	15183	0	19516	64592000	170
Q9CR16	Peptidyl-prolyl cis-trans isomerase D	Ppid	Peptidyl-prolyl cis-trans isomerase D	-0.122407	0.142984		18.0728	18.0917	18.1477	18.1469	NaN	17.8714	17.5974	17.2244	17.1942	NaN	18.3265	2	2	2	62	62	62	40742	5184	58018	2147500	21
Q9CQC9	GTP-binding protein SAR1b	Sar1b	GTP-binding protein SAR1b	-0.122697	0.743142		20.5496	20.5282	20.6316	20.2895	20.5714	20.6386	20.5694	20.3736	20.2354	20.5723	20.31	6	6	5	439	439	384	22382	0	17993	15559000	59
Q9JHJ0	Tropomodulin-3	Tmod3	Tropomodulin-3	-0.124874	0.242927		18.2201	18.177	18.4925	17.602	18.5183	18.3397	17.7391	17.8726	17.9061	18.5996	18.383	6	5	5	239	216	216	39502	0	24373	3136400	30
P26040	Ezrin	Ezr	Ezrin	-0.124906	0.815717		20.9413	20.7383	20.9918	20.8796	21.0935	21.1017	21.0102	20.6602	20.8213	20.8155	20.8568	13	8	8	276	184	184	69406	0	56755	20682000	101
Q9D024-2;Q9D024;F7C265;B1AR93;Q9D024-3	Coiled-coil domain-containing protein 47	Ccdc47	Isoform of Q9D024, Isoform 2 of Coiled-coil domain-containing protein 47;Coiled-coil domain-containing protein 47;Isoform of Q9D024, Coiled-coil domain-containing protein 47 (Fragment);Isoform of Q9D024, Coiled-coil domain-containing protein 47 (Fragment);	-0.125134	0.263944		18.6668	18.5896	18.8447	18.8871	18.4554	18.8311	19.0707	18.5808	17.8526	18.623	18.8096	4	4	4	174	174	174	54865	0	18576	4571000	42
Q921T2-3;Q921T2-2;Q921T2;D3YXF8;J3QQ40;Q3UE61;E9PWW2	Torsin-1A-interacting protein 1	Tor1aip1	Isoform of Q921T2, Isoform 3 of Torsin-1A-interacting protein 1;Isoform of Q921T2, Isoform 2 of Torsin-1A-interacting protein 1;Torsin-1A-interacting protein 1;Isoform of Q921T2, Torsin-1A-interacting protein 1 (Fragment);Isoform of Q921T2, Torsin-1A-inter	-0.125766	0.135432		17.3916	17.5001	17.5061	NaN	NaN	17.4235	17.4797	17.6226	NaN	NaN	17.5034	2	2	2	62	62	62	58415	61947	32932	1454400	10
Q6P5F9	Exportin-1	Xpo1	Exportin-1	-0.125875	0.422769		19.9774	19.8894	20.1025	20.1433	19.8401	20.0083	19.7713	19.621	19.5955	20.0182	20.3322	5	5	5	92	92	92	12309	0	46789	10614000	69
Q8K2C6;A0A1Y7VJY8;A0A1Y7VM56	NAD-dependent protein deacylase sirtuin-5, mitochondrial	Sirt5	NAD-dependent protein deacylase sirtuin-5, mitochondrial;Isoform of Q8K2C6, NAD-dependent protein deacylase sirtuin-5, mitochondrial;Isoform of Q8K2C6, NAD-dependent protein deacylase sirtuin-5, mitochondrial	-0.126278	0.504272		19.1762	19.6551	19.0838	19.0917	19.0512	18.9772	19.1324	19.1004	19.1169	18.9911	18.8905	5	5	5	242	242	242	34134	0	16213	6220500	34
Q8K1Z0;F6SFF5	Ubiquinone biosynthesis protein COQ9, mitochondrial	Coq9	Ubiquinone biosynthesis protein COQ9, mitochondrial;Isoform of Q8K1Z0, Ubiquinone biosynthesis protein COQ9, mitochondrial (Fragment)	-0.1263	0.529282		22.5033	22.5398	22.0996	22.8125	22.5664	22.4589	22.5093	22.2008	22.3609	22.3519	22.4292	6	6	6	358	358	358	35082	0	19977	62367000	153
O88844	Isocitrate dehydrogenase [NADP] cytoplasmic	Idh1	Isocitrate dehydrogenase [NADP] cytoplasmic	-0.126549	0.667095		20.8475	20.7896	20.8512	20.6971	20.9189	20.7035	20.4984	20.4298	20.6695	20.8951	20.8808	12	11	11	391	37	37	46674	0	50778	18513000	94
P05202	Aspartate aminotransferase, mitochondrial	Got2	Aspartate aminotransferase, mitochondrial	-0.128781	0.479613		26.0109	26.1044	25.7766	26.3486	25.7306	25.6655	25.7115	25.8129	25.7545	25.9785	25.7959	25	25	25	686	686	686	47411	0	32331	690450000	859
Q8K3J1	NADH dehydrogenase [ubiquinone] iron-sulfur protein 8, mitochondrial	Ndufs8	NADH dehydrogenase [ubiquinone] iron-sulfur protein 8, mitochondrial	-0.130799	0.987593		22.0367	22.2152	21.9254	21.8311	21.9637	21.856	21.8626	21.7159	21.8191	21.9495	21.8556	7	7	7	368	368	368	24038	0	85448	43127000	181
P17563;Q63836;A0A0R4J135;G3UYY2	Selenium-binding protein 1;Selenium-binding protein 2	Selenbp1;Selenbp2	Selenium-binding protein 1;Selenium-binding protein 2;Isoform of Q63836, Selenium-binding protein 2;Isoform of Q63836, Selenium-binding protein 2	-0.131237	0.615588		21.5955	21.4892	21.3002	21.3555	21.6793	21.5515	21.2082	21.1197	21.3614	21.5529	21.5775	12	12	12	407	407	407	52513	0	13974	29984000	165
Q9CY73;Q9CY73-2	39S ribosomal protein L44, mitochondrial	Mrpl44	39S ribosomal protein L44, mitochondrial;Isoform of Q9CY73, Isoform 2 of 39S ribosomal protein L44, mitochondrial	-0.131371	0.968201		19.1137	19.0182	19.1363	19.1422	18.8498	18.9018	18.7828	18.7784	18.8973	18.9996	19.0202	6	6	6	333	333	333	37527	0	38438	5413200	28
P53395	Lipoamide acyltransferase component of branched-chain alpha-keto acid dehydrogenase complex, mitochondrial	Dbt	Lipoamide acyltransferase component of branched-chain alpha-keto acid dehydrogenase complex, mitochondrial	-0.131612	0.798063		24.525	24.5499	24.3206	24.6394	24.3024	24.2075	24.4261	24.3177	24.185	24.2201	24.3137	7	7	7	232	232	232	53246	0	83737	238880000	109
Q8BMJ2	Leucine--tRNA ligase, cytoplasmic	Lars	Leucine--tRNA ligase, cytoplasmic	-0.131786	0.793733		19.0907	18.9206	19.1346	19.3888	19.0377	19.1695	18.9209	18.8287	19.0301	19.153	19.0264	5	5	5	7	7	7	13419	0	37189	5871500	39
D3YU22;Q3UH68;D3YU59;D3Z589;Q3UH68-3;Q3UH68-2	LIM and calponin homology domains-containing protein 1	Limch1	Isoform of Q3UH68, LIM and calponin homology domains-containing protein 1;LIM and calponin homology domains-containing protein 1;Isoform of Q3UH68, LIM and calponin homology domains-containing protein 1 (Fragment);Isoform of Q3UH68, LIM and calponin homolo	-0.131822	0.499413		20.1674	20.2951	19.8614	20.0292	19.841	20.0568	19.7425	19.7627	19.7077	20.1385	20.1987	4	4	4	68	68	68	11957	0	20811	11064000	46
Q9CPU4	Microsomal glutathione S-transferase 3	Mgst3	Microsomal glutathione S-transferase 3	-0.132539	0.107011		18.2779	18.5095	18.0503	19.7103	18.3545	18.5104	18.7346	19.4487	18.5357	18.5846	NaN	3	3	3	255	255	255	16958	0	16706	4627700	20
Q9DBL1;E9Q5L3	Short/branched chain specific acyl-CoA dehydrogenase, mitochondrial	Acadsb	Short/branched chain specific acyl-CoA dehydrogenase, mitochondrial;Isoform of Q9DBL1, Short/branched chain-specific acyl-CoA dehydrogenase, mitochondrial	-0.133813	0.37828		20.1206	20.1862	20.2543	20.82	20.2342	19.815	20.2197	20.1155	20.2061	20.108	19.8734	6	6	6	294	294	294	47874	0	79931	12689000	97
E0CXD9;Q64310;F7CH13	Surfeit locus protein 4	Surf4	Isoform of Q64310, Surfeit locus protein 4;Surfeit locus protein 4;Isoform of Q64310, Surfeit locus protein 4 (Fragment)	-0.134234	0.0445829		20.2167	20.1762	20.3123	19.9973	NaN	NaN	NaN	20.1526	20.0816	20.4873	NaN	2	2	2	378	378	378	95608	0	23546	10558000	21
Q9CQQ7	ATP synthase F(0) complex subunit B1, mitochondrial	Atp5f1	ATP synthase F(0) complex subunit B1, mitochondrial	-0.134261	0.421685		24.7331	24.9011	24.4948	24.9305	24.2654	24.4899	24.4505	24.461	24.2756	24.4793	24.8412	11	11	11	461	461	461	28948	0	1739	279270000	355
D3Z7P3-2;D3Z7P3	Glutaminase kidney isoform, mitochondrial	Gls	Isoform of D3Z7P3, Isoform 2 of Glutaminase kidney isoform, mitochondrial;Glutaminase kidney isoform, mitochondrial	-0.13491	0.0635278		18.5645	18.4081	18.8766	18.281	NaN	18.5989	19.0341	18.8676	18.7964	18.5604	NaN	5	5	5	158	158	158	65994	0	26879	4179400	26
F6U7V1;E9Q401	Ryanodine receptor 2	Ryr2	Isoform of E9Q401, Ryanodine receptor 2;Ryanodine receptor 2	-0.134959	0.533224		24.5933	24.739	24.3367	24.8143	24.7704	24.6684	24.3161	24.2401	24.5943	24.7046	24.7386	106	106	106	341	341	341	56473	0	32331	269100000	1282
P47738;A0A0G2JEU1	Aldehyde dehydrogenase, mitochondrial	Aldh2	Aldehyde dehydrogenase, mitochondrial;Isoform of P47738, Aldehyde dehydrogenase, mitochondrial	-0.135894	0.452112		22.8493	22.8081	22.8983	23.3855	22.645	22.779	22.8099	22.9804	22.5906	22.5309	22.8798	17	16	16	459	443	443	56537	0	21831	82892000	293
P52825	Carnitine O-palmitoyltransferase 2, mitochondrial	Cpt2	Carnitine O-palmitoyltransferase 2, mitochondrial	-0.136603	0.596363		23.9808	24.075	23.6762	24.1188	24.0473	23.7785	23.5768	23.642	23.919	24.0331	23.8765	20	20	20	403	403	403	7398	0	32331	172080000	561
Q3UPH1	Protein PRRC1	Prrc1	Protein PRRC1	-0.136968	0.0999434		18.9833	19.0763	19.3469	18.0744	19.2081	19.2984	NaN	19.0782	19.0472	19.5585	19.7423	2	2	2	99	99	99	46297	0	18443	5823100	37
O08528;E9Q5B5	Hexokinase-2;Hexokinase	Hk2	Hexokinase-2;Isoform of O08528, Hexokinase-2	-0.137593	0.439056		21.8178	21.9672	21.635	22.116	21.7778	21.6402	21.3002	21.5423	21.8774	22.0388	21.6816	20	16	15	288	255	243	10253	0	12287	37398000	195
Q9D7S9	Charged multivesicular body protein 5	Chmp5	Charged multivesicular body protein 5	-0.137647	0.472431		18.9353	18.6626	18.8855	19.0256	18.8295	18.9167	18.6966	18.2706	18.6929	18.9999	19.0311	3	3	3	205	205	205	24575	0	18168	4871100	34
Q59J78	Mimitin, mitochondrial	Ndufaf2	NADH dehydrogenase [ubiquinone] 1 alpha subcomplex assembly factor 2	-0.13778	0.712594		19.2622	19.2844	19.0379	19.3802	18.9936	18.9195	18.8957	18.8815	19.0956	18.9996	19.1702	5	5	5	417	417	417	19628	0	30176	5807200	38
P27612	Phospholipase A-2-activating protein	Plaa	Phospholipase A-2-activating protein	-0.138478	0.596877		18.1399	17.9744	17.9062	18.3828	18.2194	18.1143	17.9714	17.7185	18.2678	17.8869	18.0773	2	2	2	37	37	37	8722	57372	80078	2844900	27
A0A1W2P7X0;E9QMV2;Q4KML4	Costars family protein ABRACL	Abracl	Isoform of Q4KML4, Costars family protein ABRACL (Fragment);Isoform of Q4KML4, Costars family protein ABRACL;Costars family protein ABRACL	-0.138661	0.398626		19.5954	19.647	20.3178	19.9894	19.7416	19.8862	20.0604	19.8941	19.6122	19.6128	19.4417	3	3	3	667	667	667	64374	57241	79641	10009000	42
Q5EBG6	Heat shock protein beta-6	Hspb6	Heat shock protein beta-6	-0.139596	0.330031		22.8838	23.0806	22.6535	23.0036	23.2656	22.992	22.4976	22.3469	23.1184	23.2416	22.9967	8	8	8	79	79	79	17521	0	18023	85992000	235
P23242	Gap junction alpha-1 protein	Gja1	Gap junction alpha-1 protein	-0.140851	0.454522		21.0082	21.3069	20.4304	21.0116	20.7757	20.8873	20.8081	20.5289	20.748	20.8796	20.8479	5	5	5	259	259	259	43004	0	12998	19865000	101
Q9WTP7	GTP:AMP phosphotransferase AK3, mitochondrial	Ak3	GTP:AMP phosphotransferase AK3, mitochondrial	-0.141238	0.862181		20.9713	20.9436	21.2123	21.181	21.1769	20.8852	20.7918	20.7547	21.0021	20.967	21.0871	9	9	9	52	52	52	25426	0	16512	22151000	125
Q9QYG0-2	Protein NDRG2	Ndrg2	Isoform of Q9QYG0, Isoform 2 of Protein NDRG2	-0.141663	0.472821		23.8073	23.799	23.4256	24.1782	23.7417	23.8402	23.7172	23.2717	23.806	23.7538	23.7363	16	16	2	692	692	62	3928	0	32331	147870000	434
Q65CL1	Catenin alpha-3	Ctnna3	Catenin alpha-3	-0.142497	0.722201		20.7623	20.8858	20.5592	20.9927	20.7041	20.6101	20.6789	20.3776	20.5024	20.6948	20.7956	9	8	8	199	187	187	99802	0	11931	17793000	108
Q99M87-3;Q99M87;Q99M87-2	DnaJ homolog subfamily A member 3, mitochondrial	Dnaja3	Isoform of Q99M87, Isoform 3 of DnaJ homolog subfamily A member 3, mitochondrial;DnaJ homolog subfamily A member 3, mitochondrial;Isoform of Q99M87, Isoform 2 of DnaJ homolog subfamily A member 3, mitochondrial	-0.142574	0.688335		19.8683	20.0832	19.8642	19.8985	20.2325	20.0731	19.7978	19.5636	20.0939	19.9138	19.9346	9	9	9	329	329	329	46847	0	54611	10523000	53
O55137	Acyl-coenzyme A thioesterase 1	Acot1	Acyl-coenzyme A thioesterase 1	-0.143051	0.0765337		19.7446	19.5369	19.6024	19.393	NaN	20.0272	19.3252	19.2068	NaN	19.8912	20.1272	12	3	3	406	126	126	46135	0	33625	7746700	38
Q9CZW5	Mitochondrial import receptor subunit TOM70	Tomm70a	Mitochondrial import receptor subunit TOM70	-0.144174	2.1438		19.0057	18.9005	19.073	19.0269	19.0857	18.9509	18.848	18.8045	18.8031	18.9531	18.906	4	4	4	85	85	85	67589	0	12867	5387200	37
O55098	Serine/threonine-protein kinase 10	Stk10	Serine/threonine-protein kinase 10	-0.144803	0.281647		17.8684	17.2526	17.5727	17.3567	NaN	17.4603	17.2705	NaN	NaN	17.6824	17.7723	1	1	1	22	22	22	1119	52743	60701	1611500	21
[truncated: 291 more rows]
