# Supplementary material for: Overexpression of human BAG3P209L in mice causes restrictive cardiomyopathy
Source: Nat Commun. 2021 Jun 11;12:3575. doi: 10.1038/s41467-021-23858-7 (PMC8196106; doi:10.1038/s41467-021-23858-7)
Supplement: Supplementary file 9 — Dataset 6 [file 41467_2021_23858_MOESM9_ESM.xlsx]

## Sheet: SI Table3  5w old mice
Supplementary Table 6. Quantitative proteome analysis from 5 week-old mice. The "protein.txt" MaxQuant output file (available with the raw data as proteomeXchange dataset PXD021165) was loaded into Perseus, data restricted to proteins quantified in at least 4 animals of one genotype (4 valid LFQ values in at least one group) before imputation of missing values and t-test with Benjamini-Hochberg F…
Majority protein IDs	Protein names	Gene names	Fasta headers	log2 (BAG3P209L / Ctrl)	-LOG10(P-value)	Significant	GOBP name	GOMF name	GOCC name	KEGG name	HOMO_1	HOMO_2	HOMO_3	HOMO_4	HOMO_5	HOMO_6	WT_1	WT_2	WT_3	WT_4	WT_5	WT_6	Peptides	Razor + unique peptides	Unique peptides	Sequence coverage [%]	Unique + razor sequence coverage [%]	Unique sequence coverage [%]	Mol. weight [kDa]	Q-value	Score	Intensity	MS/MS count
Q80XB4-2;Q80XB4;E9PZF4;Q80XB4-4;Q80XB4-3;E9Q641	Nebulin-related-anchoring protein	Nrap	Isoform of Q80XB4, Isoform 2 of Nebulin-related-anchoring protein;Nebulin-related-anchoring protein;Isoform of Q80XB4, Nebulin-related-anchoring protein;Isoform of Q80XB4, Isoform 4 of Nebulin-related-anchoring protein;Isoform of Q80XB4, Isoform 3 of Nebul	8.0523	6.87971	+	actin cytoskeleton organization;actin filament-based process;cellular component organization;cellular component organization at cellular level;cellular component organization or biogenesis;cellular component organization or biogenesis at cellular level;cellular process;cytoskeleton organization;organelle organization	actin binding;actinin binding;alpha-actinin binding;binding;cation binding;cytoskeletal protein binding;ion binding;metal ion binding;muscle alpha-actinin binding;protein binding;transition metal ion binding;vinculin binding;zinc ion binding	adherens junction;anchoring junction;cell junction;cell part;cell-cell adherens junction;cell-cell junction;cell-substrate adherens junction;cell-substrate junction;contractile fiber;cytoplasmic part;fascia adherens;intracellular non-membrane-bounded organelle;intracellular organelle;intracellular part;muscle tendon junction;myofibril;non-membrane-bounded organelle;organelle		23.3049	24.439	23.962	23.9802	24.3595	21.0401	15.6025	14.615	15.0873	15.9509	14.7654	16.7509	44	44	44	30.8	30.8	30.8	191.74	0	323.31	135280000	305
Q91Z83	Myosin-7	Myh7	Myosin-7	7.95713	7.83399	+	actin filament-based movement;actin filament-based process;actin-mediated cell contraction;actin-myosin filament sliding;adult heart development;anatomical structure development;anatomical structure morphogenesis;biological regulation;cardiac muscle tissue morphogenesis;cellular component movement;cellular process;developmental process;heart development;metabolic process;multicellular organismal …	actin-dependent ATPase activity;adenyl nucleotide binding;adenyl ribonucleotide binding;ATP binding;ATPase activity;ATPase activity, coupled;binding;catalytic activity;hydrolase activity;hydrolase activity, acting on acid anhydrides;hydrolase activity, acting on acid anhydrides, in phosphorus-containing anhydrides;microfilament motor activity;motor activity;nucleoside-triphosphatase activity;nucl…	actin filament bundle;actomyosin;adherens junction;anchoring junction;cell junction;cell part;cell-substrate adherens junction;cell-substrate junction;contractile fiber;contractile fiber part;cytoplasm;cytoplasmic part;cytoskeletal part;focal adhesion;intracellular non-membrane-bounded organelle;intracellular organelle;intracellular organelle part;intracellular part;macromolecular complex;myofibr…	Tight junction;Viral myocarditis	25.1009	25.3544	26.3159	25.2763	25.4819	23.921	19.0199	NaN	NaN	NaN	NaN	NaN	167	37	31	61.7	19.9	18.1	222.88	0	323.31	399160000	361
Q4U4S6-2;Q4U4S6	Xin actin-binding repeat-containing protein 2	Xirp2	Isoform of Q4U4S6, Isoform 2 of Xin actin-binding repeat-containing protein 2;Xin actin-binding repeat-containing protein 2	6.73946	7.56969	+	actin cytoskeleton organization;actin filament-based process;anatomical structure development;anatomical structure morphogenesis;cardiac muscle tissue morphogenesis;cardiac septum development;cell junction organization;cell-cell junction organization;cellular component organization;cellular component organization at cellular level;cellular component organization or biogenesis;cellular component o…	actinin binding;alpha-actinin binding;binding;cation binding;cytoskeletal protein binding;ion binding;metal ion binding;protein binding;transition metal ion binding;zinc ion binding	cell junction;cell part;contractile fiber part;cytoplasmic part;intracellular part;organelle part;Z disc		23.2808	24.7394	23.138	24.2819	22.456	23.2151	15.9743	NaN	NaN	17.5889	NaN	NaN	62	62	62	23.8	23.8	23.8	371.92	0	323.31	123700000	287
A2AEX8;A2AEX6;P97447;A2AEX7;A2AEY1;A2AEY2;P97447-2	Four and a half LIM domains protein 1	Fhl1	Isoform of P97447, Four and a half LIM domains 1, isoform CRA_b;Isoform of P97447, Four and a half LIM domains protein 1;Four and a half LIM domains protein 1;Isoform of P97447, Four and a half LIM domains protein 1;Isoform of P97447, Four and a half LIM d	5.533	7.152	+	biological regulation;cell differentiation;cellular developmental process;cellular process;developmental process;multicellular organismal development;multicellular organismal process;negative regulation of biological process;negative regulation of cell cycle;negative regulation of cell cycle process;negative regulation of cell growth;negative regulation of cellular process;negative regulation of …	binding;cation binding;ion binding;ion channel binding;metal ion binding;protein binding;transition metal ion binding;zinc ion binding	adherens junction;anchoring junction;cell junction;cell part;cell-substrate adherens junction;cell-substrate junction;cytoplasm;focal adhesion;intracellular membrane-bounded organelle;intracellular organelle;intracellular part;membrane;membrane-bounded organelle;nucleus;organelle;plasma membrane		21.9468	22.1966	21.956	22.723	22.8107	21.5279	NaN	NaN	NaN	NaN	NaN	NaN	3	3	3	10.5	10.5	10.5	33.563	0	32.606	44548000	36
Q9CR42	Ankyrin repeat domain-containing protein 1	Ankrd1	Ankyrin repeat domain-containing protein 1	5.38576	7.9536	+	anatomical structure morphogenesis;biological regulation;cardiac muscle tissue morphogenesis;cell differentiation;cellular developmental process;cellular process;cellular response to abiotic stimulus;cellular response to biotic stimulus;cellular response to chemical stimulus;cellular response to cytokine stimulus;cellular response to drug;cellular response to endogenous stimulus;cellular response…	binding;cytoskeletal protein binding;DNA binding;enzyme binding;histone deacetylase binding;nucleic acid binding;p53 binding;protein binding;protein binding transcription factor activity;RNA polymerase II transcription coactivator activity;RNA polymerase II transcription cofactor activity;RNA polymerase II transcription factor binding;RNA polymerase II transcription factor binding transcription f…	cell part;contractile fiber;contractile fiber part;cytoplasm;cytoplasmic part;cytosol;I band;intracellular membrane-bounded organelle;intracellular non-membrane-bounded organelle;intracellular organelle;intracellular organelle part;intracellular part;macromolecular complex;membrane-bounded organelle;myofibril;non-membrane-bounded organelle;nuclear part;nucleolus;nucleoplasm part;nucleus;organelle…		21.8568	22.1938	21.7941	22.2143	22.3687	21.317	NaN	NaN	NaN	NaN	NaN	NaN	8	8	8	31.7	31.7	31.7	36.003	0	323.31	37989000	33
Q9R0P9	Ubiquitin carboxyl-terminal hydrolase isozyme L1	Uchl1	Ubiquitin carboxyl-terminal hydrolase isozyme L1	5.18379	6.27294	+	adult behavior;adult locomotory behavior;adult walking behavior;anatomical structure development;anatomical structure morphogenesis;axon cargo transport;axon target recognition;axon transport of mitochondrion;axonogenesis;behavior;biological regulation;catabolic process;cell communication;cell development;cell part morphogenesis;cell projection morphogenesis;cell projection organization;cell prol…	adrenergic receptor binding;alpha-2A adrenergic receptor binding;binding;catalytic activity;cysteine-type endopeptidase activity;cysteine-type peptidase activity;endopeptidase activity;exopeptidase activity;G-protein-coupled receptor binding;hydrolase activity;ligase activity;omega peptidase activity;peptidase activity;peptidase activity, acting on L-amino acid peptides;protein binding;receptor b…	axon;cell body;cell part;cell projection;cytoplasm;cytoplasmic part;cytosol;endoplasmic reticulum membrane;endoplasmic reticulum part;extracellular membrane-bounded organelle;extracellular organelle;extracellular region part;extracellular vesicular exosome;intracellular organelle part;intracellular part;membrane;membrane part;membrane-bounded organelle;membrane-bounded vesicle;myelin sheath;neuro…	Parkinson's disease	21.6577	22.1761	22.2289	23.1408	21.8311	20.5728	NaN	NaN	NaN	NaN	NaN	NaN	6	6	6	31.8	31.8	31.8	24.838	0	73.897	40894000	13
BAG3P209L_GFP			BAG3 P209L	4.98759	5.21558	+					24.5226	24.6838	23.6442	24.2113	24.2288	23.1235	19.4876	20.3298	NaN	19.485	NaN	19.6814	21	21	15	37.6	37.6	29.5	88.963	0	323.31	179380000	163
P21981	Protein-glutamine gamma-glutamyltransferase 2	Tgm2	Protein-glutamine gamma-glutamyltransferase 2	4.77378	4.72022	+	activation of phospholipase C activity;activation of phospholipase C activity by G-protein coupled receptor protein signaling pathway coupled to IP3 second messenger;anatomical structure formation involved in morphogenesis;anatomical structure morphogenesis;apoptotic cell clearance;biological regulation;blood vessel remodeling;branching involved in salivary gland morphogenesis;calcium ion homeost…	binding;calcium ion binding;catalytic activity;cation binding;GTP binding;guanyl nucleotide binding;guanyl ribonucleotide binding;ion binding;metal ion binding;nucleotide binding;protein-glutamine gamma-glutamyltransferase activity;purine nucleotide binding;purine ribonucleoside triphosphate binding;purine ribonucleotide binding;ribonucleotide binding;transaminase activity;transferase activity;tr…	adherens junction;anchoring junction;cell junction;cell part;cell-substrate adherens junction;cell-substrate junction;cytoplasm;cytoplasmic part;cytosol;extracellular matrix;extracellular membrane-bounded organelle;extracellular organelle;extracellular region part;extracellular vesicular exosome;focal adhesion;intracellular membrane-bounded organelle;intracellular organelle;intracellular part;int…	Huntington's disease	21.9744	23.1428	23.1593	23.2771	22.6713	22.0621	20.3447	NaN	NaN	18.9106	NaN	NaN	12	12	12	19.8	19.8	19.8	77.06	0	142.49	67721000	115
P16045	Galectin-1	Lgals1	Galectin-1	4.36712	2.60453	+	apoptosis;B cell activation;B cell activation involved in immune response;B cell differentiation;biological adhesion;biological regulation;carbohydrate homeostasis;cell activation;cell activation involved in immune response;cell adhesion;cell death;cell differentiation;cell-cell adhesion;cellular chemical homeostasis;cellular developmental process;cellular glucose homeostasis;cellular homeostasis…	binding;carbohydrate binding;disaccharide binding;galactose binding;galactoside binding;lactose binding;molecular transducer activity;monosaccharide binding;signal transducer activity;sugar binding	cell part;cell surface;cytoplasm;extracellular matrix;extracellular membrane-bounded organelle;extracellular organelle;extracellular region part;extracellular space;extracellular vesicular exosome;intracellular;intracellular membrane-bounded organelle;intracellular organelle;intracellular part;membrane-bounded organelle;membrane-bounded vesicle;nucleus;organelle;proteinaceous extracellular matrix…		22.9759	23.3358	22.9976	23.4444	22.5982	22.1918	21.6934	21.9161	NaN	NaN	NaN	NaN	3	3	3	19.3	19.3	19.3	14.866	0	18.321	97770000	50
Q8C253;P16110	Galectin;Galectin-3	Lgals3	Isoform of P16110, Galectin;Galectin-3	4.35397	2.03306	+	anatomical structure development;biological regulation;cell chemotaxis;cell differentiation;cell migration;cell motility;cellular component movement;cellular component organization;cellular component organization at cellular level;cellular component organization or biogenesis;cellular component organization or biogenesis at cellular level;cellular developmental process;cellular macromolecule meta…	binding;carbohydrate binding;chemoattractant activity;extracellular matrix binding;IgE binding;immunoglobulin binding;laminin binding;protein binding;protein complex binding	cell part;cell surface;cytoplasm;cytoplasmic part;external side of plasma membrane;extracellular matrix;extracellular membrane-bounded organelle;extracellular organelle;extracellular region part;extracellular space;extracellular vesicular exosome;immunological synapse;intracellular membrane-bounded organelle;intracellular organelle;intracellular organelle part;intracellular part;macromolecular co…		24.1054	23.0535	22.2916	23.1517	22.9719	NaN	NaN	NaN	NaN	21.4618	NaN	NaN	4	4	4	19.3	19.3	19.3	27.414	0	6.3193	81430000	7
A0A0A0MQA5;P68368	Tubulin alpha-4A chain	Tuba4a	Isoform of P68368, Tubulin alpha chain (Fragment);Tubulin alpha-4A chain	4.25524	3.18183	+	cellular component assembly;cellular component assembly at cellular level;cellular component organization;cellular component organization at cellular level;cellular component organization or biogenesis;cellular component organization or biogenesis at cellular level;cellular macromolecular complex assembly;cellular macromolecular complex subunit organization;cellular process;cellular protein compl…	binding;catalytic activity;GTP binding;GTPase activity;guanyl nucleotide binding;guanyl ribonucleotide binding;hydrolase activity;hydrolase activity, acting on acid anhydrides;hydrolase activity, acting on acid anhydrides, in phosphorus-containing anhydrides;nucleoside-triphosphatase activity;nucleotide binding;purine nucleotide binding;purine ribonucleoside triphosphate binding;purine ribonucleo…	cell part;cytoplasm;cytoskeletal part;extracellular membrane-bounded organelle;extracellular organelle;extracellular region part;extracellular vesicular exosome;intracellular organelle part;intracellular part;macromolecular complex;membrane-bounded organelle;membrane-bounded vesicle;microtubule;organelle;organelle part;protein complex;vesicle	Gap junction;Pathogenic Escherichia coli infection;Phagosome	20.6016	21.2003	21.5987	21.1522	21.5727	21.5581	NaN	NaN	NaN	NaN	20.7567	NaN	15	4	4	38.8	8.2	8.2	52.793	0	30.74	32404000	34
A2AUC9	Kelch-like protein 41	Klhl41	Kelch-like protein 41	4.16603	8.12678	+	actin cytoskeleton organization;actin filament-based process;actomyosin structure organization;anatomical structure development;anatomical structure formation involved in morphogenesis;biological regulation;cell development;cell differentiation;cellular component assembly;cellular component assembly at cellular level;cellular component assembly involved in morphogenesis;cellular component organiz…		cell part;cell projection;contractile fiber part;Cul3-RING ubiquitin ligase complex;cullin-RING ubiquitin ligase complex;cytoplasm;cytoplasmic part;cytoskeleton;endoplasmic reticulum membrane;endoplasmic reticulum part;intracellular membrane-bounded organelle;intracellular non-membrane-bounded organelle;intracellular organelle;intracellular organelle part;intracellular part;M band;macromolecular …		20.0614	20.2642	20.0395	20.8175	20.8933	20.5935	NaN	NaN	NaN	NaN	NaN	NaN	6	6	6	12.2	12.2	12.2	68.189	0	54.219	12841000	25
F8WIR1;P18242;F6Y6L6	Cathepsin D	Ctsd	Isoform of P18242, Cathepsin D;Cathepsin D;Uncharacterized protein (Fragment)	4.09886	3.86232	+	autophagic vacuole assembly;catabolic process;cellular component assembly;cellular component assembly at cellular level;cellular component organization;cellular component organization at cellular level;cellular component organization or biogenesis;cellular component organization or biogenesis at cellular level;cellular process;macromolecule catabolic process;macromolecule metabolic process;metabo…	aspartic-type endopeptidase activity;aspartic-type peptidase activity;catalytic activity;endopeptidase activity;hydrolase activity;peptidase activity;peptidase activity, acting on L-amino acid peptides	cell part;cytoplasmic membrane-bounded vesicle;cytoplasmic part;cytoplasmic vesicle;extracellular membrane-bounded organelle;extracellular organelle;extracellular region part;extracellular space;extracellular vesicular exosome;intracellular membrane-bounded organelle;intracellular organelle;intracellular part;lysosome;lytic vacuole;melanosome;membrane-bounded organelle;membrane-bounded vesicle;mi…	ko05152;Lysosome	21.3766	20.4996	20.5292	21.3684	20.9764	20.4889	NaN	NaN	NaN	NaN	NaN	19.3999	7	7	7	19.6	19.6	19.6	44.215	0	13.914	19093000	27
P05125	Natriuretic peptides A;Atrial natriuretic factor;Auriculin-B;Auriculin-A;Atriopeptin-1;Atriopeptin-2	Nppa	Natriuretic peptides A	4.04213	2.42027	+	biological regulation;biosynthetic process;cardiac muscle adaptation;cardiac muscle hypertrophy;cardiac muscle hypertrophy in response to stress;cell surface receptor linked signaling pathway;cellular biosynthetic process;cellular chemical homeostasis;cellular homeostasis;cellular ion homeostasis;cellular metabolic process;cellular nitrogen compound biosynthetic process;cellular nitrogen compound…	binding;G-protein-coupled receptor binding;hormone activity;neuropeptide hormone activity;neuropeptide receptor binding;protein binding;receptor binding	cell part;cytoplasm;cytoplasmic part;extracellular region part;extracellular space;intracellular membrane-bounded organelle;intracellular organelle;intracellular part;lysosome;lytic vacuole;mast cell granule;membrane-bounded organelle;nucleus;organelle;perinuclear region of cytoplasm;vacuole	Vascular smooth muscle contraction	24.4002	20.8685	21.1742	22.0392	21.5856	20.7325	NaN	NaN	NaN	NaN	NaN	22.0463	4	4	4	24.3	24.3	24.3	16.572	0	25.288	61757000	31
E9Q5J9		Tpm3	Isoform of P21107, Tropomyosin alpha-3 chain	3.89324	1.82165	+			actin filament bundle;actomyosin;cell cortex part;cell part;cell projection;cell projection part;cortical cytoskeleton;cytoplasm;cytoplasmic part;cytoskeletal part;cytoskeleton;extracellular membrane-bounded organelle;extracellular organelle;extracellular region part;extracellular vesicular exosome;growth cone;intracellular non-membrane-bounded organelle;intracellular organelle;intracellular orga…	Cardiac muscle contraction;Dilated cardiomyopathy;Hypertrophic cardiomyopathy (HCM);Pathways in cancer;Thyroid cancer	23.4299	23.2562	23.0723	22.0467	23.5478	23.7447	23.173	23.6275	NaN	NaN	NaN	NaN	24	7	0	51.9	22.5	0	33.28	0	35.25	157720000	76
E9PWE8;Q3TT92;Q62188	Dihydropyrimidinase-related protein 3	Dpysl3	Isoform of Q62188, Dihydropyrimidinase-related protein 3;Isoform of Q62188, Dihydropyrimidinase-related protein 3;Dihydropyrimidinase-related protein 3	3.82394	4.31937	+	actin crosslink formation;actin cytoskeleton organization;actin filament bundle assembly;actin filament organization;actin filament-based process;anatomical structure development;biological regulation;cell development;cellular component assembly;cellular component assembly at cellular level;cellular component organization;cellular component organization at cellular level;cellular component organi…	binding;carbohydrate binding;catalytic activity;chondroitin sulfate binding;glycosaminoglycan binding;hydrolase activity;hydrolase activity, acting on carbon-nitrogen (but not peptide) bonds;pattern binding;phosphoprotein binding;polysaccharide binding;protein binding;protein domain specific binding;SH3 domain binding	cell body;cell part;cell projection;cell projection part;cytoplasm;cytoplasmic membrane-bounded vesicle;cytoplasmic part;cytoplasmic vesicle;cytoskeletal part;cytosol;exocytic vesicle;extracellular region part;extracellular space;filamentous actin;growth cone;intracellular membrane-bounded organelle;intracellular organelle;intracellular organelle part;intracellular part;lamellipodium;macromolecul…		21.9556	22.3236	22.6471	21.7493	22.1841	20.4285	18.4494	NaN	18.9804	18.7752	17.2012	18.8032	16	16	14	33.4	33.4	31.2	73.884	0	92.409	40296000	78
A1BN54;Q7TPR4	Alpha-actinin-1	Actn1	Isoform of Q7TPR4, Alpha actinin 1a;Alpha-actinin-1	3.73506	2.9176	+	actin crosslink formation;actin cytoskeleton organization;actin filament bundle assembly;actin filament organization;actin filament-based process;biological regulation;cell junction assembly;cell junction organization;cell-substrate junction assembly;cellular component assembly;cellular component assembly at cellular level;cellular component organization;cellular component organization at cellula…	actin binding;actin filament binding;binding;calcium ion binding;cation binding;cytoskeletal protein binding;double-stranded RNA binding;identical protein binding;integrin binding;ion binding;ion channel binding;ligand-dependent nuclear receptor transcription coactivator activity;metal ion binding;nucleic acid binding;protein binding;protein binding transcription factor activity;protein complex b…	actin filament bundle;actomyosin;adherens junction;anchoring junction;brush border;cell cortex part;cell junction;cell part;cell projection;cell projection part;cell-cell adherens junction;cell-cell junction;cell-substrate adherens junction;cell-substrate junction;contractile fiber part;cortical actin cytoskeleton;cortical cytoskeleton;cytoplasm;cytoplasmic membrane-bounded vesicle;cytoplasmic pa…	Adherens junction;Amoebiasis;Arrhythmogenic right ventricular cardiomyopathy (ARVC);Focal adhesion;Leukocyte transendothelial migration;Regulation of actin cytoskeleton;Systemic lupus erythematosus;Tight junction	22.4227	22.7833	22.3639	22.4928	22.0827	21.4239	20.0583	19.358	NaN	20.3415	NaN	19.2196	19	10	7	20.5	11.4	7.6	102.72	0	95.103	51881000	102
D3YU08;B2RQK7;Q8BWB1	Synaptopodin 2-like protein	Synpo2l	Isoform of Q8BWB1, Synaptopodin 2-like protein;Isoform of Q8BWB1, Synaptopodin 2-like protein;Synaptopodin 2-like protein	3.55553	4.80651	+			cell part;contractile fiber part;cytoplasmic part;cytoskeleton;intracellular membrane-bounded organelle;intracellular non-membrane-bounded organelle;intracellular organelle;intracellular part;membrane-bounded organelle;non-membrane-bounded organelle;nucleus;organelle;organelle part;Z disc		22.3344	21.4531	22.4817	21.6512	22.0206	20.3969	18.2646	17.6389	19.4094	18.7058	17.9492	17.0367	13	13	13	31.9	31.9	31.9	79.127	0	323.31	36619000	107
Q62009;Q62009-3;Q62009-4;Q62009-2;Q62009-5	Periostin	Postn	Periostin;Isoform of Q62009, Isoform 3 of Periostin;Isoform of Q62009, Isoform 4 of Periostin;Isoform of Q62009, Isoform 2 of Periostin;Isoform of Q62009, Isoform 5 of Periostin	3.50586	5.05194	+	anatomical structure development;biological adhesion;biological regulation;cell adhesion;cellular component organization;cellular component organization at cellular level;cellular component organization or biogenesis;cellular component organization or biogenesis at cellular level;cellular process;developmental process;extracellular matrix organization;extracellular structure organization;regulati…	binding;carbohydrate binding;cell adhesion molecule binding;glycosaminoglycan binding;heparin binding;pattern binding;polysaccharide binding;protein binding	cell part;cytoplasmic part;extracellular matrix;extracellular region part;extracellular space;Golgi apparatus part;intracellular organelle part;intracellular part;organelle part;proteinaceous extracellular matrix;trans-Golgi network		21.3658	21.725	21.0934	21.7238	22.0929	19.7172	18.0842	17.6006	NaN	NaN	NaN	NaN	16	16	16	24.9	24.9	24.9	93.142	0	153.52	26173000	69
Q99P72;Q99P72-3	Reticulon-4	Rtn4	Reticulon-4;Isoform of Q99P72, Isoform 2 of Reticulon-4	3.36792	3.28099	+	anatomical structure development;anatomical structure morphogenesis;axonal fasciculation;biological regulation;cardiac epithelial to mesenchymal transition;cell migration;cell morphogenesis;cell morphogenesis involved in differentiation;cell motility;cell recognition;cellular component morphogenesis;cellular component movement;cellular component organization;cellular component organization at cel…		cell part;cell projection;cytoplasmic part;endoplasmic reticulum;endoplasmic reticulum part;envelope;extracellular membrane-bounded organelle;extracellular organelle;extracellular region part;extracellular vesicular exosome;integral to endoplasmic reticulum membrane;integral to membrane;integral to organelle membrane;intracellular;intracellular membrane-bounded organelle;intracellular organelle;i…		21.2486	21.8624	21.2506	21.8612	20.5939	20.322	20.4478	NaN	NaN	NaN	NaN	NaN	10	10	10	14.8	14.8	14.8	126.61	0	60.352	25620000	43
A2A6Q8;Q9CZ19;P09541	Myosin light chain 4	Myl4	Isoform of P09541, Myosin light chain 4 (Fragment);Isoform of P09541, Myosin light chain 4;Myosin light chain 4	3.31202	1.11625	+	biological regulation;cardiac muscle contraction;multicellular organismal process;muscle contraction;muscle system process;positive regulation of ATPase activity;positive regulation of catalytic activity;positive regulation of hydrolase activity;positive regulation of molecular function;regulation of ATPase activity;regulation of biological process;regulation of biological quality;regulation of c…	actin binding;actin filament binding;actin monomer binding;binding;calcium ion binding;cation binding;cytoskeletal protein binding;ion binding;metal ion binding;protein binding	A band;cell part;contractile fiber part;cytoplasmic part;cytoskeletal part;intracellular organelle part;intracellular part;macromolecular complex;myosin complex;organelle part;protein complex		24.2523	20.9048	22.9664	22.4983	21.5576	20.7761	NaN	NaN	NaN	20.5966	22.1206	23.5347	11	10	9	63.9	58.1	53.4	21.045	0	174.32	97548000	86
E9QQ93;O70373	Xin actin-binding repeat-containing protein 1	Xirp1	Isoform of O70373, Xin actin-binding repeat-containing protein 1;Xin actin-binding repeat-containing protein 1	3.26504	3.64002	+	actin cytoskeleton organization;actin filament-based process;actomyosin structure organization;anatomical structure development;anatomical structure morphogenesis;biological regulation;cardiac cell development;cardiac muscle cell development;cell development;cellular chemical homeostasis;cellular component organization;cellular component organization at cellular level;cellular component organizat…	binding;cytoskeletal protein binding;filamin binding;protein binding	adherens junction;anchoring junction;cell junction;cell-cell adherens junction;cell-cell contact zone;cell-cell junction;fascia adherens;intercalated disc		20.8453	21.3851	21.3259	20.8321	19.8687	19.719	19.2401	18.1385	NaN	NaN	NaN	NaN	12	12	12	14.3	14.3	14.3	123.69	0	165.75	17832000	34
Q06890;E9Q9B8;E9PUU2;E9PXG5;E9Q8Y5	Clusterin;Clusterin beta chain;Clusterin alpha chain	Clu	Clusterin;Isoform of Q06890, Clusterin (Fragment);Isoform of Q06890, Clusterin (Fragment);Isoform of Q06890, Clusterin (Fragment);Isoform of Q06890, Clusterin (Fragment)	3.24517	3.48226	+	anatomical structure morphogenesis;biological regulation;cell activation;cell morphogenesis;cellular component assembly;cellular component assembly at cellular level;cellular component morphogenesis;cellular component organization;cellular component organization at cellular level;cellular component organization or biogenesis;cellular component organization or biogenesis at cellular level;cellular…	binding;enzyme binding;misfolded protein binding;protein binding;ubiquitin protein ligase binding	blood microparticle;cell part;chromaffin granule;cytoplasm;cytoplasmic membrane-bounded vesicle;cytoplasmic part;cytoplasmic vesicle;cytosol;endoplasmic reticulum;extracellular matrix;extracellular membrane-bounded organelle;extracellular organelle;extracellular region part;extracellular space;extracellular vesicular exosome;high-density lipoprotein particle;intracellular membrane-bounded organel…		22.8334	21.9946	21.4732	21.4709	21.4822	20.0659	NaN	19.7266	NaN	18.6207	NaN	19.6197	12	12	12	26.8	26.8	26.8	51.655	0	218.14	38447000	49
O09131	Glutathione S-transferase omega-1	Gsto1	Glutathione S-transferase omega-1	3.22295	2.96134	+	biological regulation;carboxylic acid metabolic process;catabolic process;cellular catabolic process;cellular ketone metabolic process;cellular metabolic process;cellular process;cellular response to arsenic-containing substance;cellular response to chemical stimulus;cellular response to inorganic substance;cellular response to stimulus;L-ascorbic acid metabolic process;metabolic process;negative…	antioxidant activity;catalytic activity;disulfide oxidoreductase activity;glutathione dehydrogenase (ascorbate) activity;glutathione disulfide oxidoreductase activity;glutathione transferase activity;methylarsonate reductase activity;oxidoreductase activity;oxidoreductase activity, acting on a sulfur group of donors;oxidoreductase activity, acting on a sulfur group of donors, quinone or similar c…	cell part;cytoplasm;cytoplasmic part;cytosol;extracellular membrane-bounded organelle;extracellular organelle;extracellular region part;extracellular vesicular exosome;intracellular part;membrane-bounded organelle;membrane-bounded vesicle;organelle;vesicle	Drug metabolism - cytochrome P450;Glutathione metabolism;Metabolism of xenobiotics by cytochrome P450	20.9543	19.8581	20.8846	20.889	20.7054	20.4473	NaN	NaN	NaN	20.4562	NaN	NaN	4	4	4	15.8	15.8	15.8	27.497	0	29.478	17035000	16
Q9DCD0	6-phosphogluconate dehydrogenase, decarboxylating	Pgd	6-phosphogluconate dehydrogenase, decarboxylating	3.18264	4.38815	+	alcohol biosynthetic process;alcohol catabolic process;alcohol metabolic process;aldonic acid metabolic process;biosynthetic process;carbohydrate biosynthetic process;carbohydrate catabolic process;carbohydrate metabolic process;carboxylic acid metabolic process;catabolic process;cellular biosynthetic process;cellular carbohydrate biosynthetic process;cellular carbohydrate catabolic process;cellu…	binding;catalytic activity;coenzyme binding;cofactor binding;NADP binding;nucleotide binding;oxidoreductase activity;oxidoreductase activity, acting on CH-OH group of donors;oxidoreductase activity, acting on the CH-OH group of donors, NAD or NADP as acceptor;phosphogluconate dehydrogenase (decarboxylating) activity	cell part;cytoplasm;extracellular membrane-bounded organelle;extracellular organelle;extracellular region part;extracellular vesicular exosome;intracellular membrane-bounded organelle;intracellular organelle;intracellular part;membrane-bounded organelle;membrane-bounded vesicle;nucleus;organelle;vesicle	Glutathione metabolism;Pentose phosphate pathway	19.8891	19.3167	19.533	19.6765	20.0733	19.1099	NaN	NaN	NaN	NaN	NaN	NaN	3	3	3	7	7	7	53.247	0	8.5482	7696400	28
Q62167;Q62095;P16381	ATP-dependent RNA helicase DDX3X;ATP-dependent RNA helicase DDX3Y;Putative ATP-dependent RNA helicase Pl10	Ddx3x;Ddx3y;D1Pas1	ATP-dependent RNA helicase DDX3X;ATP-dependent RNA helicase DDX3Y;Putative ATP-dependent RNA helicase Pl10	3.05691	3.03684	+	biological regulation;biosynthetic process;cell differentiation;cellular biosynthetic process;cellular component assembly;cellular component assembly at cellular level;cellular component organization;cellular component organization at cellular level;cellular component organization or biogenesis;cellular component organization or biogenesis at cellular level;cellular developmental process;cellular…	adenyl nucleotide binding;adenyl ribonucleotide binding;ATP binding;ATPase activity;ATPase activity, coupled;ATP-dependent DNA helicase activity;ATP-dependent helicase activity;ATP-dependent RNA helicase activity;binding;catalytic activity;CTPase activity;DNA binding;DNA helicase activity;DNA-dependent ATPase activity;eukaryotic initiation factor 4E binding;GTPase activity;helicase activity;hydro…	cell part;cytoplasm;cytoplasmic part;extracellular membrane-bounded organelle;extracellular organelle;extracellular region part;extracellular vesicular exosome;intracellular membrane-bounded organelle;intracellular non-membrane-bounded organelle;intracellular organelle;intracellular organelle part;intracellular part;macromolecular complex;membrane;membrane-bounded organelle;membrane-bounded vesic…	RIG-I-like receptor signaling pathway	19.4253	20.3259	20.0638	20.0106	20.0321	19.71	NaN	NaN	NaN	18.5266	NaN	NaN	7	7	6	13.9	13.9	12.2	73.101	0	31.937	9688300	27
P08207	Protein S100-A10	S100a10	Protein S100-A10	3.05026	1.48943	+	biological regulation;cellular component assembly;cellular component assembly at cellular level;cellular component organization;cellular component organization at cellular level;cellular component organization or biogenesis;cellular component organization or biogenesis at cellular level;cellular membrane organization;cellular process;establishment of localization;establishment of protein localiza…	binding;calcium ion binding;cation binding;identical protein binding;ion binding;ion channel binding;metal ion binding;protein binding;protein dimerization activity;protein homodimerization activity	cell part;extracellular membrane-bounded organelle;extracellular organelle;extracellular region part;extracellular vesicular exosome;extrinsic to membrane;extrinsic to plasma membrane;membrane part;membrane raft;membrane-bounded organelle;membrane-bounded vesicle;organelle;plasma membrane part;vesicle		23.1082	22.7752	22.8916	22.8295	22.7092	22.022	NaN	21.9746	NaN	NaN	22.3916	22.6474	2	2	2	35.1	35.1	35.1	11.186	0	24.957	83355000	25
P10107	Annexin A1	Anxa1	Annexin A1	3.00781	3.16193	+	acid secretion;alpha-beta T cell activation;alpha-beta T cell differentiation;anatomical structure development;arachidonic acid secretion;biological regulation;carboxylic acid transport;cell activation;cell differentiation;cell migration;cell motility;cell surface receptor linked signaling pathway;cellular component movement;cellular developmental process;cellular macromolecule metabolic process;…	ATPase activity;ATPase activity, coupled;binding;binding, bridging;calcium ion binding;calcium-dependent phospholipid binding;calcium-dependent protein binding;catalytic activity;cation binding;DNA binding;DNA-dependent ATPase activity;double-stranded DNA-dependent ATPase activity;enzyme inhibitor activity;enzyme regulator activity;helicase activity;hydrolase activity;hydrolase activity, acting o…	adherens junction;anchoring junction;basolateral plasma membrane;cell junction;cell part;cell projection;cell surface;cell-substrate adherens junction;cell-substrate junction;cilium;cornified envelope;cytoplasm;cytoplasmic part;cytoskeleton;cytosol;endosome;extracellular membrane-bounded organelle;extracellular organelle;extracellular region part;extracellular space;extracellular vesicular exosom…		21.2596	22.0449	20.3961	21.5199	20.9569	20.1417	19.4131	19.3817	NaN	NaN	NaN	NaN	10	10	9	28.9	28.9	26.9	38.734	0	167.68	24372000	28
Q9R1P1	Proteasome subunit beta type-3	Psmb3	Proteasome subunit beta type-3	2.98415	3.09769	+	catabolic process;cellular catabolic process;cellular macromolecule catabolic process;cellular macromolecule metabolic process;cellular metabolic process;cellular process;macromolecule catabolic process;macromolecule metabolic process;metabolic process;modification-dependent macromolecule catabolic process;modification-dependent protein catabolic process;primary metabolic process;proteasomal prot…	catalytic activity;endopeptidase activity;hydrolase activity;peptidase activity;peptidase activity, acting on L-amino acid peptides;threonine-type endopeptidase activity;threonine-type peptidase activity	actin cytoskeleton;cell part;cytoplasm;cytoplasmic part;cytoskeleton;cytosol;extracellular membrane-bounded organelle;extracellular organelle;extracellular region part;extracellular vesicular exosome;Golgi apparatus;intracellular membrane-bounded organelle;intracellular non-membrane-bounded organelle;intracellular organelle;intracellular part;macromolecular complex;membrane-bounded organelle;memb…	Proteasome	20.3028	20.1179	20.0551	20.3276	20.7031	19.85	NaN	19.5542	NaN	NaN	NaN	NaN	3	3	3	20	20	20	22.965	0	17.294	12353000	22
Q3URD3-4;Q3URD3-3;F6UV57;F6YCM8;F8WIH0;D3Z7V3;H7BX64;Q3URD3-5;Q3URD3-2;Q3URD3	Sarcolemmal membrane-associated protein	Slmap	Isoform of Q3URD3, Isoform 4 of Sarcolemmal membrane-associated protein;Isoform of Q3URD3, Isoform 3 of Sarcolemmal membrane-associated protein;Isoform of Q3URD3, Sarcolemmal membrane-associated protein (Fragment);Isoform of Q3URD3, Sarcolemmal membrane-as	2.96244	2.91832	+	multicellular organismal process;muscle contraction;muscle system process;system process		cell part;contractile fiber part;cytoplasmic part;cytoskeletal part;extracellular region part;extracellular space;integral to membrane;intracellular organelle part;intracellular part;intrinsic to membrane;M band;membrane;membrane part;microtubule organizing center;organelle part;plasma membrane;sarcolemma;Z disc		22.2326	21.3303	21.2874	21.4077	21.217	20.736	19.802	20.3946	NaN	NaN	19.0263	NaN	11	11	11	30.6	30.6	30.6	41.864	0	130.8	30875000	69
Q8BZF8	Phosphoglucomutase-like protein 5	Pgm5	Phosphoglucomutase-like protein 5	2.91122	4.60015	+	biological adhesion;carbohydrate metabolic process;cell adhesion;cellular process;metabolic process;primary metabolic process	binding;cation binding;ion binding;magnesium ion binding;metal ion binding	actin filament bundle;actomyosin;adherens junction;anchoring junction;cell junction;cell part;cell-cell adherens junction;cell-cell contact zone;cell-cell junction;cell-substrate adherens junction;cell-substrate junction;contractile fiber part;costamere;cytoplasmic part;cytoskeletal part;dystrophin-associated glycoprotein complex;focal adhesion;intercalated disc;internal side of plasma membrane;i…		18.5211	19.5424	19.8544	19.1674	19.2732	18.6631	NaN	NaN	NaN	NaN	NaN	NaN	2	2	2	4.6	4.6	4.6	62.219	0	18.951	5614600	24
P48771	Cytochrome c oxidase subunit 7A2, mitochondrial	Cox7a2	Cytochrome c oxidase subunit 7A2, mitochondrial	2.89401	0.98081			catalytic activity;cation transmembrane transporter activity;cytochrome-c oxidase activity;heme-copper terminal oxidase activity;hydrogen ion transmembrane transporter activity;inorganic cation transmembrane transporter activity;ion transmembrane transporter activity;monovalent inorganic cation transmembrane transporter activity;oxidoreductase activity;oxidoreductase activity, acting on a heme gr…	cell part;cytoplasmic part;extracellular membrane-bounded organelle;extracellular organelle;extracellular region part;extracellular vesicular exosome;intracellular membrane-bounded organelle;intracellular organelle;intracellular organelle part;intracellular part;membrane;membrane part;membrane-bounded organelle;membrane-bounded vesicle;mitochondrial inner membrane;mitochondrial membrane;mitochond…	Alzheimer's disease;Cardiac muscle contraction;Huntington's disease;Oxidative phosphorylation;Parkinson's disease	22.8898	22.8905	22.9625	23.1195	23.2156	23.3176	NaN	24.0988	24.0903	NaN	23.0764	NaN	2	2	2	27.7	27.7	27.7	9.2908	0	9.8124	134020000	50
P35385	Heat shock protein beta-7	Hspb7	Heat shock protein beta-7	2.87385	1.69523	+		binding;cytoskeletal protein binding;filamin binding;protein binding	actin cytoskeleton;Cajal body;cell part;cytoplasm;cytoplasmic part;cytoskeleton;intracellular membrane-bounded organelle;intracellular non-membrane-bounded organelle;intracellular organelle;intracellular organelle part;intracellular part;membrane-bounded organelle;mitochondrion;non-membrane-bounded organelle;nuclear body;nuclear part;nucleoplasm part;nucleus;organelle;organelle part		23.0368	20.0347	20.3121	21.7382	21.4462	20.1044	NaN	20.116	NaN	NaN	21.3887	18.998	5	5	5	46.7	46.7	46.7	18.634	0	82.864	36011000	44
Q7TMM9;Q9CWF2	Tubulin beta-2A chain;Tubulin beta-2B chain	Tubb2a;Tubb2b	Tubulin beta-2A chain;Tubulin beta-2B chain	2.87342	4.52031	+	cell migration;cell motility;cellular component assembly;cellular component assembly at cellular level;cellular component movement;cellular component organization;cellular component organization at cellular level;cellular component organization or biogenesis;cellular component organization or biogenesis at cellular level;cellular macromolecular complex assembly;cellular macromolecular complex sub…	binding;catalytic activity;GTP binding;GTPase activity;guanyl nucleotide binding;guanyl ribonucleotide binding;hydrolase activity;hydrolase activity, acting on acid anhydrides;hydrolase activity, acting on acid anhydrides, in phosphorus-containing anhydrides;nucleoside-triphosphatase activity;nucleotide binding;purine nucleotide binding;purine ribonucleoside triphosphate binding;purine ribonucleo…	cell part;cytoplasm;cytoskeletal part;extracellular membrane-bounded organelle;extracellular organelle;extracellular region part;extracellular vesicular exosome;intracellular membrane-bounded organelle;intracellular organelle;intracellular organelle part;intracellular part;macromolecular complex;membrane-bounded organelle;membrane-bounded vesicle;microtubule;nucleus;organelle;organelle part;prote…	Gap junction;Pathogenic Escherichia coli infection;Phagosome	20.3689	20.8523	20.8817	20.5305	20.5903	19.9229	18.6753	NaN	NaN	NaN	NaN	NaN	17	4	3	44.9	10.8	8.1	49.906	0	123.57	14953000	57
Q8VHX6-2;Q8VHX6	Filamin-C	Flnc	Isoform of Q8VHX6, Isoform 2 of Filamin-C;Filamin-C	2.75926	3.50624	+	actin filament-based process;anatomical structure development;cell development;cellular developmental process;cellular process;developmental process;muscle cell development;muscle fiber development;striated muscle cell development	actin binding;ankyrin binding;binding;cytoskeletal protein binding;protein binding	actin cytoskeleton;adherens junction;anchoring junction;cell junction;cell part;cell-substrate adherens junction;cell-substrate junction;contractile fiber part;cytoplasm;cytoplasmic part;cytoskeleton;focal adhesion;intracellular non-membrane-bounded organelle;intracellular organelle;intracellular part;membrane;non-membrane-bounded organelle;organelle;organelle part;plasma membrane;sarcolemma;sarc…	Focal adhesion;MAPK signaling pathway	22.8054	24.0286	24.5487	23.6975	23.2217	22.94	21.9447	18.9109	20.7099	21.3075	21.3835	20.4298	34	34	30	17	17	15.4	287.36	0	323.31	135810000	286
Q8BMK4	Cytoskeleton-associated protein 4	Ckap4	Cytoskeleton-associated protein 4	2.6741	2.48429	+			cell part;cell surface;cytoplasmic part;cytoskeleton;endoplasmic reticulum;endoplasmic reticulum membrane;endoplasmic reticulum part;extracellular membrane-bounded organelle;extracellular organelle;extracellular region part;extracellular vesicular exosome;integral to membrane;intracellular membrane-bounded organelle;intracellular non-membrane-bounded organelle;intracellular organelle;intracellula…	Protein processing in endoplasmic reticulum	23.1138	21.8585	21.4338	22.0521	22.1953	21.0953	19.2709	20.9391	18.8069	20.6155	NaN	19.4993	15	15	15	27.8	27.8	27.8	63.691	0	158.09	50913000	93
Q9QXS1-7;Q9QXS1-16;Q9QXS1-4;Q9QXS1;Q9QXS1-2;Q9QXS1-8;Q9QXS1-6;Q9QXS1-13;Q9QXS1-14;Q9QXS1-3;Q9QXS1-5;Q9QXS1-11;Q9QXS1-12;Q9QXS1-9;Q9QXS1-10;Q9QXS1-15;E9Q3W4	Plectin	Plec	Isoform of Q9QXS1, Isoform PLEC-0,1C,2A of Plectin;Isoform of Q9QXS1, Isoform PLEC-1I of Plectin;Isoform of Q9QXS1, Isoform PLEC-1B,2A of Plectin;Plectin;Isoform of Q9QXS1, Isoform PLEC-1 of Plectin;Isoform of Q9QXS1, Isoform PLEC-0,1C,2A,3A of Plectin;Iso	2.66622	1.99968	+	cell junction assembly;cell junction organization;cell-substrate junction assembly;cellular component assembly;cellular component assembly at cellular level;cellular component organization;cellular component organization at cellular level;cellular component organization or biogenesis;cellular component organization or biogenesis at cellular level;cellular process;hemidesmosome assembly	ankyrin binding;binding;cytoskeletal protein binding;protein binding;structural constituent of muscle;structural molecule activity	adherens junction;anchoring junction;brush border;cell junction;cell part;cell projection;cell-substrate adherens junction;cell-substrate junction;contractile fiber;cytoplasm;cytoplasmic part;cytoskeleton;extracellular membrane-bounded organelle;extracellular organelle;extracellular region part;extracellular vesicular exosome;focal adhesion;hemidesmosome;intermediate filament cytoskeleton;intrace…		21.0213	22.7737	22.8411	22.2979	21.1302	22.0758	22.0105	17.2059	18.9872	20.6781	19.9572	17.3038	43	43	42	11.3	11.3	11.1	520.43	0	160.38	51460000	171
Q8C845;Q9D8Y0	EF-hand domain-containing protein D2	Efhd2	Isoform of Q9D8Y0, EF-hand domain-containing protein D2;EF-hand domain-containing protein D2	2.66447	3.72486	+		binding;calcium ion binding;cation binding;ion binding;metal ion binding	cell part;membrane part;membrane raft		21.444	19.8194	19.7089	21.2264	19.8868	19.0622	17.7419	18.3511	NaN	NaN	NaN	NaN	7	7	7	33.8	33.8	33.8	26.8	0	59.737	13809000	39
P14602;P14602-2;P14602-3;D3YZ06	Heat shock protein beta-1	Hspb1	Heat shock protein beta-1;Isoform of P14602, Isoform B of Heat shock protein beta-1;Isoform of P14602, Isoform C of Heat shock protein beta-1;Isoform of P14602, Heat shock protein beta-1	2.61442	4.38772	+	anatomical structure homeostasis;biological adhesion;biological regulation;cell adhesion;cell surface receptor linked signaling pathway;cell-cell adhesion;cellular process;cellular response to chemical stimulus;cellular response to growth factor stimulus;cellular response to organic substance;cellular response to stimulus;cellular response to vascular endothelial growth factor stimulus;enzyme lin…	binding;enzyme binding;enzyme inhibitor activity;enzyme regulator activity;identical protein binding;kinase binding;kinase inhibitor activity;kinase regulator activity;protein binding;protein kinase binding;protein kinase C binding;protein kinase C inhibitor activity;protein kinase inhibitor activity;protein kinase regulator activity;protein serine/threonine kinase inhibitor activity;small conjug…	adherens junction;anchoring junction;cell junction;cell part;cell-substrate adherens junction;cell-substrate junction;contractile fiber;contractile fiber part;cytoplasm;cytoplasmic part;cytoskeletal part;extracellular membrane-bounded organelle;extracellular organelle;extracellular region part;extracellular space;extracellular vesicular exosome;focal adhesion;intracellular;intracellular membrane-…	Amoebiasis;MAPK signaling pathway;VEGF signaling pathway	27.0514	26.3918	26.0075	26.7193	26.5706	25.5272	22.785	23.7394	24.6034	23.1756	24.6504	23.6276	19	19	19	90.4	90.4	90.4	23.014	0	323.31	921430000	324
Q9JK53	Prolargin	Prelp	Prolargin	2.56943	3.32678	+	aging;cell aging;cellular process;developmental process	binding;carbohydrate binding;extracellular matrix structural constituent;glycosaminoglycan binding;heparin binding;pattern binding;polysaccharide binding;structural molecule activity	extracellular matrix;extracellular membrane-bounded organelle;extracellular organelle;extracellular region part;extracellular vesicular exosome;membrane-bounded organelle;membrane-bounded vesicle;organelle;proteinaceous extracellular matrix;vesicle		20.0477	19.9141	20.5175	20.0756	20.7717	19.5585	19.6183	NaN	NaN	NaN	NaN	NaN	3	3	3	8.2	8.2	8.2	43.292	0	14.815	13123000	35
Q9EQK5;E9Q3X0	Major vault protein	Mvp	Major vault protein;Isoform of Q9EQK5, Major vault protein	2.56605	5.25188	+	biological regulation;cell proliferation;macromolecule metabolic process;metabolic process;negative regulation of biological process;negative regulation of catalytic activity;negative regulation of cellular metabolic process;negative regulation of cellular process;negative regulation of cellular protein metabolic process;negative regulation of kinase activity;negative regulation of macromolecule …	binding;enzyme binding;kinase binding;phosphatase binding;protein binding;protein kinase binding;protein phosphatase binding	cell part;cytoplasm;cytoplasmic part;cytoskeleton;extracellular membrane-bounded organelle;extracellular organelle;extracellular region part;extracellular vesicular exosome;intracellular membrane-bounded organelle;intracellular non-membrane-bounded organelle;intracellular organelle;intracellular part;macromolecular complex;membrane;membrane-bounded organelle;membrane-bounded vesicle;non-membrane-…		20.3777	20.8866	20.1661	20.4633	20.3857	19.4106	18.3352	NaN	NaN	18.2875	NaN	NaN	10	10	10	15.3	15.3	15.3	95.923	0	28.21	13541000	51
O35639;Q3TET3	Annexin A3;Annexin	Anxa3	Annexin A3;Isoform of O35639, Annexin	2.55209	2.32432	+	biological regulation;cell activation;cell activation involved in immune response;cellular component organization;cellular component organization or biogenesis;cellular membrane organization;cellular process;defense response;defense response to bacterium;endocytosis;establishment of localization;establishment of localization in cell;exocytosis;immune effector process;immune system process;leukocy…	binding;calcium ion binding;calcium-dependent phospholipid binding;calcium-dependent protein binding;cation binding;enzyme inhibitor activity;enzyme regulator activity;ion binding;lipase inhibitor activity;lipid binding;metal ion binding;phospholipase A2 inhibitor activity;phospholipase inhibitor activity;phospholipid binding;protein binding	cell part;cytoplasm;cytoplasmic membrane-bounded vesicle;cytoplasmic part;cytoplasmic vesicle;cytoplasmic vesicle membrane;cytoplasmic vesicle part;endocytic vesicle membrane;extracellular membrane-bounded organelle;extracellular organelle;extracellular region part;extracellular vesicular exosome;intracellular membrane-bounded organelle;intracellular organelle;intracellular organelle part;intrace…		21.3968	22.1587	20.8018	21.3984	20.8858	19.5156	NaN	18.6498	19.6804	19.3721	NaN	19.8244	9	9	9	29.4	29.4	29.4	36.384	0	76.434	25824000	58
P68373;P05213	Tubulin alpha-1C chain;Tubulin alpha-1B chain	Tuba1c;Tuba1b	Tubulin alpha-1C chain;Tubulin alpha-1B chain	2.49883	3.26147	+	cellular component assembly;cellular component assembly at cellular level;cellular component organization;cellular component organization at cellular level;cellular component organization or biogenesis;cellular component organization or biogenesis at cellular level;cellular macromolecular complex assembly;cellular macromolecular complex subunit organization;cellular macromolecule metabolic proces…	binding;catalytic activity;double-stranded RNA binding;enzyme binding;GTP binding;GTPase activity;guanyl nucleotide binding;guanyl ribonucleotide binding;hydrolase activity;hydrolase activity, acting on acid anhydrides;hydrolase activity, acting on acid anhydrides, in phosphorus-containing anhydrides;nucleic acid binding;nucleoside-triphosphatase activity;nucleotide binding;protein binding;purine…	cell part;cytoplasmic microtubule;cytoplasmic part;cytoskeletal part;cytosol;extracellular membrane-bounded organelle;extracellular organelle;extracellular region part;extracellular vesicular exosome;intracellular membrane-bounded organelle;intracellular organelle;intracellular organelle part;intracellular part;macromolecular complex;membrane-bounded organelle;membrane-bounded vesicle;microtubule…	Gap junction;Pathogenic Escherichia coli infection;Phagosome	24.345	24.4015	24.6025	24.8247	24.3592	23.8647	22.8143	22.9064	21.449	22.6741	19.8158	21.7449	15	15	0	44.5	44.5	0	49.909	0	323.31	236850000	161
Q99MQ4	Asporin	Aspn	Asporin	2.49762	2.67139	+	anatomical structure development;biological regulation;biomineral tissue development;bone mineralization;developmental process;negative regulation of biological process;negative regulation of biomineral tissue development;negative regulation of cell communication;negative regulation of cellular process;negative regulation of developmental process;negative regulation of multicellular organismal pr…	binding;calcium ion binding;cation binding;ion binding;metal ion binding	extracellular matrix;extracellular region part;proteinaceous extracellular matrix		19.174	19.0651	19.2779	NaN	19.996	18.7479	NaN	18.2677	NaN	NaN	NaN	NaN	3	3	3	11	11	11	42.572	0	17.599	6790000	21
P34884	Macrophage migration inhibitory factor	Mif	Macrophage migration inhibitory factor	2.40647	1.2488	+	aging;biological regulation;biosynthetic process;carboxylic acid biosynthetic process;carboxylic acid metabolic process;cell aging;cell proliferation;cell surface receptor linked signaling pathway;cellular biosynthetic process;cellular component assembly;cellular component organization;cellular component organization or biogenesis;cellular ketone metabolic process;cellular lipid metabolic process…	binding;catalytic activity;chemoattractant activity;cytokine activity;cytokine receptor binding;dopachrome isomerase activity;intramolecular oxidoreductase activity;intramolecular oxidoreductase activity, interconverting keto- and enol-groups;intramolecular oxidoreductase activity, transposing C=C bonds;isomerase activity;phenylpyruvate tautomerase activity;protein binding;receptor binding	cell part;cell surface;cytoplasm;extracellular membrane-bounded organelle;extracellular organelle;extracellular region;extracellular region part;extracellular space;extracellular vesicular exosome;intracellular organelle part;intracellular part;membrane-bounded organelle;membrane-bounded vesicle;myelin sheath;nuclear part;nucleoplasm;organelle;organelle part;vesicle	Phenylalanine metabolism;Tyrosine metabolism	21.3437	20.9706	20.7268	21.2647	20.4224	20.4368	19.727	NaN	NaN	19.8535	20.2665	20.8236	2	2	2	27.8	27.8	27.8	12.504	0	65.352	22174000	41
Q9QVP4	Myosin regulatory light chain 2, atrial isoform	Myl7	Myosin regulatory light chain 2, atrial isoform	2.40074	1.84814	+		binding;calcium ion binding;cation binding;ion binding;metal ion binding	A band;cell part;cell projection;cell projection part;contractile fiber part;cytoplasmic part;cytoskeletal part;dendritic spine;intracellular organelle part;intracellular part;macromolecular complex;myosin complex;neuron projection;neuron spine;organelle part;protein complex	Focal adhesion;Leukocyte transendothelial migration;Regulation of actin cytoskeleton;Tight junction	23.2758	19.9042	21.8022	21.6227	21.4283	19.727	19.402	NaN	NaN	19.3257	NaN	21.4263	8	8	8	62.9	62.9	62.9	19.45	0	233	41511000	68
P00493	Hypoxanthine-guanine phosphoribosyltransferase	Hprt1	Hypoxanthine-guanine phosphoribosyltransferase	2.39961	3.768	+	adenine biosynthetic process;adenine metabolic process;adenine salvage;alcohol metabolic process;amine metabolic process;anatomical structure development;anatomical structure morphogenesis;behavior;benzene-containing compound metabolic process;biological regulation;biosynthetic process;catabolic process;catecholamine metabolic process;catechol-containing compound metabolic process;cell activation…	binding;catalytic activity;cation binding;guanine phosphoribosyltransferase activity;hypoxanthine phosphoribosyltransferase activity;identical protein binding;ion binding;magnesium ion binding;metal ion binding;nucleotide binding;protein binding;protein dimerization activity;protein homodimerization activity;transferase activity;transferase activity, transferring glycosyl groups;transferase activ…	cell part;cytoplasm;cytoplasmic part;cytosol;extracellular membrane-bounded organelle;extracellular organelle;extracellular region part;extracellular vesicular exosome;intracellular part;membrane-bounded organelle;membrane-bounded vesicle;organelle;vesicle	Drug metabolism - other enzymes;Purine metabolism	19.1422	19.9159	20.1203	18.5858	19.6692	18.5034	17.9532	NaN	NaN	NaN	NaN	NaN	5	5	5	25.7	25.7	25.7	24.57	0	13.152	7331900	25
P60229	Eukaryotic translation initiation factor 3 subunit E	Eif3e	Eukaryotic translation initiation factor 3 subunit E	2.3939	3.05432	+	biological regulation;catabolic process;cellular catabolic process;cellular component assembly;cellular component assembly at cellular level;cellular component organization;cellular component organization at cellular level;cellular component organization or biogenesis;cellular component organization or biogenesis at cellular level;cellular macromolecular complex assembly;cellular macromolecular c…	binding;nucleic acid binding;protein binding;protein N-terminus binding;RNA binding;translation factor activity, nucleic acid binding;translation initiation factor activity	cell part;cytoplasm;cytoplasmic part;eukaryotic 43S preinitiation complex;eukaryotic 48S preinitiation complex;eukaryotic translation initiation factor 3 complex;extracellular membrane-bounded organelle;extracellular organelle;extracellular region part;extracellular vesicular exosome;intracellular membrane-bounded organelle;intracellular organelle;intracellular organelle part;intracellular part;m…	Hepatitis C;RNA transport	19.6473	19.5263	19.3371	19.6621	19.526	19.6526	NaN	NaN	NaN	NaN	NaN	NaN	3	3	3	9.2	9.2	9.2	52.22	0	5.4588	7670200	7
Q60854;F8WIV2;E9PYY0;E9Q3Y1;E9Q6X2;E9Q108;E9Q0P9;K7E6F1	Serpin B6	Serpinb6;Serpinb6a	Serpin B6;Isoform of Q60854, Serine (or cysteine) peptidase inhibitor, clade B, member 6a;Isoform of Q60854, Serine (or cysteine) peptidase inhibitor, clade B, member 6a (Fragment);Isoform of Q60854, Serine (or cysteine) peptidase inhibitor, clade B, membe	2.38664	3.65392	+	anatomical structure development;biological regulation;cellular process;cellular response to abiotic stimulus;cellular response to osmotic stress;cellular response to stimulus;cellular response to stress;developmental process;developmental process involved in reproduction;gonad development;multicellular organismal process;negative regulation of catalytic activity;negative regulation of endopeptid…	binding;endopeptidase inhibitor activity;endopeptidase regulator activity;enzyme binding;enzyme inhibitor activity;enzyme regulator activity;peptidase inhibitor activity;peptidase regulator activity;protease binding;protein binding;serine-type endopeptidase inhibitor activity	cell part;cytoplasm;extracellular membrane-bounded organelle;extracellular organelle;extracellular region part;extracellular space;extracellular vesicular exosome;intracellular;intracellular part;macromolecular complex;membrane-bounded organelle;membrane-bounded vesicle;organelle;protein complex;vesicle	Amoebiasis	21.8943	21.9094	21.7428	22.083	22.0557	20.8276	20.0597	19.382	19.3427	19.9145	NaN	19.9222	9	9	9	31.2	31.2	31.2	42.598	0	88.256	38342000	60
Q8BG32;G3UYI4;G3UYL3;G3UYL8;G3UX15	26S proteasome non-ATPase regulatory subunit 11	Psmd11	26S proteasome non-ATPase regulatory subunit 11;Isoform of Q8BG32, 26S proteasome non-ATPase regulatory subunit 11;Isoform of Q8BG32, 26S proteasome non-ATPase regulatory subunit 11;Isoform of Q8BG32, 26S proteasome non-ATPase regulatory subunit 11 (Fragme	2.37034	2.69694	+	catabolic process;cell differentiation;cellular catabolic process;cellular component assembly;cellular component assembly at cellular level;cellular component organization;cellular component organization at cellular level;cellular component organization or biogenesis;cellular component organization or biogenesis at cellular level;cellular developmental process;cellular macromolecular complex asse…		cell part;extracellular membrane-bounded organelle;extracellular organelle;extracellular region part;extracellular vesicular exosome;intracellular membrane-bounded organelle;intracellular organelle;intracellular part;macromolecular complex;membrane;membrane-bounded organelle;membrane-bounded vesicle;nucleus;organelle;proteasome accessory complex;proteasome complex;proteasome regulatory particle;p…	Proteasome	20.1087	19.9078	20.0035	20.0454	20.1523	19.684	19.0401	19.4596	NaN	NaN	NaN	NaN	4	4	4	11.1	11.1	11.1	47.436	0	23.273	11350000	55
Q3UW83;P63325	40S ribosomal protein S10	Rps10	Isoform of P63325, 40S ribosomal protein S10;40S ribosomal protein S10	2.35833	0.793729		cellular component assembly;cellular component assembly at cellular level;cellular component organization;cellular component organization at cellular level;cellular component organization or biogenesis;cellular component organization or biogenesis at cellular level;cellular macromolecular complex assembly;cellular macromolecular complex subunit organization;cellular process;macromolecular complex…	structural constituent of ribosome;structural molecule activity	adherens junction;anchoring junction;cell junction;cell part;cell-substrate adherens junction;cell-substrate junction;cytoplasm;cytosolic small ribosomal subunit;extracellular membrane-bounded organelle;extracellular organelle;extracellular region part;extracellular vesicular exosome;focal adhesion;intracellular non-membrane-bounded organelle;intracellular organelle;intracellular organelle part;i…	Ribosome	22.1776	NaN	21.1033	21.4962	21.9302	21.822	20.784	22.7066	NaN	NaN	NaN	NaN	2	2	2	15.6	15.6	15.6	18.371	0	4.5567	51472000	20
P08228	Superoxide dismutase [Cu-Zn]	Sod1	Superoxide dismutase [Cu-Zn]	2.34529	0.884471		activation of MAPK activity;aging;amine metabolic process;anatomical structure homeostasis;anterograde axon cargo transport;auditory receptor cell stereocilium organization;axon cargo transport;behavior;biological regulation;biosynthetic process;carboxylic acid metabolic process;cation homeostasis;cell aging;cell projection organization;cellular amine metabolic process;cellular amino acid metabol…	antioxidant activity;binding;catalytic activity;cation binding;chaperone binding;copper ion binding;enzyme binding;GTPase binding;identical protein binding;ion binding;metal ion binding;oxidoreductase activity;oxidoreductase activity, acting on superoxide radicals as acceptor;phosphatase binding;protein binding;protein phosphatase 2B binding;protein phosphatase binding;Rac GTPase binding;Ras GTPa…	cell body;cell part;cell projection cytoplasm;cell projection part;cytoplasm;cytoplasmic membrane-bounded vesicle;cytoplasmic part;cytoplasmic vesicle;cytosol;dendrite cytoplasm;dense core granule;extracellular matrix;extracellular membrane-bounded organelle;extracellular organelle;extracellular region part;extracellular space;extracellular vesicular exosome;intracellular membrane-bounded organel…	Amyotrophic lateral sclerosis (ALS);Huntington's disease;Peroxisome;Prion diseases	24.1743	23.2155	23.2684	23.2206	23.81	23.8598	23.057	23.9092	NaN	23.4257	23.463	NaN	7	7	7	39	39	39	15.942	0	40.453	175820000	38
P35564	Calnexin	Canx	Calnexin	2.3339	1.65057	+	aging;cellular component organization;cellular component organization or biogenesis;cellular macromolecule metabolic process;cellular membrane organization;cellular metabolic process;cellular process;cellular protein metabolic process;chaperone-mediated protein folding;clathrin-mediated endocytosis;developmental process;endocytosis;establishment of localization;macromolecule metabolic process;mem…	binding;calcium ion binding;carbohydrate binding;cation binding;ion binding;metal ion binding	axon;cell body;cell part;cell projection;cell projection cytoplasm;cell projection part;cytoplasmic membrane-bounded vesicle;cytoplasmic part;cytoplasmic vesicle;dendrite cytoplasm;dendritic spine;endoplasmic reticulum;endoplasmic reticulum membrane;endoplasmic reticulum part;ER-mitochondrion membrane contact site;extracellular membrane-bounded organelle;extracellular organelle;extracellular regi…	Antigen processing and presentation;Phagosome;Protein processing in endoplasmic reticulum	20.0063	20.5353	NaN	19.8956	19.4483	20.7494	NaN	NaN	18.3948	19.2339	NaN	NaN	6	6	6	10	10	10	67.277	0	21.617	14008000	14
P62702	40S ribosomal protein S4, X isoform	Rps4x	40S ribosomal protein S4, X isoform	2.32256	1.78107	+	biological regulation;biosynthetic process;cellular biosynthetic process;cellular macromolecule biosynthetic process;cellular macromolecule metabolic process;cellular metabolic process;cellular process;cellular protein metabolic process;developmental process;macromolecule biosynthetic process;macromolecule metabolic process;metabolic process;multicellular organismal development;multicellular orga…	binding;nucleic acid binding;RNA binding;rRNA binding;structural constituent of ribosome;structural molecule activity	adherens junction;anchoring junction;cell junction;cell part;cell-substrate adherens junction;cell-substrate junction;cytoplasmic part;extracellular membrane-bounded organelle;extracellular organelle;extracellular region part;extracellular vesicular exosome;focal adhesion;intracellular membrane-bounded organelle;intracellular non-membrane-bounded organelle;intracellular organelle;intracellular or…	Ribosome	20.2745	19.9439	19.872	20.2154	19.9446	19.7881	NaN	19.4515	20.6749	NaN	NaN	NaN	6	6	6	19.4	19.4	19.4	29.597	0	19.541	13283000	29
A0A1C7CYU3;Q02819;A0A1B0GR41	Nucleobindin-1	Nucb1	Isoform of Q02819, Nucleobindin 1, isoform CRA_b;Nucleobindin-1;Isoform of Q02819, Nucleobindin-1 (Fragment)	2.31209	2.64632	+		binding;calcium ion binding;cation binding;DNA binding;ion binding;metal ion binding;nucleic acid binding	cell part;cytoplasmic part;cytoskeleton;endoplasmic reticulum-Golgi intermediate compartment;extracellular membrane-bounded organelle;extracellular organelle;extracellular region part;extracellular space;extracellular vesicular exosome;Golgi apparatus;intracellular membrane-bounded organelle;intracellular non-membrane-bounded organelle;intracellular organelle;intracellular part;membrane;membrane-…		19.8532	18.8283	18.6726	19.4381	19.3572	18.8093	18.4851	NaN	NaN	NaN	NaN	NaN	6	6	6	17.1	17.1	17.1	52.997	0	29.128	6356900	27
P63028	Translationally-controlled tumor protein	Tpt1	Translationally-controlled tumor protein	2.30886	1.12223	+	biological regulation;developmental process;negative regulation of biological process;negative regulation of cell differentiation;negative regulation of cellular process;negative regulation of developmental process;negative regulation of ectoderm development;regulation of biological process;regulation of cell differentiation;regulation of cellular process;regulation of developmental process;regul…	binding;calcium ion binding;cation binding;ion binding;metal ion binding;protein binding;transcription factor binding	cell part;cytoplasm;cytoplasmic part;endosome;extracellular membrane-bounded organelle;extracellular organelle;extracellular region part;extracellular space;extracellular vesicular exosome;intracellular membrane-bounded organelle;intracellular organelle;intracellular organelle part;intracellular part;late endosome;membrane-bounded organelle;membrane-bounded vesicle;multivesicular body;nuclear par…		23.0382	22.2031	21.6141	22.5194	23.1302	22.7335	22.3813	22.8617	NaN	21.8606	NaN	20.8052	3	3	3	16.3	16.3	16.3	19.462	0	13.194	80714000	32
O08547;E9Q6R3;A0A0G2JF08	Vesicle-trafficking protein SEC22b	Sec22b	Vesicle-trafficking protein SEC22b;Isoform of O08547, Vesicle-trafficking protein SEC22b;Isoform of O08547, Vesicle-trafficking protein SEC22b	2.27842	2.10708	+	biological regulation;cellular component organization;cellular component organization at cellular level;cellular component organization or biogenesis;cellular component organization or biogenesis at cellular level;cellular membrane fusion;cellular membrane organization;cellular process;ER to Golgi vesicle-mediated transport;establishment of localization;establishment of localization in cell;estab…	binding;protein binding;SNAP receptor activity;SNARE binding	cell part;cytoplasmic membrane-bounded vesicle;cytoplasmic part;cytoplasmic vesicle;endoplasmic reticulum membrane;endoplasmic reticulum part;endoplasmic reticulum-Golgi intermediate compartment;endoplasmic reticulum-Golgi intermediate compartment membrane;Golgi apparatus part;Golgi membrane;integral to membrane;intracellular membrane-bounded organelle;intracellular organelle;intracellular organe…	Phagosome;SNARE interactions in vesicular transport	20.1337	19.1591	NaN	19.5227	19.6449	19.2206	NaN	NaN	NaN	NaN	NaN	NaN	2	2	2	10.2	10.2	10.2	24.74	0	63.7	6718500	17
Q68FD5;Q5SXR6	Clathrin heavy chain 1;Clathrin heavy chain	Cltc	Clathrin heavy chain 1;Isoform of Q68FD5, Clathrin heavy chain	2.26264	2.38542	+	cation transport;cell cycle phase;cell cycle process;cell differentiation;cellular component assembly;cellular component assembly at cellular level;cellular component organization;cellular component organization at cellular level;cellular component organization or biogenesis;cellular component organization or biogenesis at cellular level;cellular developmental process;cellular macromolecule metab…	binding;clathrin binding;clathrin light chain binding;double-stranded RNA binding;enzyme binding;kinase binding;nucleic acid binding;protein binding;protein kinase binding;RNA binding;structural molecule activity	adherens junction;anchoring junction;cell junction;cell part;cell-substrate adherens junction;cell-substrate junction;chromosomal part;clathrin coat;clathrin coat of coated pit;clathrin coat of trans-Golgi network vesicle;clathrin complex;clathrin vesicle coat;clathrin-coated vesicle;coated vesicle;cytoplasm;cytoplasmic membrane-bounded vesicle;cytoplasmic part;cytoplasmic vesicle;cytoplasmic ves…	Bacterial invasion of epithelial cells;Endocrine and other factor-regulated calcium reabsorption;Endocytosis;Huntington's disease;Lysosome	20.1757	22.4003	22.9069	21.536	21.2615	21.0548	20.5824	18.0792	17.7976	20.0961	19.2575	19.9465	16	16	16	14.3	14.3	14.3	191.55	0	303.5	37795000	95
P31001	Desmin	Des	Desmin	2.25102	4.60244	+	anatomical structure development;developmental process;muscle organ development;muscle structure development;organ development	binding;cytoskeletal protein binding;identical protein binding;protein binding;structural constituent of cytoskeleton;structural molecule activity	adherens junction;anchoring junction;cell junction;cell part;cell-cell adherens junction;cell-cell junction;contractile fiber;contractile fiber part;cytoplasm;cytoplasmic part;cytoskeletal part;cytoskeleton;extracellular membrane-bounded organelle;extracellular organelle;extracellular region part;extracellular vesicular exosome;fascia adherens;intermediate filament;intracellular;intracellular non…	Arrhythmogenic right ventricular cardiomyopathy (ARVC);Dilated cardiomyopathy;Hypertrophic cardiomyopathy (HCM)	28.6674	28.754	28.3487	28.769	28.2865	27.731	26.0102	27.0406	26.2509	26.3875	25.0817	26.2795	48	48	43	79.1	79.1	75.5	53.497	0	323.31	4056300000	1170
P14131	40S ribosomal protein S16	Rps16	40S ribosomal protein S16	2.21603	2.04187	+	biosynthetic process;cellular biosynthetic process;cellular component biogenesis;cellular component biogenesis at cellular level;cellular component organization or biogenesis;cellular component organization or biogenesis at cellular level;cellular macromolecule biosynthetic process;cellular macromolecule metabolic process;cellular metabolic process;cellular nitrogen compound metabolic process;cel…	binding;nucleic acid binding;RNA binding;structural constituent of ribosome;structural molecule activity	adherens junction;anchoring junction;cell junction;cell part;cell-substrate adherens junction;cell-substrate junction;cytosolic small ribosomal subunit;extracellular membrane-bounded organelle;extracellular organelle;extracellular region part;extracellular vesicular exosome;focal adhesion;intracellular organelle part;intracellular part;macromolecular complex;membrane;membrane-bounded organelle;me…	Ribosome	20.6502	20.5887	20.6763	20.6216	21.067	20.5981	20.3206	NaN	20.7146	NaN	NaN	NaN	3	3	3	17.8	17.8	17.8	16.445	0.00091075	4.4546	21274000	15
O55234	Proteasome subunit beta type-5	Psmb5	Proteasome subunit beta type-5	2.21256	2.15166	+	catabolic process;cellular catabolic process;cellular macromolecule catabolic process;cellular macromolecule metabolic process;cellular metabolic process;cellular process;macromolecule catabolic process;macromolecule metabolic process;metabolic process;modification-dependent macromolecule catabolic process;modification-dependent protein catabolic process;primary metabolic process;proteasomal prot…	catalytic activity;endopeptidase activity;hydrolase activity;peptidase activity;peptidase activity, acting on L-amino acid peptides;threonine-type endopeptidase activity;threonine-type peptidase activity	cell part;centrosome;cytoplasm;cytoplasmic part;cytoskeletal part;cytosol;extracellular membrane-bounded organelle;extracellular organelle;extracellular region part;extracellular vesicular exosome;intracellular membrane-bounded organelle;intracellular non-membrane-bounded organelle;intracellular organelle;intracellular organelle part;intracellular part;macromolecular complex;membrane-bounded orga…	Proteasome	19.4431	19.1482	19.2112	19.3478	19.187	NaN	NaN	18.5809	NaN	NaN	NaN	NaN	4	4	4	18.9	18.9	18.9	28.532	0	23.904	5398300	15
Q9JHU4	Cytoplasmic dynein 1 heavy chain 1	Dync1h1	Cytoplasmic dynein 1 heavy chain 1	2.17092	1.51532	+	cellular component assembly;cellular component assembly at cellular level;cellular component movement;cellular component organization;cellular component organization at cellular level;cellular component organization or biogenesis;cellular component organization or biogenesis at cellular level;cellular macromolecular complex assembly;cellular macromolecular complex subunit organization;cellular pr…	adenyl nucleotide binding;adenyl ribonucleotide binding;ATP binding;ATPase activity;binding;catalytic activity;dynein binding;dynein light intermediate chain binding;hydrolase activity;hydrolase activity, acting on acid anhydrides;hydrolase activity, acting on acid anhydrides, in phosphorus-containing anhydrides;microtubule motor activity;motor activity;nucleoside-triphosphatase activity;nucleoti…	cell part;cell projection;centrosome;cytoplasm;cytoplasmic dynein complex;cytoplasmic part;cytoskeletal part;dynein complex;extracellular membrane-bounded organelle;extracellular organelle;extracellular region part;extracellular vesicular exosome;filopodium;intracellular non-membrane-bounded organelle;intracellular organelle;intracellular organelle part;intracellular part;macromolecular complex;m…	Phagosome;Vasopressin-regulated water reabsorption	19.4908	21.0221	21.7086	20.6193	20.7415	20.784	20.4191	NaN	19.2765	20.1101	NaN	19.4243	21	21	21	6.5	6.5	6.5	532.04	0	45.809	21769000	78
A0A0A6YXC8;E9QKR1;A0A0A6YW06;J3QNM3;E9QKQ9;E9QLZ9;Q03173-6;Q03173-3;Q03173-4;Q03173-5;Q03173;Q03173-2	Protein enabled homolog	Enah	Isoform of Q03173, Protein enabled homolog;Isoform of Q03173, Protein enabled homolog;Isoform of Q03173, Protein enabled homolog;Isoform of Q03173, Protein enabled homolog;Isoform of Q03173, Protein enabled homolog;Isoform of Q03173, Protein enabled homolo	2.16841	3.823	+	actin cytoskeleton organization;actin filament organization;actin filament-based process;actin polymerization or depolymerization;anatomical structure formation involved in morphogenesis;axon guidance;cellular component movement;cellular component organization;cellular component organization at cellular level;cellular component organization or biogenesis;cellular component organization or biogene…	binding;profilin binding;protein binding;protein domain specific binding;SH3 domain binding;WW domain binding	actin cytoskeleton;actin filament bundle;actomyosin;adherens junction;anchoring junction;cell junction;cell part;cell projection;cell-substrate adherens junction;cell-substrate junction;cytoplasm;cytoplasmic part;cytoskeletal part;cytoskeleton;cytosol;filopodium;focal adhesion;intracellular non-membrane-bounded organelle;intracellular organelle;intracellular organelle part;intracellular part;lame…	Regulation of actin cytoskeleton	19.4845	18.3784	19.3084	19.3753	19.2594	18.0289	16.2873	NaN	NaN	17.0599	NaN	NaN	5	5	5	15.1	15.1	15.1	58.35	0	30.368	5252100	28
A2AFS0;Q8C483;P26638;A2AFS1	Serine--tRNA ligase, cytoplasmic	Sars	Isoform of P26638, Serine--tRNA ligase, cytoplasmic (Fragment);Isoform of P26638, Serine--tRNA ligase, cytoplasmic;Serine--tRNA ligase, cytoplasmic;Isoform of P26638, Serine--tRNA ligase, cytoplasmic (Fragment)	2.16657	1.83166	+	amine metabolic process;amino acid activation;carboxylic acid metabolic process;cellular amine metabolic process;cellular amino acid metabolic process;cellular ketone metabolic process;cellular macromolecule metabolic process;cellular metabolic process;cellular nitrogen compound metabolic process;cellular process;macromolecule metabolic process;metabolic process;ncRNA metabolic process;nitrogen c…	adenyl nucleotide binding;adenyl ribonucleotide binding;aminoacyl-tRNA ligase activity;ATP binding;binding;catalytic activity;ligase activity;ligase activity, forming aminoacyl-tRNA and related compounds;ligase activity, forming carbon-oxygen bonds;nucleotide binding;purine nucleotide binding;purine ribonucleoside triphosphate binding;purine ribonucleotide binding;ribonucleotide binding;serine-tR…	cell part;cytoplasm;cytoplasmic part;extracellular membrane-bounded organelle;extracellular organelle;extracellular region part;extracellular vesicular exosome;intracellular membrane-bounded organelle;intracellular organelle;intracellular part;membrane-bounded organelle;membrane-bounded vesicle;mitochondrion;organelle;vesicle	Aminoacyl-tRNA biosynthesis	18.7364	19.9499	19.7124	19.8303	20.096	19.3779	NaN	19.0144	NaN	NaN	NaN	NaN	4	4	4	12.5	12.5	12.5	40.163	0	8.0514	8050700	20
P51410;D3Z629;A0A0G2JES3;A0A140T8T4	60S ribosomal protein L9	Rpl9	60S ribosomal protein L9;Isoform of P51410, 60S ribosomal protein L9;Isoform of P51410, 60S ribosomal protein L9 (Fragment);Ribosomal protein L9, pseudogene 6	2.15558	1.80983	+	biosynthetic process;cellular biosynthetic process;cellular macromolecule biosynthetic process;cellular macromolecule metabolic process;cellular metabolic process;cellular process;cellular protein metabolic process;macromolecule biosynthetic process;macromolecule metabolic process;metabolic process;primary metabolic process;protein metabolic process;translation	binding;nucleic acid binding;RNA binding;rRNA binding;structural constituent of ribosome;structural molecule activity	adherens junction;anchoring junction;cell junction;cell part;cell-substrate adherens junction;cell-substrate junction;cytoplasm;cytosolic large ribosomal subunit;focal adhesion;intracellular membrane-bounded organelle;intracellular non-membrane-bounded organelle;intracellular organelle;intracellular organelle part;intracellular part;large ribosomal subunit;macromolecular complex;membrane;membrane…	Ribosome	20.08	19.3413	19.8069	20.3586	20.3548	19.7546	19.1	NaN	NaN	NaN	NaN	20.4832	4	4	4	30.2	30.2	30.2	21.881	0	34.489	11672000	27
A0A0A6YW67;E9Q9J0;E9Q4P0;E9Q5F6;E9QNP0;Q5SX22;P62984;P62983;P0CG49;P0CG50;D3YYZ2	Ubiquitin-60S ribosomal protein L40;Ubiquitin;60S ribosomal protein L40;Ubiquitin-40S ribosomal protein S27a;Ubiquitin;40S ribosomal protein S27a;Polyubiquitin-B;Ubiquitin;Polyubiquitin-C;Ubiquitin;Ubiquitin-related 1;Ubiquitin-related 2	Gm8797;Uba52;Kxd1;Ubc;Ubb;Rps27a;Gm5239	MCG23377, isoform CRA_b;Isoform of P62984, Ubiquitin-60S ribosomal protein L40 (Fragment);Isoform of Q80XH1, KxDL motif-containing protein 1 (Fragment);Isoform of P0CG50, Polyubiquitin-C (Fragment);Isoform of Q80XH1, KxDL motif-containing protein 1;Isoform	2.1347	4.49552	+	adipose tissue development;anatomical structure development;anatomical structure morphogenesis;biological regulation;biosynthetic process;cell cycle phase;cell cycle process;cell development;cell part morphogenesis;cell projection morphogenesis;cell projection organization;cellular biosynthetic process;cellular chemical homeostasis;cellular component morphogenesis;cellular component movement;cell…	binding;cation binding;enzyme binding;ion binding;metal ion binding;protease binding;protein binding;structural constituent of ribosome;structural molecule activity	cell body;cell part;cell projection;cytoplasm;cytoplasmic part;cytosol;cytosolic small ribosomal subunit;extracellular membrane-bounded organelle;extracellular organelle;extracellular region part;extracellular vesicular exosome;intracellular membrane-bounded organelle;intracellular non-membrane-bounded organelle;intracellular organelle;intracellular organelle part;intracellular part;macromolecula…	Parkinson's disease;PPAR signaling pathway;Ribosome	22.9454	24.1037	23.6616	23.1144	23.0788	22.3599	20.7431	21.0391	21.6082	20.5621	21.5249	20.9781	8	8	8	77.9	77.9	77.9	8.7279	0	279.28	108840000	102
G3X9T8;G3X8Q5;E9PZD8;Q61147	Ceruloplasmin	Cp	Isoform of Q61147, Ceruloplasmin;Isoform of Q61147, Ceruloplasmin;Isoform of Q61147, Ceruloplasmin;Ceruloplasmin	2.13167	2.82109	+	biological regulation;cation homeostasis;cation transport;cellular cation homeostasis;cellular chemical homeostasis;cellular homeostasis;cellular ion homeostasis;cellular iron ion homeostasis;cellular metal ion homeostasis;cellular process;chemical homeostasis;copper ion transport;establishment of localization;homeostatic process;ion homeostasis;ion transport;iron ion homeostasis;metal ion homeos…	binding;catalytic activity;cation binding;chaperone binding;copper ion binding;ferroxidase activity;ion binding;metal ion binding;oxidoreductase activity;oxidoreductase activity, oxidizing metal ions;oxidoreductase activity, oxidizing metal ions, oxygen as acceptor;protein binding;transition metal ion binding	blood microparticle;cell part;cytoplasmic part;extracellular membrane-bounded organelle;extracellular organelle;extracellular region part;extracellular space;extracellular vesicular exosome;intracellular organelle part;intracellular part;lysosomal membrane;membrane;membrane-bounded organelle;membrane-bounded vesicle;organelle;organelle membrane;organelle part;vacuolar membrane;vacuolar part;vesic…	Porphyrin and chlorophyll metabolism	17.7221	19.074	18.7354	18.5135	18.7271	18.8437	18.5026	NaN	NaN	NaN	NaN	NaN	4	4	4	3.7	3.7	3.7	121.08	0	8.1264	4263000	16
A0A0A0MQM0;P63242;J3QPS8	Eukaryotic translation initiation factor 5A;Eukaryotic translation initiation factor 5A-1	Eif5a	Isoform of P63242, Eukaryotic translation initiation factor 5A (Fragment);Eukaryotic translation initiation factor 5A-1;Isoform of P63242, Eukaryotic translation initiation factor 5A-1	2.12678	1.76463	+	aging;apoptosis;biological regulation;cell death;cellular process;death;developmental process;establishment of localization;establishment of localization in cell;establishment of protein localization;establishment of RNA localization;intracellular protein transport;intracellular transport;mRNA export from nucleus;mRNA transport;negative regulation of apoptosis;negative regulation of biological pr…	binding;nucleic acid binding;protein binding;protein N-terminus binding;ribonucleoprotein binding;ribosome binding;RNA binding;snRNA binding;translation elongation factor activity;translation factor activity, nucleic acid binding;U6 snRNA binding	annulate lamellae;cell body;cell part;cell projection;cytoplasm;cytoplasmic part;dendrite;endoplasmic reticulum membrane;endoplasmic reticulum part;extracellular membrane-bounded organelle;extracellular organelle;extracellular region part;extracellular vesicular exosome;intracellular membrane-bounded organelle;intracellular organelle;intracellular organelle part;intracellular part;macromolecular …		21.049	20.1657	NaN	20.4825	20.1822	19.6582	NaN	NaN	NaN	NaN	NaN	NaN	5	5	5	37.6	37.6	37.6	16.302	0	17.422	17062000	49
A0A1B0GR11;Q93092	Transaldolase	Taldo1	Isoform of Q93092, Transaldolase;Transaldolase	2.11842	4.24324	+	alcohol catabolic process;alcohol metabolic process;carbohydrate catabolic process;carbohydrate metabolic process;catabolic process;cellular carbohydrate catabolic process;cellular carbohydrate metabolic process;cellular metabolic process;cellular nitrogen compound metabolic process;cellular process;coenzyme metabolic process;cofactor metabolic process;glucose catabolic process;glucose metabolic …	catalytic activity;sedoheptulose-7-phosphate:D-glyceraldehyde-3-phosphate glyceronetransferase activity;transferase activity;transferase activity, transferring aldehyde or ketonic groups	cell part;cytoplasm;extracellular membrane-bounded organelle;extracellular organelle;extracellular region part;extracellular vesicular exosome;intracellular membrane-bounded organelle;intracellular organelle;intracellular part;membrane-bounded organelle;membrane-bounded vesicle;nucleus;organelle;vesicle	Pentose phosphate pathway	21.9465	21.5377	21.4331	22.2749	21.0535	20.4985	19.4068	19.172	18.8138	18.9215	19.9656	19.754	8	8	8	20.2	20.2	20.2	42.151	0	30.948	32143000	53
P56695;Q3UN10	Wolframin	Wfs1	Wolframin;Isoform of P56695, Wolframin	2.08163	3.37247	+	anatomical structure development;behavior;biological regulation;calcium ion homeostasis;carbohydrate homeostasis;catabolic process;cation homeostasis;cellular calcium ion homeostasis;cellular catabolic process;cellular cation homeostasis;cellular chemical homeostasis;cellular divalent inorganic cation homeostasis;cellular homeostasis;cellular ion homeostasis;cellular macromolecule catabolic proce…	activating transcription factor binding;ATPase binding;binding;enzyme binding;protein binding;transcription factor binding;transporter activity;ubiquitin protein ligase binding	cell part;cell projection;cytoplasmic part;dendrite;endoplasmic reticulum;endoplasmic reticulum part;integral to endoplasmic reticulum membrane;integral to membrane;integral to organelle membrane;intracellular membrane-bounded organelle;intracellular organelle;intracellular organelle part;intracellular part;intrinsic to endoplasmic reticulum membrane;intrinsic to membrane;intrinsic to organelle m…	Protein processing in endoplasmic reticulum	18.3621	18.2107	18.4893	18.4054	18.3992	NaN	NaN	NaN	NaN	NaN	NaN	NaN	3	3	3	3.1	3.1	3.1	100.58	0	8.9403	2542800	10
P62196;Q8K1K2	26S protease regulatory subunit 8	Psmc5	26S proteasome regulatory subunit 8;Isoform of P62196, 26S proteasome regulatory subunit 8	2.04306	2.09875	+	biological regulation;catabolic process;cellular catabolic process;cellular macromolecule catabolic process;cellular macromolecule metabolic process;cellular metabolic process;cellular process;ER-associated protein catabolic process;macromolecule catabolic process;macromolecule metabolic process;metabolic process;modification-dependent macromolecule catabolic process;modification-dependent protei…	adenyl nucleotide binding;adenyl ribonucleotide binding;ATP binding;binding;catalytic activity;G-protein-coupled receptor binding;hormone receptor binding;hydrolase activity;nucleotide binding;peptidase activity;peptide hormone receptor binding;protein binding;purine nucleotide binding;purine ribonucleoside triphosphate binding;purine ribonucleotide binding;receptor binding;ribonucleotide binding…	blood microparticle;cell part;cytoplasm;cytoplasmic part;cytoplasmic vesicle;cytosolic part;cytosolic proteasome complex;extracellular membrane-bounded organelle;extracellular organelle;extracellular region part;extracellular vesicular exosome;holo TFIIH complex;inclusion body;intracellular membrane-bounded organelle;intracellular organelle;intracellular organelle part;intracellular part;macromol…	Proteasome	20.9205	20.155	19.8775	20.7249	20.1546	19.955	19.4202	19.7801	19.3462	NaN	NaN	NaN	6	6	6	22.9	22.9	22.9	45.626	0	51.759	15933000	26
Q9Z2U1	Proteasome subunit alpha type-5	Psma5	Proteasome subunit alpha type-5	2.01977	2.07941	+	catabolic process;cellular catabolic process;cellular macromolecule catabolic process;cellular macromolecule metabolic process;cellular metabolic process;cellular process;macromolecule catabolic process;macromolecule metabolic process;metabolic process;modification-dependent macromolecule catabolic process;modification-dependent protein catabolic process;primary metabolic process;proteasomal prot…	catalytic activity;endopeptidase activity;hydrolase activity;peptidase activity;peptidase activity, acting on L-amino acid peptides;threonine-type endopeptidase activity;threonine-type peptidase activity	cell part;cytoplasm;cytoplasmic part;cytosol;extracellular membrane-bounded organelle;extracellular organelle;extracellular region part;extracellular vesicular exosome;intracellular membrane-bounded organelle;intracellular organelle;intracellular organelle part;intracellular part;macromolecular complex;membrane-bounded organelle;membrane-bounded vesicle;nuclear part;nucleoplasm;nucleus;organelle;…	Proteasome	20.2029	19.3613	19.1087	19.7598	19.3455	NaN	NaN	NaN	NaN	NaN	NaN	NaN	6	6	6	30.3	30.3	30.3	26.411	0	65.371	8247000	12
D3YYT0;P15116	Cadherin-2	Cdh2	Isoform of P15116, Cadherin-2;Cadherin-2	1.98097	2.4169	+	anatomical structure morphogenesis;biological adhesion;biological regulation;blood vessel morphogenesis;calcium-dependent cell-cell adhesion;cell adhesion;cell adhesion mediated by integrin;cell differentiation;cell migration;cell motility;cell-cell adhesion;cell-cell adhesion mediated by cadherin;cellular component movement;cellular component organization;cellular component organization or bioge…	alpha-catenin binding;binding;calcium ion binding;cation binding;enzyme binding;gamma-catenin binding;ion binding;metal ion binding;phosphatase binding;protein binding;protein phosphatase binding	adherens junction;anchoring junction;apical plasma membrane;basolateral plasma membrane;catenin complex;cell junction;cell part;cell projection;cell-cell adherens junction;cell-cell contact zone;cell-cell junction;cell-substrate adherens junction;cell-substrate junction;extracellular membrane-bounded organelle;extracellular organelle;extracellular region part;extracellular vesicular exosome;extri…	Arrhythmogenic right ventricular cardiomyopathy (ARVC);Cell adhesion molecules (CAMs)	21.2616	21.2189	20.4065	21.4287	21.0298	20.5635	19.4385	20.3466	18.5244	19.7758	NaN	19.1097	13	13	13	24.1	24.1	24.1	93.856	0	119.26	24666000	48
O89086;Q8BG13	RNA-binding protein 3	Rbm3	RNA-binding protein 3;Isoform of O89086, RNA-binding protein 3	1.94952	2.01133	+	biological regulation;biosynthetic process;cellular biosynthetic process;cellular macromolecule biosynthetic process;cellular macromolecule metabolic process;cellular metabolic process;cellular nitrogen compound metabolic process;cellular process;cellular protein metabolic process;cellular response to chemical stimulus;cellular response to dsRNA;cellular response to organic substance;cellular res…	binding;nucleotide binding;ribonucleoprotein binding;ribosomal large subunit binding	cell part;cell projection;cytoplasm;dendrite;intracellular membrane-bounded organelle;intracellular organelle;intracellular part;membrane-bounded organelle;neuron projection;nucleus;organelle		22.5663	20.4511	20.3416	21.3192	20.3125	19.5623	NaN	19.6607	19.8996	18.0243	19.7808	17.8537	6	6	6	42.5	42.5	42.5	16.604	0	187.49	27253000	62
O55222	Integrin-linked protein kinase	Ilk	Integrin-linked protein kinase	1.94844	1.3852	+	aging;ameboidal cell migration;anatomical structure development;anatomical structure formation involved in morphogenesis;anatomical structure morphogenesis;axon ensheathment;biological adhesion;biological regulation;branching involved in ureteric bud morphogenesis;branching morphogenesis of a tube;cell adhesion;cell aging;cell cycle arrest;cell cycle process;cell development;cell migration;cell m…	adenyl nucleotide binding;adenyl ribonucleotide binding;ATP binding;binding;catalytic activity;enzyme binding;kinase activity;kinase binding;molecular transducer activity;nucleotide binding;phosphotransferase activity, alcohol group as acceptor;protein binding;protein kinase activity;protein kinase binding;protein serine/threonine kinase activity;purine nucleotide binding;purine ribonucleoside tr…	actin filament bundle;actomyosin;adherens junction;anchoring junction;axon part;cell body;cell junction;cell part;cell projection;cell projection part;cell-cell junction;cell-substrate adherens junction;cell-substrate junction;contractile fiber part;costamere;cytoplasm;cytoplasmic part;cytoskeletal part;dendritic shaft;focal adhesion;intracellular organelle part;intracellular part;lamellipodium;m…	Bacterial invasion of epithelial cells;Endometrial cancer;Focal adhesion;PPAR signaling pathway	20.6012	21.016	20.7678	20.8346	21.4031	20.9082	20.1108	19.8534	NaN	20.5906	NaN	20.41	4	4	4	10.8	10.8	10.8	51.373	0	12.935	26243000	21
Q3UTJ2-2;A0A0R4J1T1;Z4YJR7;Q3UTJ2;B9EKP8;B7ZWM6;B2RXQ9;Q3UTJ2-4;A0A0R4J1W0;D3Z080;Q3UTJ2-5;Q3UTJ2-3	Sorbin and SH3 domain-containing protein 2	Sorbs2	Isoform of Q3UTJ2, Isoform 2 of Sorbin and SH3 domain-containing protein 2;Isoform of Q3UTJ2, Sorbin and SH3 domain-containing protein 2 (Fragment);Isoform of Q3UTJ2, Sorbin and SH3 domain-containing protein 2;Sorbin and SH3 domain-containing protein 2;Iso	1.94462	4.05018	+	actin cytoskeleton organization;actin filament organization;actin filament-based process;biological adhesion;cell adhesion;cell migration;cell motility;cellular component movement;cellular component organization;cellular component organization at cellular level;cellular component organization or biogenesis;cellular component organization or biogenesis at cellular level;cellular process;cytoskelet…	binding;cation binding;ion binding;metal ion binding;protein binding;protein domain specific binding	adherens junction;anchoring junction;cell junction;cell part;cell-substrate adherens junction;cell-substrate junction;contractile fiber part;cytoplasmic part;cytoskeleton;focal adhesion;intracellular non-membrane-bounded organelle;intracellular organelle;intracellular part;membrane;non-membrane-bounded organelle;organelle;organelle part;perinuclear region of cytoplasm;plasma membrane;Z disc		22.8108	23.0772	23.3229	23.3163	23.2651	22.1886	21.0974	20.6251	21.0389	21.0854	22.1367	20.3299	20	20	20	17.9	17.9	17.9	145.01	0	179.85	94722000	204
P84078;P61205;Q8BSL7	ADP-ribosylation factor 1;ADP-ribosylation factor 3;ADP-ribosylation factor 2	Arf1;Arf3;Arf2	ADP-ribosylation factor 1;ADP-ribosylation factor 3;ADP-ribosylation factor 2	1.94128	1.42893	+	biological regulation;cation homeostasis;cellular cation homeostasis;cellular chemical homeostasis;cellular component organization;cellular component organization at cellular level;cellular component organization or biogenesis;cellular component organization or biogenesis at cellular level;cellular copper ion homeostasis;cellular homeostasis;cellular ion homeostasis;cellular process;cellular resp…	binding;GTP binding;guanyl nucleotide binding;guanyl ribonucleotide binding;nucleotide binding;purine nucleotide binding;purine ribonucleoside triphosphate binding;purine ribonucleotide binding;ribonucleotide binding	adherens junction;anchoring junction;cell junction;cell leading edge;cell part;cell projection;cell-substrate adherens junction;cell-substrate junction;contractile fiber part;cytoplasmic part;cytoskeletal part;cytosol;endomembrane system;extracellular membrane-bounded organelle;extracellular organelle;extracellular region part;extracellular vesicular exosome;focal adhesion;Golgi apparatus;intrace…	Vibrio cholerae infection	21.9286	20.7312	20.0305	20.8581	20.4015	19.9982	19.4718	21.5224	NaN	19.2593	NaN	18.5363	9	9	6	47.5	47.5	29.8	20.697	0	82.438	22121000	30
P24270	Catalase	Cat	Catalase	1.94032	3.06541	+	acylglycerol metabolic process;aerobic respiration;aging;alcohol metabolic process;anatomical structure development;biological regulation;catabolic process;cell differentiation;cellular catabolic process;cellular component assembly;cellular component organization;cellular component organization or biogenesis;cellular developmental process;cellular lipid metabolic process;cellular metabolic proces…	aminoacylase activity;antioxidant activity;binding;catalase activity;catalytic activity;cation binding;coenzyme binding;cofactor binding;enzyme binding;heme binding;hydrolase activity;hydrolase activity, acting on carbon-nitrogen (but not peptide) bonds;hydrolase activity, acting on carbon-nitrogen (but not peptide) bonds, in linear amides;identical protein binding;ion binding;iron ion binding;me…	adherens junction;anchoring junction;cell junction;cell part;cell-substrate adherens junction;cell-substrate junction;cytoplasmic part;cytosol;endoplasmic reticulum;extracellular membrane-bounded organelle;extracellular organelle;extracellular region part;extracellular vesicular exosome;focal adhesion;Golgi apparatus;intracellular membrane-bounded organelle;intracellular organelle;intracellular o…	Amyotrophic lateral sclerosis (ALS);Methane metabolism;Peroxisome;Tryptophan metabolism	20.6409	19.3018	18.6922	19.607	19.0114	18.5089	NaN	17.9839	NaN	17.9368	NaN	NaN	8	8	8	20.1	20.1	20.1	59.795	0	323.31	7828800	10
P40142;A0A286YE28	Transketolase	Tkt	Transketolase;Isoform of P40142, Transketolase (Fragment)	1.93664	3.11534	+	alcohol metabolic process;aldehyde biosynthetic process;biological regulation;biosynthetic process;carbohydrate metabolic process;cellular aldehyde metabolic process;cellular biosynthetic process;cellular carbohydrate metabolic process;cellular metabolic process;cellular process;glyceraldehyde-3-phosphate biosynthetic process;glyceraldehyde-3-phosphate metabolic process;metabolic process;monosacc…	binding;catalytic activity;cation binding;cofactor binding;identical protein binding;ion binding;metal ion binding;protein binding;protein dimerization activity;protein homodimerization activity;transferase activity;transferase activity, transferring aldehyde or ketonic groups;transketolase activity	cell part;extracellular membrane-bounded organelle;extracellular organelle;extracellular region part;extracellular vesicular exosome;intracellular membrane-bounded organelle;intracellular organelle;intracellular organelle part;intracellular part;membrane-bounded organelle;membrane-bounded vesicle;myelin sheath;nuclear part;nucleoplasm;nucleus;organelle;organelle part;vesicle	Biosynthesis of ansamycins;Carbon fixation in photosynthetic organisms;Pentose phosphate pathway	18.9862	19.1588	19.3922	NaN	19.5005	18.9215	NaN	NaN	17.7486	NaN	NaN	NaN	2	2	2	4	4	4	67.63	0	18.389	5277000	23
Q9QYH6	Melanoma-associated antigen D1	Maged1	Melanoma-associated antigen D1	1.91275	2.96658	+	biological regulation;circadian regulation of gene expression;circadian rhythm;negative regulation of biological process;negative regulation of biosynthetic process;negative regulation of cell proliferation;negative regulation of cellular biosynthetic process;negative regulation of cellular macromolecule biosynthetic process;negative regulation of cellular metabolic process;negative regulation of…	protein binding transcription factor activity;transcription coactivator activity;transcription cofactor activity;transcription factor binding transcription factor activity	cell part;chromatin;chromosomal part;cytoplasmic part;cytosol;intracellular membrane-bounded organelle;intracellular organelle;intracellular organelle part;intracellular part;macromolecular complex;membrane;membrane-bounded organelle;nucleus;organelle;organelle part;plasma membrane;protein complex	Neurotrophin signaling pathway	19.5055	19.219	18.0494	19.4233	19.0842	17.5161	NaN	NaN	NaN	NaN	NaN	NaN	6	6	6	9.2	9.2	9.2	85.669	0	24.15	4898700	21
P28653	Biglycan	Bgn	Biglycan	1.90987	4.44599	+	amine metabolic process;aminoglycan metabolic process;blood vessel remodeling;carbohydrate metabolic process;cellular macromolecule metabolic process;cellular metabolic process;cellular process;cellular protein metabolic process;chondroitin sulfate metabolic process;glycosaminoglycan metabolic process;macromolecule metabolic process;macromolecule modification;metabolic process;multicellular organ…	binding;carbohydrate binding;extracellular matrix binding;glycosaminoglycan binding;pattern binding;polysaccharide binding	cell part;cell surface;cytoplasmic membrane-bounded vesicle;cytoplasmic part;cytoplasmic vesicle;extracellular matrix;extracellular membrane-bounded organelle;extracellular organelle;extracellular region part;extracellular vesicular exosome;intracellular;intracellular membrane-bounded organelle;intracellular organelle;intracellular part;membrane;membrane-bounded organelle;membrane-bounded vesicle…		18.8412	19.8877	19.3685	20.1076	20.1486	19.4106	NaN	NaN	NaN	NaN	NaN	NaN	4	4	4	17.6	17.6	17.6	41.639	0	6.8585	7812400	18
Q9CPU0	Lactoylglutathione lyase	Glo1	Lactoylglutathione lyase	1.88452	1.76969	+	amine metabolic process;biological regulation;carbohydrate metabolic process;carboxylic acid metabolic process;cell differentiation;cellular aldehyde metabolic process;cellular amine metabolic process;cellular amino acid metabolic process;cellular developmental process;cellular ketone metabolic process;cellular metabolic process;cellular modified amino acid metabolic process;cellular nitrogen com…	binding;carbon-sulfur lyase activity;catalytic activity;cation binding;ion binding;lactoylglutathione lyase activity;lyase activity;metal ion binding;transition metal ion binding;zinc ion binding	extracellular membrane-bounded organelle;extracellular organelle;extracellular region part;extracellular vesicular exosome;membrane-bounded organelle;membrane-bounded vesicle;organelle;vesicle	MAPK signaling pathway - yeast;Pyruvate metabolism	21.5002	20.1818	19.5476	20.3492	20.4294	20.5573	19.7689	20.8758	NaN	NaN	NaN	NaN	4	4	4	25	25	25	20.809	0	34.036	23649000	45
P10126;D3Z3I8;D3YZ68	Elongation factor 1-alpha 1	Eef1a1	Elongation factor 1-alpha 1;Isoform of P10126, Elongation factor 1-alpha 1 (Fragment);Isoform of P10126, Elongation factor 1-alpha 1 (Fragment)	1.88127	1.22591	+	cellular process;cellular response to chemical stimulus;cellular response to endogenous stimulus;cellular response to epidermal growth factor stimulus;cellular response to growth factor stimulus;cellular response to organic substance;cellular response to stimulus;response to chemical stimulus;response to endogenous stimulus;response to epidermal growth factor stimulus;response to growth factor st…	binding;catalytic activity;enzyme binding;GTP binding;GTPase activity;guanyl nucleotide binding;guanyl ribonucleotide binding;hydrolase activity;hydrolase activity, acting on acid anhydrides;hydrolase activity, acting on acid anhydrides, in phosphorus-containing anhydrides;kinase binding;nucleic acid binding;nucleoside-triphosphatase activity;nucleotide binding;protein binding;protein kinase bind…	cell cortex part;cell part;cell projection membrane;cell projection part;cortical actin cytoskeleton;cortical cytoskeleton;cytoplasm;cytoplasmic part;cytoskeletal part;cytoskeleton;cytosol;extracellular membrane-bounded organelle;extracellular organelle;extracellular region part;extracellular space;extracellular vesicular exosome;intracellular membrane-bounded organelle;intracellular non-membrane…	RNA transport	18.6484	20.9136	19.9444	20.9168	20.9174	NaN	19.4273	19.3065	NaN	NaN	NaN	NaN	8	3	3	19	9.1	9.1	50.113	0	81.689	14004000	35
P54728	UV excision repair protein RAD23 homolog B	Rad23b	UV excision repair protein RAD23 homolog B	1.87627	2.43372	+	biological regulation;catabolic process;cellular catabolic process;cellular component organization;cellular component organization at cellular level;cellular component organization or biogenesis;cellular component organization or biogenesis at cellular level;cellular macromolecule catabolic process;cellular macromolecule metabolic process;cellular metabolic process;cellular nitrogen compound meta…	binding;damaged DNA binding;DNA binding;nucleic acid binding;polyubiquitin binding;protein binding;small conjugating protein binding;ubiquitin binding	cell part;cytoplasm;intracellular organelle part;intracellular part;macromolecular complex;nuclear part;nucleoplasm;nucleotide-excision repair complex;organelle part;proteasome complex;protein complex;XPC complex	Nucleotide excision repair;Protein processing in endoplasmic reticulum	19.456	19.7116	18.9029	19.785	20.0084	19.148	NaN	19.0385	NaN	18.6593	NaN	NaN	5	5	5	13.7	13.7	13.7	43.512	0	39.687	8230300	45
A2AH25;Q5FWK3	Rho GTPase-activating protein 1	Arhgap1	Isoform of Q5FWK3, Rho GTPase-activating protein 1;Rho GTPase-activating protein 1	1.84032	1.55759	+	biological regulation;cellular process;cellular response to stimulus;intracellular signal transduction;positive regulation of catalytic activity;positive regulation of GTPase activity;positive regulation of hydrolase activity;positive regulation of molecular function;regulation of biological process;regulation of catabolic process;regulation of catalytic activity;regulation of cellular catabolic …	enzyme activator activity;enzyme regulator activity;GTPase activator activity;GTPase regulator activity;nucleoside-triphosphatase regulator activity	cell leading edge;cell part;cell projection;cytoplasm;extracellular membrane-bounded organelle;extracellular organelle;extracellular region part;extracellular vesicular exosome;intracellular part;membrane;membrane-bounded organelle;membrane-bounded vesicle;organelle;plasma membrane;ruffle;vesicle		NaN	18.516	18.5355	18.8354	19.6427	NaN	NaN	NaN	NaN	NaN	NaN	17.6951	3	3	3	8.6	8.6	8.6	54.437	0.0017559	3.9697	3951700	7
P49722	Proteasome subunit alpha type-2	Psma2	Proteasome subunit alpha type-2	1.82167	1.67698	+	catabolic process;cellular catabolic process;cellular macromolecule catabolic process;cellular macromolecule metabolic process;cellular metabolic process;cellular process;macromolecule catabolic process;macromolecule metabolic process;metabolic process;modification-dependent macromolecule catabolic process;modification-dependent protein catabolic process;multi-organism process;primary metabolic p…	catalytic activity;endopeptidase activity;hydrolase activity;peptidase activity;peptidase activity, acting on L-amino acid peptides;threonine-type endopeptidase activity;threonine-type peptidase activity	cell part;cytoplasmic mRNA processing body;cytoplasmic part;cytosol;extracellular membrane-bounded organelle;extracellular organelle;extracellular region part;extracellular vesicular exosome;intracellular membrane-bounded organelle;intracellular non-membrane-bounded organelle;intracellular organelle;intracellular part;macromolecular complex;membrane-bounded organelle;membrane-bounded vesicle;non-…	Proteasome	20.1141	20.0466	19.0045	19.5179	19.4755	19.1089	18.6613	19.0845	NaN	18.5972	NaN	NaN	5	5	5	36.8	36.8	36.8	25.926	0	84.733	9731400	29
O09111	NADH dehydrogenase [ubiquinone] 1 beta subcomplex subunit 11, mitochondrial	Ndufb11	NADH dehydrogenase [ubiquinone] 1 beta subcomplex subunit 11, mitochondrial	1.81221	0.851224		metabolic process;oxidation-reduction process		cell part;cytoplasmic part;integral to membrane;intracellular membrane-bounded organelle;intracellular organelle;intracellular organelle part;intracellular part;intrinsic to membrane;macromolecular complex;membrane part;membrane-bounded organelle;mitochondrial membrane part;mitochondrial part;mitochondrial respiratory chain complex I;mitochondrion;NADH dehydrogenase complex;organelle;organelle pa…	Alzheimer's disease;Huntington's disease;Oxidative phosphorylation;Parkinson's disease	20.5136	20.2552	NaN	20.4634	20.7018	NaN	NaN	21.1905	NaN	NaN	NaN	NaN	3	3	3	19.2	19.2	19.2	17.444	0	36.967	26292000	28
P99026	Proteasome subunit beta type-4	Psmb4	Proteasome subunit beta type-4	1.80044	1.97282	+	biological regulation;catabolic process;cellular catabolic process;cellular macromolecule catabolic process;cellular macromolecule metabolic process;cellular metabolic process;cellular process;macromolecule catabolic process;macromolecule metabolic process;metabolic process;modification-dependent macromolecule catabolic process;modification-dependent protein catabolic process;negative regulation …	binding;catalytic activity;endopeptidase activity;hydrolase activity;lipopolysaccharide binding;peptidase activity;peptidase activity, acting on L-amino acid peptides;threonine-type endopeptidase activity;threonine-type peptidase activity	cell part;cytoplasm;cytoplasmic part;cytosol;extracellular membrane-bounded organelle;extracellular organelle;extracellular region part;extracellular vesicular exosome;intracellular membrane-bounded organelle;intracellular organelle;intracellular part;macromolecular complex;membrane-bounded organelle;membrane-bounded vesicle;nucleus;organelle;proteasome complex;proteasome core complex;protein com…	Proteasome	19.8805	19.2249	17.9888	18.7255	18.362	17.9541	NaN	17.4866	NaN	16.4619	NaN	NaN	4	4	4	26.9	26.9	26.9	29.116	0	45.744	4882500	31
Q3U2G2;Q61316	Heat shock 70 kDa protein 4	Hspa4	Isoform of Q61316, Heat shock 70 kDa protein 4;Heat shock 70 kDa protein 4	1.7998	1.56878	+	cellular component assembly;cellular component assembly at cellular level;cellular component organization;cellular component organization at cellular level;cellular component organization or biogenesis;cellular component organization or biogenesis at cellular level;cellular macromolecular complex assembly;cellular macromolecular complex subunit organization;cellular membrane organization;cellular…	adenyl nucleotide binding;adenyl ribonucleotide binding;ATP binding;binding;nucleotide binding;purine nucleotide binding;purine ribonucleoside triphosphate binding;purine ribonucleotide binding;ribonucleotide binding	cell part;cytoplasmic part;cytosol;extracellular membrane-bounded organelle;extracellular organelle;extracellular region part;extracellular vesicular exosome;intracellular membrane-bounded organelle;intracellular organelle;intracellular part;membrane-bounded organelle;membrane-bounded vesicle;mitochondrion;organelle;vesicle	Antigen processing and presentation	18.0287	19.2202	19.516	19.4311	18.6921	18.6036	18.8337	NaN	NaN	18.0701	NaN	NaN	6	6	6	9.9	9.9	9.9	94.208	0	21.666	5726700	19
P11276;A0A087WS56;A0A087WR50;Q3UHL6;A0A087WSN6;B9EHT6;B7ZNJ1	Fibronectin;Anastellin	Fn1	Fibronectin;Isoform of P11276, Fibronectin;Isoform of P11276, Fibronectin;Isoform of P11276, Fibronectin;Isoform of P11276, Fibronectin;Isoform of P11276, Fibronectin;Isoform of P11276, Fibronectin	1.79639	1.66384	+	acute inflammatory response;acute-phase response;anatomical structure formation involved in morphogenesis;anatomical structure morphogenesis;angiogenesis;biological adhesion;biological regulation;calcium-independent cell-matrix adhesion;cell adhesion;cell differentiation;cell junction assembly;cell junction organization;cell morphogenesis;cell morphogenesis involved in differentiation;cell-matrix…	binding;carbohydrate binding;enzyme activator activity;enzyme binding;enzyme regulator activity;glycosaminoglycan binding;heparin binding;integrin binding;pattern binding;peptidase activator activity;peptidase regulator activity;polysaccharide binding;protease binding;protein binding;protein complex binding;receptor binding	apical plasma membrane;basal lamina;basement membrane;blood microparticle;cell part;cytoplasmic part;endoplasmic reticulum-Golgi intermediate compartment;extracellular matrix;extracellular matrix part;extracellular membrane-bounded organelle;extracellular organelle;extracellular region part;extracellular space;extracellular vesicular exosome;fibrinogen complex;intracellular membrane-bounded organ…	Amoebiasis;Bacterial invasion of epithelial cells;ECM-receptor interaction;Focal adhesion;Pathways in cancer;Regulation of actin cytoskeleton;Small cell lung cancer	18.1901	19.8943	20.8418	19.3018	19.3516	19.0678	18.2908	NaN	NaN	18.8707	NaN	18.5653	10	10	10	5.2	5.2	5.2	272.53	0	45.854	8864800	34
E9Q557;E9PZW0	Desmoplakin	Dsp	Desmoplakin;Isoform of E9Q557, Desmoplakin	1.77704	1.25488	+	adherens junction organization;anatomical structure development;anatomical structure morphogenesis;biological adhesion;cardiac muscle tissue morphogenesis;cell adhesion;cell differentiation;cell junction organization;cell-cell adhesion;cell-cell junction organization;cellular component organization;cellular component organization at cellular level;cellular component organization or biogenesis;cel…	binding;binding, bridging;enzyme binding;kinase binding;protein binding;protein binding, bridging;protein kinase binding;protein kinase C binding;scaffold protein binding;structural molecule activity	adherens junction;anchoring junction;basolateral plasma membrane;cell junction;cell part;cell-cell adherens junction;cell-cell contact zone;cell-cell junction;cornified envelope;cytoplasm;cytoskeleton;desmosome;extracellular membrane-bounded organelle;extracellular organelle;extracellular region part;extracellular vesicular exosome;fascia adherens;intercalated disc;intracellular membrane-bounded …	Arrhythmogenic right ventricular cardiomyopathy (ARVC)	21.9679	23.1145	23.4751	22.8788	22.5369	22.5422	22.4893	17.1593	21.2461	22.0698	21.8078	21.0808	42	42	42	18	18	18	332.91	0	272.46	87385000	268
Q8R5J9	PRA1 family protein 3	Arl6ip5	PRA1 family protein 3	1.77666	2.32554	+	acidic amino acid transport;amine transport;amino acid transport;anion transport;biological regulation;carboxylic acid transport;cellular chemical homeostasis;cellular homeostasis;cellular ion homeostasis;cellular process;chemical homeostasis;establishment of localization;homeostatic process;induction of apoptosis;induction of apoptosis by intracellular signals;induction of apoptosis by oxidative…		cell part;cytoplasmic part;cytoskeleton;endoplasmic reticulum;endoplasmic reticulum membrane;endoplasmic reticulum part;extracellular membrane-bounded organelle;extracellular organelle;extracellular region part;extracellular vesicular exosome;integral to membrane;intracellular membrane-bounded organelle;intracellular non-membrane-bounded organelle;intracellular organelle;intracellular organelle p…		20.6412	19.7411	18.9908	20.1762	20.1534	19.8438	NaN	19.697	NaN	18.8466	NaN	18.1094	4	4	4	21.3	21.3	21.3	21.557	0	24.063	11625000	56
A2AJY2;O35206;A2AJY7;A2AJY5	Collagen alpha-1(XV) chain;Restin	Col15a1	Isoform of O35206, Collagen alpha-1(XV) chain;Collagen alpha-1(XV) chain;Isoform of O35206, Collagen alpha-1(XV) chain;Isoform of O35206, Collagen alpha-1(XV) chain	1.77283	1.1584	+	biological adhesion;cell adhesion;cellular process	structural molecule activity	basement membrane;collagen;extracellular matrix part;extracellular membrane-bounded organelle;extracellular organelle;extracellular region part;extracellular space;extracellular vesicular exosome;membrane-bounded organelle;membrane-bounded vesicle;organelle;vesicle	Protein digestion and absorption	20.1103	21.3491	21.9536	20.633	21.3486	20.3193	20.7862	20.0348	19.7497	20.9827	NaN	NaN	4	4	4	3.6	3.6	3.6	138.29	0	12.305	28257000	30
Q61696;P17879	Heat shock 70 kDa protein 1A;Heat shock 70 kDa protein 1B	Hspa1a;Hspa1b	Heat shock 70 kDa protein 1A;Heat shock 70 kDa protein 1B	1.77104	2.3176	+	biological regulation;catabolic process;cellular catabolic process;cellular macromolecule catabolic process;cellular macromolecule metabolic process;cellular metabolic process;cellular nitrogen compound metabolic process;cellular process;macromolecule catabolic process;macromolecule metabolic process;metabolic process;mRNA catabolic process;mRNA metabolic process;negative regulation of biological…	adenyl nucleotide binding;adenyl ribonucleotide binding;ATP binding;binding;nucleotide binding;purine nucleotide binding;purine ribonucleoside triphosphate binding;purine ribonucleotide binding;ribonucleotide binding	cell part;cytoplasm;cytoplasmic part;intracellular membrane-bounded organelle;intracellular organelle;intracellular organelle part;intracellular part;membrane-bounded organelle;nuclear body;nuclear part;nuclear speck;nucleoplasm part;nucleus;organelle;organelle part;perinuclear region of cytoplasm	Antigen processing and presentation;Endocytosis;MAPK signaling pathway;Measles;Protein processing in endoplasmic reticulum;Spliceosome;Toxoplasmosis	18.5524	19.2764	19.0039	18.586	18.4981	18.4178	NaN	NaN	NaN	NaN	NaN	NaN	8	4	2	16.5	8	3.6	70.078	0	5.0537	4082800	9
E0CYV9		1110002E22Rik	RIKEN cDNA 1110002E22 gene	1.75612	2.31443	+					18.7011	18.6392	19.5694	18.7987	18.8516	NaN	NaN	NaN	NaN	NaN	NaN	NaN	4	4	4	2.4	2.4	2.4	189.75	0	7.0092	3993800	19
P68510	14-3-3 protein eta	Ywhah	14-3-3 protein eta	1.74706	1.9475	+	anatomical structure development;biological regulation;C21-steroid hormone catabolic process;C21-steroid hormone metabolic process;catabolic process;cellular component organization;cellular component organization at cellular level;cellular component organization or biogenesis;cellular component organization or biogenesis at cellular level;cellular hormone metabolic process;cellular metabolic proc…	actin binding;binding;channel regulator activity;cytoskeletal protein binding;enzyme binding;glucocorticoid receptor binding;hormone receptor binding;ion channel binding;nuclear hormone receptor binding;protein binding;protein dimerization activity;protein domain specific binding;protein heterodimerization activity;receptor binding;sodium channel regulator activity;steroid hormone receptor binding	cell junction;cell part;cell-cell contact zone;cell-cell junction;cytoplasm;cytoplasmic part;cytoplasmic vesicle membrane;cytoplasmic vesicle part;cytosol;extracellular membrane-bounded organelle;extracellular organelle;extracellular region part;extracellular vesicular exosome;intercalated disc;intracellular organelle part;intracellular part;membrane;membrane-bounded organelle;membrane-bounded ve…	Cell cycle;Neurotrophin signaling pathway;Oocyte meiosis	19.727	19.6396	19.641	19.5317	19.236	19.1492	18.6319	18.6196	NaN	18.6308	NaN	18.5918	7	5	5	24.4	20.3	20.3	28.211	0	98.299	9167100	17
Q04447	Creatine kinase B-type	Ckb	Creatine kinase B-type	1.74174	1.19384	+	anatomical structure development;anion homeostasis;biological regulation;cellular anion homeostasis;cellular chemical homeostasis;cellular chloride ion homeostasis;cellular homeostasis;cellular ion homeostasis;cellular monovalent inorganic anion homeostasis;cellular process;chemical homeostasis;chloride ion homeostasis;developmental process;homeostatic process;ion homeostasis;monovalent inorganic…	adenyl nucleotide binding;adenyl ribonucleotide binding;ATP binding;binding;catalytic activity;creatine kinase activity;kinase activity;nucleotide binding;phosphotransferase activity, nitrogenous group as acceptor;purine nucleotide binding;purine ribonucleoside triphosphate binding;purine ribonucleotide binding;ribonucleotide binding;transferase activity;transferase activity, transferring phospho…	cell part;cytoplasmic part;extracellular membrane-bounded organelle;extracellular organelle;extracellular region part;extracellular vesicular exosome;intracellular membrane-bounded organelle;intracellular organelle;intracellular part;membrane-bounded organelle;membrane-bounded vesicle;mitochondrion;myelin sheath;organelle;vesicle	Arginine and proline metabolism	20.8573	20.8592	21.1313	21.0259	21.3978	21.0911	20.4573	NaN	20.926	20.0335	NaN	21.0185	5	5	5	20.5	20.5	20.5	42.713	0	17.726	28781000	53
A0A087WS46;O70251	Elongation factor 1-beta	Eef1b2;Eef1b	Isoform of O70251, Eukaryotic translation elongation factor 1 beta 2;Elongation factor 1-beta	1.73954	1.881	+		binding;nucleic acid binding;RNA binding;translation elongation factor activity;translation factor activity, nucleic acid binding	cell part;cytoplasm;cytoplasmic part;eukaryotic translation elongation factor 1 complex;intracellular part;macromolecular complex;protein complex		19.4903	18.9141	18.5134	19.0454	18.6607	18.8285	18.3938	19.085	NaN	NaN	NaN	NaN	3	3	3	25	25	25	20.136	0	46.045	5876000	27
A0A1L1SVK0;Q61206;A0A1L1SQ76;A0A1L1SRD0;A0A1L1SQV7	Platelet-activating factor acetylhydrolase IB subunit beta	Pafah1b2	Isoform of Q61206, Platelet-activating factor acetylhydrolase IB subunit beta (Fragment);Platelet-activating factor acetylhydrolase IB subunit beta;Isoform of Q61206, Platelet-activating factor acetylhydrolase IB subunit beta (Fragment);Isoform of Q61206,	1.73845	1.98998	+	anatomical structure development;biological regulation;brain development;catabolic process;cellular component movement;cellular process;developmental process;gamete generation;lipid catabolic process;lipid metabolic process;male gamete generation;metabolic process;multicellular organismal process;multicellular organismal reproductive process;organ development;positive regulation of autophagy;posi…	1-alkyl-2-acetylglycerophosphocholine esterase activity;acetyltransferase activity;carboxylic ester hydrolase activity;catalytic activity;hydrolase activity;hydrolase activity, acting on ester bonds;platelet-activating factor acetyltransferase activity;transferase activity;transferase activity, transferring acyl groups;transferase activity, transferring acyl groups other than amino-acyl groups	cell part;cytoplasm;cytoplasmic part;cytosol;extracellular membrane-bounded organelle;extracellular organelle;extracellular region part;extracellular vesicular exosome;intracellular non-membrane-bounded organelle;intracellular organelle;intracellular organelle part;intracellular part;membrane;membrane-bounded organelle;membrane-bounded vesicle;non-membrane-bounded organelle;nuclear part;nucleolus…	Ether lipid metabolism	19.7047	19.7403	19.8694	20.0193	20.3054	19.7525	NaN	19.6133	NaN	NaN	NaN	19.8993	2	2	2	14.2	14.2	14.2	22.056	0	5.0929	12065000	15
P42669	Transcriptional activator protein Pur-alpha	Pura	Transcriptional activator protein Pur-alpha	1.73079	1.25614	+	anatomical structure development;apoptosis;biological regulation;biosynthetic process;cell cycle checkpoint;cell death;cell differentiation;cell proliferation;cellular biosynthetic process;cellular developmental process;cellular macromolecule biosynthetic process;cellular macromolecule metabolic process;cellular metabolic process;cellular nitrogen compound metabolic process;cellular process;death…	binding;DNA binding;double-stranded DNA binding;double-stranded telomeric DNA binding;nucleic acid binding;nucleic acid binding transcription factor activity;protein binding;purine-rich negative regulatory element binding;regulatory region DNA binding;regulatory region nucleic acid binding;sequence-specific DNA binding;sequence-specific DNA binding transcription factor activity;single-stranded DN…	cell body;cell part;cell projection;chromosomal part;cytoplasm;dendrite;DNA replication factor A complex;intracellular membrane-bounded organelle;intracellular organelle;intracellular organelle part;intracellular part;macromolecular complex;membrane-bounded organelle;neuron projection;neuronal cell body;nuclear chromosome part;nuclear part;nucleus;organelle;organelle part;protein complex		19.7756	19.9973	NaN	19.7119	20.205	NaN	19.0083	18.9885	NaN	NaN	NaN	NaN	4	4	4	15.6	15.6	15.6	34.883	0	28.426	8115900	18
O09061	Proteasome subunit beta type-1	Psmb1	Proteasome subunit beta type-1	1.68289	1.49415	+	catabolic process;cellular catabolic process;cellular macromolecule catabolic process;cellular macromolecule metabolic process;cellular metabolic process;cellular process;macromolecule catabolic process;macromolecule metabolic process;metabolic process;modification-dependent macromolecule catabolic process;modification-dependent protein catabolic process;primary metabolic process;proteasomal prot…	catalytic activity;endopeptidase activity;hydrolase activity;peptidase activity;peptidase activity, acting on L-amino acid peptides;threonine-type endopeptidase activity;threonine-type peptidase activity	cell part;cytoplasm;cytoplasmic part;cytosol;extracellular membrane-bounded organelle;extracellular organelle;extracellular region part;extracellular vesicular exosome;intracellular membrane-bounded organelle;intracellular organelle;intracellular part;macromolecular complex;membrane-bounded organelle;membrane-bounded vesicle;nucleus;organelle;proteasome complex;proteasome core complex;protein com…	Proteasome	19.6979	20.0079	19.9505	19.4286	NaN	19.0378	18.5214	NaN	NaN	18.5202	NaN	NaN	5	5	5	27.5	27.5	27.5	26.372	0	24.328	8144200	25
Q6IRU2	Tropomyosin alpha-4 chain	Tpm4	Tropomyosin alpha-4 chain	1.68094	0.810148		cell differentiation;cellular developmental process;cellular process;developmental process;osteoblast differentiation	binding;cation binding;ion binding;metal ion binding	actin filament bundle;actomyosin;adherens junction;anchoring junction;cell cortex part;cell junction;cell part;cell-substrate adherens junction;cell-substrate junction;cortical cytoskeleton;cytoplasm;cytoplasmic part;cytoskeletal part;cytoskeleton;extracellular membrane-bounded organelle;extracellular organelle;extracellular region part;extracellular vesicular exosome;focal adhesion;intracellular…	Cardiac muscle contraction;Dilated cardiomyopathy;Hypertrophic cardiomyopathy (HCM)	21.4945	20.9698	20.2419	21.282	21.6423	21.5344	20.1381	22.1034	NaN	21.0893	NaN	21.1984	9	6	6	37.1	26.2	26.2	28.467	0	111.41	38805000	73
Q6ZWQ9;Q3THE2;D3YV37	Myosin regulatory light chain 12B	Myl12a;Myl12b	MCG5400;Myosin regulatory light chain 12B;Isoform of Q6ZWQ9, Myosin, light chain 12A, regulatory, non-sarcomeric (Fragment)	1.66868	1.74577	+	biological adhesion;biological regulation;cell adhesion;cell-cell adhesion;cellular process;establishment of localization;establishment of localization in cell;establishment of protein localization;establishment of protein localization in membrane;establishment of protein localization in plasma membrane;homotypic cell-cell adhesion;intracellular protein transport;intracellular transport;platelet …	binding;calcium ion binding;cation binding;cytoskeletal protein binding;glutamate receptor binding;ion binding;metal ion binding;myosin binding;myosin heavy chain binding;protein binding;receptor binding	actin filament bundle;actomyosin;apical part of cell;brush border;cell part;cell projection;contractile fiber part;cytoplasmic part;cytoskeletal part;extracellular membrane-bounded organelle;extracellular organelle;extracellular region part;extracellular vesicular exosome;intracellular organelle part;intracellular part;macromolecular complex;membrane-bounded organelle;membrane-bounded vesicle;myo…	Focal adhesion;Leukocyte transendothelial migration;Regulation of actin cytoskeleton;Tight junction	20.7271	20.0224	19.5571	20.5448	20.015	19.3032	18.7478	20.2574	17.8605	NaN	18.5273	18.6095	5	5	2	34.9	34.9	12.2	19.895	0	123.52	13672000	48
A2AKD7;Q61234	Alpha-1-syntrophin	Snta1	Isoform of Q61234, Alpha-1-syntrophin;Alpha-1-syntrophin	1.66117	1.68363	+	biological regulation;cellular chemical homeostasis;cellular component organization;cellular component organization or biogenesis;cellular homeostasis;cellular ion homeostasis;cellular process;chemical homeostasis;homeostatic process;ion homeostasis;neuromuscular junction development;regulation of biological process;regulation of biological quality;regulation of cardiac muscle contraction;regulat…	ATPase binding;binding;channel regulator activity;enzyme binding;ion channel binding;nitric-oxide synthase binding;protein binding;sodium channel regulator activity	cell junction;cell part;cytoplasm;cytoskeleton;intracellular;intracellular non-membrane-bounded organelle;intracellular organelle;intracellular part;macromolecular complex;membrane;neuromuscular junction;non-membrane-bounded organelle;organelle;plasma membrane;postsynaptic membrane;protein complex;sarcolemma;synapse;synapse part;synaptic membrane		18.8707	19.0986	19.0829	19.0485	19.0816	19.2218	19.0029	NaN	NaN	NaN	NaN	NaN	2	2	2	6.8	6.8	6.8	53.282	0	15.036	5847000	14
P70296;D3Z1V4;D6RHS6	Phosphatidylethanolamine-binding protein 1;Hippocampal cholinergic neurostimulating peptide	Pebp1	Phosphatidylethanolamine-binding protein 1;Isoform of P70296, Phosphatidylethanolamine-binding protein 1;Isoform of P70296, Phosphatidylethanolamine-binding protein 1	1.64547	1.17903	+	aging;anatomical structure development;behavior;biological regulation;brain development;cell maturation;cellular developmental process;cellular process;cellular process involved in reproduction;cellular response to stimulus;developmental maturation;developmental process;developmental process involved in reproduction;eating behavior;feeding behavior;intracellular protein kinase cascade;intracellul…	adenyl nucleotide binding;adenyl ribonucleotide binding;ATP binding;binding;endopeptidase inhibitor activity;endopeptidase regulator activity;enzyme binding;enzyme inhibitor activity;enzyme regulator activity;kinase binding;lipid binding;nucleotide binding;peptidase inhibitor activity;peptidase regulator activity;protein binding;protein kinase binding;purine nucleotide binding;purine ribonucleosi…	apical part of cell;axon part;axon terminus;cell body;cell part;cell projection part;cell surface;clathrin-coated vesicle;coated vesicle;cytoplasmic membrane-bounded vesicle;cytoplasmic part;cytoplasmic vesicle;endoplasmic reticulum;extracellular membrane-bounded organelle;extracellular organelle;extracellular region part;extracellular space;extracellular vesicular exosome;Golgi apparatus;intrace…		22.3136	22.2751	21.7093	22.3118	22.0955	21.5846	21.6159	21.9595	NaN	21.4095	19.7756	20.8689	6	6	6	31.6	31.6	31.6	20.83	0	131.5	56504000	82
P24472;A0A1L1SS61	Glutathione S-transferase A4	Gsta4	Glutathione S-transferase A4;Isoform of P24472, Glutathione S-transferase A4 (Fragment)	1.64078	1.20295	+	amine metabolic process;carboxylic acid metabolic process;cellular amine metabolic process;cellular amino acid metabolic process;cellular ketone metabolic process;cellular metabolic process;cellular modified amino acid metabolic process;cellular nitrogen compound metabolic process;cellular process;glutathione metabolic process;metabolic process;nitrogen compound metabolic process;organic acid met…	catalytic activity;glutathione transferase activity;transferase activity;transferase activity, transferring alkyl or aryl (other than methyl) groups	cell part;cytoplasm;intracellular part	Drug metabolism - cytochrome P450;Glutathione metabolism;Metabolism of xenobiotics by cytochrome P450	20.8296	20.0593	20.4316	21.1157	20.5229	20.1265	NaN	20.6768	20.162	18.9495	NaN	20.3089	4	4	3	23	23	19.4	25.564	0	23.443	19368000	39
A2AGN7;B7ZCF1;O88685;A0A087WPH7	26S protease regulatory subunit 6A	Psmc3	Isoform of O88685, 26S proteasome regulatory subunit 6A;Isoform of O88685, 26S proteasome regulatory subunit 6A;26S proteasome regulatory subunit 6A;Isoform of O88685, 26S proteasome regulatory subunit 6A (Fragment)	1.63546	3.43397	+	anatomical structure development;biological regulation;blastocyst development;catabolic process;cellular catabolic process;cellular macromolecule catabolic process;cellular macromolecule metabolic process;cellular metabolic process;cellular process;developmental process;ER-associated protein catabolic process;macromolecule catabolic process;macromolecule metabolic process;metabolic process;modifi…	adenyl nucleotide binding;adenyl ribonucleotide binding;ATP binding;binding;nucleotide binding;protein binding;purine nucleotide binding;purine ribonucleoside triphosphate binding;purine ribonucleotide binding;ribonucleotide binding;TBP-class protein binding;transcription factor binding	cell part;cytoplasmic mRNA processing body;cytoplasmic part;cytosolic part;cytosolic proteasome complex;intracellular membrane-bounded organelle;intracellular non-membrane-bounded organelle;intracellular organelle;intracellular organelle part;intracellular part;macromolecular complex;membrane;membrane-bounded organelle;non-membrane-bounded organelle;nuclear part;nuclear proteasome complex;nucleus…	Proteasome	18.5166	18.4878	18.6093	18.4967	18.8784	18.7031	NaN	NaN	NaN	NaN	NaN	NaN	4	4	4	14	14	14	44.669	0	30.919	3919300	16
A0A0N4SV63;A0A0N4SUJ2;A0A0N4SVX9;A0A0N4SUN3;E9QL12;E9PXU9;A0A0N4SWH3;A0A0N4SWG7;E9Q423;Q9ESD7-2;Q9ESD7-3;Q9ESD7	Dysferlin	Dysf	Isoform of Q9ESD7, Dysferlin;Isoform of Q9ESD7, Dysferlin;Isoform of Q9ESD7, Dysferlin;Isoform of Q9ESD7, Dysferlin;Isoform of Q9ESD7, Dysferlin;Isoform of Q9ESD7, Dysferlin;Isoform of Q9ESD7, Dysferlin;Isoform of Q9ESD7, Dysferlin;Isoform of Q9ESD7, Dysfe	1.62548	1.64367	+	cellular component organization;cellular component organization at cellular level;cellular component organization or biogenesis;cellular component organization or biogenesis at cellular level;cellular membrane fusion;cellular membrane organization;cellular process;membrane fusion;membrane organization;organelle fusion;organelle organization;plasma membrane organization;plasma membrane repair;vesi…	binding;calcium ion binding;calcium-dependent phospholipid binding;cation binding;ion binding;lipid binding;metal ion binding;phospholipid binding	cell part;cell projection;cytoplasmic membrane-bounded vesicle;cytoplasmic part;cytoplasmic vesicle;cytoplasmic vesicle membrane;cytoplasmic vesicle part;early endosome;endocytic vesicle;endosome;extracellular membrane-bounded organelle;extracellular organelle;extracellular region part;extracellular vesicular exosome;integral to membrane;intracellular membrane-bounded organelle;intracellular orga…		NaN	19.6829	19.2004	18.7993	18.5431	18.7932	NaN	NaN	NaN	NaN	18.2399	NaN	4	4	4	2.9	2.9	2.9	241.19	0	6.3393	4366300	7
P68037	Ubiquitin-conjugating enzyme E2 L3	Ube2l3	Ubiquitin-conjugating enzyme E2 L3	1.62106	1.94932	+	biological regulation;biosynthetic process;cell proliferation;cellular biosynthetic process;cellular macromolecule biosynthetic process;cellular macromolecule metabolic process;cellular metabolic process;cellular nitrogen compound metabolic process;cellular process;cellular protein metabolic process;cellular response to chemical stimulus;cellular response to corticosteroid stimulus;cellular respo…	acid-amino acid ligase activity;adenyl nucleotide binding;adenyl ribonucleotide binding;ATP binding;binding;catalytic activity;ligase activity;ligase activity, forming carbon-nitrogen bonds;nucleotide binding;protein binding transcription factor activity;purine nucleotide binding;purine ribonucleoside triphosphate binding;purine ribonucleotide binding;ribonucleotide binding;small conjugating prot…	cell part;cytoplasm;intracellular membrane-bounded organelle;intracellular organelle;intracellular part;membrane-bounded organelle;nucleus;organelle	Parkinson's disease;Ubiquitin mediated proteolysis	20.7381	20.0293	19.3415	20.6664	19.6285	20.3762	19.4724	19.9831	18.3394	18.4539	NaN	18.1153	3	3	3	29.9	29.9	29.9	17.861	0	10.537	15113000	42
Q8BMJ2	Leucine--tRNA ligase, cytoplasmic	Lars	Leucine--tRNA ligase, cytoplasmic	1.61531	1.89928	+	amine metabolic process;amino acid activation;carboxylic acid metabolic process;cellular amine metabolic process;cellular amino acid metabolic process;cellular ketone metabolic process;cellular macromolecule metabolic process;cellular metabolic process;cellular nitrogen compound metabolic process;cellular process;leucyl-tRNA aminoacylation;macromolecule metabolic process;metabolic process;ncRNA m…	adenyl nucleotide binding;adenyl ribonucleotide binding;aminoacyl-tRNA editing activity;aminoacyl-tRNA ligase activity;ATP binding;binding;carboxylic ester hydrolase activity;catalytic activity;hydrolase activity;hydrolase activity, acting on ester bonds;leucine-tRNA ligase activity;ligase activity;ligase activity, forming aminoacyl-tRNA and related compounds;ligase activity, forming carbon-oxyge…	cell part;cytoplasm;cytoplasmic part;cytosol;intracellular membrane-bounded organelle;intracellular organelle;intracellular part;membrane-bounded organelle;nucleus;organelle	Aminoacyl-tRNA biosynthesis;Valine, leucine and isoleucine biosynthesis	NaN	18.4953	18.5109	17.6536	18.5314	18.5414	NaN	NaN	NaN	NaN	NaN	NaN	2	2	2	1.4	1.4	1.4	134.19	0.0068027	2.5542	2595200	6
E9Q1D5;Q62219-7;Q62219-10;Q62219-9;Q62219-5;Q62219-4;Q62219-2;Q62219;Q62219-3	Transforming growth factor beta-1-induced transcript 1 protein	Tgfb1i1	Isoform of Q62219, Transforming growth factor beta-1-induced transcript 1 protein;Isoform of Q62219, Isoform 7 of Transforming growth factor beta-1-induced transcript 1 protein;Isoform of Q62219, Isoform 10 of Transforming growth factor beta-1-induced tran	1.60987	1.73468	+	anatomical structure morphogenesis;biological regulation;catabolic process;cell differentiation;cell fate commitment;cell surface receptor linked signaling pathway;cellular catabolic process;cellular developmental process;cellular macromolecule catabolic process;cellular macromolecule metabolic process;cellular metabolic process;cellular process;cellular response to stimulus;developmental process…	androgen receptor binding;binding;cation binding;hormone receptor binding;ion binding;I-SMAD binding;metal ion binding;nuclear hormone receptor binding;protein binding;protein binding transcription factor activity;receptor binding;Roundabout binding;SMAD binding;steroid hormone receptor binding;transcription coactivator activity;transcription cofactor activity;transcription factor binding transcr…	adherens junction;anchoring junction;cell junction;cell part;cell-substrate adherens junction;cell-substrate junction;cytoplasm;cytoskeleton;extracellular matrix;extracellular region part;focal adhesion;intracellular;intracellular non-membrane-bounded organelle;intracellular organelle;intracellular organelle part;intracellular part;non-membrane-bounded organelle;nuclear matrix;nuclear part;organe…		19.2645	18.9465	NaN	19.5706	19.3738	NaN	NaN	18.141	NaN	NaN	NaN	NaN	3	3	3	6.2	6.2	6.2	46.005	0	12.644	4852200	15
P57759;F8WJI4;F8WIM7;D6RG87	Endoplasmic reticulum resident protein 29	Erp29	Endoplasmic reticulum resident protein 29;Isoform of P57759, Endoplasmic reticulum resident protein 29;Isoform of P57759, Endoplasmic reticulum resident protein 29;Isoform of P57759, Endoplasmic reticulum resident protein 29	1.59262	0.98652		activation of MAPK activity;biological regulation;cellular macromolecule metabolic process;cellular metabolic process;cellular process;cellular protein metabolic process;ER to Golgi vesicle-mediated transport;establishment of localization;establishment of localization in cell;establishment of protein localization;Golgi vesicle transport;intracellular transport;macromolecule metabolic process;macr…		cell part;cell surface;cytoplasmic membrane-bounded vesicle;cytoplasmic part;cytoplasmic vesicle;endoplasmic reticulum;endoplasmic reticulum lumen;endoplasmic reticulum part;extracellular membrane-bounded organelle;extracellular organelle;extracellular region part;extracellular vesicular exosome;intracellular membrane-bounded organelle;intracellular organelle;intracellular organelle lumen;intrace…	Protein processing in endoplasmic reticulum	19.0715	19.3865	19.6403	19.3836	20.0443	19.7904	NaN	NaN	20.5416	NaN	NaN	20.4221	2	2	2	8	8	8	28.823	0	4.8033	12005000	15
Q91V77;P56565	Protein S100;Protein S100-A1	S100a1	Isoform of P56565, Protein S100;Protein S100-A1	1.58703	2.47993	+	anatomical structure development;biological regulation;developmental process;negative regulation of biological process;negative regulation of biosynthetic process;negative regulation of cellular biosynthetic process;negative regulation of cellular macromolecule biosynthetic process;negative regulation of cellular metabolic process;negative regulation of cellular process;negative regulation of gen…	ATPase binding;binding;calcium ion binding;cation binding;enzyme binding;identical protein binding;ion binding;metal ion binding;protein binding;protein dimerization activity;protein homodimerization activity	cell part;cell projection;contractile fiber part;cytoplasmic part;endoplasmic reticulum;intracellular membrane-bounded organelle;intracellular organelle;intracellular part;M band;membrane-bounded organelle;neuron projection;nucleus;organelle;organelle part;sarcoplasmic reticulum;Z disc		24.6694	23.646	22.6708	23.7549	24.4821	23.4031	21.7316	23.5388	21.7581	21.8781	21.831	22.3666	4	4	4	48.9	48.9	48.9	10.505	0	269.38	176540000	95
P48678-2;P48678;P48678-3	Prelamin-A/C;Lamin-A/C	Lmna	Isoform of P48678, Isoform C of Prelamin-A/C;Prelamin-A/C;Isoform of P48678, Isoform C2 of Prelamin-A/C	1.587	4.30218	+	anatomical structure development;biological regulation;cardiac cell development;cardiac muscle cell development;cell development;cellular component organization;cellular component organization at cellular level;cellular component organization or biogenesis;cellular component organization or biogenesis at cellular level;cellular developmental process;cellular localization;cellular macromolecule lo…	structural molecule activity	cell part;cytoplasm;cytoplasmic part;cytoskeletal part;envelope;intermediate filament;intracellular membrane-bounded organelle;intracellular organelle;intracellular organelle part;intracellular part;lamin filament;macromolecular complex;membrane;membrane-bounded organelle;nuclear envelope;nuclear membrane;nuclear part;nucleoplasm;nucleus;organelle;organelle envelope;organelle membrane;organelle p…	Arrhythmogenic right ventricular cardiomyopathy (ARVC);Dilated cardiomyopathy;Hypertrophic cardiomyopathy (HCM)	24.5385	23.5885	23.5034	24.0595	23.4116	22.9674	22.0106	22.2538	22.2734	22.1236	21.7976	22.0879	25	25	24	42.2	42.2	40.8	65.445	0	323.31	168530000	227
A0A0A0MQG2;Q62261-2;Q62261	Spectrin beta chain, non-erythrocytic 1	Sptbn1	Isoform of Q62261, Spectrin beta chain, non-erythrocytic 1 (Fragment);Isoform of Q62261, Isoform 2 of Spectrin beta chain, non-erythrocytic 1;Spectrin beta chain, non-erythrocytic 1	1.58224	1.41267	+	actin filament capping;biological regulation;cell cycle cytokinesis;cell cycle process;cellular component assembly;cellular component assembly at cellular level;cellular component organization;cellular component organization at cellular level;cellular component organization or biogenesis;cellular component organization or biogenesis at cellular level;cellular macromolecule metabolic process;cellu…	ankyrin binding;binding;cytoskeletal protein binding;lipid binding;phospholipid binding;protein binding;structural constituent of cytoskeleton;structural molecule activity	axolemma;axon part;cell cortex part;cell part;cell projection membrane;cell projection part;contractile fiber part;cortical cytoskeleton;cuticular plate;cytoplasm;cytoplasmic part;cytoskeletal part;cytoskeleton;extracellular membrane-bounded organelle;extracellular organelle;extracellular region part;extracellular vesicular exosome;intracellular membrane-bounded organelle;intracellular non-membra…		22.9753	22.9983	22.8668	22.551	22.8221	22.3027	22.2689	21.493	20.9813	22.4788	18.082	21.7188	35	35	35	19.6	19.6	19.6	244.25	0	127.5	86725000	215
F7B9A0;O08804		Serpinb6b	Isoform of O08804, Serine (or cysteine) peptidase inhibitor, clade B, member 6b;NK13	1.58073	1.53322	+	anatomical structure development;biological regulation;developmental process;developmental process involved in reproduction;gonad development;negative regulation of catalytic activity;negative regulation of endopeptidase activity;negative regulation of hydrolase activity;negative regulation of molecular function;negative regulation of peptidase activity;organ development;regulation of biological …	endopeptidase inhibitor activity;endopeptidase regulator activity;enzyme inhibitor activity;enzyme regulator activity;peptidase inhibitor activity;peptidase regulator activity;serine-type endopeptidase inhibitor activity	cell part;cytoplasm;extracellular region part;extracellular space;intracellular;intracellular part	Amoebiasis	19.8694	19.348	19.2226	19.2793	19.1904	NaN	NaN	18.3815	NaN	NaN	NaN	NaN	4	4	4	26.2	26.2	26.2	23.124	0	17.144	6163500	15
P99024	Tubulin beta-5 chain	Tubb5	Tubulin beta-5 chain	1.56421	5.02351	+	cellular component assembly;cellular component assembly at cellular level;cellular component organization;cellular component organization at cellular level;cellular component organization or biogenesis;cellular component organization or biogenesis at cellular level;cellular macromolecular complex assembly;cellular macromolecular complex subunit organization;cellular macromolecule metabolic proces…	binding;catalytic activity;enzyme binding;GTP binding;GTPase activity;guanyl nucleotide binding;guanyl ribonucleotide binding;hydrolase activity;hydrolase activity, acting on acid anhydrides;hydrolase activity, acting on acid anhydrides, in phosphorus-containing anhydrides;MHC class I protein binding;MHC protein binding;nucleoside-triphosphatase activity;nucleotide binding;protein binding;purine …	cell body;cell part;cytoplasmic part;cytoskeletal part;cytosol;extracellular membrane-bounded organelle;extracellular organelle;extracellular region part;extracellular vesicular exosome;intracellular membrane-bounded organelle;intracellular organelle;intracellular organelle part;intracellular part;macromolecular complex;membrane-bounded organelle;membrane-bounded vesicle;membrane-enclosed lumen;m…	Gap junction;Pathogenic Escherichia coli infection;Phagosome	20.0398	20.987	20.3819	20.6121	20.5315	20.2634	19.2182	18.4109	18.8726	19.3354	18.717	18.8763	18	5	4	46.8	13.5	10.1	49.67	0	27.882	16536000	82
P48036;A0A0G2JGQ0	Annexin A5	Anxa5	Annexin A5;Isoform of P48036, Annexin A5 (Fragment)	1.55558	3.91279	+	biological regulation;blood coagulation;coagulation;hemostasis;multicellular organismal process;negative regulation of biological process;negative regulation of coagulation;negative regulation of multicellular organismal process;regulation of biological process;regulation of biological quality;regulation of body fluid levels;regulation of coagulation;regulation of multicellular organismal process…	binding;calcium ion binding;calcium-dependent phospholipid binding;cation binding;ion binding;lipid binding;metal ion binding;phospholipid binding	adherens junction;anchoring junction;blood microparticle;cell junction;cell part;cell-substrate adherens junction;cell-substrate junction;endothelial microparticle;external side of plasma membrane;extracellular membrane-bounded organelle;extracellular organelle;extracellular region part;extracellular vesicular exosome;focal adhesion;intracellular;membrane;membrane part;membrane-bounded organelle;…		25.2627	24.5443	24.3776	24.6564	25.0882	24.3527	23.1434	23.8958	23.0635	23.1678	22.3371	23.3411	18	18	18	54.2	54.2	54.2	35.752	0	246.9	330440000	248
Q9D031;Q01730;A2AUR7	Ras suppressor protein 1	Rsu1	Isoform of Q01730, Ras suppressor protein 1;Ras suppressor protein 1;Isoform of Q01730, Ras suppressor protein 1	1.5308	1.92295	+	biological regulation;cellular process;cellular response to stimulus;intracellular signal transduction;positive regulation of biological process;positive regulation of catalytic activity;positive regulation of cell adhesion;positive regulation of cell proliferation;positive regulation of cell-substrate adhesion;positive regulation of cellular process;positive regulation of GTPase activity;positiv…		adherens junction;anchoring junction;cell junction;cell-substrate adherens junction;cell-substrate junction;extracellular membrane-bounded organelle;extracellular organelle;extracellular region part;extracellular vesicular exosome;focal adhesion;membrane-bounded organelle;membrane-bounded vesicle;organelle;vesicle		21.3032	20.6484	20.5651	21.2635	21.4046	20.4636	19.4203	20.7903	20.0604	20.1122	NaN	NaN	7	7	7	38.6	38.6	38.6	31.461	0	36.458	25048000	44
P62334	26S protease regulatory subunit 10B	Psmc6	26S proteasome regulatory subunit 10B	1.52868	2.44953	+	biological regulation;catabolic process;cellular catabolic process;cellular macromolecule catabolic process;cellular macromolecule metabolic process;cellular metabolic process;cellular process;ER-associated protein catabolic process;macromolecule catabolic process;macromolecule metabolic process;metabolic process;modification-dependent macromolecule catabolic process;modification-dependent protei…	adenyl nucleotide binding;adenyl ribonucleotide binding;ATP binding;binding;nucleotide binding;protein binding;purine nucleotide binding;purine ribonucleoside triphosphate binding;purine ribonucleotide binding;ribonucleotide binding;TBP-class protein binding;transcription factor binding	cell part;cytoplasmic part;cytosolic part;cytosolic proteasome complex;extracellular membrane-bounded organelle;extracellular organelle;extracellular region part;extracellular vesicular exosome;inclusion body;intracellular membrane-bounded organelle;intracellular organelle;intracellular organelle part;intracellular part;macromolecular complex;membrane;membrane-bounded organelle;membrane-bounded v…	Proteasome	19.7309	19.8186	19.7593	19.7572	19.6028	19.3473	18.6108	18.8715	NaN	19.0594	NaN	NaN	4	4	4	13.6	13.6	13.6	44.172	0	15.415	9819400	31
Q8VDD5	Myosin-9	Myh9	Myosin-9	1.52855	1.33414	+	actin cytoskeleton organization;actin cytoskeleton reorganization;actin filament-based movement;actin filament-based process;actomyosin structure organization;anatomical structure formation involved in morphogenesis;anatomical structure morphogenesis;angiogenesis;biological adhesion;biological regulation;blood vessel endothelial cell migration;cell adhesion;cell cycle process;cell differentiation…	actin binding;actin filament binding;actin-dependent ATPase activity;adenyl nucleotide binding;adenyl ribonucleotide binding;ADP binding;ATP binding;ATPase activity;ATPase activity, coupled;binding;catalytic activity;cytoskeletal protein binding;hydrolase activity;hydrolase activity, acting on acid anhydrides;hydrolase activity, acting on acid anhydrides, in phosphorus-containing anhydrides;ident…	actin cytoskeleton;actin filament bundle;actomyosin;actomyosin contractile ring;adherens junction;anchoring junction;brush border;cell cortex;cell cortex part;cell division site part;cell junction;cell leading edge;cell part;cell projection;cell-cell adherens junction;cell-cell junction;cleavage furrow;contractile ring;cortical cytoskeleton;cytoplasm;cytoplasmic part;cytoskeletal part;cytoskeleto…	Tight junction;Viral myocarditis	20.1869	22.0428	22.7366	21.5118	21.8266	22.0419	21.2013	19.7139	21.0912	21.3182	20.2268	NaN	18	18	16	13.1	13.1	11.8	226.37	0	74.927	42140000	59
P20152;A0A0A6YWC8	Vimentin	Vim	Vimentin;Isoform of P20152, Vimentin	1.52603	2.84081	+	anatomical structure development;astrocyte development;astrocyte differentiation;Bergmann glial cell differentiation;biological regulation;cell development;cell differentiation;cellular component organization;cellular component organization at cellular level;cellular component organization or biogenesis;cellular component organization or biogenesis at cellular level;cellular developmental process…	binding;double-stranded RNA binding;glycoprotein binding;identical protein binding;nucleic acid binding;protein binding;protein C-terminus binding;RNA binding;scaffold protein binding;structural constituent of cytoskeleton;structural constituent of eye lens;structural molecule activity	adherens junction;anchoring junction;cell junction;cell leading edge;cell part;cell projection;cell-substrate adherens junction;cell-substrate junction;cytoplasm;cytoplasmic part;cytoskeletal part;cytoskeleton;cytosol;extracellular membrane-bounded organelle;extracellular organelle;extracellular region part;extracellular vesicular exosome;focal adhesion;intermediate filament;intermediate filament…		25.6945	25.9125	25.0153	25.9177	25.0717	24.7738	24.1337	24.7897	23.4695	24.0338	22.7364	24.0663	44	39	38	80.5	75.8	75.8	53.687	0	323.31	546660000	505
Q9D379;E9PWK1;F6YTS6	Epoxide hydrolase 1	Ephx1	Epoxide hydrolase 1;Isoform of Q9D379, Epoxide hydrolase;Isoform of Q9D379, Epoxide hydrolase 1 (Fragment)	1.52438	1.14007	+	aromatic compound catabolic process;catabolic process;cellular aromatic compound metabolic process;cellular catabolic process;cellular metabolic process;cellular process;metabolic process;response to chemical stimulus;response to organic cyclic compound;response to organic substance;response to stimulus;response to toxin	catalytic activity;cis-stilbene-oxide hydrolase activity;ether hydrolase activity;hydrolase activity;hydrolase activity, acting on ether bonds	cell part;cytoplasmic part;endoplasmic reticulum membrane;endoplasmic reticulum part;integral to membrane;intracellular organelle part;intracellular part;intrinsic to membrane;membrane;membrane part;organelle membrane;organelle part	Bile secretion;Metabolism of xenobiotics by cytochrome P450	18.5661	18.8724	NaN	19.0304	19.4077	NaN	NaN	NaN	NaN	NaN	NaN	NaN	5	5	5	12.5	12.5	12.5	52.576	0	11.025	4310100	18
E9Q133;P80318;Q3U0I3;F6Q609	T-complex protein 1 subunit gamma	Cct3	Isoform of P80318, T-complex protein 1 subunit gamma;T-complex protein 1 subunit gamma;Isoform of P80318, T-complex protein 1 subunit gamma;Isoform of P80318, T-complex protein 1 subunit gamma (Fragment)	1.51547	1.88876	+	binding of sperm to zona pellucida;cell recognition;cell-cell recognition;cellular component assembly;cellular component assembly at cellular level;cellular component organization;cellular component organization at cellular level;cellular component organization or biogenesis;cellular component organization or biogenesis at cellular level;cellular macromolecule metabolic process;cellular metabolic…	adenyl nucleotide binding;adenyl ribonucleotide binding;ATP binding;binding;nucleotide binding;purine nucleotide binding;purine ribonucleoside triphosphate binding;purine ribonucleotide binding;ribonucleotide binding	cell body;cell part;chaperonin-containing T-complex;cytoplasm;cytoplasmic part;cytoskeletal part;cytosolic part;extracellular membrane-bounded organelle;extracellular organelle;extracellular region part;extracellular vesicular exosome;intracellular organelle part;intracellular part;macromolecular complex;membrane;membrane-bounded organelle;membrane-bounded vesicle;microtubule;myelin sheath;organe…		18.6257	18.924	18.9118	19.1895	19.0458	18.7725	18.8841	NaN	NaN	18.9553	NaN	NaN	6	6	6	15.4	15.4	15.4	56.526	0	11.141	5786100	28
Q99KX1	Myeloid leukemia factor 2	Mlf2	Myeloid leukemia factor 2	1.51445	1.40883	+	defense response;response to stimulus;response to stress		cell part;cytoplasm;intracellular membrane-bounded organelle;intracellular organelle;intracellular part;membrane;membrane-bounded organelle;nucleus;organelle		19.7109	17.7277	18.6116	19.3888	18.3991	NaN	NaN	NaN	NaN	NaN	NaN	NaN	4	4	4	29.1	29.1	29.1	28.055	0	98.758	4679600	17
Q78ZM0;O70492;D3Z6Z0;D3Z789	Sorting nexin-3	Snx3	Isoform of O70492, Sorting nexin 3, isoform CRA_b;Sorting nexin-3;Isoform of O70492, Sorting nexin-3;Isoform of O70492, Sorting nexin-3	1.51405	1.1085	+	biological regulation;biosynthetic process;cation transport;cellular biosynthetic process;cellular component organization;cellular component organization at cellular level;cellular component organization or biogenesis;cellular component organization or biogenesis at cellular level;cellular macromolecule biosynthetic process;cellular macromolecule metabolic process;cellular membrane organization;c…	binding;enzyme binding;lipid binding;phosphatase binding;phosphatidylinositol binding;phosphatidylinositol-3,5-bisphosphate binding;phosphatidylinositol-3-phosphate binding;phosphatidylinositol-4-phosphate binding;phosphatidylinositol-5-phosphate binding;phospholipid binding;protein binding;protein phosphatase binding	cell part;clathrin-coated vesicle;coated vesicle;cytoplasm;cytoplasmic membrane-bounded vesicle;cytoplasmic part;cytoplasmic vesicle;cytosol;early endosome;early endosome membrane;early phagosome;endocytic vesicle;endosomal part;endosome;endosome membrane;extracellular membrane-bounded organelle;extracellular organelle;extracellular region part;extracellular vesicular exosome;extrinsic to membran…		20.2179	19.7699	20.2822	19.9101	20.5792	19.8144	19.5733	19.478	NaN	19.6394	NaN	20.2942	6	6	6	34.6	34.6	34.6	18.762	0	17.445	15002000	22
Q6ZQ73	Cullin-associated NEDD8-dissociated protein 2	Cand2	Cullin-associated NEDD8-dissociated protein 2	1.49958	2.81147	+	cellular component assembly;cellular component assembly at cellular level;cellular component organization;cellular component organization at cellular level;cellular component organization or biogenesis;cellular component organization or biogenesis at cellular level;cellular macromolecular complex assembly;cellular macromolecular complex subunit organization;cellular macromolecule metabolic proces…	binding;protein binding;TBP-class protein binding;transcription factor binding	cell part;intracellular;intracellular membrane-bounded organelle;intracellular organelle;intracellular part;membrane-bounded organelle;nucleus;organelle		17.9089	18.4811	19.2628	18.2199	18.6803	18.6433	NaN	NaN	NaN	18.0751	NaN	NaN	4	4	4	6.2	6.2	6.2	135.63	0	12.743	3843900	17
E9QQ96;Z4YJE4;H7BX05;A2AAJ9-2;A2AAJ9	Obscurin	Obscn	Isoform of A2AAJ9, Obscurin;Isoform of A2AAJ9, Obscurin;Isoform of A2AAJ9, Obscurin;Isoform of A2AAJ9, Isoform 2 of Obscurin;Obscurin	1.49789	1.1502	+	cell differentiation;cellular developmental process;cellular process;developmental process;multicellular organismal development;multicellular organismal process	adenyl nucleotide binding;adenyl ribonucleotide binding;ankyrin binding;ATP binding;binding;catalytic activity;cytoskeletal protein binding;enzyme regulator activity;GTPase regulator activity;guanyl-nucleotide exchange factor activity;kinase activity;nucleoside-triphosphatase regulator activity;nucleotide binding;phosphotransferase activity, alcohol group as acceptor;protein binding;protein kinas…	cell part;contractile fiber part;cytoplasmic part;cytoskeletal part;intracellular organelle part;intracellular part;M band;macromolecular complex;muscle myosin complex;myosin complex;myosin filament;myosin II complex;organelle part;protein complex;striated muscle myosin thick filament;Z disc		18.4364	20.2723	20.3992	19.6917	19.0902	19.8647	19.9536	NaN	19.235	19.4224	NaN	NaN	12	12	12	3.1	3.1	3.1	815.63	0	111	10964000	37
P17742;A0A1L1SST0	Peptidyl-prolyl cis-trans isomerase A;Peptidyl-prolyl cis-trans isomerase A, N-terminally processed	Ppia	Peptidyl-prolyl cis-trans isomerase A;Isoform of P17742, Peptidyl-prolyl cis-trans isomerase	1.49439	2.96418	+	biological regulation;cell differentiation;cellular component organization;cellular component organization at cellular level;cellular component organization or biogenesis;cellular component organization or biogenesis at cellular level;cellular developmental process;cellular macromolecule metabolic process;cellular metabolic process;cellular process;cellular protein metabolic process;developmental…	binding;catalytic activity;cis-trans isomerase activity;isomerase activity;peptide binding;peptidyl-prolyl cis-trans isomerase activity	adherens junction;anchoring junction;cell junction;cell part;cell-substrate adherens junction;cell-substrate junction;cytoplasmic part;cytosol;extracellular membrane-bounded organelle;extracellular organelle;extracellular region part;extracellular space;extracellular vesicular exosome;focal adhesion;intracellular membrane-bounded organelle;intracellular organelle;intracellular part;membrane;membr…		23.6776	23.8569	23.5563	23.8532	23.7417	23.201	21.8729	22.9486	21.8564	22.252	23.0193	20.9711	8	8	8	39.6	39.6	39.6	17.971	0	152.67	153080000	113
P70168	Importin subunit beta-1	Kpnb1	Importin subunit beta-1	1.49257	4.163	+	establishment of localization;establishment of localization in cell;establishment of protein localization;intracellular protein transport;intracellular transport;nuclear import;nuclear transport;nucleocytoplasmic transport;protein import;protein import into nucleus;protein targeting;protein transport;ribosomal protein import into nucleus;transport	binding;enzyme binding;protein binding;protein domain specific binding;protein transporter activity;substrate-specific transporter activity;transporter activity	cell part;cytoplasm;cytoplasmic part;endoplasmic reticulum part;endoplasmic reticulum tubular network;envelope;extracellular membrane-bounded organelle;extracellular organelle;extracellular region part;extracellular vesicular exosome;intracellular organelle part;intracellular part;macromolecular complex;membrane;membrane-bounded organelle;membrane-bounded vesicle;nuclear envelope;nuclear membrane…	RNA transport	19.4561	19.8021	20.0173	19.8063	19.9742	19.2136	18.612	17.9196	17.9574	18.772	17.582	18.471	9	9	9	14.2	14.2	14.2	97.183	0	73.169	10035000	81
Q9DBJ1	Phosphoglycerate mutase 1	Pgam1	Phosphoglycerate mutase 1	1.48857	1.12286	+	alcohol catabolic process;alcohol metabolic process;biological regulation;carbohydrate catabolic process;carbohydrate metabolic process;catabolic process;cellular carbohydrate catabolic process;cellular carbohydrate metabolic process;cellular metabolic process;cellular process;generation of precursor metabolites and energy;glucose catabolic process;glucose metabolic process;glycolysis;hexose cata…	binding;bisphosphoglycerate 2-phosphatase activity;bisphosphoglycerate mutase activity;bisphosphoglycerate phosphatase activity;catalytic activity;enzyme binding;hydrolase activity;hydrolase activity, acting on ester bonds;intramolecular transferase activity;intramolecular transferase activity, phosphotransferases;isomerase activity;kinase binding;phosphatase activity;phosphoglycerate mutase acti…	cell part;cytoplasm;cytoplasmic part;cytosol;extracellular membrane-bounded organelle;extracellular organelle;extracellular region part;extracellular vesicular exosome;intracellular part;membrane;membrane-bounded organelle;membrane-bounded vesicle;myelin sheath;organelle;vesicle	Glycolysis / Gluconeogenesis;Methane metabolism	19.8455	20.3323	19.5574	19.7756	19.8541	NaN	NaN	19.5742	NaN	19.227	19.14	NaN	5	2	2	26	13.8	13.8	28.832	0	12.152	12146000	30
A0A1L1SV25;P57780;E9Q2W9	Alpha-actinin-4	Actn4	Isoform of P57780, Alpha-actinin-4;Alpha-actinin-4;Isoform of P57780, Alpha-actinin-4 (Fragment)	1.4859	2.26401	+	actin cytoskeleton organization;actin filament bundle assembly;actin filament organization;actin filament-based process;biological regulation;cell junction assembly;cell junction organization;cell-cell junction assembly;cell-cell junction organization;cellular component assembly;cellular component assembly at cellular level;cellular component organization;cellular component organization at cellul…	actin binding;actin filament binding;binding;calcium ion binding;cation binding;cytoskeletal protein binding;hormone receptor binding;identical protein binding;ion binding;ligand-dependent nuclear receptor transcription coactivator activity;metal ion binding;nuclear hormone receptor binding;nucleoside binding;protein binding;protein binding transcription factor activity;protein dimerization activ…	actin filament bundle;actomyosin;adherens junction;anchoring junction;cell cortex part;cell junction;cell part;cell projection;cell-cell junction;cell-substrate adherens junction;cell-substrate junction;contractile fiber part;cortical cytoskeleton;cytoplasm;cytoplasmic part;cytoskeletal part;cytoskeleton;extracellular membrane-bounded organelle;extracellular organelle;extracellular region part;ex…	Adherens junction;Amoebiasis;Arrhythmogenic right ventricular cardiomyopathy (ARVC);Focal adhesion;Leukocyte transendothelial migration;Regulation of actin cytoskeleton;Systemic lupus erythematosus;Tight junction	18.6066	18.4956	19.1013	18.6526	18.2567	NaN	NaN	17.2227	NaN	NaN	NaN	NaN	11	3	3	13.3	4.2	4.2	107.11	0	93.42	3761900	9
Q8BP67	60S ribosomal protein L24	Rpl24	60S ribosomal protein L24	1.47809	0.578857		anatomical structure development;axon guidance;biological regulation;biosynthetic process;cell cycle checkpoint;cell cycle process;cellular biosynthetic process;cellular component assembly;cellular component assembly at cellular level;cellular component organization;cellular component organization at cellular level;cellular component organization or biogenesis;cellular component organization or b…	structural constituent of ribosome;structural molecule activity	cell part;cytosolic large ribosomal subunit;extracellular membrane-bounded organelle;extracellular organelle;extracellular region part;extracellular vesicular exosome;intracellular organelle part;intracellular part;large ribosomal subunit;macromolecular complex;membrane;membrane-bounded organelle;membrane-bounded vesicle;organelle;organelle part;ribonucleoprotein complex;vesicle	Ribosome	21.2776	21.2005	21.4558	21.6159	21.9568	21.3985	NaN	21.5351	22.19	NaN	22.1678	21.9707	3	3	3	19.1	19.1	19.1	17.779	0	13.102	43016000	55
Q61941;Q8BGK0;E9Q8F4;Q8C9V5	NAD(P) transhydrogenase, mitochondrial	Nnt	NAD(P) transhydrogenase, mitochondrial;Isoform of Q61941, NAD(P) transhydrogenase, mitochondrial;Isoform of Q61941, NAD(P) transhydrogenase, mitochondrial;Isoform of Q61941, NAD(P) transhydrogenase, mitochondrial	1.47198	0.517256		biological regulation;cation transport;cell redox homeostasis;cellular homeostasis;cellular metabolic process;cellular process;establishment of localization;homeostatic process;hydrogen transport;ion transport;metabolic process;monovalent inorganic cation transport;proton transport;reactive oxygen species metabolic process;regulation of biological process;regulation of biological quality;regulati…	binding;catalytic activity;coenzyme binding;cofactor binding;NAD(P)+ transhydrogenase (AB-specific) activity;NAD(P)+ transhydrogenase activity;NADP binding;nucleotide binding;oxidoreductase activity;oxidoreductase activity, acting on NADH or NADPH;oxidoreductase activity, acting on NADH or NADPH, NAD or NADP as acceptor	cell part;cytoplasmic part;integral to membrane;intracellular membrane-bounded organelle;intracellular organelle;intracellular organelle part;intracellular part;intrinsic to membrane;membrane;membrane part;membrane-bounded organelle;mitochondrial inner membrane;mitochondrial membrane;mitochondrial part;mitochondrion;organelle;organelle inner membrane;organelle membrane;organelle part		21.6176	22.8068	21.9495	21.8473	21.9124	22.2773	23.1214	NaN	22.269	22.6226	NaN	22.8244	20	20	20	25.7	25.7	25.7	113.84	0	171.95	74161000	182
Q9D1X0	Nucleolar protein 3	Nol3	Nucleolar protein 3	1.44466	1.73305	+	apoptosis;biological regulation;blood vessel remodeling;calcium ion homeostasis;calcium ion transport;calcium ion transport into cytosol;cardiac muscle cell apoptosis;cation homeostasis;cation transport;cell death;cellular calcium ion homeostasis;cellular cation homeostasis;cellular chemical homeostasis;cellular component assembly;cellular component assembly at cellular level;cellular component o…	binding;calcium ion binding;caspase inhibitor activity;caspase regulator activity;cation binding;cysteine-type endopeptidase inhibitor activity;cytokine receptor binding;death effector domain binding;death receptor binding;endopeptidase inhibitor activity;endopeptidase regulator activity;enzyme inhibitor activity;enzyme regulator activity;identical protein binding;ion binding;metal ion binding;pe…	cell part;cytoplasm;cytoplasmic part;endoplasmic reticulum;intracellular membrane-bounded organelle;intracellular non-membrane-bounded organelle;intracellular organelle;intracellular organelle part;intracellular part;membrane-bounded organelle;mitochondrion;non-membrane-bounded organelle;nuclear part;nucleolus;organelle;organelle part;sarcoplasm;sarcoplasmic reticulum		18.9257	18.2891	17.9298	18.3455	19.4551	17.7457	NaN	17.4415	NaN	NaN	NaN	NaN	3	3	3	21.4	21.4	21.4	24.567	0	18.016	4043800	19
Q9QYB1	Chloride intracellular channel protein 4	Clic4	Chloride intracellular channel protein 4	1.44053	1.15477	+	anatomical structure formation involved in morphogenesis;anatomical structure morphogenesis;angiogenesis;anion transport;apoptosis;biological regulation;branching morphogenesis of a tube;cation homeostasis;cell death;cell differentiation;cell morphogenesis;cell morphogenesis involved in differentiation;cellular cation homeostasis;cellular chemical homeostasis;cellular component morphogenesis;cell…	anion channel activity;anion transmembrane transporter activity;channel activity;chloride channel activity;gated channel activity;ion channel activity;ion transmembrane transporter activity;passive transmembrane transporter activity;substrate-specific channel activity;substrate-specific transmembrane transporter activity;substrate-specific transporter activity;transmembrane transporter activity;t…	apical part of cell;cell junction;cell part;cell projection;cell surface;cell-cell junction;centrosome;chloride channel complex;cytoplasm;cytoplasmic part;cytoplasmic vesicle membrane;cytoplasmic vesicle part;cytoskeletal part;cytosol;extracellular membrane-bounded organelle;extracellular organelle;extracellular region part;extracellular vesicular exosome;intracellular;intracellular membrane-boun…		19.839	20.0909	20.1684	19.8311	19.6422	19.8838	NaN	NaN	19.4396	19.6957	19.747	19.4352	4	4	4	19.8	19.8	19.8	28.729	0	7.1316	13942000	18
Q7M6Y3-2;Q7M6Y3-3;Q7M6Y3-4;Q7M6Y3-6;Q7M6Y3-5;Q7M6Y3;A0A140LHQ8	Phosphatidylinositol-binding clathrin assembly protein	Picalm	Isoform of Q7M6Y3, Isoform 2 of Phosphatidylinositol-binding clathrin assembly protein;Isoform of Q7M6Y3, Isoform 3 of Phosphatidylinositol-binding clathrin assembly protein;Isoform of Q7M6Y3, Isoform 4 of Phosphatidylinositol-binding clathrin assembly pro	1.43698	3.39216	+	anatomical structure development;anatomical structure morphogenesis;axonogenesis;biological regulation;cargo loading into vesicle;cation homeostasis;cell part morphogenesis;cell projection morphogenesis;cell projection organization;cell proliferation;cellular component assembly;cellular component assembly at cellular level;cellular component morphogenesis;cellular component organization;cellular …	1-phosphatidylinositol binding;binding;binding, bridging;clathrin adaptor activity;clathrin binding;clathrin heavy chain binding;lipid binding;phosphatidylinositol binding;phospholipid binding;protein binding;protein binding, bridging	AP-2 adaptor complex;AP-type membrane coat adaptor complex;cell body;cell part;clathrin adaptor complex;coated pit;cytoplasmic part;cytoplasmic vesicle part;Golgi apparatus;intracellular;intracellular membrane-bounded organelle;intracellular organelle;intracellular organelle part;intracellular part;macromolecular complex;membrane;membrane part;membrane-bounded organelle;neuronal cell body;nucleus…		20.0338	19.5387	19.6975	19.9637	19.8516	18.7342	18.348	18.352	17.7862	18.612	NaN	18.6527	6	6	3	12.2	12.2	5.5	64.647	0	31.312	9515000	38
Q9D1G3	Protein-cysteine N-palmitoyltransferase HHAT-like protein	Hhatl	Protein-cysteine N-palmitoyltransferase HHAT-like protein	1.41956	2.19265	+	biological regulation;negative regulation of biological process;negative regulation of biosynthetic process;negative regulation of cellular metabolic process;negative regulation of cellular process;negative regulation of cellular protein metabolic process;negative regulation of lipoprotein metabolic process;negative regulation of macromolecule biosynthetic process;negative regulation of macromole…		cell part;cytoplasmic part;endoplasmic reticulum;endoplasmic reticulum membrane;endoplasmic reticulum part;integral to membrane;intracellular membrane-bounded organelle;intracellular organelle;intracellular organelle part;intracellular part;intrinsic to membrane;membrane;membrane part;membrane-bounded organelle;organelle;organelle membrane;organelle part;perinuclear region of cytoplasm		17.8099	NaN	18.0755	17.8791	18.136	17.9626	NaN	NaN	NaN	NaN	NaN	NaN	3	3	3	10.3	10.3	10.3	56.43	0.0017437	3.9103	2176100	5
P68040	Guanine nucleotide-binding protein subunit beta-2-like 1;Guanine nucleotide-binding protein subunit beta-2-like 1, N-terminally processed	Gnb2l1	Receptor of activated protein C kinase 1	1.41696	1.96576	+	activation of caspase activity;anatomical structure morphogenesis;biological regulation;carbohydrate homeostasis;cell cycle;cell differentiation;cellular chemical homeostasis;cellular developmental process;cellular glucose homeostasis;cellular homeostasis;cellular process;cellular response to carbohydrate stimulus;cellular response to chemical stimulus;cellular response to glucose stimulus;cellul…	apoptotic protease activator activity;binding;binding, bridging;caspase activator activity;caspase regulator activity;channel inhibitor activity;channel regulator activity;enzyme activator activity;enzyme binding;enzyme inhibitor activity;enzyme regulator activity;identical protein binding;ion channel inhibitor activity;kinase binding;kinase inhibitor activity;kinase regulator activity;peptidase …	cell body;cell part;cell projection;cytoplasm;cytoplasmic part;cytoskeleton;cytosol;dendrite;extracellular membrane-bounded organelle;extracellular organelle;extracellular region part;extracellular vesicular exosome;intracellular membrane-bounded organelle;intracellular non-membrane-bounded organelle;intracellular organelle;intracellular organelle part;intracellular part;macromolecular complex;me…	Measles	19.6975	20.0649	19.8758	19.9002	19.7906	20.024	19.5067	19.3742	NaN	19.1013	18.6354	NaN	5	5	5	20.2	20.2	20.2	35.076	0	63.66	12219000	34
Q91WK2	Eukaryotic translation initiation factor 3 subunit H	Eif3h	Eukaryotic translation initiation factor 3 subunit H	1.40535	1.3946	+	cellular component assembly;cellular component assembly at cellular level;cellular component organization;cellular component organization at cellular level;cellular component organization or biogenesis;cellular component organization or biogenesis at cellular level;cellular macromolecular complex assembly;cellular macromolecular complex subunit organization;cellular process;formation of translati…	binding;nucleic acid binding;RNA binding;translation factor activity, nucleic acid binding;translation initiation factor activity	cell part;cytoplasmic part;eukaryotic 43S preinitiation complex;eukaryotic 48S preinitiation complex;eukaryotic translation initiation factor 3 complex;eukaryotic translation initiation factor 3 complex, eIF3m;extracellular membrane-bounded organelle;extracellular organelle;extracellular region part;extracellular vesicular exosome;intracellular part;macromolecular complex;membrane;membrane-bounde…	Measles;RNA transport	18.3166	17.9045	NaN	18.6859	18.7252	18.5988	18.2039	NaN	NaN	NaN	NaN	NaN	3	3	3	13.1	13.1	13.1	39.832	0	23.426	3782100	21
Q8CIB5	Fermitin family homolog 2	Fermt2	Fermitin family homolog 2	1.40416	2.50908	+	anatomical structure morphogenesis;biological adhesion;biological regulation;cell adhesion;cell junction assembly;cell junction organization;cell morphogenesis;cell morphogenesis involved in differentiation;cell surface receptor linked signaling pathway;cell-matrix adhesion;cell-substrate adhesion;cell-substrate junction assembly;cellular component assembly;cellular component assembly at cellular…	binding;lipid binding;phosphatidylinositol binding;phosphatidylinositol-3,4,5-trisphosphate binding;phospholipid binding	adherens junction;anchoring junction;cell cortex;cell junction;cell part;cell projection membrane;cell projection part;cell surface;cell-substrate adherens junction;cell-substrate junction;contractile fiber part;cytoplasm;cytoplasmic part;cytoskeleton;extrinsic to internal side of plasma membrane;extrinsic to membrane;extrinsic to plasma membrane;focal adhesion;I band;intracellular membrane-bound…		19.2916	19.4166	19.3914	19.3142	19.0106	18.4973	18.6375	17.7487	NaN	17.7605	NaN	NaN	9	9	8	18.2	18.2	17.2	77.8	0	42.202	6550600	34
P07356;B0V2N8;B0V2N7;B0V2N5	Annexin A2;Annexin	Anxa2	Annexin A2;Isoform of P07356, Annexin (Fragment);Isoform of P07356, Annexin (Fragment);Isoform of P07356, Annexin (Fragment)	1.40056	3.792	+	anatomical structure formation involved in morphogenesis;angiogenesis;biological regulation;body fluid secretion;cellular component assembly;cellular component assembly at cellular level;cellular component organization;cellular component organization at cellular level;cellular component organization or biogenesis;cellular component organization or biogenesis at cellular level;cellular membrane or…	binding;calcium ion binding;calcium-dependent phospholipid binding;calcium-dependent protein binding;cation binding;enzyme inhibitor activity;enzyme regulator activity;ion binding;lipase inhibitor activity;lipid binding;metal ion binding;phosphatidylinositol binding;phosphatidylinositol-4,5-bisphosphate binding;phospholipase A2 inhibitor activity;phospholipase inhibitor activity;phospholipid bind…	basement membrane;basolateral plasma membrane;cell cortex;cell part;cell projection;cell surface;cytoplasm;cytoplasmic membrane-bounded vesicle;cytoplasmic part;cytoplasmic vesicle;cytosol;early endosome;endosomal part;endosome;endosome membrane;extracellular matrix part;extracellular membrane-bounded organelle;extracellular organelle;extracellular region part;extracellular space;extracellular ve…		23.5554	23.0873	23.5814	23.3033	22.9559	22.5728	22.4271	21.422	21.3578	22.2026	21.7231	21.5201	13	13	13	34.8	34.8	34.8	38.676	0	236.74	114000000	114
A0A0R4J093;Q9DBP5	UMP-CMP kinase	Cmpk1	Isoform of Q9DBP5, UMP-CMP kinase;UMP-CMP kinase	1.39015	1.83186	+	2'-deoxyribonucleotide biosynthetic process;2'-deoxyribonucleotide metabolic process;benzene-containing compound metabolic process;biosynthetic process;carboxylic acid metabolic process;CDP biosynthetic process;CDP metabolic process;cellular aromatic compound metabolic process;cellular biosynthetic process;cellular ketone metabolic process;cellular metabolic process;cellular nitrogen compound bio…	adenyl nucleotide binding;adenyl ribonucleotide binding;ATP binding;binding;catalytic activity;cytidylate kinase activity;kinase activity;nucleobase-containing compound kinase activity;nucleoside diphosphate kinase activity;nucleotide binding;nucleotide kinase activity;phosphotransferase activity, phosphate group as acceptor;purine nucleotide binding;purine ribonucleoside triphosphate binding;pur…	cell part;cytoplasm;extracellular membrane-bounded organelle;extracellular organelle;extracellular region part;extracellular vesicular exosome;intracellular membrane-bounded organelle;intracellular non-membrane-bounded organelle;intracellular organelle;intracellular organelle part;intracellular part;membrane-bounded organelle;membrane-bounded vesicle;non-membrane-bounded organelle;nuclear part;nu…	Pyrimidine metabolism	19.2902	18.9211	18.7982	19.2015	19.2006	18.7849	19.06	18.5022	NaN	NaN	NaN	18.0452	5	5	5	27.8	27.8	27.8	25.714	0	27.736	6436600	21
P18760;F8WGL3	Cofilin-1	Cfl1	Cofilin-1;Isoform of P18760, Cofilin-1	1.38391	1.38037	+	actin cytoskeleton organization;actin filament depolymerization;actin filament organization;actin filament-based process;actin polymerization or depolymerization;ameboidal cell migration;anatomical structure morphogenesis;biological regulation;cell cycle cytokinesis;cell cycle process;cell migration;cell motility;cell projection organization;cellular component disassembly;cellular component disas…		adherens junction;anchoring junction;cell cortex part;cell junction;cell part;cell projection;cell projection membrane;cell projection part;cell-cell junction;cell-substrate adherens junction;cell-substrate junction;cortical actin cytoskeleton;cortical cytoskeleton;cytoplasm;cytoplasmic part;cytoskeletal part;cytoskeleton;cytosol;extracellular membrane-bounded organelle;extracellular organelle;ex…	Axon guidance;Fc gamma R-mediated phagocytosis;Regulation of actin cytoskeleton	18.8022	19.6601	19.6688	19.0164	18.5683	19.1241	18.1174	NaN	18.9166	18.3622	18.6394	NaN	6	4	4	53.6	42.8	42.8	18.559	0	38.377	7393100	55
P14115	60S ribosomal protein L27a	Rpl27a	60S ribosomal protein L27a	1.3739	0.788196		biosynthetic process;cellular biosynthetic process;cellular macromolecule biosynthetic process;cellular macromolecule metabolic process;cellular metabolic process;cellular process;cellular protein metabolic process;macromolecule biosynthetic process;macromolecule metabolic process;metabolic process;primary metabolic process;protein metabolic process;translation	structural constituent of ribosome;structural molecule activity	cell part;cytosolic large ribosomal subunit;intracellular organelle part;intracellular part;large ribosomal subunit;macromolecular complex;membrane;organelle part;ribonucleoprotein complex	Ribosome	19.6879	NaN	NaN	19.8039	19.8802	19.8139	19.4848	19.9149	NaN	NaN	NaN	NaN	2	2	2	14.2	14.2	14.2	16.605	0	5.1925	14721000	24
Q9EQP2	EH domain-containing protein 4	Ehd4	EH domain-containing protein 4	1.37047	5.60935	+	biological regulation;cellular component assembly;cellular component organization;cellular component organization or biogenesis;cellular membrane organization;cellular process;cellular response to chemical stimulus;cellular response to growth factor stimulus;cellular response to organic substance;cellular response to stimulus;endocytic recycling;endocytosis;endosome transport;establishment of loc…	adenyl nucleotide binding;adenyl ribonucleotide binding;ATP binding;binding;calcium ion binding;cation binding;GTP binding;guanyl nucleotide binding;guanyl ribonucleotide binding;ion binding;metal ion binding;nucleotide binding;purine nucleotide binding;purine ribonucleoside triphosphate binding;purine ribonucleotide binding;ribonucleotide binding	cell part;cytoplasmic part;early endosome membrane;endoplasmic reticulum;endosomal part;endosome membrane;extracellular membrane-bounded organelle;extracellular organelle;extracellular region part;extracellular vesicular exosome;intracellular membrane-bounded organelle;intracellular organelle;intracellular organelle part;intracellular part;membrane;membrane-bounded organelle;membrane-bounded vesi…	Endocytosis	24.344	24.2856	24.1726	24.3408	24.1553	23.4838	22.5675	22.7138	22.956	22.8408	22.7235	22.7578	25	25	22	51.6	51.6	46	61.48	0	323.31	213120000	277
B8JKK2;E9QAZ2;Q9CZM2	Ribosomal protein L15;60S ribosomal protein L15	Rpl15;Gm10020	Isoform of Q9CZM2, Ribosomal protein L15 (Fragment);Ribosomal protein L15;60S ribosomal protein L15	1.36163	0.692106		biosynthetic process;cellular biosynthetic process;cellular macromolecule biosynthetic process;cellular macromolecule metabolic process;cellular metabolic process;cellular process;cellular protein metabolic process;macromolecule biosynthetic process;macromolecule metabolic process;metabolic process;primary metabolic process;protein metabolic process;translation	structural constituent of ribosome;structural molecule activity	cell part;cytoplasmic part;cytosolic large ribosomal subunit;extracellular membrane-bounded organelle;extracellular organelle;extracellular region part;extracellular vesicular exosome;intracellular membrane-bounded organelle;intracellular non-membrane-bounded organelle;intracellular organelle;intracellular organelle part;intracellular part;large ribosomal subunit;macromolecular complex;membrane-b…	Ribosome	NaN	20.2685	20.6219	20.1512	20.5563	20.3289	20.1662	NaN	NaN	19.0665	NaN	20.6537	2	2	2	15	15	15	12.65	0	8.2733	15837000	36
Q8BKC5-2;Q8BKC5	Importin-5	Ipo5	Isoform of Q8BKC5, Isoform 2 of Importin-5;Importin-5	1.35921	1.36455	+	biological regulation;cellular process;cellular response to acid;cellular response to amine stimulus;cellular response to amino acid stimulus;cellular response to chemical stimulus;cellular response to endogenous stimulus;cellular response to organic nitrogen;cellular response to organic substance;cellular response to stimulus;establishment of localization;establishment of localization in cell;es…	protein transporter activity;substrate-specific transporter activity;transporter activity	cell part;cytoplasm;cytoplasmic part;Golgi apparatus;intracellular membrane-bounded organelle;intracellular organelle;intracellular organelle part;intracellular part;membrane;membrane-bounded organelle;nuclear membrane;nuclear part;nucleoplasm;nucleus;organelle;organelle membrane;organelle part		18.1072	19.7268	20.6748	18.8043	19.3232	18.5957	18.5092	NaN	NaN	19.2122	NaN	NaN	6	6	6	7.6	7.6	7.6	116.91	0	11.182	7919100	18
P97429;F7ANV6;D3Z0S1;A0A0N4SW89;A0A0N4SV57	Annexin A4;Annexin	Anxa4	Annexin A4;Isoform of P97429, Annexin (Fragment);Isoform of P97429, Annexin (Fragment);Isoform of P97429, Annexin (Fragment);Isoform of P97429, Annexin (Fragment)	1.34838	1.27454	+	anatomical structure development;biological regulation;cell differentiation;cellular developmental process;cellular process;developmental process;epithelial cell differentiation;kidney development;negative regulation of biological process;negative regulation of cellular process;negative regulation of cytokine secretion;negative regulation of interleukin-8 secretion;negative regulation of molecula…	binding;calcium ion binding;calcium-dependent phospholipid binding;calcium-dependent protein binding;cation binding;identical protein binding;ion binding;lipid binding;metal ion binding;NF-kappaB binding;phospholipid binding;protein binding;transcription factor binding	apical plasma membrane;cell part;cell surface;cytoplasm;cytoplasmic part;extracellular membrane-bounded organelle;extracellular organelle;extracellular region part;extracellular vesicular exosome;intracellular membrane-bounded organelle;intracellular organelle;intracellular organelle part;intracellular part;membrane;membrane part;membrane-bounded organelle;membrane-bounded vesicle;nuclear membran…		18.6684	19.0484	18.0185	18.482	17.8975	NaN	NaN	NaN	NaN	17.1032	NaN	17.5832	5	5	5	19.7	19.7	19.7	35.915	0	111.96	3545700	20
E9QN70;P02469	Laminin subunit beta-1	Lamb1	Isoform of P02469, Laminin subunit beta-1;Laminin subunit beta-1	1.34529	0.576007		anatomical structure morphogenesis;behavior;biological adhesion;biological regulation;cell adhesion;cell differentiation;cell migration;cell morphogenesis;cell morphogenesis involved in differentiation;cell motility;cell projection organization;cell-cell adhesion;cell-substrate adhesion;cellular component morphogenesis;cellular component movement;cellular component organization;cellular component…	binding;enzyme binding;extracellular matrix structural constituent;glycolipid binding;glycosphingolipid binding;integrin binding;lipid binding;protein binding;protein complex binding;receptor binding;sphingolipid binding;structural molecule activity	basal lamina;basement membrane;cell part;cytoplasmic part;extracellular matrix;extracellular matrix part;extracellular membrane-bounded organelle;extracellular organelle;extracellular region;extracellular region part;extracellular space;extracellular vesicular exosome;intracellular part;laminin complex;laminin-1 complex;laminin-10 complex;laminin-2 complex;laminin-8 complex;macromolecular complex…	Amoebiasis;ECM-receptor interaction;Focal adhesion;Pathways in cancer;Small cell lung cancer;Toxoplasmosis	NaN	20.0947	20.9694	19.5726	19.9675	20.3755	20.4544	NaN	NaN	20.3911	NaN	19.9638	10	10	10	6.6	6.6	6.6	202.44	0	59.844	14915000	33
Q9JII6;B1AXW3	Alcohol dehydrogenase [NADP(+)]	Akr1a1	Alcohol dehydrogenase [NADP(+)];Isoform of Q9JII6, Alcohol dehydrogenase [NADP(+)] (Fragment)	1.34318	1.11174	+	alcohol metabolic process;aldehyde catabolic process;biosynthetic process;carbohydrate catabolic process;carbohydrate metabolic process;carboxylic acid biosynthetic process;carboxylic acid catabolic process;carboxylic acid metabolic process;catabolic process;cellular aldehyde metabolic process;cellular biosynthetic process;cellular carbohydrate metabolic process;cellular catabolic process;cellula…	alcohol dehydrogenase (NADP+) activity;alditol:NADP+ 1-oxidoreductase activity;aldo-keto reductase (NADP) activity;catalytic activity;L-glucuronate reductase activity;oxidoreductase activity;oxidoreductase activity, acting on CH-OH group of donors;oxidoreductase activity, acting on the CH-OH group of donors, NAD or NADP as acceptor	apical plasma membrane;cell part;cytoplasmic part;cytosol;extracellular membrane-bounded organelle;extracellular organelle;extracellular region part;extracellular space;extracellular vesicular exosome;intracellular part;membrane part;membrane-bounded organelle;membrane-bounded vesicle;organelle;plasma membrane part;vesicle	Caprolactam degradation;Glycerolipid metabolism;Glycolysis / Gluconeogenesis	21.0513	20.1191	20.847	20.7435	20.8496	20.0612	19.6691	19.7971	20.1431	19.9043	NaN	20.113	7	7	7	22.5	22.5	22.5	36.586	0	23.999	21428000	27
D3YTQ9;P62843	40S ribosomal protein S15	Rps15	Isoform of P62843, 40S ribosomal protein S15;40S ribosomal protein S15	1.33919	0.887353		biosynthetic process;cell differentiation;cellular biosynthetic process;cellular component assembly;cellular component assembly at cellular level;cellular component biogenesis;cellular component biogenesis at cellular level;cellular component organization;cellular component organization at cellular level;cellular component organization or biogenesis;cellular component organization or biogenesis a…	structural constituent of ribosome;structural molecule activity	adherens junction;anchoring junction;cell junction;cell part;cell-substrate adherens junction;cell-substrate junction;cytoplasm;cytosolic small ribosomal subunit;focal adhesion;intracellular organelle part;intracellular part;macromolecular complex;membrane;organelle part;ribonucleoprotein complex;small ribosomal subunit	Ribosome	20.5143	19.6986	NaN	19.8603	20.3027	20.0601	18.5389	20.5406	NaN	18.4121	NaN	18.1086	2	2	2	19.5	19.5	19.5	13.742	0	26.558	12461000	39
E9QPE7;O08638-2;O08638	Myosin-11	Myh11	Isoform of O08638, Myosin-11;Isoform of O08638, Isoform 2 of Myosin-11;Myosin-11	1.33712	2.09071	+	actin cytoskeleton organization;actin filament-based process;anatomical structure development;anatomical structure formation involved in morphogenesis;cardiac muscle fiber development;cell development;cellular component assembly;cellular component assembly at cellular level;cellular component assembly involved in morphogenesis;cellular component organization;cellular component organization at cel…	adenyl nucleotide binding;adenyl ribonucleotide binding;ATP binding;binding;catalytic activity;hydrolase activity;hydrolase activity, acting on acid anhydrides;hydrolase activity, acting on acid anhydrides, in phosphorus-containing anhydrides;motor activity;nucleoside-triphosphatase activity;nucleotide binding;purine nucleotide binding;purine ribonucleoside triphosphate binding;purine ribonucleot…	actin filament bundle;actomyosin;brush border;cell part;cell projection;contractile fiber;contractile fiber part;cytoplasmic membrane-bounded vesicle;cytoplasmic part;cytoplasmic vesicle;cytoskeletal part;extracellular membrane-bounded organelle;extracellular organelle;extracellular region part;extracellular vesicular exosome;intracellular membrane-bounded organelle;intracellular non-membrane-bou…	Tight junction;Viral myocarditis	18.4267	19.3313	19.3689	18.8738	18.6246	18.3803	19.0628	NaN	NaN	NaN	NaN	NaN	8	7	5	6.1	5.3	4.4	223.35	0	44.312	5219900	24
Q99KK7	Dipeptidyl peptidase 3	Dpp3	Dipeptidyl peptidase 3	1.33505	1.61597	+	macromolecule metabolic process;metabolic process;primary metabolic process;protein metabolic process;proteolysis	binding;catalytic activity;cation binding;dipeptidyl-peptidase activity;exopeptidase activity;hydrolase activity;ion binding;metal ion binding;metallopeptidase activity;peptidase activity;peptidase activity, acting on L-amino acid peptides;transition metal ion binding;zinc ion binding	cell part;cytoplasm;extracellular membrane-bounded organelle;extracellular organelle;extracellular region part;extracellular vesicular exosome;intracellular organelle part;intracellular part;membrane;membrane-bounded organelle;membrane-bounded vesicle;nuclear part;nucleoplasm;organelle;organelle part;plasma membrane;vesicle		17.8459	18.9123	18.6206	18.4213	18.667	18.2076	NaN	17.0327	NaN	NaN	NaN	NaN	5	5	5	8.5	8.5	8.5	82.897	0	8.5319	3534000	14
Q9Z1Q5	Chloride intracellular channel protein 1	Clic1	Chloride intracellular channel protein 1	1.32776	2.14336	+	anion transport;biological adhesion;biological regulation;cell adhesion;cell-cell adhesion;cellular chemical homeostasis;cellular homeostasis;cellular ion homeostasis;cellular process;chemical homeostasis;chloride transport;establishment of localization;homeostatic process;homotypic cell-cell adhesion;inorganic anion transport;ion homeostasis;ion transport;platelet aggregation;positive regulation…	anion channel activity;anion transmembrane transporter activity;channel activity;chloride channel activity;gated channel activity;ion channel activity;ion transmembrane transporter activity;passive transmembrane transporter activity;substrate-specific channel activity;substrate-specific transmembrane transporter activity;substrate-specific transporter activity;transmembrane transporter activity;t…	blood microparticle;cell part;chloride channel complex;cytoplasm;cytoplasmic part;envelope;extracellular membrane-bounded organelle;extracellular organelle;extracellular region part;extracellular space;extracellular vesicular exosome;intracellular membrane-bounded organelle;intracellular organelle;intracellular organelle part;intracellular part;ion channel complex;macromolecular complex;membrane;…		17.92	18.3385	18.5991	18.2094	17.7087	17.1045	17.1179	17.0559	NaN	NaN	NaN	NaN	3	3	3	15.8	15.8	15.8	27.013	0	39.71	2976800	15
Q8VDM4	26S proteasome non-ATPase regulatory subunit 2	Psmd2	26S proteasome non-ATPase regulatory subunit 2	1.32701	1.79036	+	biological regulation;regulation of biological process;regulation of catabolic process;regulation of macromolecule metabolic process;regulation of metabolic process;regulation of primary metabolic process;regulation of protein catabolic process;regulation of protein metabolic process	enzyme regulator activity	cell part;extracellular membrane-bounded organelle;extracellular organelle;extracellular region part;extracellular vesicular exosome;intracellular part;macromolecular complex;membrane;membrane-bounded organelle;membrane-bounded vesicle;organelle;proteasome accessory complex;proteasome complex;proteasome regulatory particle;protein complex;vesicle	Proteasome	19.9314	20.2728	19.5568	19.8388	20.1248	19.498	20.0521	18.4906	NaN	19.1142	NaN	18.9705	5	5	5	7.2	7.2	7.2	100.2	0	25.363	11826000	23
Q9CQE8	UPF0568 protein C14orf166 homolog		UPF0568 protein C14orf166 homolog	1.32358	1.24313	+	biological regulation;biosynthetic process;cellular biosynthetic process;cellular macromolecule biosynthetic process;cellular macromolecule metabolic process;cellular metabolic process;cellular nitrogen compound metabolic process;cellular process;macromolecule biosynthetic process;macromolecule metabolic process;metabolic process;ncRNA metabolic process;ncRNA processing;nitrogen compound metaboli…	basal RNA polymerase II transcription machinery binding;basal transcription machinery binding;binding;enzyme binding;identical protein binding;nucleic acid binding;protein binding;RNA binding;RNA polymerase binding;RNA polymerase core enzyme binding;RNA polymerase II core binding	cell part;cytoplasm;cytoplasmic part;cytoskeletal part;cytosol;intracellular membrane-bounded organelle;intracellular organelle;intracellular organelle part;intracellular part;macromolecular complex;membrane-bounded organelle;microtubule organizing center;nuclear part;nucleoplasm;nucleus;organelle;organelle part;perinuclear region of cytoplasm;protein complex;tRNA-splicing ligase complex		20.3315	20.5649	20.0393	20.5662	20.7619	20.3521	19.5069	20.3745	19.8413	NaN	NaN	20.2697	9	9	9	44.3	44.3	44.3	28.152	0	64.044	17358000	36
Q791V5;A2AFW6;Q9D050	Mitochondrial carrier homolog 2	Mtch2	Mitochondrial carrier homolog 2;Isoform of Q791V5, Mitochondrial carrier homolog 2;Isoform of Q791V5, Mitochondrial carrier homolog 2	1.32329	0.880753		cellular localization;cellular macromolecule localization;cellular process;cellular protein localization;localization;macromolecule localization;protein localization;protein localization in mitochondrion;protein localization to organelle		cell part;cytoplasmic part;extracellular membrane-bounded organelle;extracellular organelle;extracellular region part;extracellular vesicular exosome;integral to membrane;intracellular membrane-bounded organelle;intracellular organelle;intracellular organelle part;intracellular part;intrinsic to membrane;membrane;membrane part;membrane-bounded organelle;membrane-bounded vesicle;mitochondrial inne…		20.4747	20.4895	20.9735	20.8064	21.907	20.7682	20.6788	NaN	21.1704	20.2296	21.0047	NaN	5	5	5	22.8	22.8	22.8	33.499	0	57.03	28668000	26
P47754;A0A0N4SVM0;D6RCW7	F-actin-capping protein subunit alpha-2	Capza2	F-actin-capping protein subunit alpha-2;Isoform of P47754, F-actin-capping protein subunit alpha-2 (Fragment);Isoform of P47754, F-actin-capping protein subunit alpha-2	1.32313	0.789294		actin filament capping;barbed-end actin filament capping;biological regulation;cellular component organization;cellular component organization or biogenesis;negative regulation of actin filament depolymerization;negative regulation of actin filament polymerization;negative regulation of biological process;negative regulation of cellular component organization;negative regulation of cellular proce…		brush border;cell cortex part;cell part;cell projection;cortical cytoskeleton;cytoplasmic part;cytoskeletal part;cytoskeleton;extracellular membrane-bounded organelle;extracellular organelle;extracellular region part;extracellular vesicular exosome;F-actin capping protein complex;intracellular non-membrane-bounded organelle;intracellular organelle;intracellular organelle part;intracellular part;m…		20.97	20.7456	20.7507	20.746	20.4418	20.4905	20.278	21.0177	NaN	20.5409	NaN	20.7994	5	5	5	24.5	24.5	24.5	32.967	0	32.616	22877000	51
Q3TVK3;Q9Z2W0;Q8BPW9	Aspartyl aminopeptidase	Dnpep	Isoform of Q9Z2W0, Aspartyl aminopeptidase;Aspartyl aminopeptidase;Isoform of Q9Z2W0, Aspartyl aminopeptidase	1.31055	1.73054	+		aminopeptidase activity;binding;catalytic activity;cation binding;exopeptidase activity;hydrolase activity;ion binding;metal ion binding;metallopeptidase activity;peptidase activity;peptidase activity, acting on L-amino acid peptides;transition metal ion binding;zinc ion binding	blood microparticle;cell part;cytoplasm;extracellular region part;intracellular membrane-bounded organelle;intracellular organelle;intracellular organelle part;intracellular part;membrane-bounded organelle;nuclear part;nucleoplasm;nucleus;organelle;organelle part		18.2995	18.517	18.4286	18.4278	18.5889	18.0842	18.247	NaN	NaN	18.1809	NaN	NaN	4	4	4	12.8	12.8	12.8	52.466	0	9.6439	4139100	13
Q9DB29;A0A1Y7VLY5;A0A1Y7VKA0;A0A1Y7VKC6	Isoamyl acetate-hydrolyzing esterase 1 homolog	Iah1	Isoamyl acetate-hydrolyzing esterase 1 homolog;Isoform of Q9DB29, Isoamyl acetate-hydrolyzing esterase 1 homolog;Isoform of Q9DB29, Isoamyl acetate-hydrolyzing esterase 1 homolog (Fragment);Isoform of Q9DB29, Isoamyl acetate-hydrolyzing esterase 1 homolog	1.30945	2.54522	+	catabolic process;lipid catabolic process;lipid metabolic process;metabolic process;primary metabolic process	catalytic activity;hydrolase activity;hydrolase activity, acting on ester bonds	extracellular membrane-bounded organelle;extracellular organelle;extracellular region part;extracellular vesicular exosome;membrane-bounded organelle;membrane-bounded vesicle;organelle;vesicle		18.6254	NaN	18.6381	19.1313	19.016	18.5035	NaN	NaN	NaN	NaN	NaN	NaN	2	2	2	7.6	7.6	7.6	27.974	0.0024038	3.0345	3869800	11
A0A0R4J1N1;E9Q5L2;E9PVD2;A6X935-2;A6X935	Inter alpha-trypsin inhibitor, heavy chain 4	Itih4	Isoform of A6X935, Inter alpha-trypsin inhibitor, heavy chain 4;Isoform of A6X935, Inter alpha-trypsin inhibitor, heavy chain 4;Isoform of A6X935, Inter alpha-trypsin inhibitor, heavy chain 4;Isoform of A6X935, Isoform 2 of Inter alpha-trypsin inhibitor, h	1.29893	1.57343	+	acute inflammatory response;acute-phase response;amine metabolic process;aminoglycan metabolic process;carbohydrate metabolic process;defense response;glycosaminoglycan metabolic process;hyaluronan metabolic process;inflammatory response;macromolecule metabolic process;metabolic process;nitrogen compound metabolic process;polysaccharide metabolic process;primary metabolic process;response to chem…	endopeptidase inhibitor activity;endopeptidase regulator activity;enzyme inhibitor activity;enzyme regulator activity;peptidase inhibitor activity;peptidase regulator activity;serine-type endopeptidase inhibitor activity	blood microparticle;cell part;cytoplasm;extracellular membrane-bounded organelle;extracellular organelle;extracellular region part;extracellular vesicular exosome;intracellular part;membrane;membrane-bounded organelle;membrane-bounded vesicle;organelle;plasma membrane;vesicle		17.9503	NaN	19.5851	19.3793	19.3281	18.6907	17.9846	18.5676	NaN	NaN	NaN	NaN	3	3	3	4.4	4.4	4.4	100.32	0	5.9976	4867800	20
Q3TG90;D3YYK8;E9Q6X0;Q8R001-2;Q8R001	Microtubule-associated protein RP/EB family member 2	Mapre2	Isoform of Q8R001, Microtubule-associated protein RP/EB family member 2;Isoform of Q8R001, Microtubule-associated protein RP/EB family member 2 (Fragment);Isoform of Q8R001, Microtubule-associated protein RP/EB family member 2;Isoform of Q8R001, Isoform 2	1.27412	1.37614	+	cell cycle phase;cell cycle process;cell division;cellular component organization;cellular component organization at cellular level;cellular component organization or biogenesis;cellular component organization or biogenesis at cellular level;cellular process;mitosis;nuclear division;organelle fission;organelle organization		cell part;cytoplasm;cytoskeletal part;cytoskeleton;intracellular non-membrane-bounded organelle;intracellular organelle;intracellular organelle part;intracellular part;macromolecular complex;microtubule;microtubule cytoskeleton;non-membrane-bounded organelle;organelle;organelle part;protein complex		19.7479	NaN	NaN	18.3863	19.0583	18.168	17.8637	18.3529	NaN	NaN	NaN	NaN	3	3	3	13.5	13.5	13.5	19.658	0	6.4765	5618300	18
G3UXT8;G3UYQ2;A0A1B0GX81;G3UZT6;Q3UF95;Q9Z1R2	Large proline-rich protein BAG6	Bag6	Isoform of Q9Z1R2, Large proline-rich protein BAG6 (Fragment);Isoform of Q9Z1R2, Large proline-rich protein BAG6;Isoform of Q9Z1R2, Large proline-rich protein BAG6 (Fragment);Isoform of Q9Z1R2, Large proline-rich protein BAG6;Isoform of Q9Z1R2, Large proli	1.27181	1.79672	+	anatomical structure development;antigen processing and presentation;antigen processing and presentation of peptide antigen;antigen processing and presentation of peptide antigen via MHC class I;apoptosis;apoptosis in response to endoplasmic reticulum stress;biological regulation;brain development;catabolic process;cell cycle process;cell death;cell differentiation;cellular catabolic process;cell…	binding;enzyme binding;heat shock protein binding;Hsp70 protein binding;polyubiquitin binding;proteasome binding;protein binding;protein complex binding;ribonucleoprotein binding;ribosome binding;small conjugating protein binding;ubiquitin binding;ubiquitin protein ligase binding	BAT3 complex;cell part;cytoplasm;cytoplasmic part;cytosol;cytosolic part;ER membrane insertion complex;intracellular membrane-bounded organelle;intracellular organelle;intracellular organelle part;intracellular part;macromolecular complex;membrane-bounded organelle;nuclear part;nucleoplasm;nucleus;organelle;organelle part;protein complex		17.7405	17.498	NaN	17.7282	18.1405	NaN	NaN	NaN	NaN	NaN	NaN	NaN	2	2	2	4.1	4.1	4.1	59.313	0	6.3589	1422800	11
P62192	26S protease regulatory subunit 4	Psmc1	26S proteasome regulatory subunit 4	1.26493	2.19095	+	biological regulation;catabolic process;cellular catabolic process;cellular macromolecule catabolic process;cellular macromolecule metabolic process;cellular metabolic process;cellular process;ER-associated protein catabolic process;macromolecule catabolic process;macromolecule metabolic process;metabolic process;modification-dependent macromolecule catabolic process;modification-dependent protei…	adenyl nucleotide binding;adenyl ribonucleotide binding;ATP binding;binding;nucleotide binding;protein binding;purine nucleotide binding;purine ribonucleoside triphosphate binding;purine ribonucleotide binding;ribonucleotide binding;TBP-class protein binding;transcription factor binding	cell junction;cell part;cytoplasm;cytoplasmic part;cytosolic part;cytosolic proteasome complex;intracellular membrane-bounded organelle;intracellular organelle;intracellular organelle part;intracellular part;macromolecular complex;membrane;membrane-bounded organelle;nuclear part;nuclear proteasome complex;nucleoplasm;nucleus;organelle;organelle part;proteasome accessory complex;proteasome complex…	Proteasome	18.4467	NaN	NaN	18.5798	18.2207	17.8599	17.9584	NaN	NaN	NaN	NaN	NaN	4	4	4	15.7	15.7	15.7	49.184	0	13.737	3272700	10
P59999;Q3TX55;E9PWA7	Actin-related protein 2/3 complex subunit 4	Arpc4	Actin-related protein 2/3 complex subunit 4;Isoform of P59999, Actin-related protein 2/3 complex subunit 4;Isoform of P59999, Actin-related protein 2/3 complex subunit 4	1.25266	1.08954		actin cytoskeleton organization;actin filament organization;actin filament polymerization;actin filament-based process;actin nucleation;actin polymerization or depolymerization;Arp2/3 complex-mediated actin nucleation;biological regulation;cellular component assembly;cellular component assembly at cellular level;cellular component organization;cellular component organization at cellular level;cel…	binding;enzyme binding;protein binding;structural constituent of cytoskeleton;structural molecule activity	Arp2/3 protein complex;cell part;cell projection;cytoplasm;cytoskeletal part;extracellular membrane-bounded organelle;extracellular organelle;extracellular region part;extracellular vesicular exosome;intracellular organelle part;intracellular part;macromolecular complex;membrane-bounded organelle;membrane-bounded vesicle;organelle;organelle part;protein complex;vesicle	Bacterial invasion of epithelial cells;Fc gamma R-mediated phagocytosis;Pathogenic Escherichia coli infection;Regulation of actin cytoskeleton;Shigellosis	20.9851	20.8081	21.0325	21.0689	21.5197	20.7988	20.0359	20.5218	NaN	20.1829	20.5747	20.7411	4	4	4	23.2	23.2	23.2	19.667	0	7.5307	27769000	40
P62242	40S ribosomal protein S8	Rps8	40S ribosomal protein S8	1.24941	1.40386	+	biosynthetic process;cellular biosynthetic process;cellular macromolecule biosynthetic process;cellular macromolecule metabolic process;cellular metabolic process;cellular nitrogen compound metabolic process;cellular process;macromolecule biosynthetic process;macromolecule metabolic process;maturation of SSU-rRNA;maturation of SSU-rRNA from tricistronic rRNA transcript (SSU-rRNA, 5.8S rRNA, LSU-r…	structural constituent of ribosome;structural molecule activity	adherens junction;anchoring junction;cell junction;cell part;cell-substrate adherens junction;cell-substrate junction;cytoplasm;cytosolic small ribosomal subunit;extracellular membrane-bounded organelle;extracellular organelle;extracellular region part;extracellular vesicular exosome;focal adhesion;intracellular membrane-bounded organelle;intracellular organelle;intracellular organelle part;intra…	Ribosome	20.1972	19.7829	19.4564	20.1842	19.971	19.7125	19.3089	19.4047	NaN	19.3691	NaN	19.686	5	5	5	25.5	25.5	25.5	24.205	0	177.94	12550000	24
P62141	Serine/threonine-protein phosphatase PP1-beta catalytic subunit	Ppp1cb	Serine/threonine-protein phosphatase PP1-beta catalytic subunit	1.24179	2.6214	+	biological regulation;carbohydrate metabolic process;cell cycle;cell division;cellular carbohydrate metabolic process;cellular glucan metabolic process;cellular macromolecule metabolic process;cellular metabolic process;cellular polysaccharide metabolic process;cellular process;cellular protein metabolic process;circadian regulation of gene expression;circadian rhythm;dephosphorylation;energy der…	binding;catalytic activity;cation binding;enzyme binding;hydrolase activity;hydrolase activity, acting on ester bonds;ion binding;kinase binding;metal ion binding;myosin phosphatase activity;myosin-light-chain-phosphatase activity;phosphatase activity;phosphoprotein phosphatase activity;phosphoric ester hydrolase activity;protein binding;protein kinase binding;protein serine/threonine phosphatase…	adherens junction;anchoring junction;cell junction;cell part;cell-substrate adherens junction;cell-substrate junction;cytoplasm;cytoplasmic part;extracellular membrane-bounded organelle;extracellular organelle;extracellular region part;extracellular vesicular exosome;focal adhesion;glycogen granule;histone methyltransferase complex;intracellular membrane-bounded organelle;intracellular non-membra…	Focal adhesion;Insulin signaling pathway;Long-term potentiation;Meiosis - yeast;Oocyte meiosis;Regulation of actin cytoskeleton;Vascular smooth muscle contraction	18.068	18.781	18.6297	18.1266	18.3472	17.4736	17.1242	16.6595	NaN	16.8604	NaN	17.3667	4	4	3	17.1	17.1	11.9	37.186	0	21.522	3440800	35
Q9ET54-3;Q9ET54-5;Q9ET54-4;Q9ET54-6;Q9ET54;Q9ET54-2	Palladin	Palld	Isoform of Q9ET54, Isoform 3 of Palladin;Isoform of Q9ET54, Isoform 5 of Palladin;Isoform of Q9ET54, Isoform 4 of Palladin;Isoform of Q9ET54, Isoform 6 of Palladin;Palladin;Isoform of Q9ET54, Isoform 2 of Palladin	1.24004	2.22023	+	actin cytoskeleton organization;actin filament-based process;anatomical structure development;anatomical structure morphogenesis;cell development;cell morphogenesis;cell morphogenesis involved in differentiation;cellular component morphogenesis;cellular component organization;cellular component organization at cellular level;cellular component organization or biogenesis;cellular component organiz…		actin cytoskeleton;actin filament;adherens junction;anchoring junction;cell junction;cell part;cell projection;cell-substrate adherens junction;cell-substrate junction;contractile fiber part;cytoplasm;cytoplasmic part;cytoskeletal part;cytoskeleton;focal adhesion;intracellular membrane-bounded organelle;intracellular non-membrane-bounded organelle;intracellular organelle;intracellular organelle p…		17.3663	18.1371	18.5078	17.8986	18.013	17.5	17.0529	NaN	NaN	NaN	NaN	NaN	3	3	3	7.7	7.7	7.7	72.367	0	14.589	2619300	13
Q9CQR2	40S ribosomal protein S21	Rps21	40S ribosomal protein S21	1.23828	1.67418	+	biosynthetic process;cellular biosynthetic process;cellular component biogenesis;cellular component biogenesis at cellular level;cellular component organization or biogenesis;cellular component organization or biogenesis at cellular level;cellular macromolecule biosynthetic process;cellular macromolecule metabolic process;cellular metabolic process;cellular nitrogen compound metabolic process;cel…	binding;protein binding;protein N-terminus binding;ribonucleoprotein binding;ribosome binding;structural constituent of ribosome;structural molecule activity	cell part;cytoplasm;cytosolic small ribosomal subunit;intracellular organelle part;intracellular part;macromolecular complex;organelle part;ribonucleoprotein complex;small ribosomal subunit	Ribosome	19.138	18.9828	18.3884	19.2082	18.4688	18.1446	NaN	18.6714	NaN	17.7329	NaN	NaN	2	2	2	30.1	30.1	30.1	9.1413	0	16.363	5436900	22
P26231	Catenin alpha-1	Ctnna1	Catenin alpha-1	1.23293	3.419	+	actin cytoskeleton organization;actin filament organization;actin filament-based process;aging;anatomical structure development;anatomical structure morphogenesis;apical junction assembly;axon regeneration;axonogenesis;biological adhesion;biological regulation;cell adhesion;cell junction assembly;cell junction organization;cell part morphogenesis;cell projection morphogenesis;cell projection orga…	actin binding;actin filament binding;beta-catenin binding;binding;cadherin binding;cell adhesion molecule binding;cytoskeletal protein binding;gamma-catenin binding;protein binding;structural molecule activity;vinculin binding	acrosomal vesicle;actin cytoskeleton;adherens junction;anchoring junction;catenin complex;cell junction;cell part;cell projection;cell-cell adherens junction;cell-cell contact zone;cell-cell junction;cell-substrate adherens junction;cell-substrate junction;cytoplasmic membrane-bounded vesicle;cytoplasmic part;cytoplasmic vesicle;cytoskeleton;cytosol;extrinsic to membrane;extrinsic to plasma membr…	Adherens junction;Arrhythmogenic right ventricular cardiomyopathy (ARVC);Bacterial invasion of epithelial cells;Endometrial cancer;Leukocyte transendothelial migration;Pathways in cancer;Tight junction	22.1226	21.6626	21.8611	22.1644	22.3404	21.2575	20.5418	20.4975	21.3049	20.0575	20.708	20.9015	19	19	17	25.1	25.1	23.3	100.11	0	104.3	47680000	86
E9Q616		Ahnak	AHNAK nucleoprotein (desmoyokin)	1.22806	1.85733	+	biological regulation;cellular component assembly;cellular component organization;cellular component organization or biogenesis;macromolecular complex assembly;macromolecular complex subunit organization;protein complex assembly;protein complex subunit organization;protein oligomerization;regulation of biological process;regulation of cellular metabolic process;regulation of cellular process;regu…		actin cytoskeleton;adherens junction;anchoring junction;cell junction;cell part;cell-cell contact zone;cell-cell junction;cell-substrate adherens junction;cell-substrate junction;contractile fiber part;costamere;cytoplasm;cytoplasmic part;cytoskeleton;cytosol;extracellular membrane-bounded organelle;extracellular organelle;extracellular region part;extracellular vesicular exosome;focal adhesion;i…		21.5803	22.0925	21.9234	22.0379	21.3211	21.333	21.0967	18.7939	20.0296	21.1677	21.2463	20.5856	21	21	21	16.3	16.3	16.3	604.25	0	107.36	42657000	118
B8JK33;B8JK32;Q9D0E1-2;Q9D0E1;F7C9U3;F6W322	Heterogeneous nuclear ribonucleoprotein M	Hnrnpm	Isoform of Q9D0E1, Heterogeneous nuclear ribonucleoprotein M;Isoform of Q9D0E1, Heterogeneous nuclear ribonucleoprotein M;Isoform of Q9D0E1, Isoform 2 of Heterogeneous nuclear ribonucleoprotein M;Heterogeneous nuclear ribonucleoprotein M;Isoform of Q9D0E1,	1.22119	1.4574	+	alternative nuclear mRNA splicing, via spliceosome;cellular macromolecule metabolic process;cellular metabolic process;cellular nitrogen compound metabolic process;cellular process;macromolecule metabolic process;metabolic process;mRNA metabolic process;mRNA processing;nitrogen compound metabolic process;nuclear mRNA splicing, via spliceosome;nucleic acid metabolic process;nucleobase-containing c…	binding;nucleotide binding;protein binding;protein domain specific binding	catalytic step 2 spliceosome;cell part;extracellular matrix;extracellular membrane-bounded organelle;extracellular organelle;extracellular region part;extracellular vesicular exosome;intracellular organelle part;intracellular part;macromolecular complex;membrane;membrane-bounded organelle;membrane-bounded vesicle;nuclear body;nuclear matrix;nuclear part;nucleoplasm;nucleoplasm part;organelle;orga…	Spliceosome	18.3111	19.1851	19.3263	19.0033	18.7862	19.3306	NaN	18.4634	NaN	NaN	19.194	18.7181	4	4	4	8.3	8.3	8.3	68.161	0	10.67	6728100	27
Q9DCT8	Cysteine-rich protein 2	Crip2	Cysteine-rich protein 2	1.21719	0.944251		anatomical structure development;biological regulation;developmental process;hemopoiesis;hemopoietic or lymphoid organ development;organ development;positive regulation of biological process;positive regulation of cell proliferation;positive regulation of cellular process;regulation of biological process;regulation of cell proliferation;regulation of cellular process	binding;cation binding;ion binding;metal ion binding;transition metal ion binding;zinc ion binding	cell cortex;cell part;cytoplasmic part;extracellular matrix;extracellular region part;intracellular part		19.4584	19.0358	NaN	19.2214	17.8202	NaN	16.9117	19.108	16.7025	NaN	17.1795	NaN	1	1	1	15.4	15.4	15.4	22.727	0	116.59	4775600	23
Q9WUZ7;F7CKA6;E9Q2Q9;D3Z3Z9;F6QLU8	SH3 domain-binding glutamic acid-rich protein	Sh3bgr	SH3 domain-binding glutamic acid-rich protein;Isoform of Q9WUZ7, SH3 domain-binding glutamic acid-rich protein (Fragment);Isoform of Q9WUZ7, SH3 domain-binding glutamic acid-rich protein (Fragment);Isoform of Q9WUZ7, SH3 domain-binding glutamic acid-rich p	1.21531	1.00551				cell part;cytoplasmic part;cytosol;intracellular part		20.3914	18.4991	17.9648	19.5724	19.1265	19.2426	19.2008	19.9353	NaN	NaN	NaN	NaN	4	4	4	27.1	27.1	27.1	23.102	0	323.31	8380600	29
P09103	Protein disulfide-isomerase	P4hb	Protein disulfide-isomerase	1.20087	3.47239	+	4-hydroxyproline metabolic process;amine metabolic process;biological regulation;carboxylic acid metabolic process;cell redox homeostasis;cellular amine metabolic process;cellular amino acid metabolic process;cellular homeostasis;cellular ketone metabolic process;cellular macromolecule metabolic process;cellular metabolic process;cellular modified amino acid metabolic process;cellular nitrogen co…	catalytic activity;intramolecular oxidoreductase activity;intramolecular oxidoreductase activity, interconverting keto- and enol-groups;intramolecular oxidoreductase activity, transposing S-S bonds;isomerase activity;oxidoreductase activity;oxidoreductase activity, acting on paired donors, with incorporation or reduction of molecular oxygen;oxidoreductase activity, acting on paired donors, with i…	adherens junction;anchoring junction;cell junction;cell part;cell-substrate adherens junction;cell-substrate junction;cytoplasmic membrane-bounded vesicle;cytoplasmic part;cytoplasmic vesicle;endoplasmic reticulum;endoplasmic reticulum chaperone complex;endoplasmic reticulum lumen;endoplasmic reticulum part;endoplasmic reticulum-Golgi intermediate compartment;extracellular membrane-bounded organe…	Protein processing in endoplasmic reticulum	21.4266	21.674	21.7157	21.5431	21.8196	21.549	21.1135	20.215	20.3714	20.7751	19.5432	20.5047	11	11	11	25.3	25.3	25.3	57.058	0	47	37040000	66
Q61768;E9QAK5;P28738;P33175	Kinesin-1 heavy chain;Kinesin-like protein;Kinesin heavy chain isoform 5C;Kinesin heavy chain isoform 5A	Kif5b;Kif5c;Kif5a	Kinesin-1 heavy chain;Isoform of Q61768, Kinesin-like protein (Fragment);Kinesin heavy chain isoform 5C;Kinesin heavy chain isoform 5A	1.19965	1.46894	+	axon guidance;biological regulation;cellular chemical homeostasis;cellular component disassembly;cellular component disassembly at cellular level;cellular component movement;cellular component organization;cellular component organization at cellular level;cellular component organization or biogenesis;cellular component organization or biogenesis at cellular level;cellular homeostasis;cellular ion…	adenyl nucleotide binding;adenyl ribonucleotide binding;ATP binding;ATPase activity;binding;catalytic activity;cytoskeletal protein binding;hydrolase activity;hydrolase activity, acting on acid anhydrides;hydrolase activity, acting on acid anhydrides, in phosphorus-containing anhydrides;microtubule binding;microtubule motor activity;motor activity;nucleoside-triphosphatase activity;nucleotide bin…	cell part;cell projection;cell projection part;ciliary rootlet;cilium part;cytoplasm;cytoplasmic membrane-bounded vesicle;cytoplasmic part;cytoplasmic vesicle;cytoskeletal part;cytosol;endocytic vesicle;intracellular membrane-bounded organelle;intracellular organelle;intracellular organelle part;intracellular part;kinesin complex;macromolecular complex;membrane;membrane-bounded organelle;membrane…		17.9202	19.1978	19.2884	18.3761	18.5473	18.7379	17.8074	NaN	17.8466	18.0255	18.3606	17.4757	6	6	6	8.6	8.6	8.6	109.55	0	42.281	5409500	27
Q6P5H2-2;Q6P5H2	Nestin	Nes	Isoform of Q6P5H2, Isoform 2 of Nestin;Nestin	1.18982	1.21568	+	anatomical structure development;anatomical structure morphogenesis;biological regulation;brain development;camera-type eye development;cell cycle process;cell part morphogenesis;cell projection morphogenesis;cell projection organization;cell proliferation;cellular component morphogenesis;cellular component organization;cellular component organization at cellular level;cellular component organiza…	binding;intermediate filament binding;protein binding;protein complex binding;structural molecule activity	cell part;cytoplasm;cytoskeletal part;intermediate filament;intracellular;intracellular organelle part;intracellular part;macromolecular complex;organelle part;protein complex		18.7767	18.5454	18.4706	19.2327	17.1613	NaN	NaN	NaN	NaN	17.0003	NaN	NaN	6	6	6	3.7	3.7	3.7	201.77	0	41.507	3368300	18
Q07076	Annexin A7	Anxa7	Annexin A7	1.18807	0.658571		autophagy;behavior;behavioral interaction between organisms;biological regulation;calcium ion homeostasis;catabolic process;cation homeostasis;cell differentiation;cell proliferation;cell volume homeostasis;cellular calcium ion homeostasis;cellular catabolic process;cellular cation homeostasis;cellular chemical homeostasis;cellular component organization;cellular component organization or biogene…	binding;calcium ion binding;calcium-dependent phospholipid binding;calcium-dependent protein binding;cation binding;integrin binding;ion binding;lipid binding;metal ion binding;phospholipid binding;protein binding;protein complex binding;receptor binding	cell part;chromaffin granule membrane;cytoplasmic part;cytoplasmic vesicle membrane;cytoplasmic vesicle part;cytosol;endoplasmic reticulum membrane;endoplasmic reticulum part;envelope;extracellular membrane-bounded organelle;extracellular organelle;extracellular region part;extracellular vesicular exosome;intracellular membrane-bounded organelle;intracellular organelle;intracellular organelle par…		20.4716	20.1289	19.5307	20.5777	20.0836	NaN	NaN	19.8088	NaN	NaN	NaN	20.0706	6	6	6	14.5	14.5	14.5	49.925	0	18.684	12607000	16
P24369	Peptidyl-prolyl cis-trans isomerase B	Ppib	Peptidyl-prolyl cis-trans isomerase B	1.18673	0.739699		anatomical structure development;biological regulation;bone development;cellular macromolecule metabolic process;cellular metabolic process;cellular process;cellular protein metabolic process;chaperone-mediated protein folding;developmental process;macromolecule metabolic process;macromolecule modification;metabolic process;peptidyl-amino acid modification;peptidyl-proline modification;positive r…	binding;catalytic activity;cis-trans isomerase activity;enzyme binding;isomerase activity;peptide binding;peptidyl-prolyl cis-trans isomerase activity;protein binding;protein complex binding;RNA polymerase binding	adherens junction;anchoring junction;cell junction;cell part;cell-substrate adherens junction;cell-substrate junction;cytoplasmic membrane-bounded vesicle;cytoplasmic part;cytoplasmic vesicle;endoplasmic reticulum;endoplasmic reticulum chaperone complex;endoplasmic reticulum lumen;endoplasmic reticulum part;extracellular membrane-bounded organelle;extracellular organelle;extracellular region part…		22.1423	21.7772	21.755	22.1166	22.1835	21.6891	20.8841	21.8278	21.9053	NaN	21.4544	21.7554	7	7	7	32.9	32.9	32.9	23.713	0	43.03	52139000	41
P26039	Talin-1	Tln1	Talin-1	1.18259	1.69324	+	actin cytoskeleton organization;actin filament-based process;biological adhesion;biological regulation;cell adhesion;cell junction assembly;cell junction organization;cell-cell adhesion;cell-substrate junction assembly;cellular component assembly;cellular component assembly at cellular level;cellular component organization;cellular component organization at cellular level;cellular component organ…	binding;cytoskeletal protein binding;integrin binding;LIM domain binding;protein binding;protein complex binding;protein domain specific binding;receptor binding;structural constituent of cytoskeleton;structural molecule activity;vinculin binding	adherens junction;anchoring junction;cell junction;cell part;cell projection;cell projection membrane;cell projection part;cell surface;cell-substrate adherens junction;cell-substrate junction;cytoplasm;cytoplasmic part;cytoskeletal part;extracellular membrane-bounded organelle;extracellular organelle;extracellular region part;extracellular vesicular exosome;focal adhesion;intracellular organelle…	Focal adhesion	21.6309	22.4748	22.9019	22.0323	22.1444	21.9181	21.5393	19.2284	21.5927	21.4636	21.5964	20.5865	19	19	17	10.7	10.7	9.9	269.82	0	157.4	59796000	139
Q3UM45	Protein phosphatase 1 regulatory subunit 7	Ppp1r7	Protein phosphatase 1 regulatory subunit 7	1.17988	2.29043	+	biological regulation;cellular process;chromosome segregation;positive regulation of biological process;positive regulation of cellular metabolic process;positive regulation of cellular process;positive regulation of cellular protein metabolic process;positive regulation of dephosphorylation;positive regulation of macromolecule metabolic process;positive regulation of metabolic process;positive r…		cell part;chromosome;extracellular membrane-bounded organelle;extracellular organelle;extracellular region part;extracellular vesicular exosome;intracellular membrane-bounded organelle;intracellular non-membrane-bounded organelle;intracellular organelle;intracellular part;membrane-bounded organelle;membrane-bounded vesicle;non-membrane-bounded organelle;nucleus;organelle;vesicle		18.9365	18.6191	18.1599	18.7957	19.1547	18.2277	17.1293	18.8106	NaN	17.3134	16.7334	17.3175	4	4	4	15.8	15.8	15.8	41.291	0	29.52	4975500	42
Q8C266;P35278	Ras-related protein Rab-5C	Rab5c	Isoform of P35278, Ras-related protein Rab-5C;Ras-related protein Rab-5C	1.17736	1.87133	+	biological regulation;cellular component organization;cellular component organization at cellular level;cellular component organization or biogenesis;cellular component organization or biogenesis at cellular level;cellular process;cellular response to stimulus;endosome organization;establishment of localization;establishment of localization in cell;establishment of protein localization;intracellu…	binding;catalytic activity;GDP binding;GTP binding;GTPase activity;guanyl nucleotide binding;guanyl ribonucleotide binding;hydrolase activity;hydrolase activity, acting on acid anhydrides;hydrolase activity, acting on acid anhydrides, in phosphorus-containing anhydrides;nucleoside-triphosphatase activity;nucleotide binding;purine nucleotide binding;purine ribonucleoside triphosphate binding;purin…	cell part;cytoplasmic membrane-bounded vesicle;cytoplasmic part;cytoplasmic vesicle;early endosome;early endosome membrane;endocytic vesicle;endosomal part;endosome;endosome membrane;extracellular membrane-bounded organelle;extracellular organelle;extracellular region part;extracellular vesicular exosome;intracellular membrane-bounded organelle;intracellular organelle;intracellular organelle part…	Amoebiasis;Endocytosis;ko05152;Phagosome;Vasopressin-regulated water reabsorption	18.8219	18.1763	NaN	18.3492	18.3587	18.8827	NaN	18.5731	NaN	17.6776	NaN	NaN	4	4	3	20.9	20.9	16.2	25.352	0	12.428	4041700	26
P13634	Carbonic anhydrase 1	Ca1	Carbonic anhydrase 1	1.17207	0.586007		cellular metabolic process;cellular process;metabolic process;one-carbon metabolic process;small molecule metabolic process	arylesterase activity;binding;carbonate dehydratase activity;carbon-oxygen lyase activity;carboxylic ester hydrolase activity;catalytic activity;cation binding;hydrolase activity;hydrolase activity, acting on ester bonds;hydro-lyase activity;ion binding;lyase activity;metal ion binding;transition metal ion binding;zinc ion binding	cell part;cytoplasm;extracellular membrane-bounded organelle;extracellular organelle;extracellular region part;extracellular vesicular exosome;intracellular part;membrane-bounded organelle;membrane-bounded vesicle;organelle;vesicle	Nitrogen metabolism	21.5993	NaN	NaN	21.0366	20.5745	18.6506	18.7536	19.2636	NaN	18.1643	NaN	NaN	6	6	6	30.7	30.7	30.7	28.33	0	26.382	13687000	27
D3YV69;P35279-2;P35279;A0A1L1SRS6;P61294;Q8BHD0	Ras-related protein Rab-6A;Ras-related protein Rab-6B;Ras-related protein Rab-39A	Rab6a;Rab6b;Rab39a	Isoform of P35279, Ras-related protein Rab-6A;Isoform of P35279, Isoform 2 of Ras-related protein Rab-6A;Ras-related protein Rab-6A;Isoform of P61294, Ras-related protein Rab-6B;Ras-related protein Rab-6B;Ras-related protein Rab-39A	1.15977	1.0231		antigen processing and presentation;biological regulation;cation homeostasis;cellular cation homeostasis;cellular chemical homeostasis;cellular component organization;cellular component organization at cellular level;cellular component organization or biogenesis;cellular component organization or biogenesis at cellular level;cellular homeostasis;cellular ion homeostasis;cellular localization;cell…	ATPase activator activity;ATPase regulator activity;binding;catalytic activity;cytoskeletal protein binding;enzyme activator activity;enzyme regulator activity;GTP binding;GTPase activity;guanyl nucleotide binding;guanyl ribonucleotide binding;hydrolase activity;hydrolase activity, acting on acid anhydrides;hydrolase activity, acting on acid anhydrides, in phosphorus-containing anhydrides;myosin …	cell part;cytoplasmic membrane-bounded vesicle;cytoplasmic part;cytoplasmic vesicle;cytoplasmic vesicle membrane;cytoplasmic vesicle part;cytosol;endocytic vesicle;endocytic vesicle membrane;extracellular membrane-bounded organelle;extracellular organelle;extracellular region part;extracellular vesicular exosome;Golgi apparatus;Golgi apparatus part;Golgi membrane;intracellular membrane-bounded or…		19.2146	NaN	18.0632	18.3774	NaN	18.4663	NaN	NaN	NaN	NaN	NaN	NaN	2	2	2	13.1	13.1	13.1	19.961	0	45.699	5316400	34
H3BJP2;H3BLJ9;H3BJL6;H3BKH6;Q9R0P3;H3BJC6;H3BK43	S-formylglutathione hydrolase	Esd	Isoform of Q9R0P3, S-formylglutathione hydrolase (Fragment);Isoform of Q9R0P3, S-formylglutathione hydrolase;Isoform of Q9R0P3, S-formylglutathione hydrolase;Isoform of Q9R0P3, S-formylglutathione hydrolase;S-formylglutathione hydrolase;Isoform of Q9R0P3,	1.15656	1.98793	+	aldehyde catabolic process;catabolic process;cellular aldehyde metabolic process;cellular catabolic process;cellular metabolic process;cellular process;formaldehyde catabolic process;formaldehyde metabolic process;metabolic process;small molecule catabolic process;small molecule metabolic process	carboxylic ester hydrolase activity;catalytic activity;hydrolase activity;hydrolase activity, acting on ester bonds;S-formylglutathione hydrolase activity;thiolester hydrolase activity	cell part;cytoplasm;cytoplasmic membrane-bounded vesicle;cytoplasmic part;cytoplasmic vesicle;extracellular membrane-bounded organelle;extracellular organelle;extracellular region part;extracellular vesicular exosome;Golgi apparatus;intracellular membrane-bounded organelle;intracellular organelle;intracellular organelle part;intracellular part;membrane;membrane-bounded organelle;membrane-bounded …	Methane metabolism	18.1915	17.8152	18.0688	18.497	17.5594	17.4161	NaN	NaN	NaN	NaN	NaN	NaN	2	2	2	10.1	10.1	10.1	27.131	0	13.551	2535100	10
Q9Z2U0;Q9CWH6	Proteasome subunit alpha type-7;Proteasome subunit alpha type-7-like	Psma7;Psma8	Proteasome subunit alpha type-7;Proteasome subunit alpha type-7-like	1.13459	1.7896	+	catabolic process;cellular catabolic process;cellular macromolecule catabolic process;cellular macromolecule metabolic process;cellular metabolic process;cellular process;macromolecule catabolic process;macromolecule metabolic process;metabolic process;modification-dependent macromolecule catabolic process;modification-dependent protein catabolic process;primary metabolic process;proteasomal prot…	binding;catalytic activity;endopeptidase activity;hydrolase activity;identical protein binding;peptidase activity;peptidase activity, acting on L-amino acid peptides;protein binding;threonine-type endopeptidase activity;threonine-type peptidase activity	cell part;cytoplasm;cytoplasmic part;cytosol;extracellular membrane-bounded organelle;extracellular organelle;extracellular region part;extracellular vesicular exosome;intracellular membrane-bounded organelle;intracellular organelle;intracellular part;macromolecular complex;membrane-bounded organelle;membrane-bounded vesicle;nucleus;organelle;proteasome complex;proteasome core complex;proteasome …	Proteasome	18.8949	18.4812	18.3428	18.8714	18.711	18.7728	18.3726	18.5967	NaN	NaN	NaN	18.1269	2	2	2	8.1	8.1	8.1	27.855	0	5.3218	5343000	28
D3Z2Z1;F8WIA1;Q922J3;D3Z3M7;Q922J3-2;Q8C0S5;F6RCU2	CAP-Gly domain-containing linker protein 1	Clip1	Isoform of Q922J3, CAP-Gly domain-containing linker protein 1;Isoform of Q922J3, CAP-Gly domain-containing linker protein 1;CAP-Gly domain-containing linker protein 1;Isoform of Q922J3, CAP-Gly domain-containing linker protein 1;Isoform of Q922J3, Isoform	1.1322	1.73563	+	biological regulation;cellular component organization;cellular component organization at cellular level;cellular component organization or biogenesis;cellular component organization or biogenesis at cellular level;cellular process;cytoskeleton organization;microtubule bundle formation;microtubule cytoskeleton organization;microtubule-based process;organelle organization;positive regulation of bio…	binding;cation binding;cytoskeletal protein binding;ion binding;metal ion binding;microtubule binding;microtubule plus-end binding;nucleic acid binding;protein binding;transition metal ion binding;tubulin binding;zinc ion binding	cell part;cell projection;centrosome;cytoplasm;cytoplasmic part;cytoplasmic vesicle membrane;cytoplasmic vesicle part;cytoskeletal part;cytoskeleton;endosome;intracellular membrane-bounded organelle;intracellular non-membrane-bounded organelle;intracellular organelle;intracellular organelle part;intracellular part;macromolecular complex;macropinosome;membrane;membrane-bounded organelle;microtubul…		20.7125	20.3265	20.51	20.3809	20.4628	19.6926	19.3411	19.3116	19.7891	19.5431	NaN	19.9114	7	7	7	5.5	5.5	5.5	160.01	0	23.586	16237000	30
A6H644;Q8BG95	Protein phosphatase 1 regulatory subunit;Protein phosphatase 1 regulatory subunit 12B	Ppp1r12b	Isoform of Q8BG95, MCG130490;Protein phosphatase 1 regulatory subunit 12B	1.1264	0.984885		biological regulation;cellular process;cellular response to stimulus;regulation of biological process;regulation of cellular process;response to stimulus;signal transduction	enzyme regulator activity;phosphatase regulator activity	cell part;cytoplasm;intracellular part	Vascular smooth muscle contraction	19.2491	18.5073	NaN	18.4869	18.1967	NaN	NaN	18.172	NaN	NaN	18.7626	NaN	4	4	4	3.4	3.4	3.4	110.97	0	31.841	5224800	11
P50462	Cysteine and glycine-rich protein 3	Csrp3	Cysteine and glycine-rich protein 3	1.12465	4.4785	+	actin cytoskeleton organization;actin filament-based process;actomyosin structure organization;anatomical structure development;anatomical structure formation involved in morphogenesis;biological regulation;calcium ion homeostasis;cardiac muscle contraction;cardiac muscle hypertrophy;cardiac muscle tissue development;cardiac myofibril assembly;cation homeostasis;cellular calcium ion homeostasis;c…	actinin binding;bHLH transcription factor binding;binding;cation binding;cytoskeletal protein binding;ion binding;metal ion binding;MRF binding;protein binding;structural constituent of muscle;structural molecule activity;telethonin binding;transcription factor binding;transition metal ion binding;zinc ion binding	cell part;contractile fiber part;cytoplasm;cytoplasmic part;cytoskeleton;intracellular membrane-bounded organelle;intracellular non-membrane-bounded organelle;intracellular organelle;intracellular part;membrane-bounded organelle;non-membrane-bounded organelle;nucleus;organelle;organelle part;Z disc		23.2318	22.9249	22.8191	23.1128	23.115	22.5456	22.0644	22.1584	21.4167	21.5793	22.026	21.7563	7	7	7	29.9	29.9	29.9	20.895	0	323.31	95424000	118
E9PVM7;P48774;E9PV63	Glutathione S-transferase Mu 5	Gstm5	Isoform of P48774, Glutathione S-transferase (Fragment);Glutathione S-transferase Mu 5;Isoform of P48774, Glutathione S-transferase Mu 5	1.12132	1.30394	+	amine metabolic process;benzene-containing compound metabolic process;carboxylic acid metabolic process;catabolic process;cellular amine metabolic process;cellular amino acid metabolic process;cellular aromatic compound metabolic process;cellular catabolic process;cellular detoxification of nitrogen compound;cellular ketone metabolic process;cellular metabolic process;cellular modified amino acid…	amine binding;amino acid binding;binding;carboxylic acid binding;catalytic activity;enzyme binding;glutathione binding;glutathione transferase activity;identical protein binding;modified amino acid binding;peptide binding;protein binding;protein dimerization activity;protein homodimerization activity;transferase activity;transferase activity, transferring alkyl or aryl (other than methyl) groups	cell part;cell projection part;cytoplasm;extracellular membrane-bounded organelle;extracellular organelle;extracellular region part;extracellular vesicular exosome;flagellar fibrous sheath;flagellum part;intracellular membrane-bounded organelle;intracellular organelle;intracellular organelle part;intracellular part;membrane-bounded organelle;membrane-bounded vesicle;microtubule-based flagellum pa…	Drug metabolism - cytochrome P450;Glutathione metabolism;Metabolism of xenobiotics by cytochrome P450	19.4135	18.3992	18.3042	18.411	18.1676	18.3487	17.8223	NaN	NaN	NaN	NaN	NaN	4	3	3	22.3	18.1	18.1	25.504	0	9.2283	4249200	16
Q3UDC3;O88746;A0A1D5RM84	Target of Myb protein 1	Tom1	Isoform of O88746, Target of Myb protein 1;Target of Myb protein 1;Isoform of O88746, Target of Myb protein 1 (Fragment)	1.11396	3.70201	+	establishment of localization;establishment of localization in cell;establishment of protein localization;intracellular protein transport;intracellular transport;protein transport;transport	binding;clathrin binding;protein binding	cell part;cytoplasm;cytoplasmic part;cytosol;early endosome;endosome;extracellular membrane-bounded organelle;extracellular organelle;extracellular region part;extracellular vesicular exosome;intracellular;intracellular membrane-bounded organelle;intracellular organelle;intracellular part;membrane;membrane-bounded organelle;membrane-bounded vesicle;organelle;vesicle		19.3397	19.3692	19.6847	19.44	19.5857	18.6472	18.387	17.8798	18.0549	17.944	18.5401	18.5771	6	6	6	13	13	13	57.145	0	24.164	7759600	33
P11531	Dystrophin	Dmd	Dystrophin	1.1111	1.20997	+	anatomical structure arrangement;anatomical structure development;anatomical structure homeostasis;biological regulation;biosynthetic process;calcium-mediated signaling;cardiac muscle contraction;cell development;cellular biosynthetic process;cellular chemical homeostasis;cellular component assembly;cellular component assembly at cellular level;cellular component organization;cellular component o…	actin binding;binding;cation binding;cytoskeletal protein binding;dystroglycan binding;enzyme binding;glycoprotein binding;ion binding;metal ion binding;myosin binding;nitric-oxide synthase binding;protein binding;structural constituent of cytoskeleton;structural constituent of muscle;structural molecule activity;transition metal ion binding;vinculin binding;zinc ion binding	cell junction;cell part;cell projection;cell projection membrane;cell projection part;cell surface;cell-substrate junction;contractile fiber part;costamere;cytoplasmic part;cytoskeleton;dystrophin-associated glycoprotein complex;filopodium;filopodium membrane;intracellular membrane-bounded organelle;intracellular non-membrane-bounded organelle;intracellular organelle;intracellular part;macromolec…	Arrhythmogenic right ventricular cardiomyopathy (ARVC);Dilated cardiomyopathy;Hypertrophic cardiomyopathy (HCM);Viral myocarditis	18.8943	20.6684	21.5754	20.2427	20.7437	20.3163	20.1737	NaN	18.3364	20.5695	19.4842	18.9163	17	17	16	6	6	5.8	425.83	0	43.123	18862000	66
P14685;F7B7L8	26S proteasome non-ATPase regulatory subunit 3	Psmd3	26S proteasome non-ATPase regulatory subunit 3;Isoform of P14685, 26S proteasome non-ATPase regulatory subunit 3 (Fragment)	1.11022	2.29434	+	biological regulation;catabolic process;cellular catabolic process;cellular macromolecule catabolic process;cellular macromolecule metabolic process;cellular metabolic process;cellular process;macromolecule catabolic process;macromolecule metabolic process;metabolic process;modification-dependent macromolecule catabolic process;modification-dependent protein catabolic process;primary metabolic pr…	enzyme regulator activity	cell part;cytoplasm;extracellular membrane-bounded organelle;extracellular organelle;extracellular region part;extracellular vesicular exosome;intracellular membrane-bounded organelle;intracellular organelle;intracellular organelle part;intracellular part;macromolecular complex;membrane;membrane-bounded organelle;membrane-bounded vesicle;nuclear part;nucleoplasm;nucleus;organelle;organelle part;p…	Proteasome	20.7899	20.2357	19.8851	20.7512	20.7599	19.8438	19.2677	20.0236	19.1241	19.1792	NaN	19.7653	9	9	9	20.8	20.8	20.8	60.718	0	34.363	17574000	45
E9PZB3;E9PYL9;Q9CXW4;A2BH06	60S ribosomal protein L11	Gm5093;Gm10036;Rpl11	Predicted gene 5093;Predicted gene 10036;60S ribosomal protein L11;Isoform of Q9CXW4, 60S ribosomal protein L11 (Fragment)	1.11019	1.42465	+	biosynthetic process;cellular biosynthetic process;cellular component biogenesis;cellular component biogenesis at cellular level;cellular component organization or biogenesis;cellular component organization or biogenesis at cellular level;cellular localization;cellular macromolecule biosynthetic process;cellular macromolecule localization;cellular macromolecule metabolic process;cellular metaboli…	binding;nucleic acid binding;RNA binding;rRNA binding;structural constituent of ribosome;structural molecule activity	cell part;cytoplasm;cytoplasmic part;cytosolic large ribosomal subunit;extracellular membrane-bounded organelle;extracellular organelle;extracellular region part;extracellular vesicular exosome;intracellular non-membrane-bounded organelle;intracellular organelle;intracellular organelle part;intracellular part;large ribosomal subunit;macromolecular complex;membrane;membrane-bounded organelle;membr…	Ribosome	18.4517	18.9701	18.7157	NaN	18.9667	18.6171	18.37	18.1195	NaN	NaN	NaN	NaN	2	2	2	13.2	13.2	13.2	19.876	0	53.819	4876300	26
P62071	Ras-related protein R-Ras2	Rras2	Ras-related protein R-Ras2	1.10628	2.24663	+	biological regulation;cell differentiation;cellular developmental process;cellular process;cellular response to stimulus;developmental process;intracellular signal transduction;osteoblast differentiation;positive regulation of biological process;positive regulation of cell migration;positive regulation of cell motility;positive regulation of cellular component movement;positive regulation of cell…	binding;GTP binding;guanyl nucleotide binding;guanyl ribonucleotide binding;nucleotide binding;purine nucleotide binding;purine ribonucleoside triphosphate binding;purine ribonucleotide binding;ribonucleotide binding	adherens junction;anchoring junction;cell junction;cell part;cell-substrate adherens junction;cell-substrate junction;extracellular membrane-bounded organelle;extracellular organelle;extracellular region part;extracellular vesicular exosome;focal adhesion;intracellular;membrane;membrane-bounded organelle;membrane-bounded vesicle;organelle;plasma membrane;vesicle	MAPK signaling pathway;Regulation of actin cytoskeleton;Tight junction	18.8825	18.8417	18.3592	18.4556	17.9422	17.6171	17.0539	NaN	NaN	NaN	NaN	NaN	4	4	2	23.5	23.5	10.3	23.399	0	292.48	3792200	15
Q9JMH6-2;Q9JMH6	Thioredoxin reductase 1, cytoplasmic	Txnrd1	Isoform of Q9JMH6, Isoform 2 of Thioredoxin reductase 1, cytoplasmic;Thioredoxin reductase 1, cytoplasmic	1.10352	0.821018		anatomical structure formation involved in morphogenesis;anatomical structure morphogenesis;biological regulation;cell proliferation;cell redox homeostasis;cellular homeostasis;cellular process;developmental process;embryonic morphogenesis;formation of primary germ layer;gastrulation;homeostatic process;mesoderm formation;regulation of biological process;regulation of biological quality;regulatio…	antioxidant activity;binding;catalytic activity;coenzyme binding;cofactor binding;flavin adenine dinucleotide binding;oxidoreductase activity;oxidoreductase activity, acting on a sulfur group of donors;oxidoreductase activity, acting on a sulfur group of donors, NAD or NADP as acceptor;oxidoreductase activity, acting on NADH or NADPH;thioredoxin-disulfide reductase activity	cell part;cytoplasm;cytoplasmic part;cytosol;extracellular membrane-bounded organelle;extracellular organelle;extracellular region part;extracellular vesicular exosome;intracellular membrane-bounded organelle;intracellular non-membrane-bounded organelle;intracellular organelle;intracellular organelle part;intracellular part;membrane-bounded organelle;membrane-bounded vesicle;mitochondrion;non-mem…	Pyrimidine metabolism;Selenocompound metabolism	17.9482	18.6282	18.6012	19.0809	NaN	17.9267	NaN	NaN	NaN	NaN	NaN	NaN	3	3	3	9.8	9.8	9.8	54.544	0	25.384	3252500	19
Q3U4W8;P56399	Ubiquitin carboxyl-terminal hydrolase;Ubiquitin carboxyl-terminal hydrolase 5	Usp5	Isoform of P56399, Ubiquitinyl hydrolase 1;Ubiquitin carboxyl-terminal hydrolase 5	1.09467	1.50501	+	biological regulation;catabolic process;cellular catabolic process;cellular macromolecule catabolic process;cellular macromolecule metabolic process;cellular metabolic process;cellular process;cellular protein metabolic process;macromolecule catabolic process;macromolecule metabolic process;macromolecule modification;metabolic process;modification-dependent macromolecule catabolic process;modific…	binding;catalytic activity;cation binding;cysteine-type endopeptidase activity;cysteine-type peptidase activity;endopeptidase activity;exopeptidase activity;hydrolase activity;ion binding;metal ion binding;omega peptidase activity;peptidase activity;peptidase activity, acting on L-amino acid peptides;small conjugating protein-specific protease activity;transition metal ion binding;ubiquitin-speci…	cell part;cytoplasmic part;intracellular membrane-bounded organelle;intracellular organelle;intracellular part;lysosome;lytic vacuole;membrane-bounded organelle;organelle;vacuole		17.34	19.1127	19.2134	18.5892	19.1177	18.7229	18.0168	NaN	NaN	17.7304	NaN	NaN	5	5	5	9.7	9.7	9.7	93.354	0	22.729	4810100	40
F7CJS8;D3YWH9;Q9CXW7;Q6ZWN5	40S ribosomal protein S9	Rps9	Isoform of Q6ZWN5, 40S ribosomal protein S9 (Fragment);Isoform of Q6ZWN5, 40S ribosomal protein S9;Isoform of Q6ZWN5, 40S ribosomal protein S9;40S ribosomal protein S9	1.08826	0.46215		biological regulation;biosynthetic process;cellular biosynthetic process;cellular macromolecule biosynthetic process;cellular macromolecule metabolic process;cellular metabolic process;cellular process;cellular protein metabolic process;macromolecule biosynthetic process;macromolecule metabolic process;metabolic process;positive regulation of biological process;positive regulation of biosynthetic…	binding;nucleic acid binding;RNA binding;rRNA binding;structural constituent of ribosome;structural molecule activity;translation regulator activity	adherens junction;anchoring junction;cell junction;cell part;cell-substrate adherens junction;cell-substrate junction;cytoplasm;cytosolic small ribosomal subunit;extracellular membrane-bounded organelle;extracellular organelle;extracellular region part;extracellular vesicular exosome;focal adhesion;intracellular membrane-bounded organelle;intracellular non-membrane-bounded organelle;intracellular…	Ribosome	21.2173	21.3057	21.7828	21.7585	22.1644	21.848	21.0968	21.1727	21.5955	NaN	21.5809	22.8063	3	3	3	18.5	18.5	18.5	16.206	0	7.6824	50263000	55
Q76MZ3	Serine/threonine-protein phosphatase 2A 65 kDa regulatory subunit A alpha isoform	Ppp2r1a	Serine/threonine-protein phosphatase 2A 65 kDa regulatory subunit A alpha isoform	1.08578	2.17573	+	cell cycle phase;cell cycle process;cellular component organization;cellular component organization at cellular level;cellular component organization or biogenesis;cellular component organization or biogenesis at cellular level;cellular macromolecule metabolic process;cellular metabolic process;cellular process;cellular protein metabolic process;centromeric sister chromatid cohesion;chromosome or…	antigen binding;binding;catalytic activity;hydrolase activity;hydrolase activity, acting on ester bonds;phosphatase activity;phosphoprotein phosphatase activity;phosphoric ester hydrolase activity;protein binding;protein dimerization activity;protein heterodimerization activity;protein serine/threonine phosphatase activity	cell part;chromosomal part;chromosome, centromeric region;cytoplasmic part;cytosol;extracellular membrane-bounded organelle;extracellular organelle;extracellular region part;extracellular vesicular exosome;intracellular organelle part;intracellular part;macromolecular complex;membrane-bounded organelle;membrane-bounded vesicle;organelle;organelle part;protein complex;protein phosphatase type 2A c…	Cell cycle - yeast;Chagas disease (American trypanosomiasis);Hepatitis C;Long-term depression;Meiosis - yeast;mRNA surveillance pathway;Oocyte meiosis;TGF-beta signaling pathway;Tight junction;Wnt signaling pathway	21.368	20.7566	20.2589	21.3596	21.3969	21.1279	20.6354	20.6485	18.9675	19.8248	19.6874	19.9897	11	11	11	25.3	25.3	25.3	65.322	0	81.449	27708000	94
P35979	60S ribosomal protein L12	Rpl12	60S ribosomal protein L12	1.07945	0.520731		biosynthetic process;cellular biosynthetic process;cellular macromolecule biosynthetic process;cellular macromolecule metabolic process;cellular metabolic process;cellular process;cellular protein metabolic process;macromolecule biosynthetic process;macromolecule metabolic process;metabolic process;primary metabolic process;protein metabolic process;translation	binding;nucleic acid binding;RNA binding;structural constituent of ribosome;structural molecule activity	cell part;cytoplasmic part;intracellular non-membrane-bounded organelle;intracellular organelle;intracellular part;macromolecular complex;non-membrane-bounded organelle;organelle;ribonucleoprotein complex;ribosome	Ribosome	NaN	19.8875	19.9675	19.8558	NaN	19.5752	19.7047	NaN	NaN	NaN	19.9058	NaN	2	2	2	18.8	18.8	18.8	17.804	0	8.5933	9373800	13
Q9JKF1	Ras GTPase-activating-like protein IQGAP1	Iqgap1	Ras GTPase-activating-like protein IQGAP1	1.07692	1.01806		anatomical structure development;biological regulation;cell development;cell surface receptor linked signaling pathway;cellular developmental process;cellular process;cellular response to calcium ion;cellular response to chemical stimulus;cellular response to endogenous stimulus;cellular response to epidermal growth factor stimulus;cellular response to fibroblast growth factor stimulus;cellular r…	binding;calmodulin binding;enzyme activator activity;enzyme binding;enzyme regulator activity;GTPase binding;kinase activator activity;kinase binding;kinase regulator activity;lipid binding;phosphatase binding;phosphatidylinositol binding;phosphatidylinositol-3,4,5-trisphosphate binding;phospholipid binding;protein binding;protein kinase activator activity;protein kinase binding;protein kinase re…	adherens junction;anchoring junction;axon;cell junction;cell leading edge;cell part;cell projection;cell projection part;cell-cell junction;cell-substrate adherens junction;cell-substrate junction;cytoplasm;cytoskeletal part;extracellular membrane-bounded organelle;extracellular organelle;extracellular region part;extracellular vesicular exosome;extrinsic to internal side of plasma membrane;extri…	Regulation of actin cytoskeleton	17.8795	18.2468	18.3211	18.2939	NaN	18.4188	18.6112	NaN	NaN	NaN	NaN	NaN	4	4	4	3.8	3.8	3.8	188.74	0	8.2913	3263900	18
Q64152-2;Q64152	Transcription factor BTF3	Btf3	Isoform of Q64152, Isoform 2 of Transcription factor BTF3;Transcription factor BTF3	1.07642	1.33616	+	biological regulation;biosynthetic process;cellular biosynthetic process;cellular macromolecule biosynthetic process;cellular macromolecule metabolic process;cellular metabolic process;cellular nitrogen compound metabolic process;cellular process;chordate embryonic development;developmental process;embryo development;embryo development ending in birth or egg hatching;establishment of localization…		cell part;cytoplasm;intracellular membrane-bounded organelle;intracellular organelle;intracellular part;membrane-bounded organelle;nucleus;organelle		18.6123	18.1669	17.6532	18.7387	18.4473	17.8786	NaN	18.6265	NaN	17.4475	17.9745	NaN	3	3	3	31.5	31.5	31.5	17.699	0	22.415	4189700	19
Q9D023	Mitochondrial pyruvate carrier 2	Mpc2	Mitochondrial pyruvate carrier 2	1.0763	0.281343		anion transport;carboxylic acid metabolic process;carboxylic acid transport;cellular ketone metabolic process;cellular metabolic process;cellular process;establishment of localization;establishment of localization in cell;intracellular transport;ion transport;metabolic process;mitochondrial pyruvate transport;mitochondrial transport;monocarboxylic acid metabolic process;monocarboxylic acid transp…		cell part;cytoplasmic part;integral to membrane;intracellular membrane-bounded organelle;intracellular organelle;intracellular organelle part;intracellular part;intrinsic to membrane;membrane;membrane part;membrane-bounded organelle;mitochondrial inner membrane;mitochondrial membrane;mitochondrial part;mitochondrion;nucleus;organelle;organelle inner membrane;organelle membrane;organelle part		21.5797	NaN	NaN	21.1927	22.2246	22.2768	21.9187	23.2763	NaN	NaN	NaN	NaN	3	3	3	19.7	19.7	19.7	14.286	0	5.268	75986000	23
P14869;S4R1N1;D3YVM5	60S acidic ribosomal protein P0	Rplp0	60S acidic ribosomal protein P0;Isoform of P14869, 60S acidic ribosomal protein P0 (Fragment);Isoform of P14869, 60S acidic ribosomal protein P0 (Fragment)	1.07533	0.608532		cellular component biogenesis;cellular component biogenesis at cellular level;cellular component organization or biogenesis;cellular component organization or biogenesis at cellular level;cellular process;cellular response to chemical stimulus;cellular response to cytokine stimulus;cellular response to interleukin-4;cellular response to organic substance;cellular response to stimulus;response to …		adherens junction;anchoring junction;cell junction;cell part;cell projection;cell-substrate adherens junction;cell-substrate junction;cytoplasm;cytosolic large ribosomal subunit;dendrite;extracellular membrane-bounded organelle;extracellular organelle;extracellular region part;extracellular vesicular exosome;focal adhesion;intracellular membrane-bounded organelle;intracellular organelle;intracell…	Ribosome	20.3886	NaN	NaN	20.3995	20.2192	20.2506	NaN	20.2518	NaN	18.8028	NaN	NaN	4	4	4	13.2	13.2	13.2	34.216	0	9.0144	13675000	21
P46638;G3UY29;E9Q3P9;F8WGS1;G3UZD3	Ras-related protein Rab-11B	Rab11b;Rab11a	Ras-related protein Rab-11B;Isoform of P46638, MCG22989, isoform CRA_a;Isoform of P62492, Ras-related protein Rab-11A;Isoform of P62492, Ras-related protein Rab-11A (Fragment);Isoform of P46638, Ras-related protein Rab-11B	1.07337	0.697768		astral microtubule organization;biological regulation;cation transport;cell cycle process;cell projection organization;cellular component assembly;cellular component assembly at cellular level;cellular component organization;cellular component organization at cellular level;cellular component organization or biogenesis;cellular component organization or biogenesis at cellular level;cellular local…	binding;catalytic activity;cytoskeletal protein binding;GDP binding;GTP binding;GTPase activity;guanyl nucleotide binding;guanyl ribonucleotide binding;hydrolase activity;hydrolase activity, acting on acid anhydrides;hydrolase activity, acting on acid anhydrides, in phosphorus-containing anhydrides;microtubule binding;myosin binding;myosin V binding;nucleoside-triphosphatase activity;nucleotide b…	axon;cell division site part;cell junction;cell part;cell projection;clathrin coated vesicle membrane;clathrin-coated vesicle;cleavage furrow;coated vesicle;coated vesicle membrane;cytoplasm;cytoplasmic membrane-bounded vesicle;cytoplasmic part;cytoplasmic vesicle;cytoplasmic vesicle membrane;cytoplasmic vesicle part;cytoskeletal part;endocytic vesicle;endocytic vesicle membrane;endosomal part;en…	Endocytosis;Vasopressin-regulated water reabsorption	22.0799	21.25	20.0997	21.7599	21.6745	21.2587	20.4151	22.4075	20.4203	20.6483	NaN	20.8301	11	11	2	53.7	53.7	13.3	24.489	0	105	39582000	54
F6ZFT1;F8WJ64;Q9CR21	Acyl carrier protein;Acyl carrier protein, mitochondrial	Ndufab1	Isoform of Q9CR21, Acyl carrier protein (Fragment);Isoform of Q9CR21, Acyl carrier protein (Fragment);Acyl carrier protein, mitochondrial	1.07067	0.444317		biosynthetic process;carboxylic acid biosynthetic process;carboxylic acid metabolic process;cellular biosynthetic process;cellular ketone metabolic process;cellular lipid metabolic process;cellular macromolecule metabolic process;cellular metabolic process;cellular process;cellular protein metabolic process;fatty acid biosynthetic process;fatty acid metabolic process;lipid biosynthetic process;li…		cell part;cytoplasmic part;intracellular membrane-bounded organelle;intracellular organelle;intracellular organelle part;intracellular part;macromolecular complex;membrane part;membrane-bounded organelle;mitochondrial membrane part;mitochondrial part;mitochondrial respiratory chain complex I;mitochondrion;NADH dehydrogenase complex;organelle;organelle part;protein complex;respiratory chain comple…	Alzheimer's disease;Huntington's disease;Oxidative phosphorylation;Parkinson's disease	21.1898	19.849	NaN	20.4239	20.805	NaN	21.0478	NaN	NaN	NaN	NaN	21.269	2	2	2	18.9	18.9	18.9	14.309	0	9.0361	22792000	17
J3QN31;P28650;P28650-2	Adenylosuccinate synthetase isozyme 1	Adssl1	Isoform of P28650, Adenylosuccinate synthetase isozyme 1;Adenylosuccinate synthetase isozyme 1;Isoform of P28650, Isoform 2 of Adenylosuccinate synthetase isozyme 1	1.06458	1.06161		amine metabolic process;AMP biosynthetic process;AMP metabolic process;aspartate family amino acid metabolic process;aspartate metabolic process;biosynthetic process;carboxylic acid metabolic process;cellular amine metabolic process;cellular amino acid metabolic process;cellular biosynthetic process;cellular ketone metabolic process;cellular metabolic process;cellular nitrogen compound biosynthet…	adenylosuccinate synthase activity;binding;catalytic activity;cation binding;GTP binding;GTPase activity;guanyl nucleotide binding;guanyl ribonucleotide binding;hydrolase activity;hydrolase activity, acting on acid anhydrides;hydrolase activity, acting on acid anhydrides, in phosphorus-containing anhydrides;ion binding;ligase activity;ligase activity, forming carbon-nitrogen bonds;magnesium ion b…	cell part;cytoplasm;intracellular part;membrane	Alanine, aspartate and glutamate metabolism;Purine metabolism	20.693	19.4793	19.6659	19.8882	19.9116	19.7023	19.0621	20.0943	19.5993	NaN	19.071	18.7912	7	7	7	19	19	19	52.779	0	29.208	14418000	55
J3QP71;K3W4Q8;P18572-2;P18572	Basigin	Bsg	Isoform of P18572, Basigin (Fragment);Isoform of P18572, Basigin;Isoform of P18572, Isoform 2 of Basigin;Basigin	1.05563	0.658622		anatomical structure development;anatomical structure morphogenesis;decidualization;developmental process;developmental process involved in reproduction;embryo implantation;establishment of localization;establishment of localization in cell;establishment of protein localization;establishment of protein localization in membrane;establishment of protein localization in plasma membrane;intracellular…	binding;carbohydrate binding;mannose binding;monosaccharide binding;sugar binding	acrosomal membrane;adherens junction;anchoring junction;cell junction;cell part;cell-substrate adherens junction;cell-substrate junction;cytoplasmic membrane-bounded vesicle;cytoplasmic part;cytoplasmic vesicle;cytoplasmic vesicle membrane;cytoplasmic vesicle part;extracellular membrane-bounded organelle;extracellular organelle;extracellular region part;extracellular vesicular exosome;focal adhes…		20.6504	20.3845	20.7731	20.1107	20.1623	20.5464	20.8462	20.4989	20.6745	20.5063	NaN	NaN	4	4	4	21.3	21.3	21.3	21.602	0	59.783	22748000	79
E9Q447;A3KGU9;A3KGU5;A3KGU7;P16546-2;P16546	Spectrin alpha chain, non-erythrocytic 1	Sptan1	Isoform of P16546, Spectrin alpha chain, non-erythrocytic 1;Isoform of P16546, Spectrin alpha chain, non-erythrocytic 1;Isoform of P16546, Spectrin alpha chain, non-erythrocytic 1;Isoform of P16546, Spectrin alpha chain, non-erythrocytic 1;Isoform of P1654	1.04956	3.09133	+	actin filament capping;biological regulation;cellular component organization;cellular component organization or biogenesis;negative regulation of actin filament depolymerization;negative regulation of actin filament polymerization;negative regulation of biological process;negative regulation of cellular component organization;negative regulation of cellular process;negative regulation of cytoskel…	binding;calcium ion binding;cation binding;cytoskeletal protein binding;ion binding;metal ion binding;protein binding;protein dimerization activity;protein heterodimerization activity;spectrin binding	adherens junction;anchoring junction;axon part;cell cortex part;cell junction;cell part;cell projection part;cell-cell adherens junction;cell-cell junction;contractile fiber part;cortical cytoskeleton;cuticular plate;cytoplasmic part;cytoskeletal part;cytoskeleton;extracellular membrane-bounded organelle;extracellular organelle;extracellular region part;extracellular vesicular exosome;fascia adhe…		23.4705	23.2314	23.2024	23.3479	23.3752	22.9005	22.7859	22.0451	21.5382	22.3153	22.7488	21.7972	57	57	56	30.1	30.1	29.7	285.34	0	323.31	126150000	308
Q3UHZ5	Leiomodin-2	Lmod2	Leiomodin-2	1.04829	1.41195	+	actin cytoskeleton organization;actin filament capping;actin filament organization;actin filament-based process;actomyosin structure organization;anatomical structure formation involved in morphogenesis;biological regulation;cellular component assembly;cellular component assembly at cellular level;cellular component assembly involved in morphogenesis;cellular component organization;cellular compo…	binding;cytoskeletal protein binding;protein binding;tropomyosin binding	cell part;contractile fiber part;cytoplasmic part;cytoskeletal part;intracellular organelle part;intracellular part;organelle part;striated muscle thin filament		18.9845	18.6224	NaN	18.6878	18.2932	18.2533	17.656	18.1252	NaN	NaN	NaN	NaN	5	5	5	13.6	13.6	13.6	62.018	0	11.177	4197800	17
F2Z456;Q9DCN2-2;Q9DCN2;A0A0A0MQM3	NADH-cytochrome b5 reductase;NADH-cytochrome b5 reductase 3;NADH-cytochrome b5 reductase 3 membrane-bound form;NADH-cytochrome b5 reductase 3 soluble form	Cyb5r3	Isoform of Q9DCN2, NADH-cytochrome b5 reductase;Isoform of Q9DCN2, Isoform 2 of NADH-cytochrome b5 reductase 3;NADH-cytochrome b5 reductase 3;Isoform of Q9DCN2, NADH-cytochrome b5 reductase 3 (Fragment)	1.04115	2.04872	+	alcohol metabolic process;biosynthetic process;cholesterol biosynthetic process;cholesterol metabolic process;lipid biosynthetic process;lipid metabolic process;metabolic process;primary metabolic process;small molecule metabolic process;steroid biosynthetic process;steroid metabolic process;sterol biosynthetic process;sterol metabolic process	adenyl nucleotide binding;adenyl ribonucleotide binding;ADP binding;AMP binding;binding;catalytic activity;coenzyme binding;cofactor binding;cytochrome-b5 reductase activity;FAD binding;flavin adenine dinucleotide binding;NAD binding;nucleotide binding;oxidoreductase activity;oxidoreductase activity, acting on NADH or NADPH;oxidoreductase activity, acting on NADH or NADPH, heme protein as accepto…	cell part;cytoplasmic part;cytosol;endoplasmic reticulum membrane;endoplasmic reticulum part;extracellular membrane-bounded organelle;extracellular organelle;extracellular region part;extracellular vesicular exosome;intracellular organelle part;intracellular part;lipid particle;membrane;membrane part;membrane-bounded organelle;membrane-bounded vesicle;mitochondrial inner membrane;mitochondrial me…	Amino sugar and nucleotide sugar metabolism	21.1294	21.0171	21.2479	21.151	20.9623	19.9582	19.1408	19.688	19.8964	20.0152	20.9831	19.4955	8	8	8	27.8	27.8	27.8	34.929	0	133.46	25972000	68
Q60692	Proteasome subunit beta type-6	Psmb6	Proteasome subunit beta type-6	1.0354	1.93076	+	catabolic process;cellular catabolic process;cellular macromolecule catabolic process;cellular macromolecule metabolic process;cellular metabolic process;cellular process;macromolecule catabolic process;macromolecule metabolic process;metabolic process;modification-dependent macromolecule catabolic process;modification-dependent protein catabolic process;primary metabolic process;proteasomal prot…	catalytic activity;endopeptidase activity;hydrolase activity;peptidase activity;peptidase activity, acting on L-amino acid peptides;threonine-type endopeptidase activity;threonine-type peptidase activity	cell part;cytoplasm;cytoplasmic part;cytosol;extracellular membrane-bounded organelle;extracellular organelle;extracellular region part;extracellular vesicular exosome;Golgi apparatus;intracellular membrane-bounded organelle;intracellular organelle;intracellular organelle part;intracellular part;macromolecular complex;membrane-bounded organelle;membrane-bounded vesicle;nuclear part;nucleoplasm;nu…	Proteasome	19.0272	18.58	17.9373	18.601	18.1839	17.7454	17.6216	17.7055	NaN	NaN	NaN	NaN	3	3	3	13	13	13	25.378	0	11.717	4216100	25
Q9WV35	Probable C->U-editing enzyme APOBEC-2	Apobec2	C->U-editing enzyme APOBEC-2	1.03283	1.15789		biological regulation;cellular macromolecule metabolic process;cellular metabolic process;cellular nitrogen compound metabolic process;cellular process;demethylation;DNA dealkylation;DNA demethylation;DNA metabolic process;DNA modification;macromolecule metabolic process;macromolecule modification;metabolic process;mRNA metabolic process;mRNA modification;mRNA processing;nitrogen compound metabol…	binding;catalytic activity;cation binding;hydrolase activity;hydrolase activity, acting on carbon-nitrogen (but not peptide) bonds;hydrolase activity, acting on carbon-nitrogen (but not peptide) bonds, in cyclic amidines;ion binding;metal ion binding;transition metal ion binding;zinc ion binding		Atrazine degradation	18.9082	18.4157	NaN	19.0508	19.1534	17.9304	17.4855	18.1965	NaN	NaN	NaN	NaN	4	4	4	24.1	24.1	24.1	25.66	0	15.088	4387700	17
Q9CQ60;Q8CBG6;D3Z4X1	6-phosphogluconolactonase	Pgls	6-phosphogluconolactonase;Isoform of Q9CQ60, 6-phosphogluconolactonase;Isoform of Q9CQ60, 6-phosphogluconolactonase	1.02402	1.32556	+	alcohol catabolic process;alcohol metabolic process;carbohydrate catabolic process;carbohydrate metabolic process;catabolic process;cellular carbohydrate catabolic process;cellular carbohydrate metabolic process;cellular metabolic process;cellular nitrogen compound metabolic process;cellular process;coenzyme metabolic process;cofactor metabolic process;glucose catabolic process;glucose metabolic …	6-phosphogluconolactonase activity;binding;carbohydrate binding;carboxylic ester hydrolase activity;catalytic activity;hydrolase activity;hydrolase activity, acting on ester bonds;monosaccharide binding;sugar binding	cell part;cytoplasm;extracellular membrane-bounded organelle;extracellular organelle;extracellular region part;extracellular vesicular exosome;intracellular part;membrane-bounded organelle;membrane-bounded vesicle;organelle;vesicle	Pentose phosphate pathway	17.5687	18.3101	18.7733	17.562	18.9247	17.3757	NaN	NaN	NaN	16.2841	NaN	17.6301	2	2	2	19.8	19.8	19.8	27.254	0	37.187	2917800	15
A2A813;Q99LX0;A2A815;A2A817;A2A816	Protein deglycase DJ-1	Park7	Isoform of Q99LX0, Protein/nucleic acid deglycase DJ-1;Protein/nucleic acid deglycase DJ-1;Isoform of Q99LX0, Protein/nucleic acid deglycase DJ-1 (Fragment);Isoform of Q99LX0, Protein/nucleic acid deglycase DJ-1 (Fragment);Isoform of Q99LX0, Protein/nuclei	1.02037	0.630529		adult behavior;adult locomotory behavior;alcohol biosynthetic process;alcohol metabolic process;aldehyde catabolic process;amine transport;autophagy;behavior;biological regulation;biosynthetic process;carboxylic acid biosynthetic process;carboxylic acid metabolic process;catabolic process;catecholamine transport;catecholamine uptake involved in synaptic transmission;cell communication;cell prolif…	androgen receptor binding;binding;catalytic activity;cation binding;copper chaperone activity;copper ion binding;cytokine binding;enzyme binding;glyoxalase III activity;hormone receptor binding;hydrolase activity;identical protein binding;ion binding;kinase binding;mercury ion binding;metal ion binding;metallochaperone activity;mRNA binding;nuclear hormone receptor binding;nucleic acid binding;ox…	cell body;cell part;cell projection;chromatin;chromosomal part;cytoplasm;cytoplasmic part;cytosol;endoplasmic reticulum;extracellular membrane-bounded organelle;extracellular organelle;extracellular region part;extracellular vesicular exosome;intracellular membrane-bounded organelle;intracellular organelle;intracellular organelle lumen;intracellular organelle part;intracellular part;macromolecula…	Parkinson's disease	21.1615	21.0126	20.7513	21.2061	21.0477	20.7825	20.4075	20.6808	NaN	20.3173	21.9678	20.2897	5	5	5	37.1	37.1	37.1	18.474	0	104.52	28219000	46
P26041	Moesin	Msn	Moesin	1.01292	3.14082	+	anatomical structure development;biological adhesion;biological regulation;cell adhesion;cell development;cell migration;cell motility;cell-cell adhesion;cellular component movement;cellular developmental process;cellular process;developmental process;endothelial cell development;epithelial cell development;establishment of endothelial barrier;immune system process;leukocyte cell-cell adhesion;le…	binding;cell adhesion molecule binding;double-stranded RNA binding;enzyme binding;kinase binding;nucleic acid binding;protein binding;protein kinase binding;receptor binding;RNA binding	adherens junction;anchoring junction;apical part of cell;apical plasma membrane;basolateral plasma membrane;blood microparticle;cell junction;cell part;cell periphery;cell projection;cell projection membrane;cell projection part;cell-substrate adherens junction;cell-substrate junction;cytoplasm;cytoskeleton;extracellular membrane-bounded organelle;extracellular organelle;extracellular region part…	Leukocyte transendothelial migration;Measles;Regulation of actin cytoskeleton	24.7555	24.3708	23.8808	24.0708	23.9884	23.3489	22.9023	23.1501	23.1824	22.7946	23.3502	22.9582	24	24	18	35.9	35.9	28.4	67.766	0	323.31	235020000	199
P80316;E0CZA1	T-complex protein 1 subunit epsilon	Cct5	T-complex protein 1 subunit epsilon;Isoform of P80316, T-complex protein 1 subunit epsilon (Fragment)	1.00963	0.980932		binding of sperm to zona pellucida;cell recognition;cell-cell recognition;cellular macromolecule metabolic process;cellular metabolic process;cellular process;cellular process involved in reproduction;cellular protein metabolic process;macromolecule metabolic process;metabolic process;multi-organism process;primary metabolic process;protein folding;protein metabolic process;reproductive process;r…	adenyl nucleotide binding;adenyl ribonucleotide binding;ATP binding;beta-tubulin binding;binding;cytoskeletal protein binding;G-protein beta-subunit binding;nucleotide binding;protein binding;purine nucleotide binding;purine ribonucleoside triphosphate binding;purine ribonucleotide binding;ribonucleotide binding;tubulin binding	cell body;cell part;centrosome;chaperonin-containing T-complex;cytoplasm;cytoplasmic part;cytoskeletal part;cytosolic part;extracellular membrane-bounded organelle;extracellular organelle;extracellular region part;extracellular vesicular exosome;intracellular non-membrane-bounded organelle;intracellular organelle;intracellular organelle part;intracellular part;macromolecular complex;membrane-boun…		17.9749	NaN	18.5279	18.3259	18.3857	18.244	NaN	NaN	17.1743	NaN	NaN	NaN	2	2	2	7.2	7.2	7.2	59.623	0	6.9318	2964700	21
P30412	Peptidyl-prolyl cis-trans isomerase C	Ppic	Peptidyl-prolyl cis-trans isomerase C	1.00736	1.3898	+	cellular macromolecule metabolic process;cellular metabolic process;cellular process;cellular protein metabolic process;macromolecule metabolic process;macromolecule modification;metabolic process;peptidyl-amino acid modification;peptidyl-proline modification;primary metabolic process;protein folding;protein metabolic process;protein modification process;protein peptidyl-prolyl isomerization	binding;catalytic activity;cis-trans isomerase activity;cyclosporin A binding;drug binding;isomerase activity;peptide binding;peptidyl-prolyl cis-trans isomerase activity	cell part;cytoplasm;extracellular membrane-bounded organelle;extracellular organelle;extracellular region part;extracellular vesicular exosome;intracellular part;membrane-bounded organelle;membrane-bounded vesicle;organelle;vesicle		17.8187	18.3176	NaN	18.3164	18.3955	18.1343	NaN	NaN	NaN	NaN	NaN	NaN	2	2	2	11.8	11.8	11.8	22.794	0	8.0347	3120500	10
P68372;Q9D6F9	Tubulin beta-4B chain;Tubulin beta-4A chain	Tubb4b;Tubb4a	Tubulin beta-4B chain;Tubulin beta-4A chain	1.00657	3.55064	+	cell projection organization;cellular component assembly;cellular component assembly at cellular level;cellular component organization;cellular component organization at cellular level;cellular component organization or biogenesis;cellular component organization or biogenesis at cellular level;cellular macromolecular complex assembly;cellular macromolecular complex subunit organization;cellular p…	binding;catalytic activity;double-stranded RNA binding;GTP binding;GTPase activity;guanyl nucleotide binding;guanyl ribonucleotide binding;hydrolase activity;hydrolase activity, acting on acid anhydrides;hydrolase activity, acting on acid anhydrides, in phosphorus-containing anhydrides;nucleic acid binding;nucleoside-triphosphatase activity;nucleotide binding;purine nucleotide binding;purine ribo…	axon part;cell body;cell part;cell projection;cell projection part;cilium;cytoplasm;cytoskeletal part;extracellular membrane-bounded organelle;extracellular organelle;extracellular region part;extracellular vesicular exosome;internode region of axon;intracellular membrane-bounded organelle;intracellular organelle;intracellular organelle part;intracellular part;macromolecular complex;membrane-boun…	Gap junction;Pathogenic Escherichia coli infection;Phagosome	24.3952	24.8991	25.0651	24.8578	24.5218	24.6433	23.7645	22.9862	24.0421	23.898	23.8783	23.7737	18	18	2	46.7	46.7	6.1	49.83	0	323.31	355650000	415
Q9WU78-3;Q9WU78	Programmed cell death 6-interacting protein	Pdcd6ip	Isoform of Q9WU78, Isoform 3 of Programmed cell death 6-interacting protein;Programmed cell death 6-interacting protein	1.00607	1.64823	+	apoptosis;biological regulation;cell cycle;cell death;cellular process;cytokinetic cell separation;cytokinetic process;death;establishment of localization;establishment of protein localization;programmed cell death;protein transport;regulation of biological process;regulation of cell cycle;regulation of cell cycle process;regulation of cellular component organization;regulation of cellular proces…	binding;calcium-dependent protein binding;G-protein-coupled receptor binding;identical protein binding;protein binding;protein dimerization activity;protein homodimerization activity;proteinase activated receptor binding;receptor binding	adherens junction;anchoring junction;cell junction;cell part;cell-substrate adherens junction;cell-substrate junction;cytoplasm;cytoplasmic membrane-bounded vesicle;cytoplasmic part;cytoplasmic vesicle;cytoskeletal part;cytosol;endoplasmic reticulum exit site;endoplasmic reticulum part;extracellular membrane-bounded organelle;extracellular organelle;extracellular region part;extracellular vesicul…	Endocytosis	17.5341	18.227	18.2899	17.9254	18.4107	17.4852	17.4266	NaN	NaN	NaN	NaN	NaN	6	6	6	7.3	7.3	7.3	96.772	0	21.299	2863100	20
Q9CQV8;A2A5N1;Q9CQV8-2	14-3-3 protein beta/alpha;14-3-3 protein beta/alpha, N-terminally processed	Ywhab	14-3-3 protein beta/alpha;Isoform of Q9CQV8, 14-3-3 protein beta/alpha (Fragment);Isoform of Q9CQV8, Isoform Short of 14-3-3 protein beta/alpha	0.998974	2.09558	+	biological regulation;cellular component assembly;cellular component organization;cellular component organization or biogenesis;cellular process;cytoplasmic sequestering of protein;establishment of localization;establishment of localization in cell;establishment of protein localization;intracellular protein transport;intracellular transport;macromolecular complex assembly;macromolecular complex s…	amine binding;amino acid binding;binding;carboxylic acid binding;enzyme binding;histone deacetylase binding;phosphoprotein binding;phosphoserine binding;protein binding;protein binding transcription factor activity;protein domain specific binding;protein phosphorylated amino acid binding;transcription cofactor activity;transcription corepressor activity;transcription factor binding transcription …	adherens junction;anchoring junction;cell junction;cell part;cell-substrate adherens junction;cell-substrate junction;cytoplasm;cytoplasmic membrane-bounded vesicle;cytoplasmic part;cytoplasmic vesicle;cytoplasmic vesicle membrane;cytoplasmic vesicle part;cytosol;extracellular membrane-bounded organelle;extracellular organelle;extracellular region part;extracellular vesicular exosome;focal adhesi…	Cell cycle;Neurotrophin signaling pathway;Oocyte meiosis	20.2874	19.634	18.982	18.7319	19.3259	18.9484	18.3433	18.3722	17.4857	18.3402	NaN	18.4146	8	4	4	32.9	19.1	19.1	28.086	0	47.405	9012400	36
P17182;Q6PHC1;B0QZL1	Alpha-enolase;Enolase	Eno1	Alpha-enolase;Isoform of P17182, Alpha-enolase;Isoform of P17182, Alpha-enolase (Fragment)	0.99682	1.99913	+	alcohol catabolic process;alcohol metabolic process;carbohydrate catabolic process;carbohydrate metabolic process;catabolic process;cellular carbohydrate catabolic process;cellular carbohydrate metabolic process;cellular metabolic process;cellular process;generation of precursor metabolites and energy;glucose catabolic process;glucose metabolic process;glycolysis;hexose catabolic process;hexose m…	binding;carbon-oxygen lyase activity;catalytic activity;cation binding;hydro-lyase activity;ion binding;lyase activity;magnesium ion binding;metal ion binding;phosphopyruvate hydratase activity	cell part;cytoplasmic part;cytosolic part;intracellular part;macromolecular complex;membrane;myelin sheath;phosphopyruvate hydratase complex;plasma membrane;protein complex	Glycolysis / Gluconeogenesis;Methane metabolism;RNA degradation	21.9495	22.3323	22.1184	22.0038	21.8909	21.7013	21.2905	21.6291	20.7969	21.7848	19.7568	20.7571	14	12	12	44.2	36.9	36.9	47.14	0	119.73	52246000	129
Q99PT1	Rho GDP-dissociation inhibitor 1	Arhgdia	Rho GDP-dissociation inhibitor 1	0.989668	1.7748	+	biological regulation;cell surface receptor linked signaling pathway;cellular process;cellular response to stimulus;intracellular signal transduction;negative regulation of biological process;negative regulation of cell migration;negative regulation of cell motility;negative regulation of cellular component movement;negative regulation of cellular process;negative regulation of locomotion;Ras pro…	enzyme activator activity;enzyme regulator activity;GDP-dissociation inhibitor activity;GTPase activator activity;GTPase regulator activity;nucleoside-triphosphatase regulator activity;Rho GDP-dissociation inhibitor activity;small GTPase regulator activity	cell part;cytoplasm;extracellular membrane-bounded organelle;extracellular organelle;extracellular region part;extracellular vesicular exosome;immunological synapse;intracellular membrane-bounded organelle;intracellular organelle;intracellular part;membrane;membrane part;membrane-bounded organelle;membrane-bounded vesicle;nucleus;organelle;plasma membrane part;vesicle	Neurotrophin signaling pathway;Vasopressin-regulated water reabsorption	19.2927	18.1645	17.7121	18.5701	18.4633	17.7019	16.8924	17.8662	17.65	17.2504	NaN	NaN	6	6	6	30.4	30.4	30.4	23.407	0	122.64	4715300	23
H7BX95;Q6PDM2-3;Q6PDM2-2;Q6PDM2	Serine/arginine-rich splicing factor 1	Srsf1	Isoform of Q6PDM2, Serine/arginine-rich-splicing factor 1;Isoform of Q6PDM2, Isoform 3 of Serine/arginine-rich splicing factor 1;Isoform of Q6PDM2, Isoform 2 of Serine/arginine-rich splicing factor 1;Serine/arginine-rich splicing factor 1	0.983536	2.49173	+	biological regulation;cardiac muscle contraction;cellular component assembly;cellular component assembly at cellular level;cellular component organization;cellular component organization at cellular level;cellular component organization or biogenesis;cellular component organization or biogenesis at cellular level;cellular macromolecular complex assembly;cellular macromolecular complex subunit org…	binding;mRNA binding;nucleic acid binding;nucleotide binding;protein binding;protein domain specific binding;RNA binding;RS domain binding	catalytic step 2 spliceosome;cell part;cytoplasm;exon-exon junction complex;extracellular membrane-bounded organelle;extracellular organelle;extracellular region part;extracellular vesicular exosome;intracellular membrane-bounded organelle;intracellular organelle;intracellular organelle part;intracellular part;macromolecular complex;membrane-bounded organelle;membrane-bounded vesicle;nuclear body…	Spliceosome	17.8933	16.8997	NaN	17.5639	17.0989	17.4884	16.5298	NaN	NaN	16.6867	NaN	NaN	3	3	3	13	13	13	28.329	0	15	1984200	12
P27546-3;P27546-2;P27546	Microtubule-associated protein 4	Map4	Isoform of P27546, Isoform 3 of Microtubule-associated protein 4;Isoform of P27546, Isoform 2 of Microtubule-associated protein 4;Microtubule-associated protein 4	0.982168	0.87721		cell cycle process;cell division;cellular component movement;cellular component organization;cellular component organization at cellular level;cellular component organization or biogenesis;cellular component organization or biogenesis at cellular level;cellular process;cytoskeleton organization;establishment of localization;establishment of localization in cell;establishment of organelle localiza…	binding;cytoskeletal protein binding;microtubule binding;protein binding;tubulin binding	cell part;cytoplasm;cytoskeletal part;cytoskeleton;extracellular membrane-bounded organelle;extracellular organelle;extracellular region part;extracellular vesicular exosome;intracellular non-membrane-bounded organelle;intracellular organelle;intracellular organelle part;intracellular part;macromolecular complex;membrane;membrane-bounded organelle;membrane-bounded vesicle;microtubule;microtubule …		18.7421	19.8602	19.4793	19.1396	18.6095	NaN	18.2262	NaN	NaN	NaN	NaN	NaN	7	7	7	11.6	11.6	11.6	113.65	0	141.93	5433700	25
P09405	Nucleolin	Ncl	Nucleolin	0.978871	2.08281	+	anatomical structure formation involved in morphogenesis;angiogenesis;biological regulation;developmental process;positive regulation of biological process;positive regulation of biosynthetic process;positive regulation of cellular biosynthetic process;positive regulation of cellular metabolic process;positive regulation of cellular process;positive regulation of gene expression;positive regulati…	binding;DNA binding;identical protein binding;nucleic acid binding;nucleotide binding;protein binding;protein C-terminus binding;RNA binding;sequence-specific DNA binding;telomeric DNA binding	cell cortex;cell part;cytoplasmic part;extracellular membrane-bounded organelle;extracellular organelle;extracellular region part;extracellular vesicular exosome;intracellular membrane-bounded organelle;intracellular non-membrane-bounded organelle;intracellular organelle;intracellular organelle part;intracellular part;macromolecular complex;membrane;membrane-bounded organelle;membrane-bounded ves…	Pathogenic Escherichia coli infection	22.5283	21.8105	21.3493	21.969	22.037	21.6857	20.2793	21.8308	21.0331	20.6662	20.3164	21.3807	11	11	11	17.4	17.4	17.4	76.722	0	100.57	48014000	73
O08553	Dihydropyrimidinase-related protein 2	Dpysl2	Dihydropyrimidinase-related protein 2	0.97541	0.490616		anatomical structure development;axon guidance;biological regulation;cellular component organization;cellular component organization at cellular level;cellular component organization or biogenesis;cellular component organization or biogenesis at cellular level;cellular membrane organization;cellular process;chemotaxis;cytoskeleton organization;developmental process;endocytosis;establishment of lo…	binding;catalytic activity;enzyme binding;hydrolase activity;hydrolase activity, acting on carbon-nitrogen (but not peptide) bonds;kinase binding;protein binding;protein kinase binding	axon;axon part;cell body;cell part;cell projection;cell projection part;cytoplasmic part;cytoskeletal part;cytosol;dendrite;extracellular membrane-bounded organelle;extracellular organelle;extracellular region part;extracellular vesicular exosome;growth cone;intracellular membrane-bounded organelle;intracellular organelle;intracellular organelle part;intracellular part;macromolecular complex;memb…	Axon guidance	NaN	19.2063	19.7892	19.5504	NaN	19.4158	19.2088	NaN	NaN	NaN	NaN	NaN	6	4	4	11.7	9.1	9.1	62.277	0	4.5942	7203100	9
Q02053	Ubiquitin-like modifier-activating enzyme 1	Uba1	Ubiquitin-like modifier-activating enzyme 1	0.973588	0.69165		catabolic process;cellular catabolic process;cellular macromolecule catabolic process;cellular macromolecule metabolic process;cellular metabolic process;cellular process;cellular response to stimulus;cellular response to stress;macromolecule catabolic process;macromolecule metabolic process;metabolic process;modification-dependent macromolecule catabolic process;modification-dependent protein ca…	acid-amino acid ligase activity;adenyl nucleotide binding;adenyl ribonucleotide binding;ATP binding;binding;catalytic activity;ligase activity;ligase activity, forming carbon-nitrogen bonds;nucleotide binding;purine nucleotide binding;purine ribonucleoside triphosphate binding;purine ribonucleotide binding;ribonucleotide binding;small conjugating protein ligase activity;small protein activating e…	anchoring junction;cell junction;cell part;cell-cell junction;chromatin;chromosomal part;cytoplasm;cytoplasmic part;cytosol;desmosome;endoplasmic reticulum membrane;endoplasmic reticulum part;endosomal part;endosome membrane;extracellular membrane-bounded organelle;extracellular organelle;extracellular region part;extracellular vesicular exosome;heterochromatin;intracellular membrane-bounded orga…	Parkinson's disease;Ubiquitin mediated proteolysis	NaN	19.7468	19.2493	19.5524	18.8626	18.6942	NaN	18.8485	18.8449	18.681	NaN	NaN	6	6	6	8.3	8.3	8.3	117.81	0	28.841	8117600	11
O88342	WD repeat-containing protein 1	Wdr1	WD repeat-containing protein 1	0.966497	0.71278		actin cytoskeleton organization;actin filament-based process;actomyosin structure organization;biological regulation;cellular chemical homeostasis;cellular component organization;cellular component organization at cellular level;cellular component organization or biogenesis;cellular component organization or biogenesis at cellular level;cellular homeostasis;cellular ion homeostasis;cellular proce…	actin binding;binding;cytoskeletal protein binding;protein binding	actin cytoskeleton;actin filament;cell junction;cell part;cell projection;cytoplasm;cytoskeletal part;cytoskeleton;extracellular membrane-bounded organelle;extracellular organelle;extracellular region part;extracellular vesicular exosome;intracellular non-membrane-bounded organelle;intracellular organelle;intracellular organelle part;intracellular part;macromolecular complex;membrane-bounded orga…		18.9911	19.8761	20.0634	19.2017	19.5981	19.4257	NaN	18.7037	19.5518	19.4592	19.0015	19.3866	5	5	5	12.4	12.4	12.4	66.406	0	11.152	10596000	26
P26043;Q7TSG6	Radixin	Rdx	Radixin;Isoform of P26043, Radixin	0.956169	1.47763	+	actin filament capping;anatomical structure development;apical protein localization;asymmetric protein localization;biological regulation;cell development;cell projection assembly;cell projection organization;cellular component assembly;cellular component assembly at cellular level;cellular component organization;cellular component organization at cellular level;cellular component organization or…		adherens junction;anchoring junction;apical part of cell;cell division site part;cell junction;cell part;cell periphery;cell pole;cell projection;cell tip;cell-substrate adherens junction;cell-substrate junction;cleavage furrow;cytoplasm;cytoskeleton;extracellular membrane-bounded organelle;extracellular organelle;extracellular region part;extracellular space;extracellular vesicular exosome;extri…	Regulation of actin cytoskeleton	18.1694	17.5601	NaN	17.7418	17.8907	17.685	NaN	NaN	NaN	NaN	NaN	NaN	9	3	2	14.4	7	5.5	68.542	0	21.395	2870600	12
Q01853	Transitional endoplasmic reticulum ATPase	Vcp	Transitional endoplasmic reticulum ATPase	0.950369	2.17077	+	activation of caspase activity;aggresome assembly;biological regulation;biosynthetic process;carbohydrate metabolic process;catabolic process;cellular biosynthetic process;cellular carbohydrate metabolic process;cellular catabolic process;cellular component assembly;cellular component assembly at cellular level;cellular component organization;cellular component organization at cellular level;cell…	adenyl nucleotide binding;adenyl ribonucleotide binding;ADP binding;ATP binding;binding;catalytic activity;enzyme activator activity;enzyme binding;enzyme regulator activity;hydrolase activity;lipid binding;nucleotide binding;peptidase activator activity;peptidase regulator activity;phosphatase binding;polyubiquitin binding;protein binding;protein domain specific binding;protein phosphatase bindi…	cell part;chromosomal part;cytoplasm;cytoplasmic part;cytoplasmic ubiquitin ligase complex;cytosol;endoplasmic reticulum;endoplasmic reticulum membrane;endoplasmic reticulum part;ER ubiquitin ligase complex;extracellular membrane-bounded organelle;extracellular organelle;extracellular region part;extracellular vesicular exosome;Hrd1p ubiquitin ligase complex;intracellular membrane-bounded organel…	Protein processing in endoplasmic reticulum	21.4103	22.2738	22.1262	22.1628	21.8077	21.5945	21.3547	20.6216	20.6673	21.4145	21.5599	20.0552	17	17	17	22.5	22.5	22.5	89.321	0	182.49	49388000	164
Q8VIJ6	Splicing factor, proline- and glutamine-rich	Sfpq	Splicing factor, proline- and glutamine-rich	0.947824	0.834257		alternative nuclear mRNA splicing, via spliceosome;biological regulation;biosynthetic process;cellular biosynthetic process;cellular component organization;cellular component organization at cellular level;cellular component organization or biogenesis;cellular component organization or biogenesis at cellular level;cellular macromolecule biosynthetic process;cellular macromolecule metabolic proces…	binding;core promoter binding;DNA binding;enzyme binding;histone deacetylase binding;nucleic acid binding;nucleotide binding;protein binding;regulatory region DNA binding;regulatory region nucleic acid binding;sequence-specific DNA binding;transcription regulatory region DNA binding;transcription regulatory region sequence-specific DNA binding	cell part;chromatin;chromosomal part;cytoplasm;intracellular membrane-bounded organelle;intracellular organelle;intracellular organelle part;intracellular part;membrane-bounded organelle;nuclear body;nuclear matrix;nuclear part;nucleoplasm;nucleoplasm part;nucleus;organelle;organelle part;paraspeckles		17.7157	17.7533	17.7963	17.6696	18.1652	NaN	NaN	NaN	NaN	NaN	NaN	17.2099	3	3	3	6.2	6.2	6.2	75.441	0	6.936	2435700	19
Q7TQE2;Q62523	Zyxin	Zyx	Isoform of Q62523, Zyx protein;Zyxin	0.945444	1.94421	+	actin cytoskeleton organization;actin filament bundle assembly;actin filament organization;actin filament-based process;biological adhesion;biological regulation;cell adhesion;cell surface receptor linked signaling pathway;cell-matrix adhesion;cell-substrate adhesion;cellular component assembly;cellular component assembly at cellular level;cellular component organization;cellular component organi…	binding;cation binding;ion binding;metal ion binding;transition metal ion binding;zinc ion binding	actin filament bundle;actomyosin;adherens junction;anchoring junction;cell junction;cell part;cell-cell adherens junction;cell-cell junction;cell-substrate adherens junction;cell-substrate junction;cytoplasm;cytoskeletal part;focal adhesion;intracellular membrane-bounded organelle;intracellular organelle;intracellular organelle part;intracellular part;membrane-bounded organelle;nucleus;organelle;…	Focal adhesion	18.8626	18.0633	17.7599	18.3454	18.229	NaN	NaN	NaN	NaN	16.9238	NaN	NaN	5	5	5	15	15	15	57.026	0	53.964	2937900	23
P04117	Fatty acid-binding protein, adipocyte	Fabp4	Fatty acid-binding protein, adipocyte	0.943627	0.782125		biological regulation;brown fat cell differentiation;cell differentiation;cellular developmental process;cellular process;cellular response to chemical stimulus;cellular response to inorganic substance;cellular response to lithium ion;cellular response to metal ion;cellular response to stimulus;chemical homeostasis;cholesterol homeostasis;cytokine production;developmental process;fat cell differe…	binding;lipid binding;transporter activity	cell part;cytoplasm;extracellular membrane-bounded organelle;extracellular organelle;extracellular region part;extracellular vesicular exosome;intracellular organelle part;intracellular part;membrane-bounded organelle;membrane-bounded vesicle;nuclear part;nucleoplasm;organelle;organelle part;vesicle	PPAR signaling pathway	23.3728	22.1817	20.9347	22.9476	22.7282	22.6801	22.2551	23.583	20.8134	21.385	19.7946	21.3523	8	8	8	68.2	68.2	68.2	14.65	0	212.44	85607000	104
Q61029-2;Q61029-3;Q61029;Q61029-4;Q61033-2;Q61033	Lamina-associated polypeptide 2, isoforms beta/delta/epsilon/gamma;Lamina-associated polypeptide 2, isoforms alpha/zeta	Tmpo	Isoform of Q61033, Isoform Delta of Lamina-associated polypeptide 2, isoforms beta/delta/epsilon/gamma;Isoform of Q61033, Isoform Epsilon of Lamina-associated polypeptide 2, isoforms beta/delta/epsilon/gamma;Isoform of Q61033, Lamina-associated polypeptide	0.941525	1.06504		biological regulation;regulation of biological process;regulation of biosynthetic process;regulation of cellular biosynthetic process;regulation of cellular macromolecule biosynthetic process;regulation of cellular metabolic process;regulation of cellular process;regulation of gene expression;regulation of macromolecule biosynthetic process;regulation of macromolecule metabolic process;regulation…	binding;DNA binding;nucleic acid binding	cell part;chromatin;chromosomal part;envelope;integral to membrane;intracellular membrane-bounded organelle;intracellular organelle;intracellular organelle part;intracellular part;intrinsic to membrane;membrane;membrane part;membrane-bounded organelle;nuclear envelope;nuclear inner membrane;nuclear membrane;nuclear part;nucleus;organelle;organelle envelope;organelle inner membrane;organelle membr…		19.4179	17.9992	17.8616	18.1756	NaN	18.1008	17.6902	NaN	NaN	NaN	NaN	NaN	4	4	4	15.5	15.5	15.5	42.65	0	45.083	4943000	12
Q08857	Platelet glycoprotein 4	Cd36	Platelet glycoprotein 4	0.941137	0.576253		activation of immune response;activation of innate immune response;apoptotic cell clearance;biological adhesion;biological regulation;carboxylic acid transport;cell adhesion;cell recognition;cell surface receptor linked signaling pathway;cellular component organization;cellular component organization or biogenesis;cellular membrane organization;cellular process;cellular response to bacterial lipo…	binding;cargo receptor activity;high-density lipoprotein particle binding;lipid binding;lipoprotein particle binding;lipoprotein particle receptor activity;lipoteichoic acid binding;lipoteichoic acid receptor activity;low-density lipoprotein particle binding;low-density lipoprotein receptor activity;molecular transducer activity;pattern recognition receptor activity;protein-lipid complex binding;…	cell part;cell surface;cytoplasmic part;external side of plasma membrane;extracellular region part;extracellular space;Golgi apparatus;integral to membrane;intracellular membrane-bounded organelle;intracellular organelle;intracellular part;intrinsic to membrane;membrane;membrane part;membrane raft;membrane-bounded organelle;organelle;plasma membrane;plasma membrane part	Adipocytokine signaling pathway;ECM-receptor interaction;Fat digestion and absorption;Hematopoietic cell lineage;Malaria;Phagosome;PPAR signaling pathway	21.9988	22.1207	22.1182	21.5672	21.635	22.1229	22.0746	22.498	NaN	22.0332	20.9043	21.1802	7	7	7	14.8	14.8	14.8	52.697	0	79.127	55701000	79
Q8R1Q8	Cytoplasmic dynein 1 light intermediate chain 1	Dync1li1	Cytoplasmic dynein 1 light intermediate chain 1	0.931537	1.3683	+	biological regulation;cell cycle phase;cell cycle process;cell division;cellular component movement;cellular component organization;cellular component organization at cellular level;cellular component organization or biogenesis;cellular component organization or biogenesis at cellular level;cellular process;establishment of localization;metabolic process;microtubule-based movement;microtubule-bas…	adenyl nucleotide binding;adenyl ribonucleotide binding;ATP binding;binding;catalytic activity;hydrolase activity;hydrolase activity, acting on acid anhydrides;hydrolase activity, acting on acid anhydrides, in phosphorus-containing anhydrides;microtubule motor activity;motor activity;nucleoside-triphosphatase activity;nucleotide binding;purine nucleotide binding;purine ribonucleoside triphosphate…	cell part;centrosome;chromosomal part;condensed chromosome kinetochore;cytoplasm;cytoplasmic dynein complex;cytoplasmic part;cytoskeletal part;dynein complex;intracellular non-membrane-bounded organelle;intracellular organelle;intracellular organelle part;intracellular part;kinetochore;macromolecular complex;membrane;microtubule;microtubule associated complex;microtubule organizing center;non-mem…	Phagosome;Vasopressin-regulated water reabsorption	18.5508	18.4025	18.3705	18.5219	18.4421	NaN	NaN	18.0869	NaN	NaN	NaN	NaN	2	2	2	5.9	5.9	5.9	56.614	0	39.864	3978700	23
G5E839;P80315	T-complex protein 1 subunit delta	Cct4	Isoform of P80315, T-complex protein 1 subunit delta;T-complex protein 1 subunit delta	0.93029	1.13076		binding of sperm to zona pellucida;cell recognition;cell-cell recognition;cellular macromolecule metabolic process;cellular metabolic process;cellular process;cellular process involved in reproduction;cellular protein metabolic process;macromolecule metabolic process;metabolic process;primary metabolic process;protein folding;protein metabolic process;reproductive process;sperm-egg recognition	adenyl nucleotide binding;adenyl ribonucleotide binding;ATP binding;binding;nucleotide binding;purine nucleotide binding;purine ribonucleoside triphosphate binding;purine ribonucleotide binding;ribonucleotide binding	cell body;cell part;centrosome;chaperonin-containing T-complex;cytoplasm;cytoplasmic membrane-bounded vesicle;cytoplasmic part;cytoplasmic vesicle;cytoskeletal part;cytosolic part;extracellular membrane-bounded organelle;extracellular organelle;extracellular region part;extracellular vesicular exosome;intracellular membrane-bounded organelle;intracellular non-membrane-bounded organelle;intracellu…		18.0054	17.8706	NaN	18.0424	18.0084	17.9772	17.7695	17.4176	NaN	NaN	NaN	NaN	5	5	5	13.8	13.8	13.8	54.861	0	11.912	7071800	18
Q60675;A0A087WRP2	Laminin subunit alpha-2	Lama2	Laminin subunit alpha-2;Isoform of Q60675, Laminin subunit alpha-2	0.928812	0.733244		axon ensheathment;axon guidance;biological adhesion;biological regulation;cell adhesion;cellular component organization;cellular component organization at cellular level;cellular component organization or biogenesis;cellular component organization or biogenesis at cellular level;cellular process;chemotaxis;ensheathment of neurons;extracellular matrix organization;extracellular structure organizat…		basal lamina;basement membrane;cell part;cell projection;cell projection part;dendritic spine;extracellular matrix part;extracellular membrane-bounded organelle;extracellular organelle;extracellular region;extracellular region part;extracellular vesicular exosome;laminin complex;laminin-1 complex;macromolecular complex;membrane;membrane-bounded organelle;membrane-bounded vesicle;neuron projection…	Amoebiasis;ECM-receptor interaction;Focal adhesion;Pathways in cancer;Small cell lung cancer;Toxoplasmosis	19.3618	20.0902	20.9289	19.9959	19.5332	20.3623	20.8496	NaN	19.782	19.9067	18.3931	19.2091	12	12	11	4.8	4.8	4.6	343.81	0	66.12	15565000	36
P08226	Apolipoprotein E	Apoe	Apolipoprotein E	0.928508	0.621222		acylglycerol catabolic process;acylglycerol metabolic process;aging;alcohol metabolic process;alpha-amino-3-hydroxy-5-methyl-4-isoxazole propionate receptor clustering;anatomical structure development;anatomical structure morphogenesis;artery morphogenesis;biological regulation;biosynthetic process;blood vessel morphogenesis;calcium ion homeostasis;carboxylic acid transport;cardiovascular system …	antioxidant activity;beta-amyloid binding;binding;carbohydrate binding;cation binding;cholesterol binding;cholesterol transporter activity;cytoskeletal protein binding;enzyme activator activity;enzyme regulator activity;glycosaminoglycan binding;heparin binding;hydroxyapatite binding;identical protein binding;ion binding;lipid binding;lipid transporter activity;lipoprotein particle binding;lipopr…	blood microparticle;cell body;cell part;cell projection;chylomicron;cytoplasmic part;cytoskeletal part;cytosol;dendrite;discoidal high-density lipoprotein particle;early endosome;endoplasmic reticulum;endosome;envelope;extracellular matrix;extracellular membrane-bounded organelle;extracellular organelle;extracellular region;extracellular region part;extracellular space;extracellular vesicular exo…	Alzheimer's disease	19.7122	19.109	NaN	19.4684	19.0599	NaN	NaN	19.4214	19.414	NaN	NaN	NaN	5	5	5	12.2	12.2	12.2	35.866	0	45.566	5231600	35
P23927;A0A1L1SRG5	Alpha-crystallin B chain	Cryab	Alpha-crystallin B chain;Isoform of P23927, Alpha-crystallin B chain (Fragment)	0.924428	1.3353	+	aging;anatomical structure development;apoptosis;apoptosis involved in morphogenesis;biological regulation;camera-type eye development;cell death;cellular component assembly;cellular component assembly at cellular level;cellular component organization;cellular component organization at cellular level;cellular component organization or biogenesis;cellular component organization or biogenesis at ce…	binding;cation binding;identical protein binding;ion binding;metal ion binding;protein binding;protein dimerization activity;protein homodimerization activity;structural constituent of eye lens;structural molecule activity;unfolded protein binding	actin filament bundle;cell part;cell surface;contractile fiber;contractile fiber part;cytoplasm;cytoplasmic part;cytoskeletal part;cytoskeleton;cytosol;extracellular membrane-bounded organelle;extracellular organelle;extracellular region part;extracellular vesicular exosome;Golgi apparatus;intracellular membrane-bounded organelle;intracellular non-membrane-bounded organelle;intracellular organell…	Protein processing in endoplasmic reticulum	26.8734	26.3211	26.2438	26.1703	25.8974	25.229	24.1963	24.8193	25.4298	24.4888	26.2941	25.9602	19	19	19	88.6	88.6	88.6	20.069	0	323.31	961320000	233
P63101;D3YXN6	14-3-3 protein zeta/delta	Ywhaz	14-3-3 protein zeta/delta;Isoform of P63101, 14-3-3 protein zeta/delta (Fragment)	0.920918	1.8218	+	amine transport;biological regulation;cellular component assembly;cellular component assembly at cellular level;cellular component organization;cellular component organization at cellular level;cellular component organization or biogenesis;cellular component organization or biogenesis at cellular level;cellular process;establishment of Golgi localization;establishment of localization;establishmen…	binding;enzyme binding;identical protein binding;kinase binding;protein binding;protein domain specific binding;protein kinase binding;transcription factor binding	adherens junction;anchoring junction;blood microparticle;cell junction;cell leading edge;cell part;cell-substrate adherens junction;cell-substrate junction;cytoplasmic membrane-bounded vesicle;cytoplasmic part;cytoplasmic vesicle;cytoplasmic vesicle membrane;cytoplasmic vesicle part;cytoskeletal part;cytosol;extracellular membrane-bounded organelle;extracellular organelle;extracellular region par…	Cell cycle;Neurotrophin signaling pathway;Oocyte meiosis	21.6779	21.0213	20.674	21.0524	20.9163	20.3777	20.3598	19.9439	19.0521	20.1002	20.9644	19.7737	11	9	9	46.5	42.4	42.4	27.771	0	323.31	28450000	87
P84104;P84104-2	Serine/arginine-rich splicing factor 3	Srsf3	Serine/arginine-rich splicing factor 3;Isoform of P84104, Isoform Short of Serine/arginine-rich splicing factor 3	0.920051	0.722034		biological regulation;cell surface receptor linked signaling pathway;cellular macromolecule metabolic process;cellular metabolic process;cellular nitrogen compound metabolic process;cellular process;cellular response to chemical stimulus;cellular response to endogenous stimulus;cellular response to hormone stimulus;cellular response to insulin stimulus;cellular response to organic substance;cellu…	binding;enzyme binding;nucleic acid binding;nucleotide binding;phospholipase binding;protein binding;RNA binding	cell part;cytoplasm;intracellular organelle part;intracellular part;nuclear body;nuclear part;nuclear speck;nucleoplasm part;organelle part	Spliceosome	19.5136	18.5405	NaN	18.6891	19.2459	18.0923	18.0207	NaN	18.1155	17.9781	18.5575	NaN	3	3	2	24.4	24.4	15.9	19.329	0	13.248	4875300	29
E0CXD9;Q64310	Surfeit locus protein 4	Surf4	Isoform of Q64310, Surfeit locus protein 4;Surfeit locus protein 4	0.915382	1.15662		biological regulation;cellular component organization;cellular component organization at cellular level;cellular component organization or biogenesis;cellular component organization or biogenesis at cellular level;cellular process;Golgi organization;organelle organization;positive regulation of biological process;positive regulation of cellular component organization;positive regulation of cellul…		cell part;cytoplasmic part;endoplasmic reticulum membrane;endoplasmic reticulum part;endoplasmic reticulum-Golgi intermediate compartment;endoplasmic reticulum-Golgi intermediate compartment membrane;Golgi apparatus part;Golgi membrane;integral to membrane;intracellular membrane-bounded organelle;intracellular organelle;intracellular organelle part;intracellular part;intrinsic to membrane;membran…		19.0795	18.6439	NaN	18.6637	18.4522	18.1989	16.8757	NaN	NaN	17.2447	NaN	17.5273	1	1	1	22	22	22	9.5608	0	20.274	3722000	12
Q61598-2;Q61598;A0A1Y7VL99	Rab GDP dissociation inhibitor beta	Gdi2	Isoform of Q61598, Isoform 2 of Rab GDP dissociation inhibitor beta;Rab GDP dissociation inhibitor beta;Isoform of Q61598, Rab GDP dissociation inhibitor (Fragment)	0.912715	1.88004	+	biological regulation;cellular process;cellular response to stimulus;establishment of localization;establishment of protein localization;intracellular signal transduction;positive regulation of catalytic activity;positive regulation of GTPase activity;positive regulation of hydrolase activity;positive regulation of molecular function;protein transport;regulation of biological process;regulation o…	enzyme activator activity;enzyme regulator activity;GDP-dissociation inhibitor activity;GTPase activator activity;GTPase regulator activity;nucleoside-triphosphatase regulator activity;Rab GDP-dissociation inhibitor activity;small GTPase regulator activity	adherens junction;anchoring junction;cell junction;cell part;cell-substrate adherens junction;cell-substrate junction;cytoplasmic part;extracellular membrane-bounded organelle;extracellular organelle;extracellular region part;extracellular vesicular exosome;focal adhesion;Golgi apparatus;intracellular membrane-bounded organelle;intracellular organelle;intracellular part;membrane;membrane-bounded …		21.1111	21.8604	22.0807	21.6719	21.8666	21.6067	21.3107	21.0231	21.1215	21.0753	19.4924	20.698	9	9	6	25.7	25.7	16.9	46.657	0	73.68	44924000	85
Q8BTS0;Q61656;S4R1I6;Q3U741;Q501J6-2;Q501J6	Probable ATP-dependent RNA helicase DDX5;Probable ATP-dependent RNA helicase DDX17	Ddx5;Ddx17	Isoform of Q61656, DEAD (Asp-Glu-Ala-Asp) box polypeptide 5;Probable ATP-dependent RNA helicase DDX5;Isoform of Q61656, MCG2872, isoform CRA_b;Isoform of Q501J6, DEAD (Asp-Glu-Ala-Asp) box polypeptide 17, isoform CRA_a;Isoform of Q501J6, Isoform 2 of Proba	0.911887	0.752121		anatomical structure development;biological regulation;biosynthetic process;cardiovascular system development;cellular biosynthetic process;cellular macromolecule biosynthetic process;cellular macromolecule metabolic process;cellular metabolic process;cellular nitrogen compound metabolic process;cellular process;cellular response to stimulus;chordate embryonic development;circadian rhythm;develop…	adenyl nucleotide binding;adenyl ribonucleotide binding;androgen receptor binding;ATP binding;ATPase activity;ATPase activity, coupled;ATP-dependent helicase activity;ATP-dependent RNA helicase activity;binding;catalytic activity;estrogen receptor binding;helicase activity;hormone receptor binding;hydrolase activity;hydrolase activity, acting on acid anhydrides;hydrolase activity, acting on acid …	catalytic step 2 spliceosome;cell part;cytoplasm;extracellular membrane-bounded organelle;extracellular organelle;extracellular region part;extracellular vesicular exosome;intracellular membrane-bounded organelle;intracellular non-membrane-bounded organelle;intracellular organelle;intracellular organelle part;intracellular part;macromolecular complex;membrane;membrane-bounded organelle;membrane-b…	Spliceosome	18.672	18.7233	18.9515	NaN	18.9429	18.9312	NaN	NaN	NaN	18.9673	19.2446	NaN	4	3	3	6.7	4.9	4.9	69.265	0	5.7314	6275300	21
P80314;A0A1W2P7B7;A0A1W2P6Q3	T-complex protein 1 subunit beta	Cct2	T-complex protein 1 subunit beta;Isoform of P80314, T-complex protein 1 subunit beta (Fragment);Isoform of P80314, T-complex protein 1 subunit beta	0.909109	0.810094		binding of sperm to zona pellucida;cell recognition;cell-cell recognition;cellular component assembly;cellular component assembly at cellular level;cellular component organization;cellular component organization at cellular level;cellular component organization or biogenesis;cellular component organization or biogenesis at cellular level;cellular macromolecular complex assembly;cellular macromole…	adenyl nucleotide binding;adenyl ribonucleotide binding;ATP binding;binding;enzyme binding;nucleotide binding;protein binding;purine nucleotide binding;purine ribonucleoside triphosphate binding;purine ribonucleotide binding;ribonucleotide binding;ubiquitin protein ligase binding	cell body;cell part;chaperonin-containing T-complex;cytoplasm;cytoplasmic part;cytoskeletal part;cytosolic part;extracellular membrane-bounded organelle;extracellular organelle;extracellular region part;extracellular vesicular exosome;intracellular organelle part;intracellular part;macromolecular complex;membrane-bounded organelle;membrane-bounded vesicle;microtubule;myelin sheath;organelle;organ…		18.5849	19.2473	20.2381	18.4429	19.3073	20.1106	18.9686	18.7667	19.8247	18.9256	NaN	NaN	4	4	4	11.6	11.6	11.6	57.477	0	22.73	9603400	29
Q922B2	Aspartate--tRNA ligase, cytoplasmic	Dars	Aspartate--tRNA ligase, cytoplasmic	0.904938	1.63817	+	amine metabolic process;amino acid activation;aspartyl-tRNA aminoacylation;carboxylic acid metabolic process;cellular amine metabolic process;cellular amino acid metabolic process;cellular ketone metabolic process;cellular macromolecule metabolic process;cellular metabolic process;cellular nitrogen compound metabolic process;cellular process;macromolecule metabolic process;metabolic process;ncRNA…	adenyl nucleotide binding;adenyl ribonucleotide binding;aminoacyl-tRNA ligase activity;aspartate-tRNA ligase activity;ATP binding;binding;catalytic activity;ligase activity;ligase activity, forming aminoacyl-tRNA and related compounds;ligase activity, forming carbon-oxygen bonds;nucleotide binding;purine nucleotide binding;purine ribonucleoside triphosphate binding;purine ribonucleotide binding;r…	cell part;cytoplasm;extracellular membrane-bounded organelle;extracellular organelle;extracellular region part;extracellular vesicular exosome;intracellular part;membrane;membrane-bounded organelle;membrane-bounded vesicle;organelle;vesicle	Aminoacyl-tRNA biosynthesis	19.2797	19.4344	19.0161	18.7574	18.698	19.0419	19.1991	NaN	NaN	19.0342	NaN	NaN	7	7	7	15.6	15.6	15.6	57.147	0	12.122	6484300	19
Q6ZWX6	Eukaryotic translation initiation factor 2 subunit 1	Eif2s1	Eukaryotic translation initiation factor 2 subunit 1	0.904898	0.604214		biological regulation;biosynthetic process;cellular biosynthetic process;cellular macromolecule biosynthetic process;cellular macromolecule metabolic process;cellular metabolic process;cellular process;cellular protein metabolic process;cellular response to stimulus;cellular response to stress;macromolecule biosynthetic process;macromolecule metabolic process;macromolecule modification;metabolic …	binding;nucleic acid binding;ribonucleoprotein binding;ribosome binding;RNA binding;translation factor activity, nucleic acid binding;translation initiation factor activity	cell part;cytoplasm;cytoplasmic part;eukaryotic 48S preinitiation complex;eukaryotic translation initiation factor 2 complex;eukaryotic translation initiation factor 2B complex;extracellular membrane-bounded organelle;extracellular organelle;extracellular region part;extracellular vesicular exosome;intracellular membrane-bounded organelle;intracellular non-membrane-bounded organelle;intracellular…	Hepatitis C;Measles;Protein processing in endoplasmic reticulum;RNA transport	17.9745	18.2663	NaN	18.4066	18.7419	18.149	NaN	NaN	NaN	NaN	NaN	NaN	2	2	2	7.3	7.3	7.3	36.108	0	10.448	2795400	12
P63330;P62715	Serine/threonine-protein phosphatase 2A catalytic subunit alpha isoform;Serine/threonine-protein phosphatase 2A catalytic subunit beta isoform	Ppp2ca;Ppp2cb	Serine/threonine-protein phosphatase 2A catalytic subunit alpha isoform;Serine/threonine-protein phosphatase 2A catalytic subunit beta isoform	0.898348	0.895179		anatomical structure development;apoptotic mitochondrial changes;biological regulation;catabolic process;cell cycle;cellular catabolic process;cellular component assembly;cellular component organization;cellular component organization at cellular level;cellular component organization or biogenesis;cellular component organization or biogenesis at cellular level;cellular macromolecule catabolic pro…	binding;catalytic activity;cation binding;GABA receptor binding;hydrolase activity;hydrolase activity, acting on ester bonds;ion binding;metal ion binding;phosphatase activity;phosphoprotein phosphatase activity;phosphoric ester hydrolase activity;protein binding;protein C-terminus binding;protein dimerization activity;protein heterodimerization activity;protein serine/threonine phosphatase activ…	cell part;chromosomal part;chromosome, centromeric region;cytoplasm;cytoplasmic part;cytoskeletal part;cytosol;extracellular membrane-bounded organelle;extracellular organelle;extracellular region part;extracellular vesicular exosome;intracellular membrane-bounded organelle;intracellular organelle;intracellular organelle part;intracellular part;macromolecular complex;membrane;membrane-bounded org…	Cell cycle - yeast;Chagas disease (American trypanosomiasis);Hepatitis C;Long-term depression;Meiosis - yeast;mRNA surveillance pathway;Oocyte meiosis;TGF-beta signaling pathway;Tight junction;Wnt signaling pathway	19.0691	NaN	NaN	19.0514	19.7976	18.9949	NaN	18.3459	NaN	NaN	NaN	NaN	3	3	3	14.2	14.2	14.2	35.608	0	19.53	4438600	11
O35685	Nuclear migration protein nudC	Nudc	Nuclear migration protein nudC	0.896549	1.34407	+	cell cycle phase;cell cycle process;cell division;cellular component organization;cellular component organization at cellular level;cellular component organization or biogenesis;cellular component organization or biogenesis at cellular level;cellular process;mitosis;nuclear division;organelle fission;organelle organization		cell part;cytoplasm;cytoskeletal part;intracellular membrane-bounded organelle;intracellular organelle;intracellular organelle part;intracellular part;macromolecular complex;membrane-bounded organelle;microtubule;nucleus;organelle;organelle part;protein complex		NaN	16.975	NaN	17.7278	17.5316	17.5894	17.4265	17.6028	NaN	NaN	NaN	NaN	3	3	3	9.9	9.9	9.9	38.358	0	5.638	1991300	6
P70333	Heterogeneous nuclear ribonucleoprotein H2	Hnrnph2	Heterogeneous nuclear ribonucleoprotein H2	0.868722	0.821766			binding;nucleotide binding	cell part;intracellular organelle part;intracellular part;macromolecular complex;membrane;nuclear part;nucleoplasm;organelle part;ribonucleoprotein complex		18.8237	17.8225	17.5227	NaN	NaN	17.4175	17.1716	NaN	NaN	NaN	NaN	NaN	3	3	2	9.8	9.8	6.2	49.279	0	12.867	2453400	14
P60843;Q8BTU6;P10630;P10630-2	Eukaryotic initiation factor 4A-I;Eukaryotic initiation factor 4A-II;Eukaryotic initiation factor 4A-II, N-terminally processed	Eif4a1;Eif4a2	Eukaryotic initiation factor 4A-I;Isoform of P10630, Eukaryotic initiation factor 4A-II;Eukaryotic initiation factor 4A-II;Isoform of P10630, Isoform 2 of Eukaryotic initiation factor 4A-II	0.867737	2.8717	+	anatomical structure morphogenesis;biological regulation;cellular macromolecule metabolic process;cellular metabolic process;cellular nitrogen compound metabolic process;cellular process;developmental process;macromolecule metabolic process;metabolic process;nitrogen compound metabolic process;nucleic acid metabolic process;nucleobase-containing compound metabolic process;organ morphogenesis;orga…	adenyl nucleotide binding;adenyl ribonucleotide binding;ATP binding;ATPase activity;ATPase activity, coupled;ATP-dependent helicase activity;ATP-dependent RNA helicase activity;binding;catalytic activity;double-stranded RNA binding;helicase activity;hydrolase activity;hydrolase activity, acting on acid anhydrides;hydrolase activity, acting on acid anhydrides, in phosphorus-containing anhydrides;n…	cell part;cytoplasm;cytoplasmic part;extracellular membrane-bounded organelle;extracellular organelle;extracellular region part;extracellular vesicular exosome;intracellular non-membrane-bounded organelle;intracellular organelle;intracellular organelle part;intracellular part;membrane;membrane-bounded organelle;membrane-bounded vesicle;non-membrane-bounded organelle;nuclear part;nucleolus;organel…	RNA transport	22.117	22.1757	22.1641	22.0188	22.2013	21.6206	20.8098	21.4945	21.277	21.3748	20.5112	21.6236	7	7	7	20	20	20	46.153	0	26.82	58433000	43
Q922Q8	Leucine-rich repeat-containing protein 59	Lrrc59	Leucine-rich repeat-containing protein 59	0.861045	0.938437				cell part;cytoplasmic part;endoplasmic reticulum;endoplasmic reticulum membrane;endoplasmic reticulum part;envelope;integral to membrane;intracellular membrane-bounded organelle;intracellular non-membrane-bounded organelle;intracellular organelle;intracellular organelle part;intracellular part;intrinsic to membrane;membrane;membrane part;membrane-bounded organelle;mitochondrial nucleoid;mitochond…		19.1671	19.1845	19.7391	19.4291	19.7365	19.3308	NaN	18.9238	NaN	18.9209	19.3485	19.5866	2	2	2	8.8	8.8	8.8	34.877	0.00090827	4.4304	8803400	28
P97765-2;P97765	WW domain-binding protein 2	Wbp2	Isoform of P97765, Isoform 2 of WW domain-binding protein 2;WW domain-binding protein 2	0.859849	0.74231		biological regulation;cellular process;cellular response to chemical stimulus;cellular response to endogenous stimulus;cellular response to estrogen stimulus;cellular response to hormone stimulus;cellular response to organic substance;cellular response to steroid hormone stimulus;cellular response to stimulus;establishment of localization;establishment of protein localization;positive regulation …	binding;chromatin binding;chromatin DNA binding;core promoter binding;core promoter sequence-specific DNA binding;DNA binding;nucleic acid binding;protein binding transcription factor activity;regulatory region DNA binding;regulatory region nucleic acid binding;RNA polymerase II core promoter sequence-specific DNA binding;RNA polymerase II regulatory region DNA binding;RNA polymerase II regulator…	cell part;chromatin;chromosomal part;intracellular organelle part;intracellular part;nuclear chromatin;nuclear chromosome part;nuclear part;organelle part		18.3924	18.4283	18.7437	18.366	18.4767	NaN	NaN	17.6469	NaN	NaN	17.7255	17.5842	3	3	3	11.6	11.6	11.6	23.308	0	7.3109	3509700	18
A0A087WNP3;A0A087WPU5;A0A087WPQ5;A0A087WQD6;A0A087WSU2;Q8K310;A0A087WQP4	Matrin-3	Matr3;Gm28285	Isoform of Q8K310, Matrin-3 (Fragment);Isoform of A0A087WQ54, Predicted gene 28285 (Fragment);Isoform of A0A087WQ54, Predicted gene 28285 (Fragment);Isoform of Q8K310, Matrin-3 (Fragment);Isoform of Q8K310, Matrin-3 (Fragment);Matrin-3;Isoform of Q8K310, M	0.848595	0.935891		biological regulation;posttranscriptional regulation of gene expression;regulation of biological process;regulation of gene expression;regulation of macromolecule metabolic process;regulation of metabolic process	binding;cation binding;ion binding;metal ion binding;nucleotide binding;transition metal ion binding;zinc ion binding	cell part;intracellular organelle part;intracellular part;membrane;nuclear matrix;nuclear part;nucleoplasm;organelle part		18.4303	17.6325	NaN	18.334	18.4608	17.1514	NaN	17.2213	NaN	NaN	18.3425	17.8693	2	2	2	56.7	56.7	56.7	6.137	0	9.1973	3513200	28
Q9D3D9	ATP synthase subunit delta, mitochondrial	Atp5d	ATP synthase subunit delta, mitochondrial	0.845224	0.261183		ATP biosynthetic process;ATP metabolic process;ATP synthesis coupled proton transport;biosynthetic process;cation transport;cellular biosynthetic process;cellular metabolic process;cellular nitrogen compound biosynthetic process;cellular nitrogen compound metabolic process;cellular process;energy coupled proton transport, down electrochemical gradient;establishment of localization;heterocycle bio…	active transmembrane transporter activity;ATPase activity;ATPase activity, coupled;ATPase activity, coupled to movement of substances;ATPase activity, coupled to transmembrane movement of ions;ATPase activity, coupled to transmembrane movement of substances;catalytic activity;cation transmembrane transporter activity;cation-transporting ATPase activity;hydrogen ion transmembrane transporter activ…	cell part;cytoplasmic part;envelope;intracellular membrane-bounded organelle;intracellular organelle;intracellular organelle part;intracellular part;macromolecular complex;membrane;membrane part;membrane-bounded organelle;mitochondrial envelope;mitochondrial inner membrane;mitochondrial membrane;mitochondrial membrane part;mitochondrial part;mitochondrial proton-transporting ATP synthase complex;…	Alzheimer's disease;Huntington's disease;Oxidative phosphorylation;Parkinson's disease	24.5256	23.4857	23.7547	23.7099	24.3324	24.353	23.9117	25.3399	23.6241	24.7524	NaN	24.8943	6	6	6	45.8	45.8	45.8	17.6	0	323.31	286620000	71
Q922F4	Tubulin beta-6 chain	Tubb6	Tubulin beta-6 chain	0.840082	0.665259		cellular component assembly;cellular component assembly at cellular level;cellular component organization;cellular component organization at cellular level;cellular component organization or biogenesis;cellular component organization or biogenesis at cellular level;cellular macromolecular complex assembly;cellular macromolecular complex subunit organization;cellular process;cellular protein compl…	binding;catalytic activity;GTP binding;GTPase activity;guanyl nucleotide binding;guanyl ribonucleotide binding;hydrolase activity;hydrolase activity, acting on acid anhydrides;hydrolase activity, acting on acid anhydrides, in phosphorus-containing anhydrides;nucleoside-triphosphatase activity;nucleotide binding;purine nucleotide binding;purine ribonucleoside triphosphate binding;purine ribonucleo…	cell part;cytoplasm;cytoskeletal part;extracellular membrane-bounded organelle;extracellular organelle;extracellular region part;extracellular vesicular exosome;intracellular membrane-bounded organelle;intracellular organelle;intracellular organelle part;intracellular part;macromolecular complex;membrane-bounded organelle;membrane-bounded vesicle;microtubule;nucleus;organelle;organelle part;prote…	Gap junction;Pathogenic Escherichia coli infection;Phagosome	19.4345	NaN	20.6693	NaN	19.6919	19.9683	19.099	NaN	NaN	18.8384	NaN	18.7217	11	2	2	27.1	4	4	50.09	0	35.305	9122000	27
Q9WUK2-2;Q9WUK2	Eukaryotic translation initiation factor 4H	Eif4h	Isoform of Q9WUK2, Isoform Short of Eukaryotic translation initiation factor 4H;Eukaryotic translation initiation factor 4H	0.824251	0.516214		developmental growth;developmental process;growth;reproduction;sexual reproduction	binding;nucleic acid binding;nucleotide binding;RNA binding;translation factor activity, nucleic acid binding;translation initiation factor activity	cell part;cytoplasmic part;intracellular part;membrane;perinuclear region of cytoplasm		19.3548	18.9801	18.7931	18.8668	18.8595	18.2989	NaN	19.0883	NaN	18.6938	20.1079	18.6478	5	5	5	38.6	38.6	38.6	25.186	0	79.818	6967000	13
O88844;A0A087WPT4;A0A087WRS9	Isocitrate dehydrogenase [NADP] cytoplasmic	Idh1	Isocitrate dehydrogenase [NADP] cytoplasmic;Isoform of O88844, Isocitrate dehydrogenase [NADP] cytoplasmic (Fragment);Isoform of O88844, Isocitrate dehydrogenase [NADP] cytoplasmic (Fragment)	0.82056	0.662869		2-oxoglutarate metabolic process;acetyl-CoA catabolic process;acetyl-CoA metabolic process;amine metabolic process;anatomical structure development;biological regulation;carbohydrate metabolic process;carboxylic acid metabolic process;catabolic process;cellular aldehyde metabolic process;cellular amine metabolic process;cellular amino acid metabolic process;cellular carbohydrate metabolic process…	binding;catalytic activity;cation binding;coenzyme binding;cofactor binding;identical protein binding;ion binding;isocitrate dehydrogenase (NADP+) activity;isocitrate dehydrogenase activity;magnesium ion binding;metal ion binding;NAD binding;NADP binding;nucleotide binding;oxidoreductase activity;oxidoreductase activity, acting on CH-OH group of donors;oxidoreductase activity, acting on the CH-OH…	cell part;cytoplasm;cytoplasmic part;cytosol;extracellular membrane-bounded organelle;extracellular organelle;extracellular region part;extracellular vesicular exosome;intracellular membrane-bounded organelle;intracellular organelle;intracellular part;membrane-bounded organelle;membrane-bounded vesicle;microbody;mitochondrion;organelle;peroxisome;vesicle	Carbon fixation pathways in prokaryotes;Citrate cycle (TCA cycle);Glutathione metabolism;Peroxisome	NaN	19.1195	19.0643	19.6866	19.4406	19.4156	19.6784	NaN	NaN	19.3334	NaN	19.4937	6	5	5	14.5	12.3	12.3	46.674	0	8.9239	8270500	19
Q91V41;A2AL34	Ras-related protein Rab-14	Rab14	Ras-related protein Rab-14;Isoform of Q91V41, Ras-related protein Rab-14	0.820026	0.785596		biological regulation;cell surface receptor linked signaling pathway;cellular component assembly;cellular component assembly at cellular level;cellular component organization;cellular component organization at cellular level;cellular component organization or biogenesis;cellular component organization or biogenesis at cellular level;cellular membrane fusion;cellular membrane organization;cellular…	binding;catalytic activity;cytoskeletal protein binding;GDP binding;GTP binding;GTPase activity;guanyl nucleotide binding;guanyl ribonucleotide binding;hydrolase activity;hydrolase activity, acting on acid anhydrides;hydrolase activity, acting on acid anhydrides, in phosphorus-containing anhydrides;myosin binding;myosin V binding;nucleoside-triphosphatase activity;nucleotide binding;protein bindi…	cell part;cytoplasmic membrane-bounded vesicle;cytoplasmic part;cytoplasmic vesicle;cytoplasmic vesicle membrane;cytoplasmic vesicle part;early endosome;early endosome membrane;endocytic vesicle;endocytic vesicle membrane;endosomal part;endosome;endosome membrane;extracellular membrane-bounded organelle;extracellular organelle;extracellular region part;extracellular vesicular exosome;Golgi appara…		19.7306	18.6795	19.0004	19.1716	19.3841	19.0791	18.622	19.8664	18.7408	NaN	NaN	18.69	6	6	6	32.6	32.6	32.6	23.897	0	46.982	8406100	43
E9QNA7;A0A286YCI8;Q62417-2;Q62417;Q62417-7;A0A286YCQ0;A0A286YDN0;E9Q6A3;E9PYX6;D3Z5J3;Q62417-5;Q62417-6;Q62417-4;Q62417-3	Sorbin and SH3 domain-containing protein 1	Sorbs1	Isoform of Q62417, Sorbin and SH3 domain-containing protein 1;Isoform of Q62417, Sorbin and SH3 domain-containing protein 1;Isoform of Q62417, Isoform 2 of Sorbin and SH3 domain-containing protein 1;Sorbin and SH3 domain-containing protein 1;Isoform of Q62	0.813256	1.94326	+	actin cytoskeleton organization;actin filament bundle assembly;actin filament organization;actin filament-based process;biological regulation;carbohydrate transport;cell junction assembly;cell junction organization;cell surface receptor linked signaling pathway;cell-substrate junction assembly;cellular component assembly;cellular component assembly at cellular level;cellular component organizatio…	binding;binding, bridging;enzyme binding;insulin receptor binding;kinase binding;protein binding;protein binding, bridging;protein complex binding;protein kinase binding;receptor binding;SH3/SH2 adaptor activity;signaling adaptor activity;transcription factor binding	actin filament bundle;actomyosin;adherens junction;anchoring junction;cell junction;cell part;cell-cell adherens junction;cell-cell junction;cell-substrate adherens junction;cell-substrate junction;centrosome;cytoplasm;cytoplasmic part;cytoskeletal part;cytoskeleton;cytosol;focal adhesion;insulin receptor complex;intracellular membrane-bounded organelle;intracellular non-membrane-bounded organell…	Adherens junction;Insulin signaling pathway;PPAR signaling pathway	19.9926	20.592	20.6952	20.4993	20.3629	20.0125	19.4328	18.6673	19.7825	19.7389	20.3734	19.2802	11	11	10	16.8	16.8	14.7	82.874	0	42.559	17400000	70
A0A0G2JDL9;Q99JI6;P62835;A0A1W2P777	Ras-related protein Rap-1b;Ras-related protein Rap-1A	Rap1b;Rap1a	Isoform of P62835, MCG10748, isoform CRA_b;Ras-related protein Rap-1b;Ras-related protein Rap-1A;Isoform of Q99JI6, Ras-related protein Rap-1b (Fragment)	0.812594	0.376262		anatomical structure development;biological regulation;cell development;cell proliferation;cellular developmental process;cellular process;cellular response to cAMP;cellular response to chemical stimulus;cellular response to organic substance;cellular response to stimulus;developmental process;endothelial cell development;epithelial cell development;establishment of endothelial barrier;establishm…	binding;catalytic activity;enzyme binding;enzyme regulator activity;GDP binding;GTP binding;GTPase activity;GTPase binding;GTPase regulator activity;guanyl nucleotide binding;guanyl ribonucleotide binding;guanyl-nucleotide exchange factor activity;hydrolase activity;hydrolase activity, acting on acid anhydrides;hydrolase activity, acting on acid anhydrides, in phosphorus-containing anhydrides;nuc…	cell junction;cell part;cell projection;cell-cell junction;cytoplasm;cytoplasmic part;cytosol;early endosome;endosome;extracellular membrane-bounded organelle;extracellular organelle;extracellular region part;extracellular vesicular exosome;guanyl-nucleotide exchange factor complex;intracellular;intracellular membrane-bounded organelle;intracellular organelle;intracellular part;late endosome;lipi…	Chemokine signaling pathway;Focal adhesion;Leukocyte transendothelial migration;Long-term potentiation;MAPK signaling pathway;Neurotrophin signaling pathway;Pancreatic secretion;Renal cell carcinoma	NaN	19.8446	19.3379	NaN	20.4756	20.6834	19.7823	20.8674	NaN	19.114	NaN	NaN	3	3	3	20.3	20.3	20.3	13.426	0	24.082	17929000	37
E9Q2N5;E9Q8U3;E9PZ54;Q3UIJ9;E9Q3C8;E9Q565	Myocardial zonula adherens protein	Gcom1;Myzap	Isoform of E9PZ54, GRINL1A complex locus;Isoform of E9PZ54, GRINL1A complex locus;GRINL1A complex locus;Myocardial zonula adherens protein;Isoform of E9PZ54, GRINL1A complex locus;Isoform of Q3UIJ9, Myocardial zonula adherens protein	0.811981	0.762414		biological regulation;cellular process;cellular response to stimulus;intracellular signal transduction;regulation of biological process;regulation of cellular process;response to stimulus;signal transduction		cell junction;cell part;contractile fiber part;cytoplasmic part;cytoskeleton;DNA-directed RNA polymerase II, holoenzyme;extrinsic to internal side of plasma membrane;extrinsic to membrane;extrinsic to plasma membrane;I band;intracellular non-membrane-bounded organelle;intracellular organelle;intracellular organelle part;intracellular part;macromolecular complex;membrane part;non-membrane-bounded …		17.6808	18.0661	18.3692	18.2001	18.2615	NaN	NaN	NaN	NaN	NaN	NaN	NaN	3	3	3	8.1	8.1	8.1	47.181	0	8.4622	3518700	12
Q9EP69	Phosphatidylinositide phosphatase SAC1	Sacm1l	Phosphatidylinositide phosphatase SAC1	0.808735	0.911675		cellular lipid metabolic process;cellular metabolic process;cellular process;dephosphorylation;glycerolipid metabolic process;glycerophospholipid metabolic process;lipid metabolic process;lipid modification;metabolic process;organophosphate metabolic process;phosphate-containing compound metabolic process;phosphatidylinositol dephosphorylation;phosphatidylinositol metabolic process;phospholipid d…	catalytic activity;hydrolase activity;hydrolase activity, acting on ester bonds;inositol or phosphatidylinositol phosphatase activity;lipid phosphatase activity;phosphatase activity;phosphatidylinositol bisphosphate phosphatase activity;phosphatidylinositol monophosphate phosphatase activity;phosphatidylinositol-3-phosphatase activity;phosphatidylinositol-4-phosphate phosphatase activity;phosphor…	alpha-amino-3-hydroxy-5-methyl-4-isoxazolepropionic acid selective glutamate receptor complex;cell part;cytoplasmic part;endoplasmic reticulum membrane;endoplasmic reticulum part;Golgi apparatus;integral to endoplasmic reticulum membrane;integral to membrane;integral to organelle membrane;intracellular membrane-bounded organelle;intracellular organelle;intracellular organelle part;intracellular p…		17.3565	NaN	17.8165	17.5428	17.9466	NaN	17.5722	NaN	NaN	NaN	NaN	NaN	2	2	2	4.3	4.3	4.3	66.943	0	8.649	1650500	12
Q9R0P5	Destrin	Dstn	Destrin	0.805918	1.57616	+	actin cytoskeleton organization;actin filament depolymerization;actin filament organization;actin filament severing;actin filament-based process;actin polymerization or depolymerization;biological regulation;cellular component disassembly;cellular component disassembly at cellular level;cellular component organization;cellular component organization at cellular level;cellular component organizati…		cell cortex part;cell part;cortical actin cytoskeleton;cortical cytoskeleton;cytoplasm;cytoplasmic part;cytoskeletal part;cytoskeleton;extracellular membrane-bounded organelle;extracellular organelle;extracellular region part;extracellular vesicular exosome;intracellular non-membrane-bounded organelle;intracellular organelle;intracellular organelle part;intracellular part;membrane-bounded organel…		19.2654	19.9024	19.9101	19.2165	18.8169	18.4797	18.9099	17.667	18.5213	19.0563	18.3215	18.2796	4	3	3	29.1	24.8	24.8	18.521	0	15.207	8436100	34
Q91ZJ5;Q91ZJ5-2	UTP--glucose-1-phosphate uridylyltransferase	Ugp2	UTP--glucose-1-phosphate uridylyltransferase;Isoform of Q91ZJ5, Isoform 2 of UTP--glucose-1-phosphate uridylyltransferase	0.801175	0.53998		alcohol metabolic process;carbohydrate metabolic process;cellular carbohydrate metabolic process;cellular metabolic process;cellular nitrogen compound metabolic process;cellular process;glucose 1-phosphate metabolic process;glucose metabolic process;hexose metabolic process;metabolic process;monosaccharide metabolic process;nitrogen compound metabolic process;nucleobase-containing compound metabo…	binding;carbohydrate binding;catalytic activity;cation binding;glucose binding;identical protein binding;ion binding;metal ion binding;monosaccharide binding;nucleotide binding;nucleotidyltransferase activity;protein binding;pyrimidine nucleotide binding;pyrimidine ribonucleotide binding;ribonucleotide binding;sugar binding;transferase activity;transferase activity, transferring phosphorus-contai…	cell part;cytoplasm;extracellular membrane-bounded organelle;extracellular organelle;extracellular region part;extracellular vesicular exosome;intracellular membrane-bounded organelle;intracellular organelle;intracellular part;membrane-bounded organelle;membrane-bounded vesicle;nucleus;organelle;vesicle	Amino sugar and nucleotide sugar metabolism;Galactose metabolism;Pentose and glucuronate interconversions;Starch and sucrose metabolism	20.3487	20.5353	20.3086	20.4579	20.7073	20.1356	19.9503	20.5658	20.1777	20.6317	NaN	20.259	11	11	11	30.5	30.5	30.5	56.979	0	89.855	20826000	96
E9Q9C4;E9Q9C1;E9QK41;Q8K4G5;E9Q9D2;E9Q030;E9Q9C7;E9Q9C0;E9Q9C2;Q8K4G5-3;Q8K4G5-4;Q8K4G5-2;E9Q9Q7;E9Q9D1	Actin-binding LIM protein 1	Ablim1	Isoform of Q8K4G5, Actin-binding LIM protein 1;Isoform of Q8K4G5, Actin-binding LIM protein 1;Isoform of Q8K4G5, Actin-binding LIM protein 1;Actin-binding LIM protein 1;Isoform of Q8K4G5, Actin-binding LIM protein 1;Isoform of Q8K4G5, Actin-binding LIM pro	0.787627	0.933006		anatomical structure formation involved in morphogenesis;axon guidance;biological regulation;cell projection assembly;cell projection organization;cellular component assembly;cellular component assembly at cellular level;cellular component assembly involved in morphogenesis;cellular component organization;cellular component organization at cellular level;cellular component organization or biogene…	actin binding;binding;cation binding;cytoskeletal protein binding;ion binding;metal ion binding;protein binding;transition metal ion binding;zinc ion binding	actin cytoskeleton;actin filament bundle;actomyosin;cell part;cell projection;cytoplasm;cytoskeletal part;cytoskeleton;intracellular non-membrane-bounded organelle;intracellular organelle;intracellular organelle part;intracellular part;lamellipodium;non-membrane-bounded organelle;organelle;organelle part;stress fiber	Axon guidance	19.8339	19.7778	19.387	19.4937	19.8794	19.7137	19.325	19.2492	NaN	NaN	19.6336	19.8443	8	8	8	15.4	15.4	15.4	77.222	0	31.481	10679000	26
Q9CZ30;B1AYJ9;Q9CZ30-2	Obg-like ATPase 1	Ola1	Obg-like ATPase 1;Isoform of Q9CZ30, Obg-like ATPase 1;Isoform of Q9CZ30, Isoform 2 of Obg-like ATPase 1	0.78101	0.694589			adenyl nucleotide binding;adenyl ribonucleotide binding;ATP binding;ATPase activity;binding;catalytic activity;cation binding;GTP binding;guanyl nucleotide binding;guanyl ribonucleotide binding;hydrolase activity;hydrolase activity, acting on acid anhydrides;hydrolase activity, acting on acid anhydrides, in phosphorus-containing anhydrides;ion binding;metal ion binding;nucleoside-triphosphatase a…	cell part;centrosome;cytoplasm;cytoplasmic part;cytoskeletal part;extracellular membrane-bounded organelle;extracellular organelle;extracellular region part;extracellular vesicular exosome;intracellular non-membrane-bounded organelle;intracellular organelle;intracellular organelle part;intracellular part;membrane;membrane-bounded organelle;membrane-bounded vesicle;microtubule organizing center;no…		18.4568	18.744	19.0439	18.8774	18.5524	18.6071	18.8591	18.7054	NaN	18.7063	19.0194	NaN	4	4	4	12.4	12.4	12.4	44.729	0	10.105	6007100	22
B7ZC18;P42227-2;P42227-3;P42227	Signal transducer and activator of transcription;Signal transducer and activator of transcription 3	Stat3	Isoform of P42227, Signal transducer and activator of transcription;Isoform of P42227, Isoform Stat3B of Signal transducer and activator of transcription 3;Isoform of P42227, Isoform Del-701 of Signal transducer and activator of transcription 3;Signal tran	0.778181	0.778571		acute inflammatory response;acute-phase response;astrocyte differentiation;behavior;biological regulation;biosynthetic process;carbohydrate homeostasis;cell differentiation;cell proliferation;cell surface receptor linked signaling pathway;cellular biosynthetic process;cellular developmental process;cellular macromolecule biosynthetic process;cellular macromolecule metabolic process;cellular metab…	binding;DNA binding;enzyme binding;kinase binding;ligand-dependent nuclear receptor activity;molecular transducer activity;nucleic acid binding;nucleic acid binding transcription factor activity;phosphatase binding;protein binding;protein dimerization activity;protein kinase binding;protein phosphatase binding;receptor activity;regulatory region DNA binding;regulatory region nucleic acid binding;…	cell part;cytoplasm;cytoplasmic part;cytosol;intracellular membrane-bounded organelle;intracellular organelle;intracellular organelle part;intracellular part;membrane;membrane-bounded organelle;mitochondrial inner membrane;mitochondrial membrane;mitochondrial part;nuclear part;nucleoplasm;nucleus;organelle;organelle inner membrane;organelle membrane;organelle part;plasma membrane	Acute myeloid leukemia;Adipocytokine signaling pathway;Chemokine signaling pathway;Hepatitis C;Jak-STAT signaling pathway;ko05152;Measles;Pancreatic cancer;Pathways in cancer;Toxoplasmosis	17.2792	18.295	17.8985	NaN	NaN	17.8837	NaN	NaN	NaN	NaN	NaN	NaN	2	2	2	4.8	4.8	4.8	84.88	0.0016247	3.2004	2070000	4
O70400;S4R1V0	PDZ and LIM domain protein 1	Pdlim1	PDZ and LIM domain protein 1;Isoform of O70400, PDZ and LIM domain protein 1 (Fragment)	0.778144	0.846171		biological regulation;regulation of biological process;regulation of biosynthetic process;regulation of cellular biosynthetic process;regulation of cellular macromolecule biosynthetic process;regulation of cellular metabolic process;regulation of cellular process;regulation of gene expression;regulation of macromolecule biosynthetic process;regulation of macromolecule metabolic process;regulation…	binding;cation binding;ion binding;metal ion binding;protein binding transcription factor activity;transcription coactivator activity;transcription cofactor activity;transcription factor binding transcription factor activity;transition metal ion binding;zinc ion binding	adherens junction;anchoring junction;cell junction;cell part;cell-substrate adherens junction;cell-substrate junction;cytoplasm;cytoskeleton;focal adhesion;intracellular non-membrane-bounded organelle;intracellular organelle;intracellular organelle part;intracellular part;macromolecular complex;non-membrane-bounded organelle;nuclear part;nucleoplasm part;organelle;organelle part;protein complex;t…		19.3057	18.6325	18.8662	18.8745	18.7899	NaN	17.5897	17.6415	NaN	18.2661	NaN	18.2377	6	6	6	19.6	19.6	19.6	35.774	0	50.105	5709900	25
Q9JLV1	BAG family molecular chaperone regulator 3	Bag3	BAG family molecular chaperone regulator 3	0.776136	1.71829	+	anatomical structure development;biological regulation;brain development;cellular process;cellular response to abiotic stimulus;cellular response to external stimulus;cellular response to mechanical stimulus;cellular response to stimulus;developmental process;induction of apoptosis;induction of apoptosis by extracellular signals;induction of apoptosis via death domain receptors;induction of progr…	binding;protein binding;protein complex binding	cell part;cell projection;contractile fiber part;cytoplasm;cytoplasmic part;cytosol;intracellular part;membrane;neuron projection;organelle part;plasma membrane;Z disc		19.2508	18.8477	18.3242	18.7171	18.4726	18.4195	18.1151	18.4611	NaN	17.6039	18.4754	17.7878	13	7	7	26.3	14.9	14.9	61.859	0	127.85	5773000	42
O09161;F6QYE1;E9PZ67	Calsequestrin-2;Calsequestrin	Casq2	Calsequestrin-2;Isoform of O09161, Calsequestrin;Isoform of O09161, Calsequestrin (Fragment)	0.775168	0.528668		actin cytoskeleton organization;actin filament-based process;actomyosin structure organization;biological regulation;calcium-mediated signaling;cardiac muscle contraction;cellular chemical homeostasis;cellular component assembly;cellular component assembly at cellular level;cellular component organization;cellular component organization at cellular level;cellular component organization or biogene…	binding;calcium ion binding;calcium-dependent protein binding;cation binding;ion binding;metal ion binding;protein binding	cell part;contractile fiber part;cytoplasm;cytoplasmic part;endoplasmic reticulum;endoplasmic reticulum lumen;endoplasmic reticulum part;intracellular;intracellular membrane-bounded organelle;intracellular organelle;intracellular organelle lumen;intracellular organelle part;intracellular part;junctional membrane complex;macromolecular complex;membrane-bounded organelle;membrane-enclosed lumen;org…		24.9957	23.9958	23.5006	24.6528	24.5725	24.5581	24.3124	26.1495	21.8391	24.0567	21.859	23.4078	14	14	14	38.6	38.6	38.6	48.176	0	167.4	347780000	175
P37804;A0A1L1STN8	Transgelin	Tagln	Transgelin;Isoform of P37804, Transgelin (Fragment)	0.768466	1.2633		cell differentiation;cellular developmental process;cellular process;developmental process;epithelial cell differentiation		cell part;cytoplasm;intracellular part		21.5671	20.6151	20.655	21.1198	21.0659	19.6524	20.2384	20.3337	19.8421	18.9349	20.4695	20.2457	11	11	11	49.3	49.3	49.3	22.576	0	168.66	25841000	79
Q64010;Q8JZR2;F7D232;Q5ND50;Q64010-2	Adapter molecule crk	Crk	Adapter molecule crk;Isoform of Q64010, Adapter molecule crk;Isoform of Q64010, Adapter molecule crk (Fragment);Isoform of Q64010, Adapter molecule crk;Isoform of Q64010, Isoform Crk-I of Adapter molecule crk	0.757577	1.07266		biological regulation;cell surface receptor linked signaling pathway;cellular process;cellular response to stimulus;enzyme linked receptor protein signaling pathway;ephrin receptor signaling pathway;positive regulation of biological process;positive regulation of cell communication;positive regulation of cellular process;positive regulation of response to stimulus;positive regulation of signal tr…	binding;binding, bridging;ephrin receptor binding;phosphoprotein binding;protein binding;protein binding, bridging;protein domain specific binding;protein phosphorylated amino acid binding;receptor binding;SH2 domain binding;SH3/SH2 adaptor activity;signaling adaptor activity	actin cytoskeleton;cell part;cytoplasm;cytoskeleton;extracellular membrane-bounded organelle;extracellular organelle;extracellular region part;extracellular vesicular exosome;intracellular non-membrane-bounded organelle;intracellular organelle;intracellular part;membrane;membrane-bounded organelle;membrane-bounded vesicle;non-membrane-bounded organelle;organelle;plasma membrane;vesicle	Bacterial invasion of epithelial cells;Chemokine signaling pathway;Chronic myeloid leukemia;ErbB signaling pathway;Fc gamma R-mediated phagocytosis;Focal adhesion;Insulin signaling pathway;MAPK signaling pathway;Neurotrophin signaling pathway;Pathways in cancer;Regulation of actin cytoskeleton;Renal cell carcinoma;Shigellosis	18.806	17.9753	NaN	18.2894	17.9423	17.5017	16.5936	17.9101	NaN	NaN	NaN	NaN	3	3	3	12.2	12.2	12.2	33.814	0	9.3484	2856400	16
P62259;D6REF3	14-3-3 protein epsilon	Ywhae	14-3-3 protein epsilon;Isoform of P62259, 14-3-3 protein epsilon	0.749408	1.06358		anatomical structure development;biological regulation;cell migration;cell motility;cellular chemical homeostasis;cellular component movement;cellular homeostasis;cellular ion homeostasis;cellular process;cerebral cortex development;chemical homeostasis;developmental process;establishment of localization;establishment of localization in cell;establishment of protein localization;hippocampus devel…	amine binding;amino acid binding;antigen binding;binding;carboxylic acid binding;channel regulator activity;enzyme binding;histone deacetylase binding;ion channel binding;MHC class II protein complex binding;MHC protein complex binding;phosphoprotein binding;phosphoserine binding;potassium channel regulator activity;protein binding;protein dimerization activity;protein domain specific binding;pro…	adherens junction;anchoring junction;axon;cell junction;cell part;cell projection;cell-substrate adherens junction;cell-substrate junction;cytoplasmic membrane-bounded vesicle;cytoplasmic part;cytoplasmic vesicle;cytoplasmic vesicle membrane;cytoplasmic vesicle part;cytoskeletal part;cytosol;extracellular membrane-bounded organelle;extracellular organelle;extracellular region part;extracellular v…	Cell cycle;Neurotrophin signaling pathway;Oocyte meiosis	24.7994	23.8292	23.6532	24.3015	24.1575	23.4545	23.1918	24.3913	23.4022	23.4467	21.8143	23.4524	14	14	12	49.8	49.8	42.7	29.174	0	241.38	242950000	166
P51807	Dynein light chain Tctex-type 1	Dynlt1	Dynein light chain Tctex-type 1	0.734307	0.659435		biological regulation;cell cycle phase;cell cycle process;cell division;cellular component organization;cellular component organization at cellular level;cellular component organization or biogenesis;cellular component organization or biogenesis at cellular level;cellular process;cytoskeleton organization;establishment of localization;establishment of localization in cell;establishment of mitotic…	catalytic activity;hydrolase activity;hydrolase activity, acting on acid anhydrides;hydrolase activity, acting on acid anhydrides, in phosphorus-containing anhydrides;motor activity;nucleoside-triphosphatase activity;pyrophosphatase activity	cell part;cytoplasmic dynein complex;cytoplasmic part;cytoskeletal part;dynein complex;Golgi apparatus;intracellular membrane-bounded organelle;intracellular non-membrane-bounded organelle;intracellular organelle;intracellular organelle part;intracellular part;macromolecular complex;membrane-bounded organelle;microtubule;microtubule associated complex;non-membrane-bounded organelle;organelle;orga…		18.6974	18.2532	17.4412	17.8947	NaN	NaN	NaN	NaN	NaN	NaN	NaN	NaN	1	1	1	15.9	15.9	15.9	12.483	0	15.89	2585300	5
Q99JB8;B1AW92;B1AW94;B1AW93;B1AW91;A6PWR1	Protein kinase C and casein kinase II substrate protein 3	Pacsin3	Protein kinase C and casein kinase II substrate protein 3;Isoform of Q99JB8, Protein kinase C and casein kinase II substrate protein 3 (Fragment);Isoform of Q99JB8, Protein kinase C and casein kinase II substrate protein 3 (Fragment);Isoform of Q99JB8, Pro	0.733251	0.655645		biological regulation;cellular component organization;cellular component organization at cellular level;cellular component organization or biogenesis;cellular component organization or biogenesis at cellular level;cellular membrane organization;cellular process;cytoskeleton organization;endocytosis;establishment of localization;membrane invagination;membrane organization;negative regulation of bi…	binding;calcium channel inhibitor activity;calcium channel regulator activity;channel inhibitor activity;channel regulator activity;cytoskeletal protein binding;ion channel inhibitor activity;lipid binding;phospholipid binding;protein binding	cell part;cytoplasm;cytoplasmic part;endosome;extracellular membrane-bounded organelle;extracellular organelle;extracellular region part;extracellular vesicular exosome;intracellular membrane-bounded organelle;intracellular organelle;intracellular organelle part;intracellular part;membrane;membrane-bounded organelle;membrane-bounded vesicle;nuclear part;nucleoplasm;organelle;organelle part;plasma…		19.3837	17.9886	18.3734	18.8925	17.6474	NaN	16.9166	17.5056	NaN	17.2629	NaN	17.5976	4	4	4	11.8	11.8	11.8	48.584	0	136.81	4474100	31
E9PWQ3;J3QQ16;A0A087WS16;D3YWD1		Col6a3	Collagen, type VI, alpha 3;Isoform of E9PWQ3, Collagen, type VI, alpha 3;Isoform of E9PWQ3, Collagen, type VI, alpha 3;Isoform of E9PWQ3, Collagen, type VI, alpha 3 (Fragment)	0.726941	0.737971			endopeptidase inhibitor activity;endopeptidase regulator activity;enzyme inhibitor activity;enzyme regulator activity;peptidase inhibitor activity;peptidase regulator activity;serine-type endopeptidase inhibitor activity	cell part;collagen;extracellular matrix;extracellular matrix part;extracellular membrane-bounded organelle;extracellular organelle;extracellular region part;extracellular space;extracellular vesicular exosome;membrane;membrane-bounded organelle;membrane-bounded vesicle;organelle;plasma membrane;proteinaceous extracellular matrix;sarcolemma;vesicle	ECM-receptor interaction;Focal adhesion;Protein digestion and absorption	21.4094	22.7516	23.7541	22.7682	22.7905	23.2734	22.9063	20.2792	21.8552	22.6653	22.6672	22.0123	37	37	37	15.7	15.7	15.7	353.93	0	216.37	104180000	242
P53994	Ras-related protein Rab-2A	Rab2a	Ras-related protein Rab-2A	0.725789	1.00898		biological regulation;cellular component organization;cellular component organization at cellular level;cellular component organization or biogenesis;cellular component organization or biogenesis at cellular level;cellular process;cellular response to stimulus;establishment of localization;establishment of localization in cell;establishment of protein localization;Golgi organization;intracellular…	binding;catalytic activity;GDP binding;GTP binding;GTPase activity;guanyl nucleotide binding;guanyl ribonucleotide binding;hydrolase activity;hydrolase activity, acting on acid anhydrides;hydrolase activity, acting on acid anhydrides, in phosphorus-containing anhydrides;nucleoside-triphosphatase activity;nucleotide binding;purine nucleotide binding;purine ribonucleoside triphosphate binding;purin…	cell part;cytoplasmic membrane-bounded vesicle;cytoplasmic part;cytoplasmic vesicle;endoplasmic reticulum membrane;endoplasmic reticulum part;endoplasmic reticulum-Golgi intermediate compartment membrane;extracellular membrane-bounded organelle;extracellular organelle;extracellular region part;extracellular vesicular exosome;Golgi apparatus;Golgi apparatus part;Golgi membrane;intracellular membra…		18.866	18.0066	17.6815	18.1747	18.0966	17.9696	NaN	18.9747	NaN	17.5269	NaN	17.2695	3	3	3	20.3	20.3	20.3	23.547	0	55.973	3876300	15
P19157	Glutathione S-transferase P 1	Gstp1	Glutathione S-transferase P 1	0.724542	1.80069	+	amine metabolic process;anatomical structure development;anatomical structure morphogenesis;biological regulation;carboxylic acid metabolic process;cell communication;cell development;cell proliferation;cellular amine metabolic process;cellular amino acid metabolic process;cellular developmental process;cellular ketone metabolic process;cellular metabolic process;cellular modified amino acid meta…	binding;catalytic activity;dinitrosyl-iron complex binding;drug binding;enzyme binding;enzyme regulator activity;glutathione transferase activity;JUN kinase binding;kinase binding;kinase regulator activity;protein binding;protein kinase binding;S-nitrosoglutathione binding;transferase activity;transferase activity, transferring alkyl or aryl (other than methyl) groups	cell part;cytoplasm;cytoplasmic part;cytosol;extracellular membrane-bounded organelle;extracellular organelle;extracellular region part;extracellular space;extracellular vesicular exosome;intracellular;intracellular membrane-bounded organelle;intracellular organelle;intracellular part;macromolecular complex;membrane;membrane-bounded organelle;membrane-bounded vesicle;mitochondrion;nucleus;organel…	Drug metabolism - cytochrome P450;Glutathione metabolism;Metabolism of xenobiotics by cytochrome P450	24.8184	24.4886	24.4289	24.0348	23.9004	24.4003	23.5671	24.155	22.6667	23.961	23.6722	23.7021	8	8	8	42.9	42.9	42.9	23.609	0	323.31	230260000	116
Q8R317-2;Q8R317	Ubiquilin-1	Ubqln1	Isoform of Q8R317, Isoform 2 of Ubiquilin-1;Ubiquilin-1	0.713141	1.42896	+	aggrephagy;autophagy;biological regulation;catabolic process;cell communication;cellular catabolic process;cellular macromolecule catabolic process;cellular macromolecule metabolic process;cellular metabolic process;cellular process;cellular response to chemical stimulus;cellular response to external stimulus;cellular response to extracellular stimulus;cellular response to hypoxia;cellular respon…	binding;enzyme binding;identical protein binding;intermediate filament binding;kinase binding;polyubiquitin binding;protein binding;protein complex binding;receptor binding;small conjugating protein binding;ubiquitin binding	aggresome;autophagic vacuole;cell part;cytoplasm;cytoplasmic part;endoplasmic reticulum;inclusion body;intracellular membrane-bounded organelle;intracellular organelle;intracellular organelle part;intracellular part;macromolecular complex;membrane;membrane-bounded organelle;nuclear part;nucleoplasm;organelle;organelle part;perinuclear region of cytoplasm;plasma membrane;proteasome complex;protein…	Protein processing in endoplasmic reticulum	18.7655	18.9198	19.1799	18.8506	19.2072	18.9248	18.3342	18.7259	18.298	18.3878	NaN	18.9121	3	3	1	7.4	7.4	2.9	58.677	0	19.168	6734400	35
Q9QZ23;A0A0N4SUH8;D3Z285	NFU1 iron-sulfur cluster scaffold homolog, mitochondrial	Nfu1	NFU1 iron-sulfur cluster scaffold homolog, mitochondrial;Isoform of Q9QZ23, NFU1 iron-sulfur cluster scaffold homolog, mitochondrial;Isoform of Q9QZ23, NFU1 iron-sulfur cluster scaffold homolog, mitochondrial (Fragment)	0.699511	0.650716		biosynthetic process;cellular biosynthetic process;cellular metabolic process;cellular process;cofactor biosynthetic process;cofactor metabolic process;iron-sulfur cluster assembly;metabolic process;metallo-sulfur cluster assembly	4 iron, 4 sulfur cluster binding;binding;cation binding;ion binding;iron ion binding;iron-sulfur cluster binding;metal cluster binding;metal ion binding;transition metal ion binding	cell part;cytoplasm;cytoplasmic part;cytosol;intracellular membrane-bounded organelle;intracellular organelle;intracellular organelle part;intracellular part;membrane-bounded organelle;mitochondrion;nuclear part;nucleoplasm;nucleus;organelle;organelle part		19.0704	18.4182	18.6035	19.0491	NaN	19.0432	18.8304	19.6473	NaN	17.9247	NaN	NaN	3	3	3	15.7	15.7	15.7	28.567	0	12.254	6719900	18
Q8BKZ9	Pyruvate dehydrogenase protein X component, mitochondrial	Pdhx	Pyruvate dehydrogenase protein X component, mitochondrial	0.69862	0.272761			catalytic activity;transferase activity;transferase activity, transferring acyl groups	cell part;cytoplasmic part;intracellular membrane-bounded organelle;intracellular organelle;intracellular organelle lumen;intracellular organelle part;intracellular part;membrane-bounded organelle;membrane-enclosed lumen;mitochondrial matrix;mitochondrial part;mitochondrion;organelle;organelle lumen;organelle part	Citrate cycle (TCA cycle);Glycolysis / Gluconeogenesis;Pyruvate metabolism	20.7788	21.1891	20.9536	20.5568	21.138	21.4469	21.7632	NaN	NaN	22.0447	22.4417	21.7727	6	6	6	11.6	11.6	11.6	53.998	0	16.537	38736000	55
Q8VEK3-2;Q8VEK3	Heterogeneous nuclear ribonucleoprotein U	Hnrnpu	Isoform of Q8VEK3, Isoform 2 of Heterogeneous nuclear ribonucleoprotein U;Heterogeneous nuclear ribonucleoprotein U	0.698336	0.335745		biological regulation;cell differentiation;cellular developmental process;cellular macromolecule metabolic process;cellular metabolic process;cellular nitrogen compound metabolic process;cellular process;circadian regulation of gene expression;circadian rhythm;CRD-mediated mRNA stabilization;developmental process;macromolecule metabolic process;metabolic process;mRNA metabolic process;mRNA proces…	adenyl nucleotide binding;adenyl ribonucleotide binding;ATP binding;binding;core promoter binding;DNA binding;nucleic acid binding;nucleotide binding;purine nucleotide binding;purine ribonucleoside triphosphate binding;purine ribonucleotide binding;regulatory region DNA binding;regulatory region nucleic acid binding;ribonucleotide binding;transcription regulatory region DNA binding	catalytic step 2 spliceosome;cell part;cell surface;CRD-mediated mRNA stability complex;cytoplasmic part;intracellular membrane-bounded organelle;intracellular organelle;intracellular organelle part;intracellular part;macromolecular complex;membrane;membrane-bounded organelle;nuclear part;nucleoplasm;nucleus;organelle;organelle part;protein complex;ribonucleoprotein complex;spliceosomal complex	Spliceosome	18.7436	19.0721	19.3225	NaN	NaN	19.5113	NaN	NaN	NaN	19.0098	NaN	18.7724	2	2	2	2.4	2.4	2.4	86.805	0	15.954	5513500	18
P99027	60S acidic ribosomal protein P2	Rplp2	60S acidic ribosomal protein P2	0.690457	1.3896	+	biosynthetic process;cellular biosynthetic process;cellular macromolecule biosynthetic process;cellular macromolecule metabolic process;cellular metabolic process;cellular process;macromolecule biosynthetic process;macromolecule metabolic process;metabolic process;translational elongation	structural constituent of ribosome;structural molecule activity	adherens junction;anchoring junction;cell junction;cell part;cell-substrate adherens junction;cell-substrate junction;cytosolic large ribosomal subunit;extracellular membrane-bounded organelle;extracellular organelle;extracellular region part;extracellular vesicular exosome;focal adhesion;intracellular organelle part;intracellular part;large ribosomal subunit;macromolecular complex;membrane;membr…	Ribosome	21.8247	21.0507	20.4455	21.3654	21.0503	20.5928	19.9799	20.0951	20.6332	20.0011	21.2933	20.1839	5	5	5	47.8	47.8	47.8	11.651	0	100.74	31033000	62
P07901	Heat shock protein HSP 90-alpha	Hsp90aa1	Heat shock protein HSP 90-alpha	0.687524	0.23591		apoptosis;biological regulation;biosynthetic process;cardiac muscle cell apoptosis;cell death;cell migration;cell motility;cellular biosynthetic process;cellular component assembly;cellular component assembly at cellular level;cellular component movement;cellular component organization;cellular component organization at cellular level;cellular component organization or biogenesis;cellular compone…	adenyl deoxyribonucleotide binding;adenyl nucleotide binding;adenyl ribonucleotide binding;antigen binding;ATP binding;ATPase activity;binding;catalytic activity;CTP binding;dATP binding;deoxyribonucleotide binding;enzyme regulator activity;GTP binding;guanyl nucleotide binding;guanyl ribonucleotide binding;hydrolase activity;hydrolase activity, acting on acid anhydrides;hydrolase activity, actin…	apical plasma membrane;basolateral plasma membrane;brush border membrane;cell body;cell part;cell projection;cell projection membrane;cell projection part;cell surface;cytoplasm;cytoplasmic membrane-bounded vesicle;cytoplasmic part;cytoplasmic vesicle;cytosol;extracellular matrix;extracellular membrane-bounded organelle;extracellular organelle;extracellular region part;extracellular vesicular exo…	Antigen processing and presentation;NOD-like receptor signaling pathway;Pathways in cancer;Plant-pathogen interaction;Progesterone-mediated oocyte maturation;Prostate cancer;Protein processing in endoplasmic reticulum	20.3173	20.5476	20.5841	NaN	NaN	20.0461	19.2357	NaN	NaN	20.0964	NaN	19.1694	13	8	8	18	10.6	10.6	84.787	0	13.032	17740000	17
P82348;F6YKG7	Gamma-sarcoglycan	Sgcg	Gamma-sarcoglycan;Isoform of P82348, Gamma-sarcoglycan (Fragment)	0.686377	0.766115		anatomical structure development;cardiac muscle tissue development;cell development;cellular component organization;cellular component organization or biogenesis;cellular developmental process;cellular process;circulatory system process;developmental process;heart contraction;heart process;membrane organization;multicellular organismal process;muscle cell development;muscle organ development;musc…		cell part;cytoplasm;cytoskeleton;dystroglycan complex;integral to membrane;integral to plasma membrane;intracellular non-membrane-bounded organelle;intracellular organelle;intracellular part;intrinsic to membrane;intrinsic to plasma membrane;macromolecular complex;membrane;membrane part;non-membrane-bounded organelle;organelle;plasma membrane;plasma membrane part;protein complex;sarcoglycan compl…	Arrhythmogenic right ventricular cardiomyopathy (ARVC);Dilated cardiomyopathy;Hypertrophic cardiomyopathy (HCM);Viral myocarditis	19.2981	NaN	18.8683	19.2104	19.5898	18.544	18.1097	19.634	18.4062	NaN	NaN	18.7997	4	4	4	16.8	16.8	16.8	32.081	0	40.17	6714600	29
Q61335	B-cell receptor-associated protein 31	Bcap31	B-cell receptor-associated protein 31	0.684639	0.618466		biological regulation;calcium ion homeostasis;calcium-mediated signaling;calcium-mediated signaling using intracellular calcium source;cation homeostasis;cellular calcium ion homeostasis;cellular cation homeostasis;cellular chemical homeostasis;cellular divalent inorganic cation homeostasis;cellular homeostasis;cellular ion homeostasis;cellular localization;cellular macromolecule localization;cel…	binding;MHC class I protein binding;MHC protein binding;protein binding;protein complex binding;receptor binding	cell part;clathrin-coated vesicle;coated vesicle;cytoplasmic membrane-bounded vesicle;cytoplasmic part;cytoplasmic vesicle;endoplasmic reticulum;endoplasmic reticulum membrane;endoplasmic reticulum part;endoplasmic reticulum-Golgi intermediate compartment membrane;Golgi apparatus part;Golgi cisterna membrane;Golgi membrane;integral to membrane;integral to plasma membrane;intracellular membrane-bo…	Protein processing in endoplasmic reticulum	19.4789	NaN	17.2907	17.7512	17.5267	17.243	17.163	18.6932	NaN	16.7977	NaN	16.6956	3	3	3	14.7	14.7	14.7	27.956	0	13.074	3361600	19
Q8R5C5;P61164;E0CZD4;E0CYB4	Beta-centractin;Alpha-centractin	Actr1b;Actr1a	Beta-centractin;Alpha-centractin;Isoform of Q8R5C5, Beta-centractin (Fragment);Isoform of Q8R5C5, Beta-centractin (Fragment)	0.680588	0.340481			adenyl nucleotide binding;adenyl ribonucleotide binding;ATP binding;binding;nucleotide binding;purine nucleotide binding;purine ribonucleoside triphosphate binding;purine ribonucleotide binding;ribonucleotide binding	cell part;centrosome;cytoplasm;cytoplasmic part;cytoskeletal part;dynactin complex;extracellular membrane-bounded organelle;extracellular organelle;extracellular region part;extracellular vesicular exosome;intracellular non-membrane-bounded organelle;intracellular organelle;intracellular organelle part;intracellular part;macromolecular complex;membrane;membrane-bounded organelle;membrane-bounded …		19.3987	19.2817	NaN	18.8421	19.589	NaN	18.3515	18.5941	NaN	18.1794	18.1678	NaN	6	6	6	26.3	26.3	26.3	42.281	0	28.986	6289300	20
A2AT02;Q9CZ44;Q9CZ44-3;Q9CZ44-2	NSFL1 cofactor p47	Nsfl1c	Isoform of Q9CZ44, NSFL1 cofactor p47;NSFL1 cofactor p47;Isoform of Q9CZ44, Isoform 3 of NSFL1 cofactor p47;Isoform of Q9CZ44, Isoform 2 of NSFL1 cofactor p47	0.677791	0.393378		autophagic vacuole assembly;biological regulation;catabolic process;cellular catabolic process;cellular component assembly;cellular component assembly at cellular level;cellular component organization;cellular component organization at cellular level;cellular component organization or biogenesis;cellular component organization or biogenesis at cellular level;cellular macromolecule catabolic proce…	binding;enzyme regulator activity;lipid binding;phosphatase regulator activity;protein binding;protein phosphatase regulator activity;protein phosphatase type 1 regulator activity;small conjugating protein binding;ubiquitin binding	cell part;chromosome;cytoplasm;cytoplasmic part;cytoskeleton;cytosol;Golgi apparatus part;Golgi stack;intermediate filament cytoskeleton;intracellular membrane-bounded organelle;intracellular non-membrane-bounded organelle;intracellular organelle;intracellular organelle part;intracellular part;membrane;membrane-bounded organelle;non-membrane-bounded organelle;nuclear part;nucleoplasm;nucleus;orga…	Protein processing in endoplasmic reticulum	19.4928	19.0603	18.4574	19.122	NaN	18.8676	NaN	19.8448	18.7936	NaN	NaN	18.8189	5	5	5	16.5	16.5	16.5	37.436	0	40.744	7377600	27
E9PYB0;F7CVJ5;F7DBB3		Ahnak2	AHNAK nucleoprotein 2 (Fragment);Isoform of E9PYB0, AHNAK nucleoprotein 2 (Fragment);Isoform of E9PYB0, AHNAK nucleoprotein 2 (Fragment)	0.675232	0.728809				cell part;contractile fiber part;costamere;cytoplasm;cytoplasmic part;cytoplasmic vesicle membrane;cytoplasmic vesicle part;intracellular organelle part;intracellular part;membrane;organelle membrane;organelle part;plasma membrane;vesicle membrane;Z disc		17.7225	18.1008	NaN	18.1614	18.1864	NaN	NaN	NaN	NaN	NaN	NaN	NaN	4	4	4	16.9	16.9	16.9	182.61	0	35.135	2058200	11
P97351	40S ribosomal protein S3a	Rps3a	40S ribosomal protein S3a	0.66713	2.78952	+	biological regulation;biosynthetic process;cell differentiation;cellular biosynthetic process;cellular developmental process;cellular macromolecule biosynthetic process;cellular macromolecule metabolic process;cellular metabolic process;cellular process;cellular protein metabolic process;cytoplasmic translation;developmental process;macromolecule biosynthetic process;macromolecule metabolic proce…	structural constituent of ribosome;structural molecule activity	adherens junction;anchoring junction;cell junction;cell part;cell-substrate adherens junction;cell-substrate junction;cytoplasmic part;cytosol;cytosolic small ribosomal subunit;extracellular membrane-bounded organelle;extracellular organelle;extracellular region part;extracellular vesicular exosome;focal adhesion;intracellular membrane-bounded organelle;intracellular non-membrane-bounded organell…	Ribosome	19.3628	19.6628	19.6069	19.6526	19.2638	19.135	18.8537	18.6275	18.3248	19.2679	18.8422	18.7649	4	4	4	18.2	18.2	18.2	29.885	0	27.091	9761000	46
A2ACG7;Q9DBG6	Dolichyl-diphosphooligosaccharide--protein glycosyltransferase subunit 2	Rpn2	Isoform of Q9DBG6, Dolichyl-diphosphooligosaccharide--protein glycosyltransferase subunit 2;Dolichyl-diphosphooligosaccharide--protein glycosyltransferase subunit 2	0.665123	0.623745		aging;carbohydrate metabolic process;cellular carbohydrate metabolic process;cellular macromolecule metabolic process;cellular metabolic process;cellular process;cellular protein metabolic process;developmental process;glycosylation;macromolecule glycosylation;macromolecule metabolic process;macromolecule modification;metabolic process;primary metabolic process;protein glycosylation;protein metab…	binding;catalytic activity;ribonucleoprotein binding;ribosome binding;transferase activity;transferase activity, transferring glycosyl groups	autophagic vacuole membrane;cell part;cytoplasmic part;endoplasmic reticulum;endoplasmic reticulum part;integral to membrane;intracellular membrane-bounded organelle;intracellular organelle;intracellular organelle part;intracellular part;intrinsic to membrane;macromolecular complex;membrane;membrane part;membrane-bounded organelle;nucleus;oligosaccharyltransferase complex;organelle;organelle memb…	N-Glycan biosynthesis;Protein processing in endoplasmic reticulum;Various types of N-glycan biosynthesis	17.5999	NaN	NaN	17.7196	18.0425	17.8244	NaN	17.823	NaN	NaN	NaN	NaN	2	2	2	5.5	5.5	5.5	67.501	0	11.722	2378400	15
Q9WVA4	Transgelin-2	Tagln2	Transgelin-2	0.661331	1.30834		cell differentiation;cellular developmental process;cellular process;developmental process;epithelial cell differentiation		extracellular membrane-bounded organelle;extracellular organelle;extracellular region part;extracellular vesicular exosome;membrane-bounded organelle;membrane-bounded vesicle;organelle;vesicle		22.7722	22.0948	21.8161	22.3026	22.7564	21.9268	21.0413	22.3088	22.0535	21.1567	21.0418	22.0989	14	14	14	72.4	72.4	72.4	22.395	0	323.31	67296000	146
P60335	Poly(rC)-binding protein 1	Pcbp1	Poly(rC)-binding protein 1	0.660928	1.94165	+	biological regulation;cellular macromolecule metabolic process;cellular metabolic process;cellular nitrogen compound metabolic process;cellular process;macromolecule metabolic process;metabolic process;mRNA metabolic process;mRNA processing;nitrogen compound metabolic process;nucleic acid metabolic process;nucleobase-containing compound metabolic process;positive regulation of biological process;…	binding;DNA binding;nucleic acid binding;RNA binding;single-stranded DNA binding;structure-specific DNA binding;translation activator activity;translation regulator activity;translation regulator activity, nucleic acid binding	cell part;cytoplasm;extracellular membrane-bounded organelle;extracellular organelle;extracellular region part;extracellular vesicular exosome;intracellular membrane-bounded organelle;intracellular organelle;intracellular organelle part;intracellular part;macromolecular complex;membrane;membrane-bounded organelle;membrane-bounded vesicle;nuclear part;nucleoplasm;organelle;organelle part;ribonucle…	Spliceosome	19.532	20.0164	20.4929	20.0767	20.31	19.7818	19.4077	18.7337	19.8327	19.2253	19.7226	19.3223	5	5	4	20.2	20.2	18	37.497	0	15.646	14144000	59
Q61838	Alpha-2-macroglobulin;Alpha-2-macroglobulin 165 kDa subunit;Alpha-2-macroglobulin 35 kDa subunit	A2m	Pregnancy zone protein	0.657087	0.583843		biological regulation;embryo implantation;negative regulation of catalytic activity;negative regulation of endopeptidase activity;negative regulation of hydrolase activity;negative regulation of molecular function;negative regulation of peptidase activity;regulation of biological process;regulation of catalytic activity;regulation of endopeptidase activity;regulation of hydrolase activity;regulat…	endopeptidase inhibitor activity;endopeptidase regulator activity;enzyme inhibitor activity;enzyme regulator activity;peptidase inhibitor activity;peptidase regulator activity;serine-type endopeptidase inhibitor activity	extracellular region;extracellular region part;extracellular space		20.2446	19.2224	21.057	22.0677	20.4498	20.6394	20.7591	19.4688	19.7649	21.1164	18.4159	20.2132	14	14	14	11.2	11.2	11.2	165.85	0	112.14	24359000	74
O88492;O88492-2	Perilipin-4	Plin4	Perilipin-4;Isoform of O88492, Isoform 2 of Perilipin-4	0.650808	0.973935				cell part;cytoplasm;cytoplasmic part;intracellular part;lipid particle;membrane;plasma membrane		19.5521	19.2222	19.8077	19.2013	18.4333	18.7428	19.5369	17.5543	18.5569	18.4191	19.1143	17.873	7	7	7	15.3	15.3	15.3	139.41	0	75.057	8682900	49
Q9JI91	Alpha-actinin-2	Actn2	Alpha-actinin-2	0.650043	1.28205		biological regulation;cell junction assembly;cell junction organization;cell projection assembly;cell projection organization;cell-substrate junction assembly;cellular chemical homeostasis;cellular component assembly;cellular component assembly at cellular level;cellular component organization;cellular component organization at cellular level;cellular component organization or biogenesis;cellular…	actin binding;actin filament binding;binding;binding, bridging;calcium ion binding;cation binding;cytoskeletal protein binding;FATZ binding;identical protein binding;ion binding;ion channel binding;ligand-dependent nuclear receptor transcription coactivator activity;LIM domain binding;metal ion binding;protein binding;protein binding transcription factor activity;protein binding, bridging;protein…	adherens junction;anchoring junction;cell cortex part;cell junction;cell part;cell projection;cell-substrate adherens junction;cell-substrate junction;contractile fiber part;cortical actin cytoskeleton;cortical cytoskeleton;cytoplasmic part;cytoskeletal part;cytoskeleton;extracellular membrane-bounded organelle;extracellular organelle;extracellular region part;extracellular vesicular exosome;filo…	Adherens junction;Amoebiasis;Arrhythmogenic right ventricular cardiomyopathy (ARVC);Focal adhesion;Leukocyte transendothelial migration;Regulation of actin cytoskeleton;Systemic lupus erythematosus;Tight junction	26.4077	26.3573	26.3872	26.461	26.2364	26.2231	26.5038	25.8541	25.1325	26.3142	24.6069	25.761	47	47	38	52.8	52.8	46.5	103.83	0	323.31	1177900000	948
A2ASS6;E9Q8K5;A2ASS6-2;E9Q8N1	Titin	Ttn	Titin;Isoform of A2ASS6, Titin;Isoform of A2ASS6, Isoform 2 of Titin;Isoform of A2ASS6, Titin	0.634644	0.410978		actin cytoskeleton organization;actin filament organization;actin filament-based process;actomyosin structure organization;adult heart development;anatomical structure development;anatomical structure formation involved in morphogenesis;anatomical structure morphogenesis;anterior/posterior pattern specification;biological regulation;cardiac muscle contraction;cardiac muscle fiber development;card…	actin binding;actin filament binding;actinin binding;adenyl nucleotide binding;adenyl ribonucleotide binding;alpha-actinin binding;ankyrin binding;ATP binding;binding;calcium ion binding;calmodulin binding;catalytic activity;cation binding;cytoskeletal protein binding;enzyme binding;identical protein binding;ion binding;kinase activity;kinase binding;metal ion binding;muscle alpha-actinin binding…	A band;cell part;chromosome;condensed chromosome;condensed nuclear chromosome;contractile fiber part;cytoplasm;cytoplasmic part;cytoskeletal part;extracellular membrane-bounded organelle;extracellular organelle;extracellular region part;extracellular vesicular exosome;I band;intracellular membrane-bounded organelle;intracellular non-membrane-bounded organelle;intracellular organelle;intracellular…	Dilated cardiomyopathy;Hypertrophic cardiomyopathy (HCM)	25.0975	26.8447	27.1685	26.2066	25.8581	26.6258	27.1524	22.8032	25.8596	26.7939	26.0934	25.2908	420	420	420	14.9	14.9	14.9	3906.4	0	323.31	1326500000	2779
B1ARA3;P61255;B1ARA5	60S ribosomal protein L26	Rpl26	Isoform of P61255, 60S ribosomal protein L26 (Fragment);60S ribosomal protein L26;Isoform of P61255, 60S ribosomal protein L26	0.619801	0.247456		biosynthetic process;cellular biosynthetic process;cellular component biogenesis;cellular component biogenesis at cellular level;cellular component organization or biogenesis;cellular component organization or biogenesis at cellular level;cellular macromolecule biosynthetic process;cellular macromolecule metabolic process;cellular metabolic process;cellular nitrogen compound metabolic process;cel…	structural constituent of ribosome;structural molecule activity	cell part;cytosolic large ribosomal subunit;extracellular membrane-bounded organelle;extracellular organelle;extracellular region part;extracellular vesicular exosome;intracellular organelle part;intracellular part;large ribosomal subunit;macromolecular complex;membrane;membrane-bounded organelle;membrane-bounded vesicle;organelle;organelle part;ribonucleoprotein complex;vesicle	Ribosome	20.3764	20.1588	NaN	20.648	19.6826	NaN	NaN	20.1145	20.4709	NaN	NaN	19.6606	3	3	3	23.3	23.3	23.3	12.217	0	14.253	12852000	36
P28654	Decorin	Dcn	Decorin	0.616697	0.459041		aging;amine metabolic process;aminoglycan metabolic process;anatomical structure development;biological regulation;carbohydrate metabolic process;cellular macromolecule metabolic process;cellular metabolic process;cellular process;cellular protein metabolic process;chondroitin sulfate metabolic process;developmental process;glycosaminoglycan metabolic process;kidney development;macromolecule meta…	binding;carbohydrate binding;extracellular matrix binding;glycosaminoglycan binding;pattern binding;polysaccharide binding	anchoring collagen;collagen;collagen type VI;extracellular matrix part;extracellular region part;extracellular space	TGF-beta signaling pathway	19.5523	19.3195	19.2485	NaN	NaN	18.5465	18.341	NaN	NaN	18.6187	NaN	NaN	4	4	4	12.4	12.4	12.4	39.809	0	39.414	9193200	15
Q08091;A0A1L1SUB2;A0A1L1SRV0;Q08091-2	Calponin-1	Cnn1	Calponin-1;Isoform of Q08091, Calponin (Fragment);Isoform of Q08091, Calponin;Isoform of Q08091, Isoform Beta of Calponin-1	0.613978	0.614673		actin cytoskeleton organization;actin filament-based process;actomyosin structure organization;cellular component organization;cellular component organization at cellular level;cellular component organization or biogenesis;cellular component organization or biogenesis at cellular level;cellular process;cytoskeleton organization;organelle organization		adherens junction;anchoring junction;cell junction;cell part;cell-substrate adherens junction;cell-substrate junction;cytoskeleton;focal adhesion;intracellular non-membrane-bounded organelle;intracellular organelle;intracellular part;non-membrane-bounded organelle;organelle		18.7536	17.3758	17.229	18.6591	16.9734	16.0951	16.6033	16.2504	NaN	NaN	NaN	16.534	6	6	6	25.6	25.6	25.6	33.355	0	30.734	2548200	10
Q922R8;Q3TML0	Protein disulfide-isomerase A6	Pdia6	Protein disulfide-isomerase A6;Isoform of Q922R8, Protein disulfide-isomerase A6	0.61174	2.91818	+	apoptotic cell clearance;biological adhesion;biological regulation;cell activation;cell adhesion;cell redox homeostasis;cell-cell adhesion;cellular component organization;cellular component organization or biogenesis;cellular homeostasis;cellular macromolecule metabolic process;cellular membrane organization;cellular metabolic process;cellular process;cellular protein metabolic process;cellular r…	catalytic activity;intramolecular oxidoreductase activity;intramolecular oxidoreductase activity, interconverting keto- and enol-groups;intramolecular oxidoreductase activity, transposing S-S bonds;isomerase activity;protein disulfide isomerase activity	cell part;cytoplasmic membrane-bounded vesicle;cytoplasmic part;cytoplasmic vesicle;endoplasmic reticulum;endoplasmic reticulum chaperone complex;endoplasmic reticulum lumen;endoplasmic reticulum part;endoplasmic reticulum-Golgi intermediate compartment;extracellular membrane-bounded organelle;extracellular organelle;extracellular region part;extracellular vesicular exosome;intracellular membrane…	Protein processing in endoplasmic reticulum	19.3945	20.0193	19.7926	20.2049	20.2032	19.9499	19.3099	19.3047	19.0808	19.5135	19.3029	19.3822	6	6	6	21.4	21.4	21.4	48.1	0	46.176	13154000	43
Q9QUH0;A0A1Y7VM65	Glutaredoxin-1	Glrx	Glutaredoxin-1;Isoform of Q9QUH0, Glutaredoxin-1	0.588264	0.380715		biological regulation;cell redox homeostasis;cellular chemical homeostasis;cellular homeostasis;cellular ion homeostasis;cellular process;chemical homeostasis;homeostatic process;ion homeostasis;positive regulation of biological process;positive regulation of ion transmembrane transporter activity;positive regulation of membrane potential;positive regulation of molecular function;positive regulat…	binding;catalytic activity;disulfide oxidoreductase activity;electron carrier activity;oxidoreductase activity;oxidoreductase activity, acting on a sulfur group of donors;oxidoreductase activity, acting on a sulfur group of donors, disulfide as acceptor;protein binding;protein disulfide oxidoreductase activity;protein N-terminus binding;protein-disulfide reductase (glutathione) activity	cell part;cytoplasm;cytoplasmic part;extracellular membrane-bounded organelle;extracellular organelle;extracellular region part;extracellular vesicular exosome;intracellular membrane-bounded organelle;intracellular organelle;intracellular part;membrane-bounded organelle;membrane-bounded vesicle;mitochondrion;nucleus;organelle;vesicle		18.1768	19.113	18.965	19.2622	18.5575	19.3109	19.4811	19.2633	NaN	19.062	NaN	19.6116	3	3	3	17.8	17.8	17.8	11.871	0	5.7279	7659100	15
Q8R1B4;M0QWV3	Eukaryotic translation initiation factor 3 subunit C	Eif3c;G730046D07Rik	Eukaryotic translation initiation factor 3 subunit C;Isoform of Q8R1B4, Eukaryotic translation initiation factor 3 subunit C (Fragment)	0.584529	0.963852		biological regulation;cellular component assembly;cellular component assembly at cellular level;cellular component organization;cellular component organization at cellular level;cellular component organization or biogenesis;cellular component organization or biogenesis at cellular level;cellular macromolecular complex assembly;cellular macromolecular complex subunit organization;cellular process;…	binding;nucleic acid binding;ribonucleoprotein binding;ribosome binding;RNA binding;translation factor activity, nucleic acid binding;translation initiation factor activity	cell part;cytoplasmic part;eukaryotic 43S preinitiation complex;eukaryotic 48S preinitiation complex;eukaryotic translation initiation factor 3 complex;eukaryotic translation initiation factor 3 complex, eIF3m;intracellular part;macromolecular complex;protein complex;ribonucleoprotein complex;translation preinitiation complex	RNA transport	18.7194	18.4493	18.4311	18.5567	18.8529	18.6642	18.1179	18.6987	NaN	17.8693	19.1344	NaN	4	4	4	5	5	5	105.53	0	13.355	5855400	27
P38060	Hydroxymethylglutaryl-CoA lyase, mitochondrial	Hmgcl	Hydroxymethylglutaryl-CoA lyase, mitochondrial	0.584476	2.10856	+	acyl-CoA metabolic process;anatomical structure development;biosynthetic process;cellular biosynthetic process;cellular component assembly;cellular component organization;cellular component organization at cellular level;cellular component organization or biogenesis;cellular component organization or biogenesis at cellular level;cellular ketone body metabolic process;cellular metabolic process;ce…	binding;carbon-carbon lyase activity;carboxylic acid binding;catalytic activity;cation binding;coenzyme binding;cofactor binding;fatty acid binding;fatty-acyl-CoA binding;hydroxymethylglutaryl-CoA lyase activity;identical protein binding;ion binding;lipid binding;lyase activity;magnesium ion binding;manganese ion binding;metal ion binding;monocarboxylic acid binding;oxo-acid-lyase activity;protei…	cell part;cytoplasmic part;intracellular membrane-bounded organelle;intracellular organelle;intracellular organelle lumen;intracellular organelle part;intracellular part;membrane;membrane-bounded organelle;membrane-enclosed lumen;microbody;mitochondrial inner membrane;mitochondrial matrix;mitochondrial membrane;mitochondrial part;mitochondrion;organelle;organelle inner membrane;organelle lumen;or…	Butanoate metabolism;Geraniol degradation;Peroxisome;Synthesis and degradation of ketone bodies;Valine, leucine and isoleucine degradation	19.1652	18.3513	18.3254	18.5271	18.5819	18.5297	17.9617	18.166	17.7066	17.676	17.9678	18.4956	4	4	4	24	24	24	34.238	0	51.28	5048400	35
Q91VC9	Growth hormone-inducible transmembrane protein	Ghitm	Growth hormone-inducible transmembrane protein	0.580761	0.985221		apoptosis;cell death;cellular process;death;programmed cell death		cell part;cytoplasmic part;extracellular membrane-bounded organelle;extracellular organelle;extracellular region part;extracellular vesicular exosome;integral to membrane;intracellular membrane-bounded organelle;intracellular organelle;intracellular organelle part;intracellular part;intrinsic to membrane;membrane;membrane part;membrane-bounded organelle;membrane-bounded vesicle;mitochondrial inne…		18.3411	NaN	NaN	17.951	18.0791	17.9989	NaN	18.2178	NaN	17.7093	NaN	NaN	3	3	3	9.2	9.2	9.2	37.275	0	9.1287	3050500	24
G3UVV4;P17710-3;P17710-4;P17710-2;P17710	Hexokinase;Hexokinase-1	Hk1	Isoform of P17710, Hexokinase 1, isoform CRA_f;Isoform of P17710, Isoform HK1 of Hexokinase-1;Isoform of P17710, Isoform HK1-SC of Hexokinase-1;Isoform of P17710, Isoform HK1-SB of Hexokinase-1;Hexokinase-1	0.571311	0.915961		alcohol catabolic process;alcohol metabolic process;biological regulation;carbohydrate catabolic process;carbohydrate homeostasis;carbohydrate metabolic process;carbohydrate phosphorylation;catabolic process;cellular carbohydrate catabolic process;cellular carbohydrate metabolic process;cellular chemical homeostasis;cellular glucose homeostasis;cellular homeostasis;cellular metabolic process;cell…	adenyl nucleotide binding;adenyl ribonucleotide binding;ATP binding;binding;carbohydrate kinase activity;catalytic activity;fructokinase activity;glucokinase activity;hexokinase activity;kinase activity;mannokinase activity;nucleotide binding;phosphotransferase activity, alcohol group as acceptor;purine nucleotide binding;purine ribonucleoside triphosphate binding;purine ribonucleotide binding;ri…	cell part;cell projection;cilium;cytoplasmic part;cytosol;intracellular membrane-bounded organelle;intracellular organelle;intracellular organelle part;intracellular part;membrane;membrane part;membrane raft;membrane-bounded organelle;mitochondrial membrane;mitochondrial outer membrane;mitochondrial part;mitochondrion;organelle;organelle membrane;organelle outer membrane;organelle part;outer memb…	Amino sugar and nucleotide sugar metabolism;Butirosin and neomycin biosynthesis;Carbohydrate digestion and absorption;Fructose and mannose metabolism;Galactose metabolism;Glycolysis / Gluconeogenesis;Insulin signaling pathway;Starch and sucrose metabolism;Streptomycin biosynthesis;Type II diabetes mellitus	20.9112	21.9031	22.1514	21.8622	21.8099	22.1932	22.225	20.3357	21.2122	21.7884	20.7769	21.0649	17	17	15	19.5	19.5	17.3	101.87	0	58.473	50315000	147
A0A1B0GSG5;Q91VI7;A0A1B0GRG4	Ribonuclease inhibitor	Rnh1	Isoform of Q91VI7, Ribonuclease inhibitor;Ribonuclease inhibitor;Isoform of Q91VI7, Ribonuclease inhibitor (Fragment)	0.564447	0.589075		biological regulation;negative regulation of catalytic activity;negative regulation of molecular function;regulation of anatomical structure morphogenesis;regulation of angiogenesis;regulation of biological process;regulation of catalytic activity;regulation of developmental process;regulation of metabolic process;regulation of molecular function;regulation of multicellular organismal development…	enzyme inhibitor activity;enzyme regulator activity;ribonuclease inhibitor activity	angiogenin-PRI complex;cell part;cytoplasm;extracellular membrane-bounded organelle;extracellular organelle;extracellular region part;extracellular vesicular exosome;intracellular part;macromolecular complex;membrane-bounded organelle;membrane-bounded vesicle;organelle;protein complex;vesicle		17.2942	19.2656	18.609	18.5	16.8851	17.2158	17.0621	NaN	NaN	17.1325	NaN	NaN	4	4	4	11.2	11.2	11.2	53.926	0	13.271	3250100	19
A0A0A6YX73;Q8K1M3;A0A0A6YY28;P12367	cAMP-dependent protein kinase type II-alpha regulatory subunit	Prkar2a	Isoform of P12367, cAMP-dependent protein kinase type II-alpha regulatory subunit;Isoform of P12367, Protein kinase, cAMP dependent regulatory, type II alpha;Isoform of P12367, cAMP-dependent protein kinase type II-alpha regulatory subunit (Fragment);cAMP-	0.5596	0.916945		biological regulation;negative regulation of cAMP-dependent protein kinase activity;negative regulation of catalytic activity;negative regulation of kinase activity;negative regulation of molecular function;negative regulation of protein kinase activity;negative regulation of protein serine/threonine kinase activity;negative regulation of transferase activity;regulation of biological process;regu…	adenyl nucleotide binding;adenyl ribonucleotide binding;AMP binding;binding;cAMP binding;cAMP-dependent protein kinase inhibitor activity;cAMP-dependent protein kinase regulator activity;catalytic activity;cyclic nucleotide binding;enzyme binding;enzyme inhibitor activity;enzyme regulator activity;kinase activity;kinase binding;kinase inhibitor activity;kinase regulator activity;nucleotide bindin…	adherens junction;AMP-activated protein kinase complex;anchoring junction;cAMP-dependent protein kinase complex;cell junction;cell part;cell-substrate adherens junction;cell-substrate junction;centrosome;cytoplasm;cytoplasmic part;cytoskeletal part;extracellular membrane-bounded organelle;extracellular organelle;extracellular region part;extracellular vesicular exosome;focal adhesion;intracellula…	Apoptosis;Insulin signaling pathway	17.7823	18.1014	18.0056	17.8946	18.0569	17.8528	17.5722	NaN	NaN	NaN	NaN	NaN	3	3	3	10.8	10.8	10.8	43.165	0	8.2569	2743100	17
P09055;P09055-2	Integrin beta-1	Itgb1	Integrin beta-1;Isoform of P09055, Isoform 2 of Integrin beta-1	0.558853	2.71082	+	actin cytoskeleton organization;actin filament-based process;actomyosin structure organization;anatomical structure development;anatomical structure homeostasis;anatomical structure morphogenesis;associative learning;axon extension;behavior;biological adhesion;biological regulation;blood vessel endothelial cell migration;calcium ion homeostasis;calcium-independent cell-matrix adhesion;cardiac cel…	actin binding;binding;cation binding;cell adhesion molecule binding;cytoskeletal protein binding;enzyme binding;integrin binding;ion binding;metal ion binding;peptide binding;protease binding;protein binding;protein complex binding;protein dimerization activity;protein heterodimerization activity;receptor activity;receptor binding	acrosomal vesicle;adherens junction;alpha10-beta1 integrin complex;alpha11-beta1 integrin complex;alpha1-beta1 integrin complex;alpha2-beta1 integrin complex;alpha3-beta1 integrin complex;alpha7-beta1 integrin complex;alpha9-beta1 integrin complex;anchoring junction;basement membrane;cell junction;cell part;cell projection;cell projection membrane;cell projection part;cell surface;cell-cell conta…	Arrhythmogenic right ventricular cardiomyopathy (ARVC);Axon guidance;Bacterial invasion of epithelial cells;Cell adhesion molecules (CAMs);Dilated cardiomyopathy;ECM-receptor interaction;Focal adhesion;Hypertrophic cardiomyopathy (HCM);Leishmaniasis;Leukocyte transendothelial migration;Pathogenic Escherichia coli infection;Pathways in cancer;Phagosome;Regulation of actin cytoskeleton;Shigellosis;…	19.6093	19.8931	20.1058	19.9694	19.9459	19.4838	19.1472	19.1783	19.2138	19.3183	19.7131	19.0836	8	8	8	12.4	12.4	12.4	88.231	0	41.179	12721000	69
Q9D967	Magnesium-dependent phosphatase 1	Mdp1	Magnesium-dependent phosphatase 1	0.558115	0.365675		alcohol metabolic process;amino sugar metabolic process;carbohydrate metabolic process;cellular carbohydrate metabolic process;cellular metabolic process;cellular process;fructosamine metabolic process;metabolic process;monosaccharide metabolic process;primary metabolic process;small molecule metabolic process	binding;catalytic activity;cation binding;hydrolase activity;hydrolase activity, acting on ester bonds;ion binding;metal ion binding;phosphatase activity;phosphoprotein phosphatase activity;phosphoric ester hydrolase activity;protein tyrosine phosphatase activity	extracellular membrane-bounded organelle;extracellular organelle;extracellular region part;extracellular vesicular exosome;membrane-bounded organelle;membrane-bounded vesicle;organelle;vesicle		20.2014	NaN	19.0764	18.8602	19.6691	19.0326	18.2351	19.5599	17.7062	18.3543	17.1613	18.4906	4	4	4	39	39	39	18.582	0	35.291	7667600	40
P62908;A0A140LI77;D3YV43	40S ribosomal protein S3	Rps3	40S ribosomal protein S3;Isoform of P62908, 40S ribosomal protein S3;Isoform of P62908, 40S ribosomal protein S3	0.557786	2.47345	+	apoptosis;biological regulation;biosynthetic process;catabolic process;cell cycle phase;cell cycle process;cell death;cell division;cellular biosynthetic process;cellular catabolic process;cellular component organization;cellular component organization at cellular level;cellular component organization or biogenesis;cellular component organization or biogenesis at cellular level;cellular macromole…	binding;carbon-oxygen lyase activity;catalytic activity;damaged DNA binding;DNA binding;DNA N-glycosylase activity;DNA-(apurinic or apyrimidinic site) lyase activity;enzyme binding;hydrolase activity;hydrolase activity, acting on glycosyl bonds;hydrolase activity, hydrolyzing N-glycosyl compounds;kinase binding;lyase activity;mRNA binding;NF-kappaB binding;nucleic acid binding;oxidized base lesio…	adherens junction;anchoring junction;cell junction;cell part;cell projection membrane;cell projection part;cell-substrate adherens junction;cell-substrate junction;cytoplasm;cytoplasmic part;cytoskeletal part;cytosol;cytosolic small ribosomal subunit;extracellular membrane-bounded organelle;extracellular organelle;extracellular region part;extracellular vesicular exosome;focal adhesion;intracellu…	Ribosome	21.0064	21.3393	20.9543	20.673	20.8167	20.7599	20.4406	20.4627	20.0936	20.5992	19.9825	20.6242	8	8	8	39.5	39.5	39.5	26.674	0	130.72	25050000	78
[truncated: 400 more rows]
