# Supplementary material for: Overexpression of human BAG3P209L in mice causes restrictive cardiomyopathy
Source: Nat Commun. 2021 Jun 11;12:3575. doi: 10.1038/s41467-021-23858-7 (PMC8196106; doi:10.1038/s41467-021-23858-7)
Supplement: Supplementary file 13 — Source Data [file 41467_2021_23858_MOESM13_ESM.xlsx]

## Sheet: Fig.2
Fig.2b
BW (g)	1 week	control	4.3	3.8	2.85	3.41	3.6	4.27	4	5.66	5.46	5.31	6.24	6.4	4.78	5.46	5.33	4.67	4.5	4.86	5.3	5.1	4.87	4.8	4.87
		BAG3 P209L	3.57	3.58	4.37	5.2	4.58	5.15	4.91	4.41	5.42	4.46	2.91	4.3	2.91	5.13	4	5.16	4.68
	2 weeks	control	7.57	6.8	8.38	6	6.6	7.02	6.07	7.71	7.65	7.82	6.89	7.05	4.28	6.07	7.27	6.7	5.55	6.91	6.75	7.29	7.3	7.62	8.6
		BAG3 P209L	7.09	5.86	6.69	6.29	6.39	5.94	5.33	3.19	4.19	5.22	6.48	5.41	6.19	5.407	5.2
	3 weeks	control	11.24	13.85	9.08	9.82	9	8.44	9.11	12.26	9.55	13.41	13.13	11.66	12.27	11.25	10.06	10.56
		BAG3 P209L	7.79	6.58	11.67	6.17	6.93	9.45	11.8	7.55	3.94	10.04	6.99	6.74	9.22	8.71	8.34	9.58	9.4	7.24	4.9	6.73	10.3
	4 weeks	control	16.95	19.3	15.85	17.22	17.64	18.05	18.11
		BAG3 P209L	9.2	10.98	9.7	6.8	7.42	16.79	8.1	7.26	12.4	13.6
	5 weeks	control	23.42	23.06	22.9	20.5	21.75	21.51	22.13	23.48	25.38	27.08	25.69	24.31	24.05	22.24
		BAG3 P209L	11.36	16.69	17.09	6.87	14.21	9.35
Fig.2f
CM size (µm2)	1 week	control	43.115	91.867	78.122	36.292	40.742	68.826	76.935	79.902	49.741	63.486	47.368	51.125	95.823	118.073	42.918	49.148	60.223	61.113	53.301	23.832	37.775	97.702	41.929	26.7	71.397	49.246	61.608	57.652	59.432	87.417	36.292	79.902	77.034	123.512	58.839	66.453	80.693	112.832	58.048	25.217	48.95	50.532	66.255	35.699	20.569	61.608	38.27
		BAG3 P209L	143.487	79.902	88.307	121.633	109.568	105.514	212.907	162.672	77.627	82.77	52.114	92.461	108.184	162.573	88.11	89.197	80.99	68.035	133.994	160.1	75.749	103.635	51.62	58.443	88.11	40.742	111.843	55.872	95.427	57.949	98.691	74.859	74.957	107.393	83.956	73.177	76.045	61.014	75.056	90.285	108.085		78.122	40.643	129.346	59.432	97.405
	3 weeks	control	56.09	69.753	108.379	107.865	66.157	87.422	80.231	30.099	42.53	37.496	69.65	77.971	65.643	91.839	99.338	104.372	174.33	80.334	67.39	103.55	46.639	62.048	202.17	129.643	149.881	90.196	192.821	133.65	148.751	106.324	92.867	91.12	89.99	114.748	98.106	82.696	69.65	153.374	68.623	84.443	119.268	83.518	75.3	133.65	132.212	99.133	89.99
		BAG3 P209L	284.304	249.595	185.811	169.693	77.924	112.832	180.373	173.352	126.083	132.313	155.947	259.78	150.805	135.873	100.372	211.226	61.706	252.759	72.782	106.503	112.733	554.764	136.466	104.031	72.287	143.092	49.939	127.665	102.448	92.362	49.246	178.988	417.309	296.072	361.24	121.831	195.799	78.814	165.44	134.884	272.042	135.873	296.962	146.256	140.422	168.308	248.408
	5 weeks	control	172.522	123.332	138.342	72.112	56.087	57.203	42.598	99.7	84.08	59.232	113.899	67.244	49.698	154.773	89.76	93.209	57.203	90.267	95.541	81.951	88.34	145.645	96.454	94.73	78.705	33.774	38.541	109.234	100.917	170.595	91.383	152.846	116.84	132.865	32.963	171.305	47.974	80.226	151.02	108.219	81.646	33.774	40.367	146.253	95.237	53.45	93.614
		BAG3 P209L	290.783	235.202	276.482	151.122	116.739	360.055	260.863	174.044	188.142	251.227	114.102	144.833	241.085	178.608	102.033	158.424	114.102	199.095	107.307	178.303	235.912	127.693	220.09	141.689	168.364	112.074	119.579	84.182	69.577	121.1	102.743	93.006	117.55	72.62	285.103	106.089	211.063	157.309	106.495	219.684	238.448	224.451	164.003	115.218	146.963	310.256	248.387
[truncated: 215 more columns]

## Sheet: Fig.3
Fig.3b
Fibrosis area (%)	1 week	control	0.40447	0.445474	0.440496
		BAG3 P209L	0.573187	0.57291	0.793089
	2 weeks	control	1.20778	0.664593	0.865007
		BAG3 P209L	1.24507	21.7361	0.890509	6.37859	0.475142	1.17366
	3 weeks	control	0.974239	0.588311	0.252176	0.488668	0.430012	0.971169	0.481051	0.674893	0.636143	0.47725
		BAG3 P209L	38.4664	21.7104	0.707965	1.65057	1.46008	20.3626	5.58954	6.51886	22.5453	29.3029	18.8812	12.6573	3.44994
	5 weeks	control	0.58007	0.537408	0.524518	0.744533
		BAG3 P209L	38.956	40.0934	12.6546	57.9937	38.8847	53.0243

## Sheet: Fig.4
Fig.4d
LVPWd/LVIDd	control	0.156757	0.188679	0.236593	0.167683	0.178125	0.185304
	BAG3 P209L	0.317308	0.158103	0.254545	0.254181	0.205674	0.303318	0.184116	0.290541
Fig.4e
Stroke volume (µl)	control	29.1255	20.3235	19.6864	23.6427	20.1196	17.448
	BAG3 P209L	13.8675	9.26313	14.953	16.5732	13.9488	7.37424	14.729	18.3356
Fig.4g
Mitral valve E/A	control	1.6	1.34	2.14	1.4	1.8	1.5
	BAG3 P209L	2.2	1.6	3.07	2.65	1.28	1.53	6.19	3.8
Fig.4i
PAT/PET	control	0.462687	0.448276	0.352941	0.434783	0.272727	0.469697
	BAG3 P209L	0.307692	0.146667	0.333333	0.258065	0.240506	0.318841	0.213333	0.324324

## Sheet: Fig.6
Fig.6b
hBAG3 relative amount in pellet	BAG3 WT	0.220142	0.29354	0.159257	0.231479
	BAG3 P209L	0.483632	0.545289	0.464342	0.661962
mBag3 relative amount in pellet	BAG3 WT	0.233472	0.157161	0.129659	0.0824336
	BAG3 P209L	0.351799	0.353966	0.282658	0.439541
Fig.6e
Mobile fraction (%)	BAG3 WT	0.831	0.878	0.555	0.663
	BAG3 P209L	0.042	0.129	0.159	0.204

## Sheet: Fig.7
Fig.7a
Body weight P37 (g)	scr. shRNA	5.74	15.7	13.12	19.14	18.99	12.9
	hBAG3-shRNA	20.9	21.87	20.41	15.39	20.36	26.17	21.96	15.21
Fig.7b
relative hBAG3 expression (%)	scr. shRNA	65.8297	105.242	164.955	234.419	111.108	168.876
	hBAG3-shRNA	6.96022	22.3869	12.5543	0.687313	36.2449	37.4704
Fig.7h
Fibrotic area/section (%)	scr. shRNA	7.79978	7.60394	9.48832	5.12657	19.2334	27.8536	33.1966	12.4194	12.0624	34.0026	6.70548	12.6634
	hBAG3-shRNA	3.02044	2.48849	6.04809	0	8.53758	7.06859	0.610243	1.88724	8.18614	9.73873	23.7588	5.09592	0.676816	0.0968964

## Sheet: Supplementary Figures
Suppl. Fig. 1b
Heart weight/tibia length 3 weeks	WT	1.02	1.25	1.27	1.37	1.43	1.3	1.37
	BAG3 WT	1.38	1.42	0.93	1.25	1.09	1.24	1.23
	BAG3 P209L	1.38	1	1.23	1.28	1.32	1.27	1.3
Heart weight/tibia length 10 weeks	WT	1.82	1.81	1.82	1.78
	BAG3 WT	1.84	1.87	1.86	2.01
	BAG3 P209L	1.97	1.98	2.07	1.92
Suppl. Fig. 1d
Ratio hBAG3-eGFP/Bag3	MHC-BAG3	1.91	0.59	1.31
	MHC-P209L	1.23	0.74	1.14
Suppl. Fig. 1e	WT	4	2	4
CMs with aggregates (%)	MHC-BAG3	12	12	8
	MHC-P209L	62	68	64
Suppl. Fig. 3b
Survival curve of P209L mice	Weeks	0.1	3.9	3.4	3.4	3.4	3.6	3.6	4.3	1.3	2.3	2.3	2.3	2.3	2.3	5	5	5	5	5	5	5	5	5	5	5	5	5	5	5	5	5	5	5	5	5	5	5	5	5	5	5	5	5	5	5	5	5	5
	P209L	1	1	1	1	1	1	1	1	1	1	1	1	1	1	0	0	0	0	0	0	0	0	0	0	0	0	0	0	0	0	0	0	0	0	0	0	0	0	0	0	0	0	0	0	0	0	0	0
Suppl. Fig. 3c
BW (g)	control	13.1	12.9	14.7	12.5	11.8	11.2
	BAG3 P209L	10.1	4.7	11.6	12.5	6.8	7	6.8	11.8
HW (mg)	control	77.2	67.6	73.4	63.7	66.5	61.1
	BAG3 P209L	72.1	27	74.6	76.7	45.8	49.1	41	73.3
HW/BW (mg/g)	control	5.89	5.24	4.99	5.1	5.64	5.46
	BAG3 P209L	7.14	5.74	6.43	6.14	6.74	7.01	6.03	6.21
HW/TL (mg/mm)	control	5.72	6.15	6.12	5.79	6.05	5.09
	BAG3 P209L	6.01	3	6.22	6.39	4.16	4.68	3.9	6.37
Suppl. Fig. 3e
GFP+ CMs/section (%)	2 weeks	63.7	71.2	90.9
	3 weeks	91	62	77.2
	5 weeks	81.3	66.3	68.3	83.8
Suppl. Fig. 4b
	control	0	0	0	0
	BAG3 P209L	1.00018	1.04273	1.14924	0.981088
Suppl. Fig. 4d
LVWT (mm)	control	1.469	1.328	1.406
	BAG3 P209L	1.374	1.257	1.081	1.384	1.142
RVWT (mm)	control	0.431	0.500667	0.375667
	BAG3 P209L	0.498	0.519	0.419	0.589	0.419
IVS (mm)	control	1.323	1.271	1.314
	BAG3 P209L	1.137	1.22	1.097	1.274	1.039
Suppl. Fig. 4f
% of cCasp3 positive CMs	2w control	0	0	0
	2w BAG3 P209L	0.4	0.2	0.4
	5 w control	0	0	0	0
	5w BAG3 P209L	1	1.2	4.6	7.2	6.2
Suppl. Fig. 6a
	LVIDd	control	3.7	3.18	3.17	3.28	3.2	3.13
		BAG3 P209L	2.6	2.53	2.75	2.99	2.82	2.11	2.77	2.96
	TAPSE	control	1.15	0.96	1.02	1.02	1.12	1.07
		BAG3 P209L	0.79	0.44	0.78	0.98	0.79	0.7	0.79	0.86
	Ejection fraction	control	57.5	63.2	61.8	67	61.4	56.9
		BAG3 P209L	78.9	57.2	71.9	62	62.2	78.5	69.3	70.7
	Cardiac output	control	12582.2	9328.49	6968.98	8984.21	8651.41	6665.13
		BAG3 P209L	4950.68	2556.62	4949.43	7689.95	4644.96	2580.98	4021.01	6692.49
Suppl. Fig. 7a
Ratio hBAG3/mBag3	116 bright	1.28824	0.943373	1.11466	1.49193	1.59509	1.25396	1.25743	1.24769	0.0381465	1.17128	1	1.36295	1.3316	1.21064	1.43161	0.764199	1.07758	0.651089	17.1345	1	1	0.733204	0.792851	1.38175	0.823904	0.811388	0.389125	0.75846	0.483348	1.10153	1.27787	0.659147	1	0.650821	0.613377	0.588182	1.6562	0.0666795	0.532603	0.730011	1.6705	1.0505	1.44724	1	0.703613	1.66088	0.52544	1.13877
	116 dim	0.219332	0.396182	1.10782	0.524829	0.578903	0.71175	0.666819	0.917259	1	0.0922056	0.555302	1.53158	0.13483	1.50304	0.27119	1.09376	2.20242	0.821814	1.67409	0.0987283	0.240765	1	0.595009	0.556535	0.624576	0.108242	0.723855	1.27246	1.01704	0.956812	1.17783	0.121122	0.468752	0.110212	1.10767	1.31156	0.814915	0.112495	0.164215	1.2564	0.326963	0.103873	0.543813	1.37838	2.02885	0.632819	0.0927711	0.652778
	25 bright	1	0.560707	1.88603	1.25264	1.58475	0.958046	1.02545	0.964707	0.97154	0.394414	0.497537	0.593948	1.07151	1.16723	0.725903	0.482778	0.504028	1.22063	1.63292	0.893567	1.10177
	25 dim	0.108195	0.0898989	0.296113	0.450162	0.175706	0.0779424	0.0963823	0.0622871	0.275352	0.0880839	0.111192	0.057765	0.0524519	0.0980215	0.070633	0.230053	0.599649	0.253437
	26 wt	0.127446	0.0686699	1	0.08689	0.109222	0.0926338	0.0834127	0.0811659	0.0545805	0.0727354	0.0655074	0.0665276	0.0810136	0.0686672	0.0833669	1	0.120893	1	0.160142	0.0732466	0.0570245	0.0899023	0.0892946	23.2914
	73 wt	0.213159	0.053858	0.253352	1	0.0713424	0.11627	0.166101	0.083419	0.0829515
Suppl. Fig. 9f
aggregated protein (% of total)	0°C	BAG3 WT	13.4457	14.9246	15.7315
		BAG3 P209L	8.41912	9.84919	9.68698
	60°C	BAG3 WT	24.0583	22.1363	17.5635
		BAG3 P209L	40.1119	40.5594	39.8813
	70°C	BAG3 WT	25.6849	23.334	30.5087
		BAG3 P209L	45.6544	47.7952	46.4654
Suppl. Fig. 10a
BW (g)	2w control	9.26	9.88	9.04	9.16	9.33	8.17
	2w BAG3 WT hetero	8.96	8.31	8.82	6.98	9.51	10.7	11.57	7.11	8.19	8.41	8.06	8.95
	2w BAG3 WT homo	8.21	10.43	9.74	8.3	8.81
	3w control	12.64	13.51	14.88	12.88	14.24	11.16
	3w BAG3 WT hetero	11.2	9.11	9.29	9.77	15.56	17.19	13.85	7.8	9.73	8.53	10.65	11.63
	3w BAG3 WT homo	8.7	15.79	8.3	8.85	9.43
	5w control	25.7	25.3	26.38	20.1	22.98	27.77	24.86	28.4
	5w BAG3 WT hetero	23.29	24.01	21.5	23.2	19.97	23.09	19.51	23.51
	5w BAG3 WT homo	25.28	9.1	26.6	18.41	16.66
Suppl. Fig. 10f
% of fibrosis area/section	control	0.892405	0.58007	0.537408	0.524518	0.744533
	BAG3 WT	8.9844	1.3268	4.48062	4.02642
Suppl. Fig. 10h
Size of CMs (µm2)	control	172.522	123.332	138.342	72.112	56.087	57.203	42.598	99.7	84.08	59.232	113.899	67.244	49.698	154.773	89.76	93.209	57.203	90.267	95.541	81.951	88.34	145.645	96.454	94.73	78.705	33.774	38.541	109.234	100.917	170.595	91.383	152.846	116.84	132.865	32.963	171.305	47.974	80.226	151.02	108.219	81.646	33.774	40.367	146.253	95.237	53.45	93.614	108.017
	BAG3 WT	142.35	158.97	121.41	137.38	176.91	151.28	186.95	260.37	210.99	158.72	93.17	102.63	221.88	219.51	195.87	149.58	203.13	267.11	274.2	162.41	117.37	106.07	113.79	122.86	105.19	111.85	109.27	71.93	136.75	55.15	66.08	127.44	106.31	124.56	160.12	194.76	198.53	174.49	181.49	88.21	130.99	58.7	159.93	91.47	111.06	147.57	84.06	189.92
Suppl. Fig. 11c
Fluorescence/area (arbitrary units)	scr. shRNA eGFP	2.05231	2.11067	9.21722	0.831273	4.77553	5.45098	7.52333	4.0348	3.79727
	hBAG shRNA eGFP	0.106871	0.097641	0.207749	0.345117	0.709364	0.0426452	0.381875	0.0706816	0.575021	0.306955	0.497453	0.00327268	0.0093436
	scr. shRNA mCherry	2.17266	2.48286	1.72476	1.0953	2.32949	0.949773	1.33775	3.04527	1.72664
	hBAG shRNA mCherry	2.39671	2.84031	3.17818	1.46749	1.29198	2.27451	1.8684	2.68199	1.63174	2.49301	2.5096	2.2088	2.43257
[truncated: 208 more columns]
